# Supplementary material for: An antiplasmid system drives antibiotic resistance gene integration in carbapenemase-producing Escherichia coli lineages
Source: Nat Commun. 2024 May 15;15:4093. doi: 10.1038/s41467-024-48219-y (PMC11096173; doi:10.1038/s41467-024-48219-y)
Supplement: Supplementary file 4 — Supplementary Data 1 [file 41467_2024_48219_MOESM4_ESM.xlsx]

## Sheet: Sup Data 1
Supplementary Data 1 : Bacterial strains and bacteriophages used in the study
Name	Species (Strain)	Experimental use	Origin	Plasmid	Serotype	ARGs in chromosome	ARGs in plasmid	Other characteristics	Genome_ID	Bioproject
ST38_1	E. coli	Recipient (conjugation)	INRAE (France)(JEB8 MIAE 10523. Isolated from sewage)	IncFII	O2-H30	blaCTX-M-14, blaTEM-1B, tet(D), catA1, mdf(A), sul1, aadA5, aac(3)-Iid, mph(A), dfrA17		Defense systems predicted by DefenseFinder: PsyTA, Avs_IV, AbiE, Gao_let, RM_Type_I, CAS_ClassI-Subtype-I-E_9, MazEF, MazEF,Mok_Hok_Sok_Mok	GCA_963924185	PRJEB71895
ST38_2	E. coli	Recipient (conjugation)	INRAE (France)(HET6 MIAE 10510. Isolated from water/river)	None	O86-H18	blaCTX-M-14, blaTEM-1B, tet(D), catA1, mdf(A), sul2, aph(6)-Id, aph(3'')-Ib		Defense systems predicted by DefenseFinder: PsyTA, Avs_IV, AbiE, RM_Type_I, CAS_ClassI-Subtype-I-E_9, MazEF, MazEF,DarTG*,Mokosh_TypeI*,RM_Type_I*	GCA_963924195	PRJEB71895
ST38_3	E. coli	Recipient (conjugation)	INRAE (FFFEB2 MIAE 11482. Isolated from sewage)	IncFIC(FII)	O153-H5	aph(6)-Id, aph(3'')-Ib, sul1	blaCTX-M-15, sul1, dfrA1, tet(A), mph(A), aadA1, aph(6)-Id, aph(3'')-Ib	Defense systems predicted by DefenseFinder: PsyTA, AbiE, Gao_let, RM_Type_I, CAS_ClassI-Subtype-I-E_9, MazEF, MazEF,BREX_I_S*, Mok_Hok_Sok_Mok	GCA_963924205	PRJEB71895
CNR160E7	K. pneumoniae	Donor (conjugation)	Clinical (F-NRC)	pOXA-48_1					ERR12492382	PRJEB71895
CNR161F1	K. pneumoniae	Donor (conjugation)	Clinical (F-NRC)	pOXA-48_2					ERR12492383	PRJEB71895
CNR149J3-Kp	K. pneumoniae	Donor (conjugation)	Clinical (F-NRC)	pOXA-48_3					ERR12492381	PRJEB71895
CNR146C9	K. pneumoniae	Donor (conjugation)	Clinical (F-NRC)	pKPC-3 (Ref OV408205.1)					GCF_924899195.1
MG1655	E. coli	Genetic manipulation	Gift from D.Bikard (Institut Pasteur)
MG1655::apsAB	E. coli	Heterologous expression	This work					Insertion of a miniTn7 carrying apsAB under the control of pAraBAD and ZeoR (miniTnapsAB)
MG1655::ZeoR	E. coli	Heterologous expression control	This work					Insertion of a miniTn7 carrying ZeoR (miniTnZeoR)
MG1655::apsABCNR36C9	E. coli	Heterologous expression	This work					Insertion of a miniTn7 carrying apsAB_CNR36C9 under the control of pAraBAD and ZeoR
MG1655::apsABCNR81D10	E. coli	Heterologous expression	This work					Insertion of a miniTn carrying apsAB_CNR81D10 under the control of pAraBAD and ZeoR
MFDpir	E. coli	MiniTn construction	Gift from. J.M. Ghigo (Institut Pasteur)					MG1655 RP4-2-Tc:: Mu1::aac(3)IV- aphA- nic35- Mu2::zeo ∆dapA::(erm-pir) recA
ZP1	E. coli	Recipient (conjugation)	This work					ST38_1 ∆F3141-F3140 ::zeoR
ZP2	E. coli	Recipient (conjugation)	This work					ST38_3 ∆F3141-F3140 ::zeoR
ZP17	E. coli	Plasmid stability, evolution experiment	This work	pOXA-48_1				Z103∆F3141-F3140::zeoR
ZP3	E. coli (ST38_1)	Plasmid stability	This work	pACYt
ZP4	E. coli (ST38_1)	Plasmid stability	This work	pUC19
ZP6	E. coli (ZP1)	Plasmid stability	This work	pACYt
ZP7	E. coli (ZP1)	Plasmid stability	This work	pUC19
Z237	E. coli (ST38_1)	Plasmid stability	This work	pKPC-3
Z238	E. coli (ZP1)	Plasmid stability	This work	pKPC-3
CNR36C9	E. coli (ST219)	Cloning of apsAB homologs	Clinical (&F-NRC)						ERR6411980	PRJEB46636
CNR81D10	E. coli (ST10)	Cloning of apsAB homologs	Clinical (F-NRC)						ERR6411646	PRJEB46636
*: Indicates that the predicted defense system is not found in the two other strains
List of transconjugant strains obtained during the study
Name	Strain	Plasmid
Z1	ST38_2 transconjugant	pOXA-48_1
Z2	ST38_2 transconjugant	pOXA-48_1
Z3	ST38_2 transconjugant	pOXA-48_1
Z4	ST38_2 transconjugant	pOXA-48_1
Z5	ST38_2 transconjugant	pOXA-48_1
Z6	ST38_2 transconjugant	pOXA-48_1
Z41	ST38_2 transconjugant	pOXA-48_2
Z42	ST38_2 transconjugant	pOXA-48_2
Z43	ST38_2 transconjugant	pOXA-48_2
Z44	ST38_2 transconjugant	pOXA-48_2
Z45	ST38_2 transconjugant	pOXA-48_2
Z62	ST38_2 transconjugant	pOXA-48_3
Z63	ST38_2 transconjugant	pOXA-48_3
Z64	ST38_2 transconjugant	pOXA-48_3
Z65	ST38_2 transconjugant	pOXA-48_3
Z66	ST38_2 transconjugant	pOXA-48_3
Z102	ST38_1 transconjugant	pOXA-48_1
Z103	ST38_1 transconjugant	pOXA-48_1
Z104	ST38_1 transconjugant	pOXA-48_1
Z105	ST38_1 transconjugant	pOXA-48_1
Z106	ST38_1 transconjugant	pOXA-48_1
Z112	ST38_1 transconjugant	pOXA-48_2
Z113	ST38_1 transconjugant	pOXA-48_2
Z114	ST38_1 transconjugant	pOXA-48_2
Z115	ST38_1 transconjugant	pOXA-48_2
Z121	ST38_1 transconjugant	pOXA-48_2
Z122	ST38_1 transconjugant	pOXA-48_3
Z123	ST38_1 transconjugant	pOXA-48_3
Z124	ST38_1 transconjugant	pOXA-48_3
Z125	ST38_1 transconjugant	pOXA-48_3
Z126	ST38_1 transconjugant	pOXA-48_3
Z127	ST38_1 transconjugant	pOXA-48_3
Z142	ST38_3 transconjugant	pOXA-48_1
Z143	ST38_3 transconjugant	pOXA-48_1
Z147	ST38_3 transconjugant	pOXA-48_2
Z152	ST38_3 transconjugant	pOXA-48_3
Z207	ZP1 (ST38_1 ∆F3141-F3140::zeoR) transconjugant	pOXA-48_1
Z212	ZP1 ( ST38_1 ∆F3141-F3140::zeoR) transconjugant	pOXA-48_2
Z217	ZP1 (ST38_1 ∆F3141-F3140::zeoR) transconjugant	pOXA-48_3
Z222	ZP2 (ST38_3 ∆F3141-F3140::zeoR) transconjugant	pOXA-48_1
Z227	ZP2 ( ST38_3 ∆F3141-F3140::zeoR) transconjugant	pOXA-48_2
Z232+A74:H74	ZP2 ( ST38_3 ∆F3141-F3140::zeoR) transconjugant	pOXA-48_3
&: F-NRC: French National Reference Centre laboratory for antibiotic resistance
List of bacteriophages
Name	Source
Escherichia coli phage λ	(Rousset et al., 2022)
Escherichia coli phage T4	(Rousset et al., 2022)
Escherichia coli phage P1	(Rousset et al., 2022)
Escherichia coli phage 186Clts	(Rousset et al., 2022)
Escherichia coli phage CLB_P2	(Rousset et al., 2022)
Escherichia coli phage LF82_P8	(Rousset et al., 2022)
Escherichia coli phage AL505_P2	(Rousset et al., 2022)
Escherichia coli phage T5	(Rousset et al., 2022)
Escherichia coli phage T7	(Rousset et al., 2022)
