# Supplementary material for: An antiplasmid system drives antibiotic resistance gene integration in carbapenemase-producing Escherichia coli lineages
Source: Nat Commun. 2024 May 15;15:4093. doi: 10.1038/s41467-024-48219-y (PMC11096173; doi:10.1038/s41467-024-48219-y)
Supplement: Supplementary file 5 — Supplementary Data 2 [file 41467_2024_48219_MOESM5_ESM.xlsx]

## Sheet: Sup Data 2
Supplementary Data 2: Proportions of repA- colonies in each evolved lineage after selection on LB plates+ MEM
Lineage	Recipient strain	Plasmid	Condition	Selection-day	N° blaOXA-48+ repA-/ total tested*
Experimental evolution 1
3A	ST38_1	pOXA-48_1	LB; MEM / 1 day	D28	8/20
3B		pOXA-48_1			7/32
3C		pOXA-48_1			4/20
3D		pOXA-48_1			2/8
3E		pOXA-48_1			29/34
5A		pOXA-48_1	LB; MEM / 3 days		3/19
5B		pOXA-48_1			7/18
5C		pOXA-48_1			16/25
5D		pOXA-48_1			9/18
5E		pOXA-48_1			28/34
Experimental evolution 2
B1	ST38_1	pOXA-48_1	LB; MEM / 3 days	D28	2/16
B2		pOXA-48_1			4/16
B3		pOXA-48_1			2/16
B4		pOXA-48_1			8/16
B5		pOXA-48_1			1/16
C1	ST38_1	pOXA-48_2	LB; MEM / 3 days	D28	0/16
C2		pOXA-48_2			0/16
C3		pOXA-48_2			0/16
C4		pOXA-48_2			0/16
C5		pOXA-48_2			0/16
D1	ST38_1	pOXA-48_3	LB; MEM / 3 days	D28	0/16
D2		pOXA-48_3			0/16
D3		pOXA-48_3			0/16
D4		pOXA-48_3			0/16
D5		pOXA-48_3			0/16
Experimental evolution 3
4A	ST38_2	pOXA-48_1	LB; MEM / day	D28	0/16
4B		pOXA-48_1			0/16
4C		pOXA-48_1			0/16
4D		pOXA-48_1			0/16
4E		pOXA-48_1			0/16
6A	ST38_2	pOXA-48_1	LB; MEM / 3 days	D28	0/16
6B		pOXA-48_1			0/16
6C		pOXA-48_1			0/16
6D		pOXA-48_1			0/16
6E		pOXA-48_1			0/16
F1	ST38_3	pOXA-48_1	LB; MEM / 3 days	D28	0/16
F2		pOXA-48_1			0/16
F3		pOXA-48_1			0/16
F4		pOXA-48_1			0/16
F5		pOXA-48_1			0/16
Experimental evolution 4
N1	ST38_2	pOXA-48_1	M9; MEM / 3 days	D21	0/24
N2		pOXA-48_1			1/24
N3		pOXA-48_1			0/24
N4		pOXA-48_1			0/24
N5		pOXA-48_1			5/24
N1	ST38_2	pOXA-48_1	M9; MEM / 3 days	D28	0/24
N2		pOXA-48_1			0/24
N3		pOXA-48_1			0/24
N4		pOXA-48_1			0/24
N5		pOXA-48_1			1/24
Experimental evolution 5
P1	ST38_1 (∆apsAB)	pOXA-48_1	LB; MEM / 3 days	D28	0/24
P2		pOXA-48_1			0/24
P3		pOXA-48_1			0/24
P4		pOXA-48_1			0/24
P5		pOXA-48_1			0/24
*: Proportions of the blaOXA-48+ repA- colonies over the total number of colonies tested after screeing by using a specific PCR targetting repA and blaOXA-48.
