# Supplementary material for: An antiplasmid system drives antibiotic resistance gene integration in carbapenemase-producing Escherichia coli lineages
Source: Nat Commun. 2024 May 15;15:4093. doi: 10.1038/s41467-024-48219-y (PMC11096173; doi:10.1038/s41467-024-48219-y)
Supplement: Supplementary file 6 — Supplementary Data 3 [file 41467_2024_48219_MOESM6_ESM.xlsx]

## Sheet: Sup Data 3
Supplementary Data 3 : Tn6237-insertion-sites in isolated colonies after evolution experiment
&Evolution Experiment	Lineages	Isolate name	Tn6237 insertion site			N° additional mutations*
			Locus	Replicon	Position in the sequence
Experimental evolution 1
ST38_1/POXA-48_1/LB/MEM/day	3A	3A_p6	der coding (75/885 nt)	Chromosome	1812867	21
ST38_1/POXA-48_1/LB/MEM/day	3A	3A_p4	der coding (75/885 nt)	Chromosome	1812867	38
ST38_1/POXA-48_1/LB/MEM/day	3A	3A_p5	der coding (75/885 nt)	Chromosome	1812867	35
ST38_1/POXA-48_1/LB/MEM/day	3B	3B_p7	iraD coding (268/384 nt)	Chromosome	3445668	7
ST38_1/POXA-48_1/LB/MEM/day	3B	3B_p31	iraD coding (268/384 nt)	Chromosome	3445668	25
ST38_1/POXA-48_1/LB/MEM/day	3C	3C_p9	pitA /intergenic gss intergenic (‑240/+52)	Chromosome	1881493	1
ST38_1/POXA-48_1/LB/MEM/day	3C	3C_p10	dgcJ coding (1426/1491 nt)	Chromosome	431137	35
ST38_1/POXA-48_1/LB/MEM/day	3D	3D_p27	FIEDEJGE_04843 coding (424/648 nt)	IncF Plasmid	48209	1
ST38_1/POXA-48_1/LB/MEM/day	3E	3E_p11	FIEDEJGE_04811 coding (527/528 nt)	IncF Plasmid	22723	1
ST38_1/POXA-48_1/LB/MEM/day	3E	3E_p12	FIEDEJGE_04811 coding (527/528 nt)	IncF Plasmid	22723	1
ST38_1/POXA-48_1/LB/MEM/day	3E	3E_p32	FIEDEJGE_04811 coding (527/528 nt)	IncF Plasmid	22723	2
ST38_1/POXA-48_1/LB/MEM/3 days	5A	5A_p14	FIEDEJGE_02264/gadW intergenic (‑131/+14)	Chromosome	2401446	1
ST38_1/POXA-48_1/LB/MEM/3 days	5A	5A_p15	bvgA coding (122/633 nt)	Chromosome	4138307	28
ST38_1/POXA-48_1/LB/MEM/3 days	5B	5B_p1	intS/FIEDEJGE_01627 intergenic (+115/‑141)	Chromosome	1748516	21
ST38_1/POXA-48_1/LB/MEM/3 days	5B	5B_p17	intS/FIEDEJGE_01627 intergenic (+115/‑141)	Chromosome	1748516	19
ST38_1/POXA-48_1/LB/MEM/3 days	5B	5B_p2	yhcR coding (56/462 nt)	IncF Plasmid	12225	1
ST38_1/POXA-48_1/LB/MEM/3 days	5B	5B_p3	yhcR coding (56/462 nt)	IncF Plasmid	12225	0
ST38_1/POXA-48_1/LB/MEM/3 days	5B	5B_p16	yhcR coding (56/462 nt)	IncF Plasmid	12225	0
ST38_1/POXA-48_1/LB/MEM/3 days	5C	5C_p30	sfmD coding (1504/2610 nt)	Chromosome	4135141	28
ST38_1/POXA-48_1/LB/MEM/3 days	5C	5C_p28	sfmD coding (1504/2610 nt)	Chromosome	4135141	15
ST38_1/POXA-48_1/LB/MEM/3 days	5C	5C_p29	sfmD coding (1504/2610 nt)	Chromosome	4135141	14
ST38_1/POXA-48_1/LB/MEM/3 days	5D	5D_p20	sorB coding (186/477 nt)	Chromosome	2035022	26
ST38_1/POXA-48_1/LB/MEM/3 days	5D	5D_p21	sorB coding (186/477 nt)	Chromosome	2035022	28
ST38_1/POXA-48_1/LB/MEM/3 days	5D	5D_p26	sorB coding (186/477 nt)	Chromosome	2035022	28
ST38_1/POXA-48_1/LB/MEM/3 days	5E	5E_p25	wecH coding (741/996 nt)	Chromosome	2465083	34
ST38_1/POXA-48_1/LB/MEM/3 days	5E	5E_p24	wecH coding (741/996 nt)	Chromosome	2465083	25
ST38_1/POXA-48_1/LB/MEM/3 days	5E	5E_p23	wecH coding (741/996 nt)	Chromosome	2465083	31
Experimental evolution 2
ST38_1/POXA-48_1/LB/MEM/3 days	B1	B1_p_36	cadC coding (1507/1539 nt)	Chromosome	3215066	14
ST38_1/POXA-48_1/LB/MEM/3 days	B1	B1_p_37	FIEDEJGE_04840 coding (265/822 nt)	IncF Plasmid	45434	3
ST38_1/POXA-48_1/LB/MEM/3 days	B2	B2_p_33	FIEDEJGE_04847 coding (466/567 nt)	IncF Plasmid	49989	1
ST38_1/POXA-48_1/LB/MEM/3 days	B2	B2_p_34	FIEDEJGE_04847 coding (466/567 nt)	IncF Plasmid	49989	1
ST38_1/POXA-48_1/LB/MEM/3 days	B2	B2_p_38	FIEDEJGE_04847 coding (466/567 nt)	IncF Plasmid	49989	1
ST38_1/POXA-48_1/LB/MEM/3 days	B2	B2_p_39	FIEDEJGE_04847 coding (466/567 nt)	IncF Plasmid	49989	1
ST38_1/POXA-48_1/LB/MEM/3 days	B3	B3_p_40	FIEDELGE_03787 coding (700/1017 nt)	Chromosome	4069901	1
ST38_1/POXA-48_1/LB/MEM/3 days	B3	B3_p_41	yihN coding (711/1266 nt)	Chromosome	2879748	2
ST38_1/POXA-48_1/LB/MEM/3 days	B4	B4_p_35	FIEDEJGE_04869 coding (331/393 nt)	IncF Plasmid	66038	1
ST38_1/POXA-48_1/LB/MEM/3 days	B4	B4_p_42	cytR coding (176/1026 nt)	Chromosome	2946967	0
ST38_1/POXA-48_1/LB/MEM/3 days	B4	B4_p_43	pgi/FIEDEJGE_02877 intergenic (+28/-35)	Chromosome	3086322	0
ST38_1/POXA-48_1/LB/MEM/3 days	B5	B5_p_44	FIEDEJGE_04792 coding (31/738 nt)	IncF Plasmid	965	1
Experimental evolution 4
ST38_2/POXA-48_1/M9/MEM/3 days	N2	N2_p45	kup coding (188/1869 nt)	Chromosome	2171336	1
ST38_2/POXA-48_1/M9/MEM/3 days	N5	N5_p46	pelX coding (1320/2235 nt)	Chromosome	1535167	1
ST38_2/POXA-48_1/M9/MEM/3 days	N5	N5_p48	pelX coding (1320/2235 nt)	Chromosome	1535167	3
&: According to Supplementary data 3
*: Number of additional mutations excluding ISs insertions and larges deletions. See also Supplementary data 7
