# Supplementary material for: An antiplasmid system drives antibiotic resistance gene integration in carbapenemase-producing Escherichia coli lineages
Source: Nat Commun. 2024 May 15;15:4093. doi: 10.1038/s41467-024-48219-y (PMC11096173; doi:10.1038/s41467-024-48219-y)
Supplement: Supplementary file 7 — Supplementary Data 4 [file 41467_2024_48219_MOESM7_ESM.xlsx]

## Sheet: Sup Data 4
Supplementary Data 4: IS1 new junctions potentially corresponding to Tn6237- insertion sites.
Evolution experiment	Lineage	Tn6237 potential insertion sites*	Replicon	Position	day-7	day-14	day-21	day-28	PCR verification of Tn6237 insertion$
Experimental evolution 1
ST38_1/POXA-48_1/LB/MEM/day	3A	der_2 #	Chromosome	1812867	27.9-24.4%	71.4-73%	62.8-64.8%	36.5-36.4%	Yes #
ST38_1/POXA-48_1/LB/MEM/day	3A	fimD_2	Chromosome	3434736	-	-	-	32.2-32.1%	n.d.
ST38_1/POXA-48_1/LB/MEM/day	3B	iraD #	Chromosome	3445668	19.3-7.1%	50-49.1%	20.6-32.9%	18.9-18.1%	Yes #
ST38_1/POXA-48_1/LB/MEM/day	3B	FIEDEJGE_04658/ymiC	Chromosome	4977705	-	-	46.9%	48.3-50.7%	Yes
ST38_1/POXA-48_1/LB/MEM/day	3C	FIEDEJGE_03998	Chromosome	4326326	-	-	-	21.7-21.1%	n.d.
ST38_1/POXA-48_1/LB/MEM/day	3C	pitA_1/gss #	Chromosome	1881493	-	50-31.9%	26.7-14%	6.3-3.2%	Yes #
ST38_1/POXA-48_1/LB/MEM/day	3C	FIEDEJGE_03201/fimA_2	Chromosome	3432565	-	-	-	3.9-5.4%	n.d.
ST38_1/POXA-48_1/LB/MEM/day	3C	stpA/alaE	Chromosome	1380443	9.5%	40-25%	15-17.7%	17.2-17.6%	Yes
ST38_1/POXA-48_1/LB/MEM/day	3C	dgcJ #	Chromosome	431137	21.6%	33.3-48.1%	15.2%	19.6-21.8%	n.d. #
ST38_1/POXA-48_1/LB/MEM/day	3C	ygcB	Chromosome	1498638	-	-	-	27.8-25.5%	n.d.
ST38_1/POXA-48_1/LB/MEM/day	3D	ugd_2	Chromosome	1830457		30.1-23.6%	39.8-33.7%	20.6-19.8%	Yes
ST38_1/POXA-48_1/LB/MEM/day	3D	ybhH	Chromosome	4357456	18.9-20.9%	68.4-57.9%	36.8-41.3%	22.1-20.6%	Yes
ST38_1/POXA-48_1/LB/MEM/day	3D	FIEDEJGE_03201/fimA_2	Chromosome	3432306	-	27.9-25.9%	38.0-38.8%	26.6-18%	Yes
ST38_1/POXA-48_1/LB/MEM/day	3D	FIEDEJGE_03884	Chromosome	4206106	-	-	5.3%	6.5%	n.d.
ST38_1/POXA-48_1/LB/MEM/day	3D	hokE_1/cysH_1	Chromosome	1499231	-	-	5.4%	8.6-10.9%	n.d.
ST38_1/POXA-48_1/LB/MEM/day	3D	qmcA/fetA	Chromosome	4096599	-	-	-	5.1%	n.d.
ST38_1/POXA-48_1/LB/MEM/day	3E	FIEDEJGE_02527/tnaA	Chromosome	2704096	-	6.6%	45.1-46%	45.4-39.5%	Yes
ST38_1/POXA-48_1/LB/MEM/day	3E	FIEDEJGE_04811 #	IncF plasmid	22198	-	-	19.7-15.9%	18.5-15.1%	Yes #
ST38_1/POXA-48_1/LB/MEM/day	3E	gadX_1	Chromosome	2402729	-	10.1%	11.1-24.7%	9.3%	Yes
ST38_1/POXA-48_1/LB/MEM/day	3E	safA/ydeP	Chromosome	143909	30.2%	50.0-40.9%	15.2%	26.7-22.2%	Yes
ST38_1/POXA-48_1/LB/MEM/day	3E	ydiV	Chromosome	351109	13.6%	-	-	-	n.d.
ST38_1/POXA-48_1/LB/MEM/day	3E	FIEDEJGE_01467	Chromosome	1584417	-	-	-	7.8-7.9%	n.d.
ST38_1/POXA-48_1/LB/MEM/3 days	5A	FIEDEJGE_02264/gadW #	Chromosome	2401446	-	-	32.5-24.2%	32.5-24.2%	n.d. #
ST38_1/POXA-48_1/LB/MEM/3 days	5A	FIEDEJGE_03712	Chromosome	3990390	-	-	0.25	11.7-10.9%	Yes
ST38_1/POXA-48_1/LB/MEM/3 days	5A	FIEDEJGE_02489/FIEDEJGE_02490	Chromosome	2662030	-	-	17.3%	7.7-9.2%	n.d.
ST38_1/POXA-48_1/LB/MEM/3 days	5A	FIEDEJGE_03201	Chromosome	3431675	-	13.3-13.7%	12-9.1%	30.5-30.9%	Not confirmed
ST38_1/POXA-48_1/LB/MEM/3 days	5A	FIEDEJGE_00766	Chromosome	825129	-	-	14.5%	29-23%	n.d.
ST38_1/POXA-48_1/LB/MEM/3 days	5A	dadX	Chromosome	4873664	-	-	8.5%	-	n.d.
ST38_1/POXA-48_1/LB/MEM/3 days	5A	aaaT	Chromosome	2305870	-	17.1-17.6%	8.8%	-	Not confirmed
ST38_1/POXA-48_1/LB/MEM/3 days	5A	fucP	Chromosome	1548072	-	20.8-8.4%	-	-	n.d.
ST38_1/POXA-48_1/LB/MEM/3 days	5A	cscB	Chromosome	1086162	-	8.3%	-	-	n.d.
ST38_1/POXA-48_1/LB/MEM/3 days	5A	bvgA #	Chromosome	4138307	-	-	-	6.1-3.3%	Yes #
ST38_1/POXA-48_1/LB/MEM/3 days	5A	yeeO	Chromosome	652201	-	-	-	5.6%	n.d.
ST38_1/POXA-48_1/LB/MEM/3 days	5B	FIEDEJGE_01714	Chromosome	1832174	-	-	46.7-46.5%	45.1-42%	Yes
ST38_1/POXA-48_1/LB/MEM/3 days	5B	yhcR#	IncF plasmid	12225	-	25-16.5%	22.9-13.6%	18.9%	Yes #
ST38_1/POXA-48_1/LB/MEM/3 days	5B	FIEDEJGE_02861/iclR	Chromosome	3068930	-	30-20.5%	14.5%	-	Yes
ST38_1/POXA-48_1/LB/MEM/3 days	5B	intS_1/FIEDEJGE_01627#	Chromosome	1748516	-	-	-	4-6.8%	n.d. #
ST38_1/POXA-48_1/LB/MEM/3 days	5C	fliA/FIEDEJGE_00541	Chromosome	571718			33.3-45.3%	34.8-37.6%	Yes
ST38_1/POXA-48_1/LB/MEM/3 days	5C	sfmD#	Chromosome	4135141	25.2-27%	74.1-73.4%	48.1-54.2%	42.7-45.4%	Yes #
ST38_1/POXA-48_1/LB/MEM/3 days	5C	FIEDEJGE_03201	Chromosome	3432226	-	20-27.7%	16.7-22.2%	39.6%	Not confirmed
ST38_1/POXA-48_1/LB/MEM/3 days	5C	FIEDEJGE_02687	Chromosome	2878002	-	-	11.1%	-	n.d.
ST38_1/POXA-48_1/LB/MEM/3 days	5C	FIEDEJGE_00145	Chromosome	171721	-	-	-	5.6%	n.d.
ST38_1/POXA-48_1/LB/MEM/3 days	5C	FIEDEJGE_02687	Chromosome	2878002	-	-	-	8.3%	n.d.
ST38_1/POXA-48_1/LB/MEM/3 days	5D	mnaT	Chromosome	70338	42.5-26.5%	47.1-48.7%	43.8-43.5%	30.6-30.8%	Yes
ST38_1/POXA-48_1/LB/MEM/3 days	5D	iraM	Chromosome	4798289	-	37.8%	34.9%	8.3-10.2%	Yes
ST38_1/POXA-48_1/LB/MEM/3 days	5D	sorB_1#	Chromosome	2035022	-	-	8.8%	6.4-7.4%	Yes #
ST38_1/POXA-48_1/LB/MEM/3 days	5D	FIEDEJGE_03998/cydA	Chromosome	4327421	-	-	-	5.4-12.6%	n.d.
ST38_1/POXA-48_1/LB/MEM/3 days	5D	evgS	Chromosome	1097201	-	-	-	6.4-5.3%	n.d.
ST38_1/POXA-48_1/LB/MEM/3 days	5E	wecH#	Chromosome	2465083	28.2-12.8%	58.8-55.9%	32.5-38.0%	15.5-10%	Yes #
ST38_1/POXA-48_1/LB/MEM/3 days	5E	FIEDEJGE_01682/psuK_3	Chromosome	1801865	7.5%	28.4-31.9%	39.7-45.5%	51.4-51.5%	Yes
ST38_1/POXA-48_1/LB/MEM/3 days	5E	hns/tdk	Chromosome	4935893	-	17.5-18.6%	48.9-31%	47.1-51.2%	Not confimed
ST38_1/POXA-48_1/LB/MEM/3 days	5E	yadN/folK	Chromosome	3691723	-	-	28.3-32.1%	33.3-35.7%	Yes
ST38_1/POXA-48_1/LB/MEM/3 days	5E	xanQ	Chromosome	1654870	-	-	-	6.3%	n.d.
ST38_1/POXA-48_1/LB/MEM/3 days	5E	hilA_2/FIEDEJGE_02478	Chromosome	2637725	-	-	-	6.4-7.1%	n.d.
ST38_1/POXA-48_1/LB/MEM/3 days	5E	FIEDEJGE_03138/FIEDEJGE_03139	Chromosome	3366880	-	-	-	5.4%	n.d.
ST38_1/POXA-48_1/LB/MEM/3 days	5E	intS_2/FIEDEJGE_02425	Chromosome	2585530	-	-	-	11.3%	n.d.
Experimental evolution 2
ST38_1/POXA-48_1/LB/MEM/3 days	B1	cadC #	Chromosome	3215066	-	3.4%	12.4-6.7%	10-9.5%	n.d. #
ST38_1/POXA-48_1/LB/MEM/3 days	B1	ppnP/FIEDEJGE_03682	Chromosome	3956546	-	8.9%	18-17.5%	10.4-10.7%	n.d.
ST38_1/POXA-48_1/LB/MEM/3 days	B1	FIEDEJGE_00080/yjcS_1	Chromosome	88073	-	-	21.1-18.1%	35.6-29.5%	n.d.
ST38_1/POXA-48_1/LB/MEM/3 days	B1	FIEDEJGE_02943	Chromosome	3168737	-	-	5.1%	5.8%	n.d.
ST38_1/POXA-48_1/LB/MEM/3 days	B2	elaA/rbn	Chromosome	1002953	-	-	6.2-5.2%	3.1%	n.d.
ST38_1/POXA-48_1/LB/MEM/3 days	B2	cof	Chromosome	4021781	-	-	2.6-4.5%	6.1-4.7%	n.d.
ST38_1/POXA-48_1/LB/MEM/3 days	B2	prgK	Chromosome	1611258	-	-	9.2-9.2%	17.2-15.6%	n.d.
ST38_1/POXA-48_1/LB/MEM/3 days	B2	FIEDEJGE_01717/kpsT	Chromosome	1837038	-	-	5.4-2.8%	18.5-18.5%	n.d.
ST38_1/POXA-48_1/LB/MEM/3 days	B2	rfaQ/waaA	Chromosome	2548717	-	-	3.7-4.8%	15.9-17.9%	n.d.
ST38_1/POXA-48_1/LB/MEM/3 days	B2	kdgR_2	Chromosome	3415173	-	-	6.7-6.6%	11-11.0%	n.d.
ST38_1/POXA-48_1/LB/MEM/3 days	B2	FIEDEJGE_03657/tauA	Chromosome	3934137	-	-	-	7-7.2%	n.d.
ST38_1/POXA-48_1/LB/MEM/3 days	B2	FIEDEJGE_04847 #	IncF plasmid	49981	-	-	5.3-6.1%	5.7-5.9%	n.d. #
ST38_1/POXA-48_1/LB/MEM/3 days	B3	FIEDEJGE_00162	Chromosome	190335	-	5.1%	-	-	n.d.
ST38_1/POXA-48_1/LB/MEM/3 days	B3	queE/yqcG	Chromosome	1519305	-	-	7.1-9.2%	14.4-15.2%	n.d.
ST38_1/POXA-48_1/LB/MEM/3 days	B3	yccM	Chromosome	4652046	-	-	17.9-13.5%	27.8-26.5%	n.d.
ST38_1/POXA-48_1/LB/MEM/3 days	B3	cadC	Chromosome	3215066	-	-	2.6%	7.2-6.7%	n.d.
ST38_1/POXA-48_1/LB/MEM/3 days	B3	FIEDEJGE_03787 #	Chromosome	4069901	-	-	12.5%	18.9%	n.d. #
ST38_1/POXA-48_1/LB/MEM/3 days	B3	chbC_1	Chromosome	199206	-	-	-	4.5-5.1%	n.d.
ST38_1/POXA-48_1/LB/MEM/3 days	B3	FIEDEJGE_04872	IncF plasmid	70476	-	-	-	6.3-5.7%	n.d.
ST38_1/POXA-48_1/LB/MEM/3 days	B4	FIEDEJGE_00754	Chromosome	803995	-	3.9-2.7%	6.1-8.7%	0.05	n.d.
ST38_1/POXA-48_1/LB/MEM/3 days	B4	FIEDEJGE_00044/mdoD	Chromosome	50094	-	-	7.2%	-	n.d.
ST38_1/POXA-48_1/LB/MEM/3 days	B4	lacY	Chromosome	3914356	-	-	2.8-3.6%	13.4-12.8%	n.d.
ST38_1/POXA-48_1/LB/MEM/3 days	B4	cytR_1 #	Chromosome	2946967	-	-	4.7-3.1%	4.5-5.2%	n.d. #
ST38_1/POXA-48_1/LB/MEM/3 days	B4	ssuE/elfA	Chromosome	4605849	-	-	2.9-3.6%	6.9%	n.d.
ST38_1/POXA-48_1/LB/MEM/3 days	B4	dsbA/ydgA_2	Chromosome	2861023	-	-	7.5-8.5%	16.5-15.0%	n.d.
ST38_1/POXA-48_1/LB/MEM/3 days	B4	ycfZ	Chromosome	4777287	-	-	7.4-5.7%	12.2-12.3%	n.d.
ST38_1/POXA-48_1/LB/MEM/3 days	B5	FIEDEJGE_03038	Chromosome	3265850	-	2.7%	13.1-13.6%	20.4-22.5%	n.d.
ST38_1/POXA-48_1/LB/MEM/3 days	B5	hlyE/umuD_1	Chromosome	4864763	-	3.2%	25.8-23.5%	38.5-41%	n.d.
ST38_1/POXA-48_1/LB/MEM/3 days	B5	kpsT	Chromosome	1837854	-	21.5-17.4%	60.8-53.0%	50.9-48.1%	n.d.
ST38_1/POXA-48_3/LB/MEM/3 days	D1	htpG/adk	Chromosome	4051664	n.s.	n.s.	4.4%	13.7-15.9%	Yes
ST38_1/POXA-48_3/LB/MEM/3 days	D1	pheP	Chromosome	4051664	n.s.	n.s.	9.7-11.7%	17.9-19.7%	Not confimed
ST38_1/POXA-48_3/LB/MEM/3 days	D2	FIEDEJGE_03141/rpnD	Chromosome	3374602	n.s.	n.s.	0.03	23.4-25.5%	Not confimed
ST38_1/POXA-48_3/LB/MEM/3 days	D5	ybhH	Chromosome	4356895	n.s.	n.s.	-	30.9-42.3%	Yes
Experimental evolution 5
ST38_1∆apsAB/POXA-48_1/LB/MEM/3 days	P1	kpsM/epsM	Chromosome	1839808	-	-	4.5%	0.68	Not confimed
ST38_1∆apsAB/POXA-48_1/LB/MEM/3 days	P2	kpsM/epsM	Chromosome	1839808	-	24.7-25.4%	72.5%	67.6%	Not confimed
ST38_1∆apsAB/POXA-48_1/LB/MEM/3 days	P3	kpsM/epsM	Chromosome	1840009	-	21.5-21.7%	6.0-12.1%	20.7-22.1%	Not confimed
ST38_1∆apsAB/POXA-48_1/LB/MEM/3 days	P4	FIEDEJGE_01717	Chromosome	1836366	-	-	0.05	13.6-18.4%	Not confimed
ST38_1∆apsAB/POXA-48_1/LB/MEM/3 days	P4	udg_2	Chromosome	1830740	-	-	5.3-6.0%	25.3-27.3%	Not confimed
&: According to Supplementary data 3
*: Only junctions detected in more than 5% of the sequences are indicated
#: Tn6237-insertion site also detected in isolated colonies
$: n.d. : no PCR validation was performed; Not confirmed: the PCR was negative, suggesting that the new junction corresponded to an IS1 insertion, not to a Tn6237 integration
