# Supplementary material for: An antiplasmid system drives antibiotic resistance gene integration in carbapenemase-producing Escherichia coli lineages
Source: Nat Commun. 2024 May 15;15:4093. doi: 10.1038/s41467-024-48219-y (PMC11096173; doi:10.1038/s41467-024-48219-y)
Supplement: Supplementary file 8 — Supplementary Data 5 [file 41467_2024_48219_MOESM8_ESM.xlsx]

## Sheet: Sup Data 5
Supplementary Data 5 : Mutations detected in isolated colonies after evolution experiments
Origin	Names&	Evidence*	Seq id	Position	Mutation	Annotation	Gene	Description
Experimental evolution 1
Plasmid free	1A_28_1	RA	ST38_1 chromosome	32.817	C→T	V172I (GTC→ATC)	azoR	FMN‑dependent NADH‑azoreductase
Plasmid free	1A_28_1	RA	ST38_1 chromosome	139.789	(T)8→9	coding (920/1158 nt)	chuR_1	Anaerobic sulfatase‑maturating enzyme
Plasmid free	1A_28_1	RA	ST38_1 chromosome	153.691	C→T	intergenic (‑7/+513)	FIEDEJGE_00131 / FIEDEJGE_00132	hypothetical protein/hypothetical protein
Plasmid free	1A_28_1	RA	ST38_1 chromosome	259.396	C→T	R232C (CGT→TGT)	malX	PTS system maltose‑specific EIICB component
Plasmid free	1A_28_1	RA	ST38_1 chromosome	627.561	G→A	A304T (GCC→ACC)	FIEDEJGE_00598	hypothetical protein
Plasmid free	1A_28_1	RA	ST38_1 chromosome	708.064	T→C	L206P (CTG→CCG)	hisC	Histidinol‑phosphate aminotransferase
Plasmid free	1A_28_1	RA	ST38_1 chromosome	930.693	T→C	D126G (GAC→GGC)	ompC	Outer membrane porin C
Plasmid free	1A_28_1	RA	ST38_1 chromosome	1,095,068	G→A	G57E (GGA→GAA)	evgA	DNA‑binding transcriptional activator EvgA
Plasmid free	1A_28_1	RA	ST38_1 chromosome	1,176,515	T→C	Q25R (CAG→CGG)	eutD	Ethanolamine utilization protein EutD
Plasmid free	1A_28_1	RA	ST38_1 chromosome	1,296,942	G→A	P370L (CCG→CTG)	purL	Phosphoribosylformylglycinamidine synthase
Plasmid free	1A_28_1	RA	ST38_1 chromosome	1,437,392	G→A	P221P (CCG→CCA)	hypD	Hydrogenase maturation factor HypD
Plasmid free	1A_28_1	RA	ST38_1 chromosome	1,456,209	T→C	intergenic (‑575/+122)	FIEDEJGE_01349 / tmrB	hypothetical protein/Tunicamycin resistance protein
Plasmid free	1A_28_1	RA	ST38_1 chromosome	1,551,046	A→G	D573G (GAT→GGT)	fucI	L‑fucose isomerase
Plasmid free	1A_28_1	RA	ST38_1 chromosome	1,991,286	T→C	D284G (GAC→GGC)	uxaA	Altronate dehydratase
Plasmid free	1A_28_1	RA	ST38_1 chromosome	2,332,929	A→G	N681S (AAT→AGT)	zntA	Zinc/cadmium/lead‑transporting P‑type ATPase
Plasmid free	1A_28_1	RA	ST38_1 chromosome	2,606,444	G→A	intergenic (‑713/‑81)	FIEDEJGE_02446 / FIEDEJGE_02447	hypothetical protein/transposase
Plasmid free	1A_28_1	RA	ST38_1 chromosome	2,958,073	(G)6→7	coding (917/1419 nt)	FIEDEJGE_02766	hypothetical protein
Plasmid free	1A_28_1	RA	ST38_1 chromosome	3,211,510	C→T	R585H (CGT→CAT)	cadA	Inducible lysine decarboxylase
Plasmid free	1A_28_1	RA	ST38_1 chromosome	3,215,071	T→C	Y504C (TAT→TGT)	cadC	Transcriptional activator CadC
Plasmid free	1A_28_1	RA	ST38_1 chromosome	3,236,875	(T)7→8	intergenic (‑226/‑99)	frdA / epmA	Fumarate reductase flavoprotein subunit/Elongation factor P‑‑(R)‑beta‑lysine ligase
Plasmid free	1A_28_1	RA	ST38_1 chromosome	3,382,027	(C)8→9	coding (1041/1515 nt)	yagG	Putative glycoside/cation symporter YagG
Plasmid free	1A_28_1	RA	ST38_1 chromosome	3,424,771	A→G	E84E (GAA→GAG)	FIEDEJGE_03196	hypothetical protein
Plasmid free	1A_28_1	RA	ST38_1 chromosome	3,520,607	C→T	A250V (GCC→GTC)	slt	Soluble lytic murein transglycosylase
Plasmid free	1A_28_1	RA	ST38_1 chromosome	3,647,867	G→A	P106P (CCC→CCT)	coaE	Dephospho‑CoA kinase
Plasmid free	1A_28_1	RA	ST38_1 chromosome	3,928,279	G→A	H266Y (CAT→TAT)	frmB	S‑formylglutathione hydrolase FrmB
Plasmid free	1A_28_1	RA	ST38_1 chromosome	3,977,550	C→T	H317Y (CAT→TAT)	tgt	Queuine tRNA‑ribosyltransferase
Plasmid free	1A_28_1	RA	ST38_1 chromosome	4,155,920	A→G	S50P (TCC→CCC)	FIEDEJGE_03841	hypothetical protein
Plasmid free	1A_28_1	RA	ST38_1 chromosome	4,159,249	T→C	T472A (ACA→GCA)	cusS	Sensor histidine kinase CusS
Plasmid free	1A_28_1	RA	IncF plasmid ST38_1	23.442	(G)8→9	coding (43/759 nt)	FIEDEJGE_04812	hypothetical protein
Plasmid free	1A_28_1	RA	IncF plasmid ST38_1	25.586	(G)8→7	intergenic (‑19/‑629)	FIEDEJGE_04815 / FIEDEJGE_04816	hypothetical protein/hypothetical protein
Plasmid free	1A_28_2	RA	ST38_1 chromosome	2,273,971	G→A	E854K (GAG→AAG)	malT	HTH‑type transcriptional regulator MalT
Plasmid free	1B_28_1	RA	ST38_1 chromosome	859.229	T→C	I133V (ATT→GTT)	mglA_1	Galactose/methyl galactoside import ATP‑binding protein MglA
Plasmid free	1B_28_1	RA	ST38_1 chromosome	2,273,971	G→A	E854K (GAG→AAG)	malT	HTH‑type transcriptional regulator MalT
Plasmid free	1B_28_1	RA	ST38_1 chromosome	2,614,167	C→T	H133Y (CAC→TAC)	FIEDEJGE_02455	hypothetical protein
Plasmid free	1B_28_2	RA	ST38_1 chromosome	2,273,971	G→A	E854K (GAG→AAG)	malT	HTH‑type transcriptional regulator MalT
Plasmid free	1B_28_2	RA	ST38_1 chromosome	2,792,707	G→T	R176L (CGC→CTC)	wzyE	putative ECA polymerase
Plasmid free	1C_28_1	RA	ST38_1 chromosome	2,273,971	G→A	E854K (GAG→AAG)	malT	HTH‑type transcriptional regulator MalT
Plasmid free	1D_28_1	RA	ST38_1 chromosome	2,273,971	G→A	E854K (GAG→AAG)	malT	HTH‑type transcriptional regulator MalT
Plasmid free	1D_28_2	RA	ST38_1 chromosome	2,273,971	G→A	E854K (GAG→AAG)	malT	HTH‑type transcriptional regulator MalT
Plasmid free	1E_28_2	RA	ST38_1 chromosome	191.092	A→G	E369E (GAA→GAG)	FIEDEJGE_00162	hypothetical protein
Plasmid free	1E_28_2	RA	ST38_1 chromosome	199.834	C→T	intergenic (‑67/‑132)	celA / mngR_1	PTS system cellobiose‑specific EIIB component/Mannosyl‑D‑glycerate transport/metabolism system repressor MngR
Plasmid free	1E_28_2	RA	ST38_1 chromosome	221.213	(G)5→6	coding (1101/2397 nt)	ynfF	putative dimethyl sulfoxide reductase chain YnfF
Plasmid free	1E_28_2	RA	ST38_1 chromosome	1,130,112	A→G	N21S (AAC→AGC)	FIEDEJGE_01035	hypothetical protein
Plasmid free	1E_28_2	RA	ST38_1 chromosome	1,560,432	G→A	A110V (GCC→GTC)	mltA	Membrane‑bound lytic murein transglycosylase A
Plasmid free	1E_28_2	RA	ST38_1 chromosome	1,954,990	A→G	N188S (AAC→AGC)	ttdA	L(+)‑tartrate dehydratase subunit alpha
Plasmid free	1E_28_2	RA	ST38_1 chromosome	2,446,954	(C)5→6	intergenic (‑898/+67)	dppA / FIEDEJGE_02299	Periplasmic dipeptide transport protein/tRNA‑Pro
Plasmid free	1E_28_2	RA	ST38_1 chromosome	2,726,107	T→C	E431E (GAA→GAG)	glmS_1	Glutamine‑‑fructose‑6‑phosphate aminotransferase [isomerizing]
Plasmid free	1E_28_2	RA	ST38_1 chromosome	2,811,297	C→T	D188D (GAC→GAT)	yigB	5‑amino‑6‑(5‑phospho‑D‑ribitylamino)uracil phosphatase YigB
Plasmid free	1E_28_2	RA	ST38_1 chromosome	2,857,781	C→T	intergenic (+38/+66)	FIEDEJGE_02668 / mobB	5S ribosomal RNA/Molybdopterin‑guanine dinucleotide biosynthesis adapter protein
Plasmid free	1E_28_2	RA	ST38_1 chromosome	2,929,815	C→T	S224F (TCC→TTC)	fieF	Ferrous‑iron efflux pump FieF
Plasmid free	1E_28_2	RA	ST38_1 chromosome	3,006,682	C→T	G390D (GGC→GAC)	sthA	Soluble pyridine nucleotide transhydrogenase
Plasmid free	1E_28_2	RA	ST38_1 chromosome	3,325,274	C→T	P334L (CCG→CTG)	mgtA	Magnesium‑transporting ATPase, P‑type 1
Plasmid free	1E_28_2	RA	ST38_1 chromosome	3,404,229	C→T	S934S (AGC→AGT)	flu_3	Antigen 43
Plasmid free	1E_28_2	RA	ST38_1 chromosome	3,431,047	A→G	N153S (AAT→AGT)	FIEDEJGE_03200	ISKra4 family transposase ISCep1
Plasmid free	1E_28_2	RA	ST38_1 chromosome	3,431,731	A→G	Y21C (TAC→TGC)	FIEDEJGE_03201	ISKra4 family transposase ISCep1
Plasmid free	1E_28_2	MC JC	ST38_1 chromosome	3,454,723	Δ2,904 bp		FIEDEJGE_03225–FIEDEJGE_03227	KCOJNOIO_03225, cat, KCOJNOIO_03227
Plasmid free	1E_28_2	RA	ST38_1 chromosome	3,893,135	T→C	G85G (GGT→GGC)	rbsC_4	Ribose import permease protein RbsC
Plasmid free	1E_28_2	RA	ST38_1 chromosome	4,084,117	C→T	I4786I (ATC→ATT)	FIEDEJGE_03781	hypothetical protein
Plasmid free	1E_28_2	RA	ST38_1 chromosome	4,354,432	A→G	L39S (TTA→TCA)	ybhA	Pyridoxal phosphate phosphatase YbhA
Plasmid free	1E_28_2	RA	ST38_1 chromosome	4,560,932	T→C	K96K (AAA→AAG)	pflB	Formate acetyltransferase 1
Plasmid free	1E_28_2	RA	ST38_1 chromosome	4,812,098	A→G	Q71R (CAG→CGG)	FIEDEJGE_04501	tail terminator
Plasmid free	1E_28_2	RA	ST38_1 chromosome	5,046,523	C→T	T86M (ACG→ATG)	zntB	Zinc transport protein ZntB
Plasmid free	1E_28_2	RA	IncF plasmid ST38_1	23.442	(G)8→9	coding (43/759 nt)	FIEDEJGE_04812	hypothetical protein
Plasmid free	1E_28_2	RA	IncF plasmid ST38_1	25.586	(G)8→9	intergenic (‑19/‑629)	FIEDEJGE_04815 / FIEDEJGE_04816	hypothetical protein/hypothetical protein
TC	3A_28_1	RA	ST38_1 chromosome	2,273,981	A→C	E857A (GAA→GCA)	malT	HTH‑type transcriptional regulator MalT
TC	3A_28_2	RA	ST38_1 chromosome	2,273,981	A→C	E857A (GAA→GCA)	malT	HTH‑type transcriptional regulator MalT
TC	3A_28_3	RA	ST38_1 chromosome	2,273,981	A→C	E857A (GAA→GCA)	malT	HTH‑type transcriptional regulator MalT
TC	3A_p4	RA	ST38_1 chromosome	199.834	C→T	intergenic (‑67/‑132)	celA / mngR_1	PTS system cellobiose‑specific EIIB component/Mannosyl‑D‑glycerate transport/metabolism system repressor MngR
TC	3A_p4	RA	ST38_1 chromosome	209.337	G→A	R42H (CGC→CAC)	ydfZ	Putative selenoprotein YdfZ
TC	3A_p4	RA	ST38_1 chromosome	331.861	G→A	A33T (GCC→ACC)	ydiN	Inner membrane transport protein YdiN
TC	3A_p4	RA	ST38_1 chromosome	466.876	G→A	G17R (GGA→AGA)	FIEDEJGE_00430	hypothetical protein
TC	3A_p4	RA	ST38_1 chromosome	953.193	T→C	Q553R (CAG→CGG)	FIEDEJGE_00878	hypothetical protein
TC	3A_p4	RA	ST38_1 chromosome	980.737	G→A	P262L (CCG→CTG)	rhmT	Inner membrane transport protein RhmT
TC	3A_p4	RA	ST38_1 chromosome	1,045,158	(T)6→7	coding (628/783 nt)	argT	Lysine/arginine/ornithine‑binding periplasmic protein
TC	3A_p4	RA	ST38_1 chromosome	1,335,455	G→A	G813G (GGC→GGT)	clpB	Chaperone protein ClpB
TC	3A_p4	RA	ST38_1 chromosome	1,518,902	T→C	T85A (ACC→GCC)	queE	7‑carboxy‑7‑deazaguanine synthase
TC	3A_p4	RA	ST38_1 chromosome	1,836,296	(T)7→8	coding (563/717 nt)	FIEDEJGE_01717	hypothetical protein
TC	3A_p4	RA	ST38_1 chromosome	1,867,684	(T)7→6	coding (195/1143 nt)	yghO	Protein YghO
TC	3A_p4	RA	ST38_1 chromosome	2,084,247	G→A	R46R (CGC→CGT)	mlaE	Intermembrane phospholipid transport system permease protein MlaE
TC	3A_p4	RA	ST38_1 chromosome	2,120,835	T→C	L181P (CTG→CCG)	degS	Serine endoprotease DegS
TC	3A_p4	RA	ST38_1 chromosome	2,418,810	T→C	N225S (AAC→AGC)	yhjJ	Protein YhjJ
TC	3A_p4	RA	ST38_1 chromosome	2,463,209	C→T	S186N (AGC→AAC)	glyQ	Glycine‑‑tRNA ligase alpha subunit
TC	3A_p4	RA	ST38_1 chromosome	2,672,838	T→C	Q32Q (CAA→CAG)	yidK	putative symporter YidK
TC	3A_p4	RA	ST38_1 chromosome	2,716,627	T→C	H178H (CAT→CAC)	FIEDEJGE_02537	hypothetical protein
TC	3A_p4	RA	ST38_1 chromosome	3,043,283	T→C	T113A (ACC→GCC)	rsd	Regulator of sigma D
TC	3A_p4	RA	ST38_1 chromosome	3,215,238	C→T	M448I (ATG→ATA)	cadC	Transcriptional activator CadC
TC	3A_p4	RA	ST38_1 chromosome	3,382,027	(C)8→9	coding (1041/1515 nt)	yagG	Putative glycoside/cation symporter YagG
TC	3A_p4	RA	ST38_1 chromosome	3,485,226	G→A	T307I (ACC→ATC)	mdoB_2	Phosphoglycerol transferase I
TC	3A_p4	RA	ST38_1 chromosome	3,492,799	(G)8→9	noncoding (72/87 nt)	FIEDEJGE_03261	tRNA‑Leu
TC	3A_p4	RA	ST38_1 chromosome	3,734,670	T→C	V76A (GTG→GCG)	lpxD	UDP‑3‑O‑(3‑hydroxymyristoyl)glucosamine N‑acyltransferase
TC	3A_p4	RA	ST38_1 chromosome	3,789,645	C→T	A271T (GCG→ACG)	FIEDEJGE_03531	hypothetical protein
TC	3A_p4	RA	ST38_1 chromosome	3,834,040	A→G	S327S (TCA→TCG)	FIEDEJGE_03572	hypothetical protein
TC	3A_p4	RA	ST38_1 chromosome	3,979,733	C→T	A530V (GCA→GTA)	secD	Protein translocase subunit SecD
TC	3A_p4	RA	ST38_1 chromosome	4,012,910	C→T	R5C (CGT→TGT)	lon_1	Lon protease
TC	3A_p4	RA	ST38_1 chromosome	4,355,193	A→G	A164A (GCA→GCG)	pgl	6‑phosphogluconolactonase
TC	3A_p4	RA	ST38_1 chromosome	4,372,536	A→G	Y20H (TAC→CAC)	FIEDEJGE_04057	hypothetical protein
TC	3A_p4	RA	ST38_1 chromosome	4,692,453	(G)7→8	coding (484/1368 nt)	dgcT	putative diguanylate cyclase DgcT
TC	3A_p4	RA	ST38_1 chromosome	4,707,832	C→T	A355V (GCC→GTC)	mdoH	Glucans biosynthesis glucosyltransferase H
TC	3A_p4	RA	ST38_1 chromosome	4,735,611	T→C	G464G (GGT→GGC)	flgK	Flagellar hook‑associated protein 1
TC	3A_p4	RA	ST38_1 chromosome	4,837,836	C→T	P299P (CCG→CCA)	mnmA	tRNA‑specific 2‑thiouridylase MnmA
TC	3A_p4	RA	ST38_1 chromosome	5,033,141	G→A	A70A (GCC→GCT)	uspE	Universal stress protein E
TC	3A_p4	RA	IncF plasmid ST38_1	69.524	A→G	S690G (AGC→GGC)	FIEDEJGE_04871	hypothetical protein
TC	3A_p5	RA	ST38_1 chromosome	199.834	C→T	intergenic (‑67/‑132)	celA / mngR_1	PTS system cellobiose‑specific EIIB component/Mannosyl‑D‑glycerate transport/metabolism system repressor MngR
TC	3A_p5	RA	ST38_1 chromosome	209.337	G→A	R42H (CGC→CAC)	ydfZ	Putative selenoprotein YdfZ
TC	3A_p5	RA	ST38_1 chromosome	331.861	G→A	A33T (GCC→ACC)	ydiN	Inner membrane transport protein YdiN
TC	3A_p5	RA	ST38_1 chromosome	727.702	T→C	V58V (GTA→GTG)	fdtB	dTDP‑3‑amino‑3,6‑dideoxy‑alpha‑D‑galactopyranose transaminase
TC	3A_p5	RA	ST38_1 chromosome	1,045,158	(T)6→7	coding (628/783 nt)	argT	Lysine/arginine/ornithine‑binding periplasmic protein
TC	3A_p5	RA	ST38_1 chromosome	1,220,042	(GC)3→2	coding (839‑840/1464 nt)	bepA	Beta‑barrel assembly‑enhancing protease
TC	3A_p5	RA	ST38_1 chromosome	1,311,373	T→C	Y180C (TAC→TGC)	rseA	Anti‑sigma‑E factor RseA
TC	3A_p5	RA	ST38_1 chromosome	1,335,455	G→A	G813G (GGC→GGT)	clpB	Chaperone protein ClpB
TC	3A_p5	RA	ST38_1 chromosome	1,867,684	(T)7→6	coding (195/1143 nt)	yghO	Protein YghO
TC	3A_p5	RA	ST38_1 chromosome	2,084,247	G→A	R46R (CGC→CGT)	mlaE	Intermembrane phospholipid transport system permease protein MlaE
TC	3A_p5	RA	ST38_1 chromosome	2,150,465	C→T	F11F (TTC→TTT)	FIEDEJGE_02011	hypothetical protein
TC	3A_p5	RA	ST38_1 chromosome	2,463,209	C→T	S186N (AGC→AAC)	glyQ	Glycine‑‑tRNA ligase alpha subunit
TC	3A_p5	RA	ST38_1 chromosome	2,672,838	T→C	Q32Q (CAA→CAG)	yidK	putative symporter YidK
TC	3A_p5	RA	ST38_1 chromosome	3,215,238	C→T	M448I (ATG→ATA)	cadC	Transcriptional activator CadC
TC	3A_p5	RA	ST38_1 chromosome	3,219,000	G→A	A230A (GCC→GCT)	dsbD	Thiol:disulfide interchange protein DsbD
TC	3A_p5	RA	ST38_1 chromosome	3,382,027	(C)8→9	coding (1041/1515 nt)	yagG	Putative glycoside/cation symporter YagG
TC	3A_p5	RA	ST38_1 chromosome	3,485,226	G→A	T307I (ACC→ATC)	mdoB_2	Phosphoglycerol transferase I
TC	3A_p5	RA	ST38_1 chromosome	3,492,799	(G)8→9	noncoding (72/87 nt)	FIEDEJGE_03261	tRNA‑Leu
TC	3A_p5	RA	ST38_1 chromosome	3,492,920	(G)8→9	noncoding (72/87 nt)	FIEDEJGE_03262	tRNA‑Leu
TC	3A_p5	RA	ST38_1 chromosome	3,789,645	C→T	A271T (GCG→ACG)	FIEDEJGE_03531	hypothetical protein
TC	3A_p5	RA	ST38_1 chromosome	3,800,670	A→G	L728L (TTA→TTG)	FIEDEJGE_03539	hypothetical protein
TC	3A_p5	RA	ST38_1 chromosome	3,834,040	A→G	S327S (TCA→TCG)	FIEDEJGE_03572	hypothetical protein
TC	3A_p5	RA	ST38_1 chromosome	4,012,910	C→T	R5C (CGT→TGT)	lon_1	Lon protease
TC	3A_p5	RA	ST38_1 chromosome	4,355,193	A→G	A164A (GCA→GCG)	pgl	6‑phosphogluconolactonase
TC	3A_p5	RA	ST38_1 chromosome	4,372,536	A→G	Y20H (TAC→CAC)	FIEDEJGE_04057	hypothetical protein
TC	3A_p5	RA	ST38_1 chromosome	4,632,886	A→G	T72A (ACT→GCT)	helD	DNA helicase IV
TC	3A_p5	RA	ST38_1 chromosome	4,692,453	(G)7→8	coding (484/1368 nt)	dgcT	putative diguanylate cyclase DgcT
TC	3A_p5	RA	ST38_1 chromosome	4,707,832	C→T	A355V (GCC→GTC)	mdoH	Glucans biosynthesis glucosyltransferase H
TC	3A_p5	RA	ST38_1 chromosome	4,837,836	C→T	P299P (CCG→CCA)	mnmA	tRNA‑specific 2‑thiouridylase MnmA
TC	3A_p5	RA	ST38_1 chromosome	5,033,643	C→T	L204L (CTG→CTA)	fnr	Fumarate and nitrate reduction regulatory protein
TC	3A_p5	RA	IncF plasmid ST38_1	25.586	(G)8→7	intergenic (‑19/‑629)	FIEDEJGE_04815 / FIEDEJGE_04816	hypothetical protein/hypothetical protein
TC	3A_p5	RA	pOXA-48_1	19.408	T→C	intergenic (‑105/‑422)	FIEDEJGE_04895 / FIEDEJGE_04896	hypothetical protein/hypothetical protein
TC	3A_p6	RA	ST38_1 chromosome	304.671	(C)7→8	coding (708/1257 nt)	FIEDEJGE_00271	hypothetical protein
TC	3A_p6	RA	ST38_1 chromosome	331.861	G→A	A33T (GCC→ACC)	ydiN	Inner membrane transport protein YdiN
TC	3A_p6	RA	ST38_1 chromosome	721.35	(T)8→9	coding (572/1077 nt)	FIEDEJGE_00680	hypothetical protein
TC	3A_p6	RA	ST38_1 chromosome	1,045,158	(T)6→7	coding (628/783 nt)	argT	Lysine/arginine/ornithine‑binding periplasmic protein
TC	3A_p6	RA	ST38_1 chromosome	2,084,247	G→A	R46R (CGC→CGT)	mlaE	Intermembrane phospholipid transport system permease protein MlaE
TC	3A_p6	RA	ST38_1 chromosome	2,094,426	G→A	G173G (GGC→GGT)	mtgA	Biosynthetic peptidoglycan transglycosylase
TC	3A_p6	RA	ST38_1 chromosome	2,644,314	G→A	T1521I (ACT→ATT)	FIEDEJGE_02478	hypothetical protein
TC	3A_p6	RA	ST38_1 chromosome	2,719,283	G→A	Q323* (CAA→TAA)	FIEDEJGE_02538	hypothetical protein
TC	3A_p6	RA	ST38_1 chromosome	2,858,720	G→A	A74V (GCG→GTG)	mobA	Molybdenum cofactor guanylyltransferase
TC	3A_p6	RA	ST38_1 chromosome	3,004,725	A→G	T238A (ACC→GCC)	lgoT_1	putative L‑galactonate transporter
TC	3A_p6	RA	ST38_1 chromosome	3,215,238	C→T	M448I (ATG→ATA)	cadC	Transcriptional activator CadC
TC	3A_p6	RA	ST38_1 chromosome	3,216,983	A→G	intergenic (‑402/+215)	cadC / FIEDEJGE_02988	Transcriptional activator CadC/tRNA‑Phe
TC	3A_p6	RA	ST38_1 chromosome	3,789,645	C→T	A271T (GCG→ACG)	FIEDEJGE_03531	hypothetical protein
TC	3A_p6	RA	ST38_1 chromosome	3,834,040	A→G	S327S (TCA→TCG)	FIEDEJGE_03572	hypothetical protein
TC	3A_p6	RA	ST38_1 chromosome	3,887,219	C→T	H51H (CAC→CAT)	arcC2_1	Carbamate kinase 2
TC	3A_p6	RA	ST38_1 chromosome	4,218,239	C→T	A163T (GCT→ACT)	dcuD_2	Putative cryptic C4‑dicarboxylate transporter DcuD
TC	3A_p6	RA	ST38_1 chromosome	4,355,193	A→G	A164A (GCA→GCG)	pgl	6‑phosphogluconolactonase
TC	3A_p6	RA	ST38_1 chromosome	4,529,490	(G)7→8	coding (444/1947 nt)	macB	Macrolide export ATP‑binding/permease protein MacB
TC	3B_28_1	RA	ST38_1 chromosome	2,273,981	A→C	E857A (GAA→GCA)	malT	HTH‑type transcriptional regulator MalT
TC	3B_28_2	RA	ST38_1 chromosome	598.233	(T)6→5	intergenic (‑26/+145)	dgcQ / FIEDEJGE_00572	putative diguanylate cyclase DgcQ/hypothetical protein
TC	3B_28_2	RA	ST38_1 chromosome	634.296	T→C	C2549R (TGT→CGT)	FIEDEJGE_00598	hypothetical protein
TC	3B_28_2	RA	ST38_1 chromosome	656.445	T→C	intergenic (‑2/+60)	erfK / cobT	putative L,D‑transpeptidase ErfK/SrfK/Nicotinate‑nucleotide‑‑dimethylbenzimidazole phosphoribosyltransferase
TC	3B_28_2	RA	ST38_1 chromosome	712.864	(T)6→7	coding (575/981 nt)	wzzB	Chain length determinant protein
TC	3B_28_2	RA	ST38_1 chromosome	909.597	G→A	V9V (GTG→GTA)	narL_1	Nitrate/nitrite response regulator protein NarL
TC	3B_28_2	RA	ST38_1 chromosome	1,103,663	(C)9→8	coding (735/1251 nt)	frc	Formyl‑CoA:oxalate CoA‑transferase
TC	3B_28_2	RA	ST38_1 chromosome	1,252,974	C→T	W798* (TGG→TAG)	yfhM	Alpha‑2‑macroglobulin
TC	3B_28_2	RA	ST38_1 chromosome	1,270,629	T→C	*297* (TAA→TAG)	hcaR_3	Hca operon transcriptional activator HcaR
TC	3B_28_2	RA	ST38_1 chromosome	1,451,993	(C)7→8	coding (472/1239 nt)	tap_2	Multidrug efflux pump Tap
TC	3B_28_2	RA	ST38_1 chromosome	1,705,621	T→C	R205R (CGT→CGC)	ecfA1_2	Energy‑coupling factor transporter ATP‑binding protein EcfA1
TC	3B_28_2	RA	ST38_1 chromosome	1,927,023	C→T	R260H (CGC→CAC)	cpdA	3',5'‑cyclic adenosine monophosphate phosphodiesterase CpdA
TC	3B_28_2	RA	ST38_1 chromosome	1,995,588	G→A	A39T (GCC→ACC)	lldR_1	Putative L‑lactate dehydrogenase operon regulatory protein
TC	3B_28_2	RA	ST38_1 chromosome	2,053,402	G→A	H271H (CAC→CAT)	nlpI	Lipoprotein NlpI
TC	3B_28_2	RA	ST38_1 chromosome	2,928,460	C→T	intergenic (‑114/‑36)	cpxR / cpxP	Transcriptional regulatory protein CpxR/Periplasmic protein CpxP
TC	3B_28_2	RA	ST38_1 chromosome	2,933,501	T→C	D228G (GAC→GGC)	tpiA	Triosephosphate isomerase
TC	3B_28_2	RA	ST38_1 chromosome	2,946,798	(T)6→5	coding (335/1026 nt)	cytR_1	HTH‑type transcriptional repressor CytR
TC	3B_28_2	RA	ST38_1 chromosome	3,132,844	C→T	A738V (GCA→GTA)	FIEDEJGE_02914	hypothetical protein
TC	3B_28_2	RA	ST38_1 chromosome	3,369,573	G→A	Q82* (CAG→TAG)	FIEDEJGE_03140	hypothetical protein
TC	3B_28_2	RA	ST38_1 chromosome	3,389,612	(A)6→7	intergenic (‑173/+198)	FIEDEJGE_03156 / FIEDEJGE_03157	hypothetical protein/hypothetical protein
TC	3B_28_2	RA	ST38_1 chromosome	3,542,599	C→T	intergenic (‑299/‑77)	FIEDEJGE_03312 / dnaK_2	hypothetical protein/Chaperone protein DnaK
TC	3B_28_2	RA	ST38_1 chromosome	3,570,553	(C)6→7	coding (518/786 nt)	caiD	Carnitinyl‑CoA dehydratase
TC	3B_28_2	RA	ST38_1 chromosome	3,854,869	A→G	R303R (AGA→AGG)	pgrR_4	HTH‑type transcriptional regulator PgrR
TC	3B_28_2	RA	ST38_1 chromosome	4,039,070	(C)6→7	coding (67/3150 nt)	acrB_2	Multidrug efflux pump subunit AcrB
TC	3B_28_2	RA	ST38_1 chromosome	4,298,537	(G)8→9	coding (2211/2412 nt)	papC_2	Outer membrane usher protein PapC
TC	3B_28_2	RA	ST38_1 chromosome	4,348,348	(A)8→7	intergenic (‑179/+84)	galE / modF	UDP‑glucose 4‑epimerase/ABC transporter ATP‑binding protein ModF
TC	3B_28_2	RA	ST38_1 chromosome	4,629,672	C→T	S111S (AGC→AGT)	sxy	Protein Sxy
TC	3B_28_2	RA	IncF plasmid ST38_1	15.303	(C)7→8	intergenic (+133/‑781)	FIEDEJGE_04802 / FIEDEJGE_04803	hypothetical protein/hypothetical protein
TC	3B_28_2	RA	pOXA-48_1	32.027	T→C	L252P (CTG→CCG)	FIEDEJGE_04919	hypothetical protein
TC	3B_28_3	RA	ST38_1 chromosome	2,273,981	A→C	E857A (GAA→GCA)	malT	HTH‑type transcriptional regulator MalT
TC	3B_p7	RA	ST38_1 chromosome	356.207	A→G	V331A (GTC→GCC)	pheT	Phenylalanine‑‑tRNA ligase beta subunit
TC	3B_p7	RA	ST38_1 chromosome	866.584	G→A	V170V (GTC→GTT)	cirA	Colicin I receptor
TC	3B_p7	RA	ST38_1 chromosome	1,372,327	T→C	R184R (CGT→CGC)	lhgD	L‑2‑hydroxyglutarate dehydrogenase
TC	3B_p7	RA	ST38_1 chromosome	2,209,161	T→C	V109A (GTA→GCA)	crp	cAMP‑activated global transcriptional regulator CRP
TC	3B_p7	RA	ST38_1 chromosome	2,220,375	G→A	A220T (GCG→ACG)	nirC	Nitrite transporter NirC
TC	3B_p7	RA	ST38_1 chromosome	2,253,318	G→A	P248L (CCG→CTG)	envZ	Osmolarity sensor protein EnvZ
TC	3B_p7	RA	ST38_1 chromosome	4,840,957	A→G	L19P (CTG→CCG)	FIEDEJGE_04528	hypothetical protein
TC	3B_p31	RA	ST38_1 chromosome	161.607	(G)6→7	intergenic (+153/‑428)	pgrR_1 / FIEDEJGE_00141	HTH‑type transcriptional regulator PgrR/ISNCY family transposase ISBcen27
TC	3B_p31	RA	ST38_1 chromosome	327.385	(C)6→7	coding (555/3057 nt)	FIEDEJGE_00294	hypothetical protein
TC	3B_p31	RA	ST38_1 chromosome	351.905	T→C	R27R (AGA→AGG)	mepS_1	Murein DD‑endopeptidase MepS/Murein LD‑carboxypeptidase
TC	3B_p31	RA	ST38_1 chromosome	834.713	(C)6→7	coding (306/1686 nt)	btsS	Sensor histidine kinase BtsS
TC	3B_p31	RA	ST38_1 chromosome	943.006	G→A	R15R (CGG→CGA)	atoE	Putative short‑chain fatty acid transporter
TC	3B_p31	RA	ST38_1 chromosome	1,103,663	(C)9→10	coding (735/1251 nt)	frc	Formyl‑CoA:oxalate CoA‑transferase
TC	3B_p31	RA	ST38_1 chromosome	1,325,488	T→C	F142S (TTT→TCT)	pssA	CDP‑diacylglycerol‑‑serine O‑phosphatidyltransferase
TC	3B_p31	RA	ST38_1 chromosome	1,451,993	(C)7→8	coding (472/1239 nt)	tap_2	Multidrug efflux pump Tap
TC	3B_p31	RA	ST38_1 chromosome	1,774,313	G→A	intergenic (‑641/+378)	FIEDEJGE_01650 / FIEDEJGE_01651	IS3 family transposase ISLad1/hypothetical protein
TC	3B_p31	RA	ST38_1 chromosome	1,805,415	G→A	T175M (ACG→ATG)	psuG_2	Pseudouridine‑5'‑phosphate glycosidase
TC	3B_p31	RA	ST38_1 chromosome	1,876,219	T→C	M358V (ATG→GTG)	FIEDEJGE_01750	hypothetical protein
TC	3B_p31	RA	ST38_1 chromosome	1,992,453	T→C	M371V (ATG→GTG)	uxaC	Uronate isomerase
TC	3B_p31	RA	ST38_1 chromosome	2,717,942	T→C	I770V (ATA→GTA)	FIEDEJGE_02538	hypothetical protein
TC	3B_p31	RA	ST38_1 chromosome	2,782,265	A→G	D257G (GAT→GGT)	wecA	Undecaprenyl‑phosphate alpha‑N‑acetylglucosaminyl 1‑phosphate transferase
TC	3B_p31	RA	ST38_1 chromosome	3,035,813	C→T	H1218H (CAC→CAT)	rpoC	DNA‑directed RNA polymerase subunit beta'
TC	3B_p31	RA	ST38_1 chromosome	3,215,789	G→A	R265C (CGC→TGC)	cadC	Transcriptional activator CadC
TC	3B_p31	RA	ST38_1 chromosome	3,366,196	(C)8→9	intergenic (‑359/+92)	FIEDEJGE_03137 / FIEDEJGE_03138	hypothetical protein/hypothetical protein
TC	3B_p31	RA	ST38_1 chromosome	3,477,773	(CG)4→5	coding (203/2151 nt)	btsT	Pyruvate/proton symporter BtsT
TC	3B_p31	RA	ST38_1 chromosome	3,572,834	C→T	S397N (AGC→AAC)	caiB	L‑carnitine CoA‑transferase
TC	3B_p31	RA	ST38_1 chromosome	3,579,289	C→T	P67P (CCC→CCT)	thi4	Thiamine thiazole synthase
TC	3B_p31	RA	ST38_1 chromosome	3,848,795	C→T	R118R (AGG→AGA)	ecpR	HTH‑type transcriptional regulator EcpR
TC	3B_p31	RA	ST38_1 chromosome	4,356,108	C→T	G195D (GGC→GAC)	oxyR_2	Hydrogen peroxide‑inducible genes activator
TC	3B_p31	RA	ST38_1 chromosome	4,657,931	G→A	E232K (GAA→AAA)	torC	Cytochrome c‑type protein TorC
TC	3B_p31	RA	ST38_1 chromosome	4,662,201	A→G	P243P (CCT→CCC)	cbpA	Curved DNA‑binding protein
TC	3B_p31	RA	ST38_1 chromosome	4,769,052	C→T	E523K (GAG→AAG)	mfd	Transcription‑repair‑coupling factor
TC	3C_28_1	RA	ST38_1 chromosome	2,273,981	A→C	E857A (GAA→GCA)	malT	HTH‑type transcriptional regulator MalT
TC	3C_28_2	RA	ST38_1 chromosome	2,273,981	A→C	E857A (GAA→GCA)	malT	HTH‑type transcriptional regulator MalT
TC	3C_28_2	RA	ST38_1 chromosome	3,370,192	A→C	L1444* (TTA→TGA)	FIEDEJGE_03141	hypothetical protein
TC	3C_28_3	RA	ST38_1 chromosome	2,273,981	A→C	E857A (GAA→GCA)	malT	HTH‑type transcriptional regulator MalT
TC	3C_p9	RA	ST38_1 chromosome	2,253,940	G→A	P41S (CCG→TCG)	envZ	Osmolarity sensor protein EnvZ
TC	3C_p10	RA	ST38_1 chromosome	112.232	A→G	intergenic (+9/+99)	FIEDEJGE_00099 / yddM	IS200/IS605 family transposase IS200F/putative HTH‑type transcriptional regulator YddM
TC	3C_p10	RA	ST38_1 chromosome	330.866	T→C	C181C (TGT→TGC)	ydiM	Inner membrane transport protein YdiM
TC	3C_p10	RA	ST38_1 chromosome	363.983	C→T	A594V (GCT→GTT)	FIEDEJGE_00326	hypothetical protein
TC	3C_p10	RA	ST38_1 chromosome	386.336	T→C	Q272R (CAG→CGG)	astB	N‑succinylarginine dihydrolase
TC	3C_p10	RA	ST38_1 chromosome	747.631	G→A	A227V (GCT→GTT)	FIEDEJGE_00705	hypothetical protein
TC	3C_p10	RA	ST38_1 chromosome	918.196	G→A	T93T (ACC→ACT)	napH	Ferredoxin‑type protein NapH
TC	3C_p10	RA	ST38_1 chromosome	1,418,961	G→A	intergenic (+74/+4)	norW / hypF	Nitric oxide reductase FlRd‑NAD(+) reductase/Carbamoyltransferase HypF
TC	3C_p10	RA	ST38_1 chromosome	1,449,017	(A)8→9	coding (165/306 nt)	FIEDEJGE_01342	Transcriptional regulator
TC	3C_p10	RA	ST38_1 chromosome	1,568,439	A→G	F310L (TTT→CTT)	recB	RecBCD enzyme subunit RecB
TC	3C_p10	RA	ST38_1 chromosome	1,629,638	(G)7→8	coding (212/753 nt)	FIEDEJGE_01517	hypothetical protein
TC	3C_p10	RA	ST38_1 chromosome	1,648,771	T→C	V978A (GTG→GCG)	ygfK	Putative oxidoreductase YgfK
TC	3C_p10	RA	ST38_1 chromosome	1,804,287	(C)7→8	coding (633/1251 nt)	psuT_2	Putative pseudouridine transporter
TC	3C_p10	RA	ST38_1 chromosome	1,836,235	(T)7→8	coding (624/717 nt)	FIEDEJGE_01717	hypothetical protein
TC	3C_p10	RA	ST38_1 chromosome	2,029,913	G→A	E28K (GAA→AAA)	manZ_2	PTS system mannose‑specific EIID component
TC	3C_p10	RA	ST38_1 chromosome	2,061,430	C→T	G463S (GGC→AGC)	nusA	Transcription termination/antitermination protein NusA
TC	3C_p10	RA	ST38_1 chromosome	2,206,798	T→C	L294P (CTC→CCC)	FIEDEJGE_02089	hypothetical protein
TC	3C_p10	RA	ST38_1 chromosome	2,616,443	G→A	A203T (GCT→ACT)	FIEDEJGE_02456	hypothetical protein
TC	3C_p10	RA	ST38_1 chromosome	2,668,720	G→A	A23V (GCG→GTG)	yidG	Inner membrane protein YidG
TC	3C_p10	RA	ST38_1 chromosome	3,234,509	G→A	L114L (CTG→TTG)	frdB	Fumarate reductase iron‑sulfur subunit
TC	3C_p10	RA	ST38_1 chromosome	3,400,902	(G)5→6	coding (720/873 nt)	era_4	GTPase Era
TC	3C_p10	RA	ST38_1 chromosome	3,406,074	C→T	R16C (CGC→TGC)	FIEDEJGE_03171	hypothetical protein
TC	3C_p10	RA	ST38_1 chromosome	3,432,084	A→G	R139G (AGG→GGG)	FIEDEJGE_03201	ISKra4 family transposase ISCep1
TC	3C_p10	RA	ST38_1 chromosome	3,493,036	A→G	noncoding (71/87 nt)	FIEDEJGE_03263	tRNA‑Leu
TC	3C_p10	RA	ST38_1 chromosome	3,547,301	A→G	T217A (ACT→GCT)	nhaA	Na(+)/H(+) antiporter NhaA
TC	3C_p10	RA	ST38_1 chromosome	3,607,460	A→G	intergenic (+50/+64)	yabI / thiQ	Inner membrane protein YabI/Thiamine import ATP‑binding protein ThiQ
TC	3C_p10	RA	ST38_1 chromosome	3,787,851	A→G	V264A (GTT→GCT)	FIEDEJGE_03530	hypothetical protein
TC	3C_p10	RA	ST38_1 chromosome	3,842,373	(G)5→6	coding (694/711 nt)	ecpE	putative fimbrial chaperone EcpE
TC	3C_p10	RA	ST38_1 chromosome	3,876,580	A→G	intergenic (‑20/‑109)	betI / betT	HTH‑type transcriptional regulator BetI/High‑affinity choline transport protein
TC	3C_p10	RA	ST38_1 chromosome	4,048,829	A→G	D64G (GAC→GGC)	ybaB	Nucleoid‑associated protein YbaB
TC	3C_p10	RA	ST38_1 chromosome	4,167,857	C→T	G44G (GGC→GGT)	pheP	Phenylalanine‑specific permease
TC	3C_p10	RA	ST38_1 chromosome	4,700,672	C→T	Q117* (CAG→TAG)	csgA	Major curlin subunit
TC	3C_p10	RA	ST38_1 chromosome	4,765,504	T→C	intergenic (‑4/‑174)	comR / bhsA_3	HTH‑type transcriptional repressor ComR/Multiple stress resistance protein BhsA
TC	3C_p10	RA	ST38_1 chromosome	4,815,655	(G)5→6	coding (1746/2562 nt)	FIEDEJGE_04505	tail length tape measure protein
TC	3C_p10	RA	ST38_1 chromosome	5,099,941	C→T	A264T (GCA→ACA)	mntB_3	Manganese transport system ATP‑binding protein MntB
TC	3C_p10	RA	pOXA-48_1	29.421	A→G	K21E (AAA→GAA)	FIEDEJGE_04914	hypothetical protein
TC	3D_28_1	RA	ST38_1 chromosome	2,273,981	A→C	E857A (GAA→GCA)	malT	HTH‑type transcriptional regulator MalT
TC	3D_28_2	RA	ST38_1 chromosome	2,273,981	A→C	E857A (GAA→GCA)	malT	HTH‑type transcriptional regulator MalT
TC	3D_28_3	RA	ST38_1 chromosome	2,273,981	A→C	E857A (GAA→GCA)	malT	HTH‑type transcriptional regulator MalT
TC	3D_p27	RA	ST38_1 chromosome	2,273,981	A→C	E857A (GAA→GCA)	malT	HTH‑type transcriptional regulator MalT
TC	3E_28_1	RA	ST38_1 chromosome	2,273,981	A→C	E857A (GAA→GCA)	malT	HTH‑type transcriptional regulator MalT
TC	3E_28_1	RA	ST38_1 chromosome	4,554,598	Δ1 bp	coding (95/627 nt)	ycaC	putative hydrolase YcaC
TC	3E_28_2	RA	ST38_1 chromosome	2,273,981	A→C	E857A (GAA→GCA)	malT	HTH‑type transcriptional regulator MalT
TC	3E_p11	RA	ST38_1 chromosome	2,273,981	A→C	E857A (GAA→GCA)	malT	HTH‑type transcriptional regulator MalT
TC	3E_p12	RA	ST38_1 chromosome	2,273,981	A→C	E857A (GAA→GCA)	malT	HTH‑type transcriptional regulator MalT
TC	3E_p32	RA	ST38_1 chromosome	2,273,981	A→C	E857A (GAA→GCA)	malT	HTH‑type transcriptional regulator MalT
TC	3E_p32	RA	ST38_1 chromosome	4,308,942	G→A	R524H (CGT→CAT)	sucA	2‑oxoglutarate dehydrogenase E1 component
TC	5A_28_1	RA	ST38_1 chromosome	2,273,981	A→C	E857A (GAA→GCA)	malT	HTH‑type transcriptional regulator MalT
TC	5A_28_2	RA	ST38_1 chromosome	1,072,177	G→A	L262F (CTC→TTC)	papC_1	Outer membrane usher protein PapC
TC	5A_28_2	RA	ST38_1 chromosome	2,273,981	A→C	E857A (GAA→GCA)	malT	HTH‑type transcriptional regulator MalT
TC	5A_28_2	RA	ST38_1 chromosome	2,296,854	C→A	G309V (GGG→GTG)	FIEDEJGE_02169	hypothetical protein
TC	5A_28_3	RA	ST38_1 chromosome	204.804	(T)8→7	coding (165/393 nt)	ygiW_1	Protein YgiW
TC	5A_28_3	RA	ST38_1 chromosome	410.803	T→C	I284M (ATA→ATG)	ydjE_1	Inner membrane metabolite transport protein YdjE
TC	5A_28_3	RA	ST38_1 chromosome	636.259	G→A	T40T (ACG→ACA)	FIEDEJGE_00599	hypothetical protein
TC	5A_28_3	RA	ST38_1 chromosome	770.392	G→A	intergenic (‑53/+25)	pphC / FIEDEJGE_00722	Serine/threonine‑protein phosphatase 3/hypothetical protein
TC	5A_28_3	RA	ST38_1 chromosome	847.577	T→A	intergenic (‑5/+48)	yohF / ttgI	putative oxidoreductase YohF/Toluene efflux pump outer membrane protein TtgI
TC	5A_28_3	RA	ST38_1 chromosome	1,089,655	A→G	T57T (ACT→ACC)	degA	HTH‑type transcriptional regulator DegA
TC	5A_28_3	RA	ST38_1 chromosome	1,310,522	A→G	M247T (ATG→ACG)	rseB	Sigma‑E factor regulatory protein RseB
TC	5A_28_3	RA	ST38_1 chromosome	1,425,470	G→A	G234D (GGC→GAC)	bglH_2	Aryl‑phospho‑beta‑D‑glucosidase BglH
TC	5A_28_3	RA	ST38_1 chromosome	1,595,052	G→A	Q388* (CAG→TAG)	araE	Arabinose‑proton symporter
TC	5A_28_3	RA	ST38_1 chromosome	1,662,049	A→G	T302A (ACA→GCA)	uacT	Uric acid transporter UacT
TC	5A_28_3	RA	ST38_1 chromosome	1,685,271	T→C	L110L (TTG→CTG)	ygfA	5‑formyltetrahydrofolate cyclo‑ligase
TC	5A_28_3	RA	ST38_1 chromosome	1,822,669	G→A	K315K (AAG→AAA)	kpsF	Arabinose 5‑phosphate isomerase KpsF
TC	5A_28_3	RA	ST38_1 chromosome	2,159,655	C→T	A173V (GCG→GTG)	yhdY	Inner membrane amino‑acid ABC transporter permease protein YhdY
TC	5A_28_3	RA	ST38_1 chromosome	2,187,095	T→C	I202V (ATC→GTC)	rpsC	30S ribosomal protein S3
TC	5A_28_3	RA	ST38_1 chromosome	2,199,449	T→C	K227R (AAA→AGA)	fkpA	FKBP‑type peptidyl‑prolyl cis‑trans isomerase FkpA
TC	5A_28_3	RA	ST38_1 chromosome	2,213,011	A→G	H178H (CAT→CAC)	pabA	Aminodeoxychorismate synthase component 2
TC	5A_28_3	RA	ST38_1 chromosome	2,352,822	(C)9→8	coding (80/480 nt)	FIEDEJGE_02222	hypothetical protein
TC	5A_28_3	RA	ST38_1 chromosome	2,429,773	A→G	V114A (GTC→GCC)	bcsB	Cyclic di‑GMP‑binding protein
TC	5A_28_3	RA	ST38_1 chromosome	2,481,268	G→A	E57K (GAA→AAA)	dlgD	2,3‑diketo‑L‑gulonate reductase
TC	5A_28_3	RA	ST38_1 chromosome	2,494,524	T→C	intergenic (‑244/+25)	FIEDEJGE_02344 / aldB	toxin/Aldehyde dehydrogenase B
TC	5A_28_3	RA	ST38_1 chromosome	2,816,853	A→G	F163F (TTT→TTC)	FIEDEJGE_02630	hypothetical protein
TC	5A_28_3	RA	ST38_1 chromosome	3,215,072	A→G	Y504H (TAT→CAT)	cadC	Transcriptional activator CadC
TC	5A_28_3	RA	ST38_1 chromosome	3,265,491	A→G	T31A (ACG→GCG)	FIEDEJGE_03038	hypothetical protein
TC	5A_28_3	RA	ST38_1 chromosome	3,372,761	G→A	Q588* (CAA→TAA)	FIEDEJGE_03141	hypothetical protein
TC	5A_28_3	RA	ST38_1 chromosome	3,393,136	C→T	A37V (GCC→GTC)	FIEDEJGE_03159	hypothetical protein
TC	5A_28_3	RA	ST38_1 chromosome	3,999,241	A→G	intergenic (+58/+70)	FIEDEJGE_03720 / yajR	hypothetical protein/Inner membrane transport protein YajR
TC	5A_28_3	RA	ST38_1 chromosome	4,106,545	(A)5→6	intergenic (‑228/‑2)	allS / allA	HTH‑type transcriptional activator AllS/Ureidoglycolate lyase
TC	5A_28_3	RA	ST38_1 chromosome	4,544,965	A→G	E895E (GAA→GAG)	ftsK	DNA translocase FtsK
TC	5A_28_3	RA	ST38_1 chromosome	4,552,509	A→G	T806A (ACA→GCA)	dmsA	Dimethyl sulfoxide reductase DmsA
TC	5A_28_3	RA	ST38_1 chromosome	4,610,415	(G)7→8	coding (418/1071 nt)	elfG	putative fimbrial‑like protein ElfG
TC	5A_28_3	RA	ST38_1 chromosome	4,963,629	(A)8→9	intergenic (‑29/‑245)	trpE / yciV	Anthranilate synthase component 1/5'‑3' exoribonuclease
TC	5A_28_3	RA	IncF plasmid ST38_1	23.442	(G)8→9	coding (43/759 nt)	FIEDEJGE_04812	hypothetical protein
TC	5A_28_3	RA	IncF plasmid ST38_1	63.103	A→G	Q606R (CAG→CGG)	traN	Mating pair stabilization protein TraN
TC	5A_p14	RA	ST38_1	2,273,981	A→C	E857A (GAA→GCA)	malT	HTH‑type transcriptional regulator MalT
TC	5A_p15	RA	ST38_1 chromosome	204.804	(T)8→7	coding (165/393 nt)	ygiW_1	Protein YgiW
TC	5A_p15	RA	ST38_1 chromosome	636.259	G→A	T40T (ACG→ACA)	FIEDEJGE_00599	hypothetical protein
TC	5A_p15	RA	ST38_1 chromosome	930.404	C→T	W222* (TGG→TGA)	ompC	Outer membrane porin C
TC	5A_p15	RA	ST38_1 chromosome	1,635,248	G→A	I166I (ATC→ATT)	FIEDEJGE_01522	hypothetical protein
TC	5A_p15	RA	ST38_1 chromosome	1,822,669	G→A	K315K (AAG→AAA)	kpsF	Arabinose 5‑phosphate isomerase KpsF
TC	5A_p15	RA	ST38_1 chromosome	1,831,647	T→C	R361G (AGA→GGA)	FIEDEJGE_01714	GtrB‑like O‑antigen conversion
TC	5A_p15	RA	ST38_1 chromosome	1,849,933	G→A	R246W (CGG→TGG)	gspC2	Type II secretion system protein C 2
TC	5A_p15	RA	ST38_1 chromosome	1,874,923	T→C	K61K (AAA→AAG)	ytfJ_1	putative protein YtfJ
TC	5A_p15	RA	ST38_1 chromosome	1,978,759	T→C	F681L (TTC→CTC)	ygjK	Glucosidase YgjK
TC	5A_p15	RA	ST38_1 chromosome	2,213,011	A→G	H178H (CAT→CAC)	pabA	Aminodeoxychorismate synthase component 2
TC	5A_p15	RA	ST38_1 chromosome	2,352,822	(C)9→8	coding (80/480 nt)	FIEDEJGE_02222	hypothetical protein
TC	5A_p15	RA	ST38_1 chromosome	2,399,035	T→C	V351A (GTC→GCC)	mdtF	Multidrug resistance protein MdtF
TC	5A_p15	RA	ST38_1 chromosome	2,429,773	A→G	V114A (GTC→GCC)	bcsB	Cyclic di‑GMP‑binding protein
TC	5A_p15	RA	ST38_1 chromosome	2,735,964	G→A	R70W (CGG→TGG)	atpI	ATP synthase protein I
TC	5A_p15	RA	ST38_1 chromosome	3,215,072	A→G	Y504H (TAT→CAT)	cadC	Transcriptional activator CadC
TC	5A_p15	RA	ST38_1 chromosome	3,253,132	A→G	I512V (ATT→GTT)	mutL	DNA mismatch repair protein MutL
TC	5A_p15	RA	ST38_1 chromosome	3,388,355	(C)6→7	intergenic (‑193/+279)	FIEDEJGE_03154 / FIEDEJGE_03155	hypothetical protein/hypothetical protein
TC	5A_p15	RA	ST38_1 chromosome	4,152,667	A→G	L1134P (CTC→CCC)	FIEDEJGE_03841	hypothetical protein
TC	5A_p15	RA	ST38_1 chromosome	4,190,879	A→G	T196T (ACA→ACG)	entE	Enterobactin synthase component E
TC	5A_p15	RA	ST38_1 chromosome	4,204,852	G→C	Q346H (CAG→CAC)	ahpF	Alkyl hydroperoxide reductase subunit F
TC	5A_p15	RA	ST38_1 chromosome	4,372,964	C→T	A155T (GCT→ACT)	FIEDEJGE_04058	hypothetical protein
TC	5A_p15	RA	ST38_1 chromosome	4,397,175	G→A	L37L (CTG→CTA)	FIEDEJGE_04095	minor tail protein
TC	5A_p15	RA	ST38_1 chromosome	4,442,673	G→A	T11T (ACC→ACT)	mcbA	putative protein McbA
TC	5A_p15	RA	ST38_1 chromosome	4,544,965	A→G	E895E (GAA→GAG)	ftsK	DNA translocase FtsK
TC	5A_p15	RA	ST38_1 chromosome	4,552,509	A→G	T806A (ACA→GCA)	dmsA	Dimethyl sulfoxide reductase DmsA
TC	5A_p15	RA	ST38_1 chromosome	4,696,920	C→T	L214L (TTG→TTA)	csgG	Curli production assembly/transport component CsgG
TC	5A_p15	RA	IncF plasmid ST38_1	15.303	(C)7→8	intergenic (+133/‑781)	FIEDEJGE_04802 / FIEDEJGE_04803	hypothetical protein/hypothetical protein
TC	5A_p15	RA	IncF plasmid ST38_1	23.442	(G)8→9	coding (43/759 nt)	FIEDEJGE_04812	hypothetical protein
TC	5B_28_1	RA	ST38_1 chromosome	97.931	(G)5→6	coding (2033/3741 nt)	narZ	Respiratory nitrate reductase 2 alpha chain
TC	5B_28_1	RA	ST38_1 chromosome	110.758	C→T	P241S (CCG→TCG)	fdnH_1	Formate dehydrogenase, nitrate‑inducible, iron‑sulfur subunit
TC	5B_28_1	RA	ST38_1 chromosome	569.978	T→C	N125S (AAT→AGT)	fliY	L‑cystine‑binding protein FliY
TC	5B_28_1	RA	ST38_1 chromosome	667.095	C→T	intergenic (‑84/‑173)	FIEDEJGE_00627 / php_1	hypothetical protein/Phosphotriesterase homology protein
TC	5B_28_1	RA	ST38_1 chromosome	1,295,953	G→A	R700C (CGT→TGT)	purL	Phosphoribosylformylglycinamidine synthase
TC	5B_28_1	RA	ST38_1 chromosome	1,513,434	(A)9→10	intergenic (‑33/‑286)	kduD_1 / yqcE	2‑dehydro‑3‑deoxy‑D‑gluconate 5‑dehydrogenase/Inner membrane protein YqcE
TC	5B_28_1	RA	ST38_1 chromosome	1,554,372	T→C	D206G (GAT→GGT)	rlmM	Ribosomal RNA large subunit methyltransferase M
TC	5B_28_1	RA	ST38_1 chromosome	1,684,441	G→A	D25N (GAT→AAT)	zapA	Cell division protein ZapA
TC	5B_28_1	RA	ST38_1 chromosome	1,758,600	(C)5→6	coding (678/1470 nt)	aaxC_2	Arginine/agmatine antiporter
TC	5B_28_1	RA	ST38_1 chromosome	1,898,134	G→A	intergenic (+112/‑28)	metC / yghB	Cystathionine beta‑lyase MetC/Inner membrane protein YghB
TC	5B_28_1	RA	ST38_1 chromosome	2,173,739	G→A	A240T (GCC→ACC)	rsmB	Ribosomal RNA small subunit methyltransferase B
TC	5B_28_1	RA	ST38_1 chromosome	2,273,981	A→C	E857A (GAA→GCA)	malT	HTH‑type transcriptional regulator MalT
TC	5B_28_1	RA	ST38_1 chromosome	2,282,845	G→A	S166S (AGC→AGT)	FIEDEJGE_02160	phosphate transporter subunit
TC	5B_28_1	RA	ST38_1 chromosome	2,349,950	T→C	intergenic (+1556/‑112)	FIEDEJGE_02217 / FIEDEJGE_02218	hypothetical protein/hypothetical protein
TC	5B_28_1	RA	ST38_1 chromosome	2,349,991	T→C	intergenic (+1597/‑71)	FIEDEJGE_02217 / FIEDEJGE_02218	hypothetical protein/hypothetical protein
TC	5B_28_1	RA	ST38_1 chromosome	2,488,531	G→A	G27S (GGC→AGC)	sgbE_1	L‑ribulose‑5‑phosphate 4‑epimerase SgbE
TC	5B_28_1	RA	ST38_1 chromosome	2,592,463	(G)5→6	coding (1353/1602 nt)	FIEDEJGE_02432	IS66 family transposase ISEc49
TC	5B_28_1	RA	ST38_1 chromosome	2,651,034	T→C	Y69H (TAT→CAT)	FIEDEJGE_02481	hypothetical protein
TC	5B_28_1	RA	ST38_1 chromosome	2,859,984	G→A	R210H (CGC→CAC)	srkA	Stress response kinase A
TC	5B_28_1	RA	ST38_1 chromosome	2,894,175	C→T	A156V (GCC→GTC)	FIEDEJGE_02701	hypothetical protein
TC	5B_28_1	RA	ST38_1 chromosome	3,215,159	T→C	T475A (ACC→GCC)	cadC	Transcriptional activator CadC
TC	5B_28_1	RA	ST38_1 chromosome	3,274,003	C→T	intergenic (‑279/‑76)	ulaG / ulaA	putative L‑ascorbate‑6‑phosphate lactonase UlaG/Ascorbate‑specific PTS system EIIC component
TC	5B_28_1	RA	ST38_1 chromosome	3,404,068	(G)6→7	coding (2641/2847 nt)	flu_3	Antigen 43
TC	5B_28_1	RA	ST38_1 chromosome	3,542,588	(A)7→8	intergenic (‑288/‑88)	FIEDEJGE_03312 / dnaK_2	hypothetical protein/Chaperone protein DnaK
TC	5B_28_1	RA	ST38_1 chromosome	3,813,155	C→T	A58A (GCG→GCA)	flhA_2	Flagellar biosynthesis protein FlhA
TC	5B_28_1	RA	ST38_1 chromosome	3,867,746	C→T	A98V (GCG→GTG)	rclR	RCS‑specific HTH‑type transcriptional activator RclR
TC	5B_28_1	RA	ST38_1 chromosome	3,895,272	C→T	G127G (GGC→GGT)	yahK	Aldehyde reductase YahK
TC	5B_28_1	RA	ST38_1 chromosome	3,942,061	C→T	G838G (GGC→GGT)	FIEDEJGE_03663	hypothetical protein
TC	5B_28_1	RA	ST38_1 chromosome	3,944,408	A→G	intergenic (‑45/+1)	ampH / FIEDEJGE_03666	D‑alanyl‑D‑alanine‑ carboxypeptidase/endopeptidase AmpH/hypothetical protein
TC	5B_28_1	RA	ST38_1 chromosome	4,113,549	C→T	R102R (CGC→CGT)	allB	Allantoinase
TC	5B_28_1	RA	ST38_1 chromosome	4,298,537	(G)8→9	coding (2211/2412 nt)	papC_2	Outer membrane usher protein PapC
TC	5B_28_1	RA	ST38_1 chromosome	4,588,022	C→T	R1107R (CGC→CGT)	mukB	Chromosome partition protein MukB
TC	5B_28_1	RA	ST38_1 chromosome	4,847,861	A→G	intergenic (+111/‑2)	ariR / ymgC	putative two‑component‑system connector protein AriR/putative protein YmgC
TC	5B_28_1	RA	ST38_1 chromosome	4,927,395	C→T	P256L (CCG→CTG)	narH	Respiratory nitrate reductase 1 beta chain
TC	5B_28_1	RA	ST38_1 chromosome	4,973,848	A→G	V215V (GTA→GTG)	topA_2	DNA topoisomerase 1
TC	5B_28_1	RA	ST38_1 chromosome	4,998,090	A→G	K862K (AAA→AAG)	mexB_2	Multidrug resistance protein MexB
TC	5B_28_2	RA	ST38_1 chromosome	2,273,981	A→C	E857A (GAA→GCA)	malT	HTH‑type transcriptional regulator MalT
TC	5B_28_3	RA	ST38_1 chromosome	509.978	T→C	T72A (ACG→GCG)	aspS	Aspartate‑‑tRNA ligase
TC	5B_28_3	RA	ST38_1 chromosome	569.978	T→C	N125S (AAT→AGT)	fliY	L‑cystine‑binding protein FliY
TC	5B_28_3	RA	ST38_1 chromosome	619.739	T→C	C145R (TGC→CGC)	FIEDEJGE_00596	hypothetical protein
TC	5B_28_3	RA	ST38_1 chromosome	1,008,051	G→A	P483L (CCG→CTG)	nuoN	NADH‑quinone oxidoreductase subunit N
TC	5B_28_3	RA	ST38_1 chromosome	1,271,319	G→A	D67D (GAC→GAT)	hcaR_3	Hca operon transcriptional activator HcaR
TC	5B_28_3	RA	ST38_1 chromosome	1,384,212	(A)7→8	intergenic (+34/‑175)	FIEDEJGE_01269 / nrdH	hypothetical protein/Glutaredoxin‑like protein NrdH
TC	5B_28_3	RA	ST38_1 chromosome	1,504,202	T→C	V99A (GTT→GCT)	queD	6‑carboxy‑5,6,7,8‑tetrahydropterin synthase
TC	5B_28_3	RA	ST38_1 chromosome	1,513,434	(A)9→10	intergenic (‑33/‑286)	kduD_1 / yqcE	2‑dehydro‑3‑deoxy‑D‑gluconate 5‑dehydrogenase/Inner membrane protein YqcE
TC	5B_28_3	RA	ST38_1 chromosome	1,684,441	G→A	D25N (GAT→AAT)	zapA	Cell division protein ZapA
TC	5B_28_3	RA	ST38_1 chromosome	2,273,981	A→C	E857A (GAA→GCA)	malT	HTH‑type transcriptional regulator MalT
TC	5B_28_3	RA	ST38_1 chromosome	2,349,950	T→C	intergenic (+1556/‑112)	FIEDEJGE_02217 / FIEDEJGE_02218	hypothetical protein/hypothetical protein
TC	5B_28_3	RA	ST38_1 chromosome	2,388,337	T→C	L258P (CTA→CCA)	hmuT	Hemin‑binding periplasmic protein HmuT
TC	5B_28_3	RA	ST38_1 chromosome	2,592,463	(G)5→6	coding (1353/1602 nt)	FIEDEJGE_02432	IS66 family transposase ISEc49
TC	5B_28_3	RA	ST38_1 chromosome	2,894,175	C→T	A156V (GCC→GTC)	FIEDEJGE_02701	hypothetical protein
TC	5B_28_3	RA	ST38_1 chromosome	2,929,542	C→T	S133L (TCG→TTG)	fieF	Ferrous‑iron efflux pump FieF
TC	5B_28_3	RA	ST38_1 chromosome	3,215,159	T→C	T475A (ACC→GCC)	cadC	Transcriptional activator CadC
TC	5B_28_3	RA	ST38_1 chromosome	3,255,523	G→A	V222I (GTC→ATC)	hflX	GTPase HflX
TC	5B_28_3	RA	ST38_1 chromosome	3,332,780	A→G	H232R (CAT→CGT)	yjgL	putative protein YjgL
TC	5B_28_3	RA	ST38_1 chromosome	3,369,525	(A)8→7	coding (292/2232 nt)	FIEDEJGE_03140	hypothetical protein
TC	5B_28_3	RA	ST38_1 chromosome	3,404,068	(G)6→7	coding (2641/2847 nt)	flu_3	Antigen 43
TC	5B_28_3	RA	ST38_1 chromosome	3,426,649	A→G	S191P (TCA→CCA)	nanS	putative 9‑O‑acetyl‑N‑acetylneuraminic acid deacetylase
TC	5B_28_3	RA	ST38_1 chromosome	3,531,765	(C)5→4	coding (802/2463 nt)	thrA	Bifunctional aspartokinase/homoserine dehydrogenase 1
TC	5B_28_3	RA	ST38_1 chromosome	3,629,380	G→A	T377T (ACG→ACA)	murE	UDP‑N‑acetylmuramoyl‑L‑alanyl‑D‑glutamate‑‑2, 6‑diaminopimelate ligase
TC	5B_28_3	RA	ST38_1 chromosome	3,813,155	C→T	A58A (GCG→GCA)	flhA_2	Flagellar biosynthesis protein FlhA
TC	5B_28_3	RA	ST38_1 chromosome	3,867,746	C→T	A98V (GCG→GTG)	rclR	RCS‑specific HTH‑type transcriptional activator RclR
TC	5B_28_3	RA	ST38_1 chromosome	3,895,272	C→T	G127G (GGC→GGT)	yahK	Aldehyde reductase YahK
TC	5B_28_3	RA	ST38_1 chromosome	4,298,537	(G)8→9	coding (2211/2412 nt)	papC_2	Outer membrane usher protein PapC
TC	5B_28_3	RA	ST38_1 chromosome	4,847,861	A→G	intergenic (+111/‑2)	ariR / ymgC	putative two‑component‑system connector protein AriR/putative protein YmgC
TC	5B_28_3	RA	ST38_1 chromosome	4,892,379	G→A	G214G (GGC→GGT)	dhaK	PEP‑dependent dihydroxyacetone kinase, dihydroxyacetone‑binding subunit DhaK
TC	5B_28_3	RA	ST38_1 chromosome	4,973,848	A→G	V215V (GTA→GTG)	topA_2	DNA topoisomerase 1
TC	5B_28_3	RA	ST38_1 chromosome	5,080,845	(G)7→8	coding (392/396 nt)	FIEDEJGE_04766	head‑tail adaptor Ad1
TC	5B_p1	RA	ST38_1 chromosome	197.68	(A)6→7	intergenic (‑55/+1)	bglH_1 / chbA_1	Cryptic outer membrane porin BglH/PTS system N,N'‑diacetylchitobiose‑specific EIIA component
TC	5B_p1	RA	ST38_1 chromosome	245.072	(C)6→7	coding (1047/1404 nt)	fumC	Fumarate hydratase class II
TC	5B_p1	RA	ST38_1 chromosome	513.301	G→A	A205V (GCG→GTG)	FIEDEJGE_00478	hypothetical protein
TC	5B_p1	RA	ST38_1 chromosome	577.765	Δ1 bp	coding (1486/1488 nt)	amyA	Cytoplasmic alpha‑amylase
TC	5B_p1	RA	ST38_1 chromosome	945.012	G→A	R233H (CGC→CAC)	atoB	Acetyl‑CoA acetyltransferase
TC	5B_p1	RA	ST38_1 chromosome	1,127,231	G→A	T132M (ACG→ATG)	pdeA	putative cyclic di‑GMP phosphodiesterase PdeA
TC	5B_p1	RA	ST38_1 chromosome	1,629,638	(G)7→8	coding (212/753 nt)	FIEDEJGE_01517	hypothetical protein
TC	5B_p1	RA	ST38_1 chromosome	1,693,606	G→A	A31A (GCG→GCA)	scpC	Propionyl‑CoA:succinate CoA transferase
TC	5B_p1	RA	ST38_1 chromosome	1,712,857	A→G	R492R (CGT→CGC)	tktA	Transketolase 1
TC	5B_p1	RA	ST38_1 chromosome	2,015,548	C→G	S89T (AGC→ACC)	tsaR_1	HTH‑type transcriptional regulator TsaR
TC	5B_p1	RA	ST38_1 chromosome	2,047,801	T→C	V8A (GTG→GCG)	FIEDEJGE_01915	hypothetical protein
TC	5B_p1	RA	ST38_1 chromosome	2,254,733	C→T	R15H (CGC→CAC)	ompR	Transcriptional regulatory protein OmpR
TC	5B_p1	RA	ST38_1 chromosome	2,419,808	C→T	A394A (GCG→GCA)	dctA_1	Aerobic C4‑dicarboxylate transport protein
TC	5B_p1	RA	ST38_1 chromosome	3,212,454	A→G	G270G (GGT→GGC)	cadA	Inducible lysine decarboxylase
TC	5B_p1	RA	ST38_1 chromosome	3,215,801	A→G	F261L (TTT→CTT)	cadC	Transcriptional activator CadC
TC	5B_p1	RA	ST38_1 chromosome	3,467,806	(G)5→6	coding (1850/3264 nt)	FIEDEJGE_03238	hypothetical protein
TC	5B_p1	RA	ST38_1 chromosome	3,736,835	T→C	R5R (CGT→CGC)	lpxB	Lipid‑A‑disaccharide synthase
TC	5B_p1	RA	ST38_1 chromosome	3,846,062	C→T	E378K (GAA→AAA)	ecpC	putative outer membrane usher protein EcpC
TC	5B_p2	RA	ST38_1 chromosome	4,037,612	(T)6→5	coding (1525/3150 nt)	acrB_2	Multidrug efflux pump subunit AcrB
TC	5B_p17	RA	ST38_1 chromosome	197.68	(A)6→7	intergenic (‑55/+1)	bglH_1 / chbA_1	Cryptic outer membrane porin BglH/PTS system N,N'‑diacetylchitobiose‑specific EIIA component
TC	5B_p17	RA	ST38_1 chromosome	245.072	(C)6→7	coding (1047/1404 nt)	fumC	Fumarate hydratase class II
TC	5B_p17	RA	ST38_1 chromosome	666.442	A→C	intergenic (+85/+204)	FIEDEJGE_00626 / FIEDEJGE_00627	IS3 family transposase IS629/hypothetical protein
TC	5B_p17	RA	ST38_1 chromosome	945.012	G→A	R233H (CGC→CAC)	atoB	Acetyl‑CoA acetyltransferase
TC	5B_p17	RA	ST38_1 chromosome	1,327,858	G→A	R76C (CGC→TGC)	kgtP	Alpha‑ketoglutarate permease
TC	5B_p17	RA	ST38_1 chromosome	1,484,615	(C)5→6	intergenic (‑9/+185)	ftsB / ygbE	Cell division protein FtsB/Inner membrane protein YgbE
TC	5B_p17	RA	ST38_1 chromosome	1,937,928	G→A	L250L (CTG→CTA)	zupT	Zinc transporter ZupT
TC	5B_p17	RA	ST38_1 chromosome	2,015,548	C→G	S89T (AGC→ACC)	tsaR_1	HTH‑type transcriptional regulator TsaR
TC	5B_p17	RA	ST38_1 chromosome	2,910,024	A→G	V372A (GTC→GCC)	FIEDEJGE_02720	hypothetical protein
TC	5B_p17	RA	ST38_1 chromosome	3,038,524	C→T	G52D (GGC→GAC)	thiH	2‑iminoacetate synthase
TC	5B_p17	RA	ST38_1 chromosome	3,212,454	A→G	G270G (GGT→GGC)	cadA	Inducible lysine decarboxylase
TC	5B_p17	RA	ST38_1 chromosome	3,215,801	A→G	F261L (TTT→CTT)	cadC	Transcriptional activator CadC
TC	5B_p17	RA	ST38_1 chromosome	3,894,136	G→A	T96T (ACG→ACA)	lsrD_2	Autoinducer 2 import system permease protein LsrD
TC	5B_p17	RA	ST38_1 chromosome	4,765,411	(T)8→7	coding (90/696 nt)	comR	HTH‑type transcriptional repressor ComR
TC	5B_p17	RA	ST38_1 chromosome	4,814,056	C→T	S49S (AGC→AGT)	FIEDEJGE_04505	tail length tape measure protein
TC	5B_p17	RA	IncF plasmid ST38_1	25.586	(G)8→9	intergenic (‑19/‑629)	FIEDEJGE_04815 / FIEDEJGE_04816	hypothetical protein/hypothetical protein
TC	5C_28_1	RA	ST38_1 chromosome	2,273,981	A→C	E857A (GAA→GCA)	malT	HTH‑type transcriptional regulator MalT
TC	5C_28_2	RA	ST38_1 chromosome	2,273,981	A→C	E857A (GAA→GCA)	malT	HTH‑type transcriptional regulator MalT
TC	5C_28_3	RA	ST38_1 chromosome	2,273,981	A→C	E857A (GAA→GCA)	malT	HTH‑type transcriptional regulator MalT
TC	5C_p28	RA	ST38_1 chromosome	84.598	(G)5→6	coding (3495/4212 nt)	rhsD_1	Protein RhsD
TC	5C_p28	RA	ST38_1 chromosome	649.272	T→C	V366A (GTC→GCC)	amn	AMP nucleosidase
TC	5C_p28	RA	ST38_1 chromosome	1,107,403	G→A	G207D (GGC→GAC)	lpxP	Lipid A biosynthesis palmitoleoyltransferase
TC	5C_p28	RA	ST38_1 chromosome	1,568,391	G→A	L326L (CTG→TTG)	recB	RecBCD enzyme subunit RecB
TC	5C_p28	RA	ST38_1 chromosome	1,984,649	G→A	D29N (GAT→AAT)	ygjP	UTP pyrophosphatase
TC	5C_p28	RA	ST38_1 chromosome	2,008,751	C→T	C36Y (TGC→TAC)	tdcF	Putative reactive intermediate deaminase TdcF
TC	5C_p28	RA	ST38_1 chromosome	2,141,587	(G)8→9	coding (291/975 nt)	acuI_2	putative acrylyl‑CoA reductase AcuI
TC	5C_p28	RA	ST38_1 chromosome	2,744,914	(G)7→6	intergenic (‑90/‑133)	ravA / kup	ATPase RavA/Low affinity potassium transport system protein kup
TC	5C_p28	RA	ST38_1 chromosome	3,215,876	T→C	T236A (ACC→GCC)	cadC	Transcriptional activator CadC
TC	5C_p28	RA	ST38_1 chromosome	3,387,288	T→C	intergenic (‑80/+308)	FIEDEJGE_03153 / FIEDEJGE_03154	hypothetical protein/hypothetical protein
TC	5C_p28	RA	ST38_1 chromosome	4,354,511	T→C	T13A (ACC→GCC)	ybhA	Pyridoxal phosphate phosphatase YbhA
TC	5C_p28	RA	ST38_1 chromosome	4,706,748	A→G	intergenic (+2/‑21)	mdoG / mdoH	Glucans biosynthesis protein G/Glucans biosynthesis glucosyltransferase H
TC	5C_p28	RA	ST38_1 chromosome	4,765,097	G→A	P135L (CCG→CTG)	comR	HTH‑type transcriptional repressor ComR
TC	5C_p28	RA	ST38_1 chromosome	5,090,937	T→C	W450R (TGG→CGG)	FIEDEJGE_04778	tail fiber protein
TC	5C_p28	RA	pOXA-48_1	17.475	(G)6→7	coding (354/684 nt)	FIEDEJGE_04893	hypothetical protein
TC	5C_p29	RA	ST38_1 chromosome	333.912	G→A	intergenic (+4/‑27)	ydiB / aroD	Quinate/shikimate dehydrogenase/3‑dehydroquinate dehydratase
TC	5C_p29	RA	ST38_1 chromosome	989.361	T→C	Y308H (TAT→CAT)	arnC	Undecaprenyl‑phosphate 4‑deoxy‑4‑formamido‑L‑arabinose transferase
TC	5C_p29	RA	ST38_1 chromosome	1,103,663	(C)9→10	coding (735/1251 nt)	frc	Formyl‑CoA:oxalate CoA‑transferase
TC	5C_p29	RA	ST38_1 chromosome	1,728,917	(C)5→6	coding (365/705 nt)	yggS	Pyridoxal phosphate homeostasis protein
TC	5C_p29	RA	ST38_1 chromosome	2,135,974	A→G	V73A (GTT→GCT)	yhdE	dTTP/UTP pyrophosphatase
TC	5C_p29	RA	ST38_1 chromosome	2,282,145	(A)9→10	coding (203/267 nt)	FIEDEJGE_02159	hypothetical protein
TC	5C_p29	RA	ST38_1 chromosome	2,557,685	A→G	Q158R (CAG→CGG)	FIEDEJGE_02401	hypothetical protein
TC	5C_p29	RA	ST38_1 chromosome	3,215,876	T→C	T236A (ACC→GCC)	cadC	Transcriptional activator CadC
TC	5C_p29	RA	ST38_1 chromosome	3,538,176	A→G	F100L (TTT→CTT)	alsT	Amino‑acid carrier protein AlsT
TC	5C_p29	RA	ST38_1 chromosome	3,580,705	(A)7→8	intergenic (+46/‑13)	fixX_3 / ygcS_2	Ferredoxin‑like protein FixX/Inner membrane metabolite transport protein YgcS
TC	5C_p29	RA	ST38_1 chromosome	3,728,349	T→C	intergenic (+159/‑30)	dxr / ispU	1‑deoxy‑D‑xylulose 5‑phosphate reductoisomerase/Ditrans,polycis‑undecaprenyl‑diphosphate synthase ((2E,6E)‑farnesyl‑diphosphate specific)
TC	5C_p29	RA	ST38_1 chromosome	3,749,153	C→T	A138V (GCG→GTG)	nlpE	Lipoprotein NlpE
TC	5C_p29	RA	ST38_1 chromosome	4,268,801	(G)6→7	coding (1141/1320 nt)	potE	Putrescine transporter PotE
TC	5C_p29	RA	ST38_1 chromosome	5,066,388	G→A	D24N (GAT→AAT)	ybcO	Putative nuclease YbcO
TC	5C_p30	RA	ST38_1 chromosome	204.665	C→T	V102I (GTT→ATT)	ygiW_1	Protein YgiW
TC	5C_p30	RA	ST38_1 chromosome	287.249	G→A	A53A (GCG→GCA)	gloA	Lactoylglutathione lyase
TC	5C_p30	RA	ST38_1 chromosome	675.637	(T)8→7	coding (1032/1485 nt)	FIEDEJGE_00636	DNA helicase
TC	5C_p30	RA	ST38_1 chromosome	1,103,663	(C)9→10	coding (735/1251 nt)	frc	Formyl‑CoA:oxalate CoA‑transferase
TC	5C_p30	RA	ST38_1 chromosome	1,756,623	G→A	P361S (CCG→TCG)	adiA_1	Biodegradative arginine decarboxylase
TC	5C_p30	RA	ST38_1 chromosome	2,131,745	C→T	G776D (GGC→GAC)	FIEDEJGE_01995	hypothetical protein
TC	5C_p30	RA	ST38_1 chromosome	2,541,177	(T)8→7	coding (686/774 nt)	FIEDEJGE_02382	glucosyltransferase
TC	5C_p30	RA	ST38_1 chromosome	2,739,785	C→T	P134P (CCG→CCA)	mioC	Protein MioC
TC	5C_p30	RA	ST38_1 chromosome	2,741,651	G→A	V256M (GTG→ATG)	asnA	Aspartate‑‑ammonia ligase
TC	5C_p30	RA	ST38_1 chromosome	3,215,876	T→C	T236A (ACC→GCC)	cadC	Transcriptional activator CadC
TC	5C_p30	RA	ST38_1 chromosome	3,323,262	C→T	A212T (GCT→ACT)	treR	HTH‑type transcriptional regulator TreR
TC	5C_p30	RA	ST38_1 chromosome	3,401,691	G→T	G88G (GGG→GGT)	flu_3	Antigen 43
TC	5C_p30	RA	ST38_1 chromosome	3,404,238	T→C	G937G (GGT→GGC)	flu_3	Antigen 43
TC	5C_p30	RA	ST38_1 chromosome	3,404,283	T→G	intergenic (+9/‑62)	flu_3 / FIEDEJGE_03168	Antigen 43/hypothetical protein
TC	5C_p30	RA	ST38_1 chromosome	3,698,932	T→C	Y776H (TAT→CAT)	hrpB	ATP‑dependent RNA helicase HrpB
TC	5C_p30	RA	ST38_1 chromosome	3,774,232	A→G	M284T (ATG→ACG)	FIEDEJGE_03521	hypothetical protein
TC	5C_p30	RA	ST38_1 chromosome	3,872,332	A→G	T87T (ACT→ACC)	FIEDEJGE_03604	hypothetical protein
TC	5C_p30	RA	ST38_1 chromosome	3,909,364	G→A	R185C (CGC→TGC)	cynR_3	HTH‑type transcriptional regulator CynR
TC	5C_p30	RA	ST38_1 chromosome	3,945,799	T→C	V362A (GTT→GCT)	sbmA	Peptide antibiotic transporter SbmA
TC	5C_p30	RA	ST38_1 chromosome	4,017,701	A→G	T593A (ACC→GCC)	ppiD	Peptidyl‑prolyl cis‑trans isomerase D
TC	5C_p30	RA	ST38_1 chromosome	4,043,253	C→T	A662V (GCG→GTG)	mscK	Mechanosensitive channel MscK
TC	5C_p30	RA	ST38_1 chromosome	4,094,962	A→G	intergenic (+61/+124)	FIEDEJGE_03788 / ybbJ	hypothetical protein/Inner membrane protein YbbJ
TC	5C_p30	RA	ST38_1 chromosome	4,148,525	(C)6→7	coding (1893/2409 nt)	rhsA	putative deoxyribonuclease RhsA
TC	5C_p30	RA	ST38_1 chromosome	4,553,407	G→A	G80G (GGG→GGA)	dmsC_2	Anaerobic dimethyl sulfoxide reductase chain C
TC	5C_p30	RA	ST38_1 chromosome	4,692,453	(G)7→8	coding (484/1368 nt)	dgcT	putative diguanylate cyclase DgcT
TC	5C_p30	RA	ST38_1 chromosome	4,983,223	G→A	L170L (CTG→CTA)	lapB_2	Lipopolysaccharide assembly protein B
TC	5C_p30	RA	ST38_1 chromosome	5,059,409	(C)7→8	coding (532/858 nt)	FIEDEJGE_04739	primosomal protein
TC	5D_28_2	RA	ST38_1 chromosome	2,164,882	2 bp→CC	intergenic (‑34/+8)	FIEDEJGE_02025 / FIEDEJGE_02026	tRNA‑Ala/tRNA‑Ile
TC	5D_28_2	RA	ST38_1 chromosome	2,273,971	G→A	E854K (GAG→AAG)	malT	HTH‑type transcriptional regulator MalT
TC	5D_28_3	RA	ST38_1 chromosome	2,273,971	G→A	E854K (GAG→AAG)	malT	HTH‑type transcriptional regulator MalT
TC	5D_p20	RA	ST38_1 chromosome	720.882	(C)5→6	coding (1040/1077 nt)	FIEDEJGE_00680	hypothetical protein
TC	5D_p20	RA	ST38_1 chromosome	1,103,663	(C)9→10	coding (735/1251 nt)	frc	Formyl‑CoA:oxalate CoA‑transferase
TC	5D_p20	RA	ST38_1 chromosome	1,119,288	G→A	A32V (GCC→GTC)	fryB_1	PTS system fructose‑like EIIB component 1
TC	5D_p20	RA	ST38_1 chromosome	1,183,425	A→G	K236R (AAG→AGG)	tktB	Transketolase 2
TC	5D_p20	RA	ST38_1 chromosome	1,265,329	C→T	G206G (GGG→GGA)	trmJ	tRNA (cytidine/uridine‑2'‑O‑)‑methyltransferase TrmJ
TC	5D_p20	RA	ST38_1 chromosome	1,699,603	T→C	N63S (AAC→AGC)	fbaA_1	Fructose‑bisphosphate aldolase class 2
TC	5D_p20	RA	ST38_1 chromosome	1,940,060	A→G	intergenic (‑57/‑213)	glgS / yqiJ	Surface composition regulator/Inner membrane protein YqiJ
TC	5D_p20	RA	ST38_1 chromosome	1,948,618	T→C	I138V (ATT→GTT)	ygiF	Inorganic triphosphatase
TC	5D_p20	RA	ST38_1 chromosome	2,363,936	T→C	F218L (TTC→CTC)	yhiM	Inner membrane protein YhiM
TC	5D_p20	RA	ST38_1 chromosome	3,198,360	G→A	W112* (TGG→TGA)	melB	Melibiose carrier protein
TC	5D_p20	RA	ST38_1 chromosome	3,215,059	A→G	F508S (TTT→TCT)	cadC	Transcriptional activator CadC
TC	5D_p20	RA	ST38_1 chromosome	3,242,576	A→G	R287R (CGT→CGC)	mscM	Miniconductance mechanosensitive channel MscM
TC	5D_p20	RA	ST38_1 chromosome	3,354,796	C→T	W245* (TGG→TGA)	opgE_1	Phosphoethanolamine transferase OpgE
TC	5D_p20	RA	ST38_1 chromosome	3,406,982	A→G	T9A (ACG→GCG)	cbeA_4	Cytoskeleton bundling‑enhancing antitoxin CbeA
TC	5D_p20	RA	ST38_1 chromosome	3,421,535	A→G	intergenic (‑263/+136)	ysdC_2 / FIEDEJGE_03189	Putative aminopeptidase YsdC/hypothetical protein
TC	5D_p20	RA	ST38_1 chromosome	3,551,377	C→T	G290R (GGA→AGA)	yehB_2	Outer membrane usher protein YehB
TC	5D_p20	RA	ST38_1 chromosome	3,669,550	C→T	A59V (GCA→GTA)	FIEDEJGE_03419	hypothetical protein
TC	5D_p20	RA	ST38_1 chromosome	3,840,953	G→C	A35P (GCT→CCT)	yagU	Inner membrane protein YagU
TC	5D_p20	RA	ST38_1 chromosome	3,851,990	(C)6→7	coding (721/1143 nt)	FIEDEJGE_03589	NADH oxidase
TC	5D_p20	RA	ST38_1 chromosome	4,045,575	+C	coding (131/378 nt)	ybaN	Inner membrane protein YbaN
TC	5D_p20	RA	ST38_1 chromosome	4,203,210	A→G	S34G (AGC→GGC)	ahpC	Alkyl hydroperoxide reductase C
TC	5D_p20	RA	ST38_1 chromosome	4,383,041	C→T	R52C (CGT→TGT)	FIEDEJGE_04078	Rz‑like spanin
TC	5D_p20	RA	ST38_1 chromosome	4,445,095	C→T	L345L (CTG→CTA)	ybiO	Moderate conductance mechanosensitive channel YbiO
TC	5D_p20	RA	ST38_1 chromosome	4,485,510	C→T	S105F (TCC→TTC)	yliI	Aldose sugar dehydrogenase YliI
TC	5D_p20	RA	ST38_1 chromosome	4,873,654	C→T	A193V (GCG→GTG)	dadX	Alanine racemase, catabolic
TC	5D_p20	RA	IncF plasmid ST38_1	17.699	G→C	A12P (GCT→CCT)	FIEDEJGE_04806
TC	5D_p21	RA	ST38_1 chromosome	171.039	(C)7→8	coding (774/5421 nt)	FIEDEJGE_00145	tail fiber protein proximal subunit
TC	5D_p21	RA	ST38_1 chromosome	199.834	C→T	intergenic (‑67/‑132)	celA / mngR_1	PTS system cellobiose‑specific EIIB component/Mannosyl‑D‑glycerate transport/metabolism system repressor MngR
TC	5D_p21	RA	ST38_1 chromosome	338.23	T→C	L109L (CTA→CTG)	FIEDEJGE_00303	transcriptional regulator
TC	5D_p21	RA	ST38_1 chromosome	798.036	T→C	F213L (TTT→CTT)	kdgK_1	2‑dehydro‑3‑deoxygluconokinase
TC	5D_p21	RA	ST38_1 chromosome	1,343,192	A→G	F200L (TTC→CTC)	tyrA	T‑protein
TC	5D_p21	RA	ST38_1 chromosome	1,431,309	T→C	Q233R (CAG→CGG)	hycD	Formate hydrogenlyase subunit 4
TC	5D_p21	RA	ST38_1 chromosome	1,674,336	T→C	V337A (GTA→GCA)	bglA_2	6‑phospho‑beta‑glucosidase BglA
TC	5D_p21	RA	ST38_1 chromosome	1,804,536	(C)7→8	coding (384/1251 nt)	psuT_2	Putative pseudouridine transporter
TC	5D_p21	RA	ST38_1 chromosome	2,066,111	T→C	I229V (ATA→GTA)	yhbX	Putative transferase YhbX
TC	5D_p21	RA	ST38_1 chromosome	2,357,931	(T)5→6	coding (69/2736 nt)	rbbA	Ribosome‑associated ATPase
TC	5D_p21	RA	ST38_1 chromosome	2,466,573	(C)8→9	coding (1254/1455 nt)	xylB	Xylulose kinase
TC	5D_p21	RA	ST38_1 chromosome	2,600,885	G→A	Q192* (CAG→TAG)	caf1M	Chaperone protein caf1M
TC	5D_p21	RA	ST38_1 chromosome	2,783,678	C→T	intergenic (+21/‑35)	wzzE / wecB	ECA polysaccharide chain length modulation protein/UDP‑N‑acetylglucosamine 2‑epimerase
TC	5D_p21	RA	ST38_1 chromosome	3,215,801	A→G	F261L (TTT→CTT)	cadC	Transcriptional activator CadC
TC	5D_p21	RA	ST38_1 chromosome	3,234,528	C→T	M107I (ATG→ATA)	frdB	Fumarate reductase iron‑sulfur subunit
TC	5D_p21	RA	ST38_1 chromosome	3,443,719	C→T	R397C (CGT→TGT)	por_2	Polyol:NADP oxidoreductase
TC	5D_p21	RA	ST38_1 chromosome	3,461,041	C→T	T115T (ACC→ACT)	tetR	Tetracycline repressor protein class H
TC	5D_p21	RA	ST38_1 chromosome	3,495,973	(C)7→8	intergenic (+13/‑78)	yjjG / prfC	Pyrimidine 5'‑nucleotidase YjjG/Peptide chain release factor RF3
TC	5D_p21	RA	ST38_1 chromosome	3,569,690	C→T	*197* (TGA→TAA)	yrdA_2	Protein YrdA
TC	5D_p21	RA	ST38_1 chromosome	3,570,553	(C)6→7	coding (518/786 nt)	caiD	Carnitinyl‑CoA dehydratase
TC	5D_p21	RA	ST38_1 chromosome	3,733,643	A→G	N748S (AAC→AGC)	bamA	Outer membrane protein assembly factor BamA
TC	5D_p21	RA	ST38_1 chromosome	3,922,684	T→C	D80D (GAT→GAC)	mhpC	2‑hydroxy‑6‑oxononadienedioate/2‑hydroxy‑6‑ oxononatrienedioate hydrolase
TC	5D_p21	RA	ST38_1 chromosome	3,930,550	T→C	T13A (ACT→GCT)	frmR	Transcriptional repressor FrmR
TC	5D_p21	RA	ST38_1 chromosome	4,178,221	A→G	L359L (TTA→TTG)	fes	Enterochelin esterase
TC	5D_p21	RA	ST38_1 chromosome	4,748,090	G→A	intergenic (+28/‑183)	fabG_2 / acpP_2	3‑oxoacyl‑[acyl‑carrier‑protein] reductase FabG/Acyl carrier protein
TC	5D_p21	RA	ST38_1 chromosome	4,858,276	C→T	intergenic (+161/+204)	FIEDEJGE_04543 / minE	putative autotransporter/Cell division topological specificity factor
TC	5D_p21	RA	ST38_1 chromosome	4,923,982	T→C	L365P (CTG→CCG)	narG	Respiratory nitrate reductase 1 alpha chain
TC	5D_p21	RA	ST38_1 chromosome	4,931,900	A→G	P28P (CCT→CCC)	FIEDEJGE_04613	hypothetical protein
TC	5D_p26	RA	ST38_1 chromosome	171.039	(C)7→8	coding (774/5421 nt)	FIEDEJGE_00145	tail fiber protein proximal subunit
TC	5D_p26	RA	ST38_1 chromosome	199.834	C→T	intergenic (‑67/‑132)	celA / mngR_1	PTS system cellobiose‑specific EIIB component/Mannosyl‑D‑glycerate transport/metabolism system repressor MngR
TC	5D_p26	RA	ST38_1 chromosome	338.23	T→C	L109L (CTA→CTG)	FIEDEJGE_00303	transcriptional regulator
TC	5D_p26	RA	ST38_1 chromosome	798.036	T→C	F213L (TTT→CTT)	kdgK_1	2‑dehydro‑3‑deoxygluconokinase
TC	5D_p26	RA	ST38_1 chromosome	1,343,192	A→G	F200L (TTC→CTC)	tyrA	T‑protein
TC	5D_p26	RA	ST38_1 chromosome	1,431,309	T→C	Q233R (CAG→CGG)	hycD	Formate hydrogenlyase subunit 4
TC	5D_p26	RA	ST38_1 chromosome	1,674,336	T→C	V337A (GTA→GCA)	bglA_2	6‑phospho‑beta‑glucosidase BglA
TC	5D_p26	RA	ST38_1 chromosome	1,804,536	(C)7→8	coding (384/1251 nt)	psuT_2	Putative pseudouridine transporter
TC	5D_p26	RA	ST38_1 chromosome	2,066,111	T→C	I229V (ATA→GTA)	yhbX	Putative transferase YhbX
TC	5D_p26	RA	ST38_1 chromosome	2,357,931	(T)5→6	coding (69/2736 nt)	rbbA	Ribosome‑associated ATPase
TC	5D_p26	RA	ST38_1 chromosome	2,466,573	(C)8→9	coding (1254/1455 nt)	xylB	Xylulose kinase
TC	5D_p26	RA	ST38_1 chromosome	2,600,885	G→A	Q192* (CAG→TAG)	caf1M	Chaperone protein caf1M
TC	5D_p26	RA	ST38_1 chromosome	2,783,678	C→T	intergenic (+21/‑35)	wzzE / wecB	ECA polysaccharide chain length modulation protein/UDP‑N‑acetylglucosamine 2‑epimerase
TC	5D_p26	RA	ST38_1 chromosome	3,215,801	A→G	F261L (TTT→CTT)	cadC	Transcriptional activator CadC
TC	5D_p26	RA	ST38_1 chromosome	3,234,528	C→T	M107I (ATG→ATA)	frdB	Fumarate reductase iron‑sulfur subunit
TC	5D_p26	RA	ST38_1 chromosome	3,443,719	C→T	R397C (CGT→TGT)	por_2	Polyol:NADP oxidoreductase
TC	5D_p26	RA	ST38_1 chromosome	3,461,041	C→T	T115T (ACC→ACT)	tetR	Tetracycline repressor protein class H
TC	5D_p26	RA	ST38_1 chromosome	3,495,973	(C)7→8	intergenic (+13/‑78)	yjjG / prfC	Pyrimidine 5'‑nucleotidase YjjG/Peptide chain release factor RF3
TC	5D_p26	RA	ST38_1 chromosome	3,569,690	C→T	*197* (TGA→TAA)	yrdA_2	Protein YrdA
TC	5D_p26	RA	ST38_1 chromosome	3,570,553	(C)6→7	coding (518/786 nt)	caiD	Carnitinyl‑CoA dehydratase
TC	5D_p26	RA	ST38_1 chromosome	3,733,643	A→G	N748S (AAC→AGC)	bamA	Outer membrane protein assembly factor BamA
TC	5D_p26	RA	ST38_1 chromosome	3,922,684	T→C	D80D (GAT→GAC)	mhpC	2‑hydroxy‑6‑oxononadienedioate/2‑hydroxy‑6‑ oxononatrienedioate hydrolase
TC	5D_p26	RA	ST38_1 chromosome	3,930,550	T→C	T13A (ACT→GCT)	frmR	Transcriptional repressor FrmR
TC	5D_p26	RA	ST38_1 chromosome	4,178,221	A→G	L359L (TTA→TTG)	fes	Enterochelin esterase
TC	5D_p26	RA	ST38_1 chromosome	4,748,090	G→A	intergenic (+28/‑183)	fabG_2 / acpP_2	3‑oxoacyl‑[acyl‑carrier‑protein] reductase FabG/Acyl carrier protein
TC	5D_p26	RA	ST38_1 chromosome	4,858,276	C→T	intergenic (+161/+204)	FIEDEJGE_04543 / minE	putative autotransporter/Cell division topological specificity factor
TC	5D_p26	RA	ST38_1 chromosome	4,923,982	T→C	L365P (CTG→CCG)	narG	Respiratory nitrate reductase 1 alpha chain
TC	5D_p26	RA	ST38_1 chromosome	4,931,900	A→G	P28P (CCT→CCC)	FIEDEJGE_04613	hypothetical protein
TC	5E_28_1	RA	ST38_1 chromosome	2,273,981	A→C	E857A (GAA→GCA)	malT	HTH‑type transcriptional regulator MalT
TC	5E_28_1	RA	ST38_1 chromosome	3,370,433	G→A	Q1364* (CAG→TAG)	FIEDEJGE_03141	hypothetical protein
TC	5E_28_2	RA	ST38_1 chromosome	2,273,981	A→C	E857A (GAA→GCA)	malT	HTH‑type transcriptional regulator MalT
TC	5E_28_3	RA	ST38_1 chromosome	2,273,981	A→C	E857A (GAA→GCA)	malT	HTH‑type transcriptional regulator MalT
TC	5E_p23	RA	ST38_1 chromosome	627.417	G→A	A256T (GCT→ACT)	FIEDEJGE_00598	hypothetical protein
TC	5E_p23	RA	ST38_1 chromosome	906.714	G→A	G846G (GGC→GGT)	FIEDEJGE_00840	putative autotransporter
TC	5E_p23	RA	ST38_1 chromosome	959.173	G→A	R1022C (CGC→TGC)	yfaL	putative autotransporter YfaL
TC	5E_p23	RA	ST38_1 chromosome	1,017,695	G→A	R156C (CGC→TGC)	nuoG	NADH‑quinone oxidoreductase subunit G
TC	5E_p23	RA	ST38_1 chromosome	1,513,311	C→T	G31S (GGC→AGC)	kduD_1	2‑dehydro‑3‑deoxy‑D‑gluconate 5‑dehydrogenase
TC	5E_p23	RA	ST38_1 chromosome	1,684,277	G→A	intergenic (‑76/‑92)	FIEDEJGE_01561 / zapA	hypothetical protein/Cell division protein ZapA
TC	5E_p23	RA	ST38_1 chromosome	1,750,250	C→T	S7S (AGC→AGT)	FIEDEJGE_01628	IS1 family transposase IS1A
TC	5E_p23	RA	ST38_1 chromosome	1,756,422	A→G	Y428H (TAC→CAC)	adiA_1	Biodegradative arginine decarboxylase
TC	5E_p23	RA	ST38_1 chromosome	1,766,053	T→C	intergenic (‑51/+14)	FIEDEJGE_01642 / FIEDEJGE_01643	hypothetical protein/hypothetical protein
TC	5E_p23	RA	ST38_1 chromosome	1,806,262	C→T	R202Q (CGG→CAG)	psuK_4	Pseudouridine kinase
TC	5E_p23	RA	ST38_1 chromosome	1,860,591	(T)7→8	coding (908/2172 nt)	glcB	Malate synthase G
TC	5E_p23	RA	ST38_1 chromosome	2,070,243	+C	intergenic (‑50/+40)	folP_2 / ftsH	Dihydropteroate synthase/ATP‑dependent zinc metalloprotease FtsH
TC	5E_p23	RA	ST38_1 chromosome	2,141,587	G→A	G97G (GGG→GGA)	acuI_2	putative acrylyl‑CoA reductase AcuI
TC	5E_p23	RA	ST38_1 chromosome	2,234,599	G→A	R28C (CGT→TGT)	damX	Cell division protein DamX
TC	5E_p23	RA	ST38_1 chromosome	2,470,573	C→T	L330L (CTG→TTG)	xylF	D‑xylose‑binding periplasmic protein
TC	5E_p23	RA	ST38_1 chromosome	2,618,684	A→G	V158V (GTA→GTG)	flu_2	Antigen 43
TC	5E_p23	RA	ST38_1 chromosome	2,625,269	T→C	S7P (TCC→CCC)	FIEDEJGE_02467	hypothetical protein
TC	5E_p23	RA	ST38_1 chromosome	2,708,360	C→T	A316V (GCG→GTG)	mdtL	Multidrug resistance protein MdtL
TC	5E_p23	RA	ST38_1 chromosome	3,024,794	A→G	H81R (CAC→CGC)	nusG	Transcription termination/antitermination protein NusG
TC	5E_p23	RA	ST38_1 chromosome	3,215,159	T→C	T475A (ACC→GCC)	cadC	Transcriptional activator CadC
TC	5E_p23	RA	ST38_1 chromosome	3,344,956	(C)7→8	coding (1485/1503 nt)	FIEDEJGE_03117	hypothetical protein
TC	5E_p23	RA	ST38_1 chromosome	3,571,155	C→T	intergenic (‑85/+24)	caiD / caiC	Carnitinyl‑CoA dehydratase/Crotonobetaine/carnitine‑‑CoA ligase
TC	5E_p23	RA	ST38_1 chromosome	3,711,446	A→G	R134R (CGT→CGC)	FIEDEJGE_03457	hypothetical protein
TC	5E_p23	RA	ST38_1 chromosome	3,931,418	A→G	Y44H (TAT→CAT)	FIEDEJGE_03655	hypothetical protein
TC	5E_p23	RA	ST38_1 chromosome	4,221,588	(T)7→8	intergenic (+9/‑120)	ybeM / tatE	Deaminated glutathione amidase/Sec‑independent protein translocase protein TatE
TC	5E_p23	RA	ST38_1 chromosome	4,263,587	G→A	H143Y (CAC→TAC)	fur	Ferric uptake regulation protein
TC	5E_p23	RA	ST38_1 chromosome	4,523,906	(G)5→6	intergenic (‑338/+146)	lysO / aqpZ	Lysine exporter LysO/Aquaporin Z
TC	5E_p23	RA	ST38_1 chromosome	4,783,496	G→T	A256A (GCC→GCA)	FIEDEJGE_04454	exonuclease
TC	5E_p23	RA	ST38_1 chromosome	5,088,415	A→G	M11V (ATG→GTG)	FIEDEJGE_04776	hypothetical protein
TC	5E_p23	RA	ST38_1 chromosome	5,090,403	A→G	M272V (ATG→GTG)	FIEDEJGE_04778	tail fiber protein
TC	5E_p23	RA	IncF plasmid ST38_1	15.303	(C)7→6	intergenic (+133/‑781)	FIEDEJGE_04802 / FIEDEJGE_04803	hypothetical protein/hypothetical protein
TC	5E_p24	RA	ST38_1 chromosome	6.127	A→G	T650A (ACT→GCT)	FIEDEJGE_00005	hypothetical protein
TC	5E_p24	RA	ST38_1 chromosome	23.28	C→T	P9L (CCG→CTG)	paaK	Phenylacetate‑coenzyme A ligase
TC	5E_p24	RA	ST38_1 chromosome	74.04	G→A	G436G (GGC→GGT)	cntO_1	Metal‑pseudopaline receptor CntO
TC	5E_p24	RA	ST38_1 chromosome	595.681	A→G	intergenic (‑410/‑20)	FIEDEJGE_00569 / yedP	IS200/IS605 family transposase IS200C/Mannosyl‑3‑phosphoglycerate phosphatase
TC	5E_p24	RA	ST38_1 chromosome	616.758	C→T	T198T (ACG→ACA)	FIEDEJGE_00594	Putative multidrug export ATP‑binding/permease protein
TC	5E_p24	RA	ST38_1 chromosome	930.787	G→A	R95C (CGT→TGT)	ompC	Outer membrane porin C
TC	5E_p24	RA	ST38_1 chromosome	1,103,663	(C)9→10	coding (735/1251 nt)	frc	Formyl‑CoA:oxalate CoA‑transferase
TC	5E_p24	RA	ST38_1 chromosome	1,544,751	T→C	C14C (TGT→TGC)	ygdG	Flap endonuclease Xni
TC	5E_p24	RA	ST38_1 chromosome	1,573,805	T→C	T663A (ACT→GCT)	recC	RecBCD enzyme subunit RecC
TC	5E_p24	RA	ST38_1 chromosome	1,684,277	G→A	intergenic (‑76/‑92)	FIEDEJGE_01561 / zapA	hypothetical protein/Cell division protein ZapA
TC	5E_p24	RA	ST38_1 chromosome	2,114,501	C→T	A124T (GCA→ACA)	sspB	Stringent starvation protein B
TC	5E_p24	RA	ST38_1 chromosome	2,156,936	T→C	L28P (CTT→CCT)	yhdW	Putative amino‑acid ABC transporter‑binding protein YhdW
TC	5E_p24	RA	ST38_1 chromosome	2,234,599	G→A	R28C (CGT→TGT)	damX	Cell division protein DamX
TC	5E_p24	RA	ST38_1 chromosome	2,470,573	C→T	L330L (CTG→TTG)	xylF	D‑xylose‑binding periplasmic protein
TC	5E_p24	RA	ST38_1 chromosome	2,772,051	A→G	N135S (AAC→AGC)	ilvC	Ketol‑acid reductoisomerase (NADP(+))
TC	5E_p24	RA	ST38_1 chromosome	3,215,159	T→C	T475A (ACC→GCC)	cadC	Transcriptional activator CadC
TC	5E_p24	RA	ST38_1 chromosome	3,369,486	C→T	A111T (GCC→ACC)	FIEDEJGE_03140	hypothetical protein
TC	5E_p24	RA	ST38_1 chromosome	3,732,183	C→T	T261T (ACC→ACT)	bamA	Outer membrane protein assembly factor BamA
TC	5E_p24	RA	ST38_1 chromosome	3,836,407	C→T	R64H (CGC→CAC)	paoD	Molybdenum cofactor insertion chaperone PaoD
TC	5E_p24	RA	ST38_1 chromosome	3,844,687	C→T	G836E (GGA→GAA)	ecpC	putative outer membrane usher protein EcpC
TC	5E_p24	RA	ST38_1 chromosome	3,986,650	C→T	S328S (AGC→AGT)	ribD	Riboflavin biosynthesis protein RibD
TC	5E_p24	RA	ST38_1 chromosome	4,401,146	G→A	W559* (TGG→TGA)	FIEDEJGE_04099	tail fiber protein
TC	5E_p24	RA	ST38_1 chromosome	4,417,337	C→T	R53H (CGC→CAC)	ybhK	Putative gluconeogenesis factor
TC	5E_p24	RA	ST38_1 chromosome	4,523,906	(G)5→6	intergenic (‑338/+146)	lysO / aqpZ	Lysine exporter LysO/Aquaporin Z
TC	5E_p24	RA	ST38_1 chromosome	4,783,496	G→T	A256A (GCC→GCA)	FIEDEJGE_04454
TC	5E_p25	RA	ST38_1 chromosome	89.146	G→A	P328L (CCG→CTG)	yjcS_1	Putative alkyl/aryl‑sulfatase YjcS
TC	5E_p25	RA	ST38_1 chromosome	242.276	G→A	G197S (GGC→AGC)	rstA	Transcriptional regulatory protein RstA
TC	5E_p25	RA	ST38_1 chromosome	427.941	C→T	intergenic (+24/‑123)	FIEDEJGE_00389 / cdgI	hypothetical protein/putative diguanylate cyclase CdgI
TC	5E_p25	RA	ST38_1 chromosome	605.654	A→G	T107T (ACT→ACC)	hprS	Sensor histidine kinase HprS
TC	5E_p25	RA	ST38_1 chromosome	752.515	A→G	L628P (CTG→CCG)	wzc	Tyrosine‑protein kinase wzc
TC	5E_p25	RA	ST38_1 chromosome	803.614	(C)5→6	intergenic (+12/+70)	rcnB / FIEDEJGE_00754	Nickel/cobalt homeostasis protein RcnB/hypothetical protein
TC	5E_p25	RA	ST38_1 chromosome	930.637	G→A	R145C (CGT→TGT)	ompC	Outer membrane porin C
TC	5E_p25	RA	ST38_1 chromosome	1,253,175	G→A	A731V (GCG→GTG)	yfhM	Alpha‑2‑macroglobulin
TC	5E_p25	RA	ST38_1 chromosome	1,405,764	A→G	V30A (GTA→GCA)	alaS	Alanine‑‑tRNA ligase
TC	5E_p25	RA	ST38_1 chromosome	1,491,096	T→C	T73A (ACG→GCG)	ygbT	CRISPR‑associated endonuclease Cas1
TC	5E_p25	RA	ST38_1 chromosome	1,806,195	(C)8→9	coding (672/936 nt)	psuK_4	Pseudouridine kinase
TC	5E_p25	RA	ST38_1 chromosome	1,828,339	(A)7→8	coding (1965/2028 nt)	FIEDEJGE_01711	hypothetical protein
TC	5E_p25	RA	ST38_1 chromosome	1,922,258	A→G	intergenic (‑365/‑9)	yusV / cntO_2	putative siderophore transport system ATP‑binding protein YusV/Metal‑pseudopaline receptor CntO
TC	5E_p25	RA	ST38_1 chromosome	1,952,875	(G)6→7	coding (217/618 nt)	plsY	putative glycerol‑3‑phosphate acyltransferase
TC	5E_p25	RA	ST38_1 chromosome	2,274,596	T→C	E194G (GAG→GGG)	rtcA	RNA 3'‑terminal phosphate cyclase
TC	5E_p25	RA	ST38_1 chromosome	2,286,300	T→C	I384V (ATC→GTC)	malP_2	Maltodextrin phosphorylase
TC	5E_p25	RA	ST38_1 chromosome	2,466,573	(C)8→9	coding (1254/1455 nt)	xylB	Xylulose kinase
TC	5E_p25	RA	ST38_1 chromosome	2,480,570	T→C	A110A (GCA→GCG)	yiaJ	DNA‑binding transcriptional repressor YiaJ
TC	5E_p25	RA	ST38_1 chromosome	2,507,045	G→A	A91T (GCT→ACT)	FIEDEJGE_02353	hypothetical protein
TC	5E_p25	RA	ST38_1 chromosome	2,796,700	C→T	R55C (CGT→TGT)	chuR_2	Anaerobic sulfatase‑maturating enzyme
TC	5E_p25	RA	ST38_1 chromosome	2,944,087	C→T	V113I (GTC→ATC)	hslU	ATP‑dependent protease ATPase subunit HslU
TC	5E_p25	RA	ST38_1 chromosome	3,309,373	(G)5→4	coding (862/1023 nt)	ytfT	Inner membrane ABC transporter permease protein YtfT
TC	5E_p25	RA	ST38_1 chromosome	3,397,050	A→G	V179A (GTC→GCC)	nepI_2	Purine ribonucleoside efflux pump NepI
TC	5E_p25	RA	ST38_1 chromosome	3,492,799	(G)8→9	noncoding (72/87 nt)	FIEDEJGE_03261	tRNA‑Leu
TC	5E_p25	RA	ST38_1 chromosome	3,492,920	(G)8→9	noncoding (72/87 nt)	FIEDEJGE_03262	tRNA‑Leu
TC	5E_p25	RA	ST38_1 chromosome	3,551,817	+T	coding (428/2451 nt)	yehB_2	Outer membrane usher protein YehB
TC	5E_p25	RA	ST38_1 chromosome	3,869,544	A→G	M237V (ATG→GTG)	lutA_2	Lactate utilization protein A
TC	5E_p25	RA	ST38_1 chromosome	4,124,374	A→G	H250R (CAC→CGC)	FIEDEJGE_03814	hypothetical protein
TC	5E_p25	RA	ST38_1 chromosome	4,197,093	C→T	L184L (CTG→CTA)	hcxA	Hydroxycarboxylate dehydrogenase A
TC	5E_p25	RA	ST38_1 chromosome	4,343,964	G→A	R330C (CGT→TGT)	galM	Aldose 1‑epimerase
TC	5E_p25	RA	ST38_1 chromosome	4,517,837	T→C	T57A (ACC→GCC)	ltaE	Low specificity L‑threonine aldolase
TC	5E_p25	RA	ST38_1 chromosome	4,527,648	A→G	F58S (TTT→TCT)	FIEDEJGE_04217	hypothetical protein
TC	5E_p25	RA	ST38_1 chromosome	4,963,648	C→T	intergenic (‑48/‑226)	trpE / yciV	Anthranilate synthase component 1/5'‑3' exoribonuclease
TC	5E_p25	RA	ST38_1 chromosome	5,001,184	(G)6→5	intergenic (+23/+26)	bcr_2 / sapF	Bicyclomycin resistance protein/Putrescine export system ATP‑binding protein SapF
Experimental Evolution 2
Plasmid free	A2_1	RA	ST38_1 chromosome	971.226	A→G	N340D (AAT→GAT)	FIEDEJGE_00889	hypothetical protein
Plasmid free	A3_1	RA	ST38_1 chromosome	2,273,981	A→C	E857A (GAA→GCA)	malT	HTH‑type transcriptional regulator MalT
Plasmid free	A3_2	RA	ST38_1 chromosome	2,273,981	A→C	E857A (GAA→GCA)	malT	HTH‑type transcriptional regulator MalT
Plasmid free	A4_2	RA	ST38_1 chromosome	2,273,981	A→C	E857A (GAA→GCA)	malT	HTH‑type transcriptional regulator MalT
Plasmid free	A5_1	RA	ST38_1 chromosome	87.696	G→A	S121L (TCA→TTA)	FIEDEJGE_00080	hypothetical protein
Plasmid free	A5_1	RA	ST38_1 chromosome	2,273,981	A→C	E857A (GAA→GCA)	malT	HTH‑type transcriptional regulator MalT
Plasmid free	A5_2	RA	ST38_1 chromosome	2,273,981	A→C	E857A (GAA→GCA)	malT	HTH‑type transcriptional regulator MalT
TC	B1_1	RA	ST38_1 chromosome	171.039	(C)7→8	coding (774/5421 nt)	FIEDEJGE_00145	tail fiber protein proximal subunit
TC	B1_1	RA	ST38_1 chromosome	308.13	(C)5→6	coding (634/765 nt)	ydhT	putative protein YdhT
TC	B1_1	RA	ST38_1 chromosome	812.23	G→A	L543L (CTG→CTA)	metG	Methionine‑‑tRNA ligase
TC	B1_1	RA	ST38_1 chromosome	1,076,763	G→A	G114G (GGC→GGT)	fadJ	Fatty acid oxidation complex subunit alpha
TC	B1_1	RA	ST38_1 chromosome	1,300,895	Δ1 bp	coding (162/636 nt)	pgpC	Phosphatidylglycerophosphatase C
TC	B1_1	RA	ST38_1 chromosome	1,408,273	A→G	intergenic (‑86/+59)	pncC_2 / mltB	Nicotinamide‑nucleotide amidohydrolase PncC/Membrane‑bound lytic murein transglycosylase B
TC	B1_1	RA	ST38_1 chromosome	1,657,926	G→A	A343T (GCA→ACA)	ghxQ	Guanine/hypoxanthine permease GhxQ
TC	B1_1	RA	ST38_1 chromosome	1,841,248	G→A	R273C (CGC→TGC)	FIEDEJGE_01721	hypothetical protein
TC	B1_1	RA	ST38_1 chromosome	2,504,521	G→A	R909H (CGC→CAC)	rhsC_2	Protein RhsC
TC	B1_1	RA	ST38_1 chromosome	2,748,256	G→A	D250N (GAC→AAC)	rbsA_1	Ribose import ATP‑binding protein RbsA
TC	B1_1	RA	ST38_1 chromosome	2,902,563	C→T	A141T (GCC→ACC)	fdhE	Protein FdhE
TC	B1_1	RA	ST38_1 chromosome	2,947,089	A→G	V15A (GTT→GCT)	cytR_1	HTH‑type transcriptional repressor CytR
TC	B1_1	RA	ST38_1 chromosome	3,097,104	G→A	intergenic (‑89/‑276)	malE / malK_2	Maltose/maltodextrin‑binding periplasmic protein/Maltose/maltodextrin import ATP‑binding protein MalK
TC	B1_1	RA	ST38_1 chromosome	3,369,525	(A)8→7	coding (292/2232 nt)	FIEDEJGE_03140	hypothetical protein
TC	B1_1	RA	ST38_1 chromosome	3,662,112	C→T	D484D (GAC→GAT)	aceF	Dihydrolipoyllysine‑residue acetyltransferase component of pyruvate dehydrogenase complex
TC	B1_1	RA	ST38_1 chromosome	4,243,659	C→T	G286S (GGT→AGT)	lnt	Apolipoprotein N‑acyltransferase
TC	B1_1	RA	ST38_1 chromosome	4,399,120	(G)6→7	coding (283/573 nt)	FIEDEJGE_04098	tail protein
TC	B1_1	RA	ST38_1 chromosome	4,512,299	T→C	L259L (TTG→CTG)	FIEDEJGE_04205	hypothetical protein
TC	B1_1	RA	ST38_1 chromosome	4,523,917	G→A	intergenic (‑349/+135)	lysO / aqpZ	Lysine exporter LysO/Aquaporin Z
TC	B1_1	RA	ST38_1 chromosome	4,872,712	A→G	E315G (GAA→GGA)	dadA_2	D‑amino acid dehydrogenase
TC	B1_1	RA	ST38_1 chromosome	4,945,623	T→C	L73L (TTG→CTG)	oppD	Oligopeptide transport ATP‑binding protein OppD
TC	B1_1	RA	ST38_1 chromosome	5,078,503	T→G	L92R (CTC→CGC)	FIEDEJGE_04763	hypothetical protein
TC	B1_2	RA	ST38_1 chromosome	2,273,971	G→A	E854K (GAG→AAG)	malT	HTH‑type transcriptional regulator MalT
TC	B1_3	RA	ST38_1 chromosome	145.02	(C)6→7	coding (1386/2280 nt)	ydeP	Protein YdeP
TC	B1_3	RA	ST38_1 chromosome	171.039	(C)7→8	coding (774/5421 nt)	FIEDEJGE_00145	tail fiber protein proximal subunit
TC	B1_3	RA	ST38_1 chromosome	308.13	(C)5→6	coding (634/765 nt)	ydhT	putative protein YdhT
TC	B1_3	RA	ST38_1 chromosome	576.352	G→A	A25T (GCC→ACC)	amyA	Cytoplasmic alpha‑amylase
TC	B1_3	RA	ST38_1 chromosome	1,322,593	G→A	A102T (GCC→ACC)	patZ	Peptidyl‑lysine N‑acetyltransferase PatZ
TC	B1_3	RA	ST38_1 chromosome	1,408,273	A→G	intergenic (‑86/+59)	pncC_2 / mltB	Nicotinamide‑nucleotide amidohydrolase PncC/Membrane‑bound lytic murein transglycosylase B
TC	B1_3	RA	ST38_1 chromosome	1,841,248	G→A	R273C (CGC→TGC)	FIEDEJGE_01721	hypothetical protein
TC	B1_3	RA	ST38_1 chromosome	1,922,915	(G)5→6	coding (649/2142 nt)	cntO_2	Metal‑pseudopaline receptor CntO
TC	B1_3	RA	ST38_1 chromosome	2,352,822	(C)9→10	coding (80/480 nt)	FIEDEJGE_02222	hypothetical protein
TC	B1_3	RA	ST38_1 chromosome	2,504,521	G→A	R909H (CGC→CAC)	rhsC_2	Protein RhsC
TC	B1_3	RA	ST38_1 chromosome	2,947,089	A→G	V15A (GTT→GCT)	cytR_1	HTH‑type transcriptional repressor CytR
TC	B1_3	RA	ST38_1 chromosome	3,097,104	G→A	intergenic (‑89/‑276)	malE / malK_2	Maltose/maltodextrin‑binding periplasmic protein/Maltose/maltodextrin import ATP‑binding protein MalK
TC	B1_3	RA	ST38_1 chromosome	3,369,525	(A)8→7	coding (292/2232 nt)	FIEDEJGE_03140	hypothetical protein
TC	B1_3	RA	ST38_1 chromosome	3,381,983	G→A	A362V (GCC→GTC)	yagG	Putative glycoside/cation symporter YagG
TC	B1_3	RA	ST38_1 chromosome	3,762,439	G→A	intergenic (+136/‑26)	FIEDEJGE_03506 / dkgB	tRNA‑Asp/2,5‑diketo‑D‑gluconic acid reductase B
TC	B1_3	RA	ST38_1 chromosome	3,965,362	A→G	R85R (AGA→AGG)	phoB	Phosphate regulon transcriptional regulatory protein PhoB
TC	B1_3	RA	ST38_1 chromosome	4,298,537	(G)8→9	coding (2211/2412 nt)	papC_2	Outer membrane usher protein PapC
TC	B1_3	RA	ST38_1 chromosome	4,737,424	(T)8→9	coding (284/294 nt)	FIEDEJGE_04411	hypothetical protein
TC	B1_3	RA	ST38_1 chromosome	4,826,831	A→G	S42G (AGT→GGT)	tfaE	Prophage tail fiber assembly protein TfaE
TC	B1_3	RA	ST38_1 chromosome	4,872,712	A→G	E315G (GAA→GGA)	dadA_2	D‑amino acid dehydrogenase
TC	B1_3	RA	ST38_1 chromosome	4,945,623	T→C	L73L (TTG→CTG)	oppD	Oligopeptide transport ATP‑binding protein OppD
TC	B1_p_36	RA	ST38_1 chromosome	210.216	T→C	T233A (ACG→GCG)	por_1	Polyol:NADP oxidoreductase
TC	B1_p_36	RA	ST38_1 chromosome	505.579	C→T	G23S (GGC→AGC)	ruvA	Holliday junction ATP‑dependent DNA helicase RuvA
TC	B1_p_36	RA	ST38_1 chromosome	1,804,773	(G)6→7	coding (147/1251 nt)	psuT_2	Putative pseudouridine transporter
TC	B1_p_36	RA	ST38_1 chromosome	2,116,053	G→A	I83I (ATC→ATT)	rpsI	30S ribosomal protein S9
TC	B1_p_36	RA	ST38_1 chromosome	2,118,951	(C)6→7	coding (115/1368 nt)	degQ	Periplasmic pH‑dependent serine endoprotease DegQ
TC	B1_p_36	RA	ST38_1 chromosome	2,320,830	T→C	intergenic (‑5/+43)	livH / livK	High‑affinity branched‑chain amino acid transport system permease protein LivH/Leucine‑specific‑binding protein
TC	B1_p_36	RA	ST38_1 chromosome	2,733,096	C→T	E165K (GAA→AAA)	atpA	ATP synthase subunit alpha
TC	B1_p_36	RA	ST38_1 chromosome	3,263,091	(A)6→7	coding (2250/2442 nt)	rnr	Ribonuclease R
TC	B1_p_36	RA	ST38_1 chromosome	3,674,680	C→T	V460I (GTT→ATT)	gcd	Quinoprotein glucose dehydrogenase
TC	B1_p_36	RA	ST38_1 chromosome	4,268,158	A→G	I412V (ATC→GTC)	pgm	Phosphoglucomutase
TC	B1_p_36	RA	ST38_1 chromosome	4,285,560	C→T	H19Y (CAT→TAT)	FIEDEJGE_03961	hypothetical protein
TC	B1_p_36	RA	ST38_1 chromosome	4,334,440	T→C	G48G (GGT→GGC)	tolB	Tol‑Pal system protein TolB
TC	B1_p_36	RA	ST38_1 chromosome	4,780,120	A→G	F35L (TTT→CTT)	ydcV_3	Inner membrane ABC transporter permease protein YdcV
TC	B1_p_36	RA	ST38_1 chromosome	4,874,742	A→G	V337A (GTA→GCA)	FIEDEJGE_04561	hypothetical protein
TC	B1_p_37	RA	ST38_1 chromosome	723.489	G→C	G102G (GGC→GGG)	FIEDEJGE_00682	hypothetical protein
TC	B1_p_37	RA	ST38_1 chromosome	723.493	Δ1 bp	coding (302/963 nt)	FIEDEJGE_00682	hypothetical protein
TC	B1_p_37	RA	ST38_1 chromosome	1,545,457	A→C	T250P (ACC→CCC)	ygdG	Flap endonuclease Xni
TC	B2_1	RA	ST38_1 chromosome	2,273,971	G→A	E854K (GAG→AAG)	malT	HTH‑type transcriptional regulator MalT
TC	B2_2	RA	ST38_1 chromosome	2,273,971	G→A	E854K (GAG→AAG)	malT	HTH‑type transcriptional regulator MalT
TC	B2_3	RA	ST38_1 chromosome	59.085	A→G	Y245C (TAC→TGC)	rlhA_1	23S rRNA 5‑hydroxycytidine synthase
TC	B2_3	RA	ST38_1 chromosome	192.571	(C)6→5	coding (561/666 nt)	FIEDEJGE_00164	hypothetical protein
TC	B2_3	RA	ST38_1 chromosome	199.834	C→T	intergenic (‑67/‑132)	celA / mngR_1	PTS system cellobiose‑specific EIIB component/Mannosyl‑D‑glycerate transport/metabolism system repressor MngR
TC	B2_3	RA	ST38_1 chromosome	325.937	T→C	E668G (GAG→GGG)	FIEDEJGE_00294	hypothetical protein
TC	B2_3	RA	ST38_1 chromosome	551.673	G→A	A208V (GCC→GTC)	otsB	Trehalose‑6‑phosphate phosphatase
TC	B2_3	RA	ST38_1 chromosome	735.035	(T)6→7	coding (700/1221 nt)	FIEDEJGE_00694	glycosyltransferase
TC	B2_3	RA	ST38_1 chromosome	913.837	T→C	H147R (CAC→CGC)	ccmE	Cytochrome c‑type biogenesis protein CcmE
TC	B2_3	RA	ST38_1 chromosome	930.222	T→C	Y283C (TAC→TGC)	ompC	Outer membrane porin C
TC	B2_3	RA	ST38_1 chromosome	1,084,653	G→A	intergenic (+112/+330)	FIEDEJGE_00997 / cscB	tRNA‑Arg/Sucrose permease
TC	B2_3	RA	ST38_1 chromosome	1,667,795	G→A	Y30Y (TAC→TAT)	recJ	Single‑stranded‑DNA‑specific exonuclease RecJ
TC	B2_3	RA	ST38_1 chromosome	1,782,176	G→A	G72D (GGT→GAT)	pduB	Propanediol utilization protein PduB
TC	B2_3	RA	ST38_1 chromosome	2,236,936	A→G	I371I (ATT→ATC)	pilQ	Type IV pilus biogenesis and competence protein PilQ
TC	B2_3	RA	ST38_1 chromosome	2,352,822	(C)9→8	coding (80/480 nt)	FIEDEJGE_02222	hypothetical protein
TC	B2_3	RA	ST38_1 chromosome	2,486,876	T→C	Y476H (TAC→CAC)	lyx_1	L‑xylulose/3‑keto‑L‑gulonate kinase
TC	B2_3	RA	ST38_1 chromosome	3,215,801	A→G	F261L (TTT→CTT)	cadC	Transcriptional activator CadC
TC	B2_3	RA	ST38_1 chromosome	3,369,525	(A)8→9	coding (292/2232 nt)	FIEDEJGE_03140	hypothetical protein
TC	B2_3	RA	ST38_1 chromosome	3,567,210	C→T	L505L (CTC→CTT)	carB	Carbamoyl‑phosphate synthase large chain
TC	B2_3	RA	ST38_1 chromosome	3,753,935	G→A	R99C (CGT→TGT)	metQ	D‑methionine‑binding lipoprotein MetQ
TC	B2_3	RA	ST38_1 chromosome	4,028,574	C→T	V292V (GTC→GTT)	amtB	Ammonia channel
TC	B2_3	RA	ST38_1 chromosome	4,144,189	C→T	E546K (GAG→AAG)	FIEDEJGE_03835	hypothetical protein
TC	B2_3	RA	ST38_1 chromosome	4,282,810	A→T	I485M (ATA→TTG)	rhsC_4	Protein RhsC
TC	B2_3	RA	ST38_1 chromosome	4,282,812	A→G	I485M (ATA→TTG)	rhsC_4	Protein RhsC
TC	B2_3	RA	ST38_1 chromosome	4,633,746	T→A	R358R (CGT→CGA)	helD	DNA helicase IV
TC	B2_3	RA	ST38_1 chromosome	4,728,301	A→G	T190A (ACA→GCA)	flgD	Basal‑body rod modification protein FlgD
TC	B2_3	RA	IncF plasmid ST38_1	25.586	(G)8→10	intergenic (‑19/‑629)	FIEDEJGE_04815 / FIEDEJGE_04816	hypothetical protein/hypothetical protein
TC	B2_p_33	RA	ST38_1 chromosome	2,273,971	G→A	E854K (GAG→AAG)	malT	HTH‑type transcriptional regulator MalT
TC	B2_p_34	RA	ST38_1 chromosome	2,273,971	G→A	E854K (GAG→AAG)	malT	HTH‑type transcriptional regulator MalT
TC	B2_p_38	RA	ST38_1 chromosome	2,273,971	G→A	E854K (GAG→AAG)	malT	HTH‑type transcriptional regulator MalT
TC	B2_p_39	RA	ST38_1 chromosome	2,273,971	G→A	E854K (GAG→AAG)	malT	HTH‑type transcriptional regulator MalT
TC	B3_1	RA	ST38_1 chromosome	2,273,971	G→A	E854K (GAG→AAG)	malT	HTH‑type transcriptional regulator MalT
TC	B3_3	RA	ST38_1 chromosome	2,273,971	G→A	E854K (GAG→AAG)	malT	HTH‑type transcriptional regulator MalT
TC	B3_p_40	RA	ST38_1 chromosome	2,273,971	G→A	E854K (GAG→AAG)	malT	HTH‑type transcriptional regulator MalT
TC	B3_p_41	RA	ST38_1 chromosome	437.668	+T	intergenic (‑41/+132)	yeaR / leuE	putative protein YeaR/Leucine efflux protein
TC	B3_p_41	RA	ST38_1 chromosome	2,273,971	G→A	E854K (GAG→AAG)	malT	HTH‑type transcriptional regulator MalT
TC	B4_1	RA	ST38_1 chromosome	2,273,981	A→C	E857A (GAA→GCA)	malT	HTH‑type transcriptional regulator MalT
TC	B4_2	RA	ST38_1 chromosome	2,273,981	A→C	E857A (GAA→GCA)	malT	HTH‑type transcriptional regulator MalT
TC	B4_3	RA	ST38_1 chromosome	2,273,981	A→C	E857A (GAA→GCA)	malT	HTH‑type transcriptional regulator MalT
TC	B4_p_35	RA	ST38_1 chromosome	2,273,981	A→C	E857A (GAA→GCA)	malT	HTH‑type transcriptional regulator MalT
TC	B5_1	RA	ST38_1 chromosome	530.585	(C)6→7	coding (99/747 nt)	cutC_1	Copper homeostasis protein CutC
TC	B5_1	RA	ST38_1 chromosome	1,316,785	(A)6→7	coding (867/882 nt)	cmpR	HTH‑type transcriptional activator CmpR
TC	B5_1	RA	ST38_1 chromosome	1,746,107	G→A	A20T (GCA→ACA)	FIEDEJGE_01624	hypothetical protein
TC	B5_1	RA	ST38_1 chromosome	1,834,620	(T)9→8	coding (1088/1689 nt)	FIEDEJGE_01716	hypothetical protein
TC	B5_1	RA	ST38_1 chromosome	2,199,571	G→A	T186T (ACC→ACT)	fkpA	FKBP‑type peptidyl‑prolyl cis‑trans isomerase FkpA
TC	B5_1	RA	ST38_1 chromosome	2,356,446	G→A	S518S (AGC→AGT)	rbbA	Ribosome‑associated ATPase
TC	B5_1	RA	ST38_1 chromosome	2,744,914	(G)7→8	intergenic (‑90/‑133)	ravA / kup	ATPase RavA/Low affinity potassium transport system protein kup
TC	B5_1	RA	ST38_1 chromosome	2,946,341	Δ1 bp	coding (792/1026 nt)	cytR_1	HTH‑type transcriptional repressor CytR
TC	B5_1	RA	ST38_1 chromosome	3,215,159	T→C	T475A (ACC→GCC)	cadC	Transcriptional activator CadC
TC	B5_1	RA	ST38_1 chromosome	4,311,738	T→C	R80R (CGT→CGC)	sucC	Succinate‑‑CoA ligase [ADP‑forming] subunit beta
TC	B5_1	RA	ST38_1 chromosome	4,432,938	A→G	H8R (CAC→CGC)	FIEDEJGE_04130	hypothetical protein
TC	B5_1	RA	ST38_1 chromosome	4,638,406	T→G	V47V (GTT→GTG)	yccX	Acylphosphatase
TC	B5_1	RA	ST38_1 chromosome	4,861,776	C→T	intergenic (‑103/‑138)	pliG / ycgL	Inhibitor of g‑type lysozyme/Protein YcgL
TC	B5_1	RA	ST38_1 chromosome	4,877,306	C→T	A278T (GCG→ACG)	cvrA	K(+)/H(+) antiporter NhaP2
TC	B5_1	RA	ST38_1 chromosome	4,953,079	C→T	A156T (GCC→ACC)	yciB	putative intracellular septation protein A
TC	B5_1	RA	pOXA-48_1	32.765	T→C	intergenic (+521/‑87)	FIEDEJGE_04919 / FIEDEJGE_04920	hypothetical protein/hypothetical protein
TC	B5_2	RA	ST38_1 chromosome	2,273,981	A→C	E857A (GAA→GCA)	malT	HTH‑type transcriptional regulator MalT
TC	B5_3	RA	ST38_1 chromosome	489.554	T→C	intergenic (+11/+146)	FIEDEJGE_00453 / yebF	hypothetical protein/Protein YebF
TC	B5_3	RA	ST38_1 chromosome	1,082,621	A→G	V182A (GTG→GCG)	mlaA	Intermembrane phospholipid transport system lipoprotein MlaA
TC	B5_3	RA	ST38_1 chromosome	1,307,898	G→A	I578I (ATC→ATT)	lepA	Elongation factor 4
TC	B5_3	RA	ST38_1 chromosome	1,561,292	A→G	V361A (GTA→GCA)	amiC	N‑acetylmuramoyl‑L‑alanine amidase AmiC
TC	B5_3	RA	ST38_1 chromosome	1,852,300	G→A	P1503L (CCG→CTG)	FIEDEJGE_01733	hypothetical protein
TC	B5_3	RA	ST38_1 chromosome	2,038,790	G→A	A37T (GCT→ACT)	lpoA	Penicillin‑binding protein activator LpoA
TC	B5_3	RA	ST38_1 chromosome	2,199,571	G→A	T186T (ACC→ACT)	fkpA	FKBP‑type peptidyl‑prolyl cis‑trans isomerase FkpA
TC	B5_3	RA	ST38_1 chromosome	2,876,393	C→T	P399L (CCG→CTG)	typA	GTP‑binding protein TypA/BipA
TC	B5_3	RA	ST38_1 chromosome	2,946,341	Δ1 bp	coding (792/1026 nt)	cytR_1	HTH‑type transcriptional repressor CytR
TC	B5_3	RA	ST38_1 chromosome	3,127,601	G→A	G349D (GGC→GAC)	FIEDEJGE_02911	hypothetical protein
TC	B5_3	RA	ST38_1 chromosome	3,339,944	A→G	G99G (GGT→GGC)	valS	Valine‑‑tRNA ligase
TC	B5_3	RA	ST38_1 chromosome	3,374,110	(G)5→6	coding (413/4710 nt)	FIEDEJGE_03141	hypothetical protein
TC	B5_3	RA	ST38_1 chromosome	3,772,280	(G)6→7	coding (901/915 nt)	FIEDEJGE_03519	hypothetical protein
TC	B5_3	RA	ST38_1 chromosome	4,061,603	(A)8→7	intergenic (‑65/+139)	ybaK / FIEDEJGE_03776	Cys‑tRNA(Pro)/Cys‑tRNA(Cys) deacylase YbaK/hypothetical protein
TC	B5_3	RA	ST38_1 chromosome	4,638,406	T→G	V47V (GTT→GTG)	yccX	Acylphosphatase
TC	B5_3	RA	ST38_1 chromosome	4,953,079	C→T	A156T (GCC→ACC)	yciB	putative intracellular septation protein A
TC	B5_3	RA	ST38_1 chromosome	5,000,396	(T)6→5	coding (399/1164 nt)	bcr_2	Bicyclomycin resistance protein
TC	B5_3	RA	ST38_1 chromosome	5,010,571	A→G	T20A (ACC→GCC)	puuD	Gamma‑glutamyl‑gamma‑aminobutyrate hydrolase PuuD
TC	B5_3	RA	pOXA-48_1	20.364	C→T	T3I (ACC→ATC)	FIEDEJGE_04898	hypothetical protein
TC	B5_4	RA	ST38_1 chromosome	171.039	(C)7→8	coding (774/5421 nt)	FIEDEJGE_00145	tail fiber protein proximal subunit
TC	B5_4	RA	ST38_1 chromosome	727.954	T→C	S128G (AGT→GGT)	fdtC_1	dTDP‑3‑amino‑3,6‑dideoxy‑alpha‑D‑galactopyranose 3‑N‑acetyltransferase
TC	B5_4	RA	ST38_1 chromosome	866.622	(T)7→8	coding (472/1980 nt)	cirA	Colicin I receptor
TC	B5_4	RA	ST38_1 chromosome	918.476	G→A	N227N (AAC→AAT)	napG	Ferredoxin‑type protein NapG
TC	B5_4	RA	ST38_1 chromosome	1,103,663	(C)9→10	coding (735/1251 nt)	frc	Formyl‑CoA:oxalate CoA‑transferase
TC	B5_4	RA	ST38_1 chromosome	1,346,383	G→A	V94V (GTG→GTA)	dgcN	Diguanylate cyclase DgcN
TC	B5_4	RA	ST38_1 chromosome	1,755,440	T→C	D755G (GAC→GGC)	adiA_1	Biodegradative arginine decarboxylase
TC	B5_4	RA	ST38_1 chromosome	3,215,760	C→T	M274I (ATG→ATA)	cadC	Transcriptional activator CadC
TC	B5_4	RA	ST38_1 chromosome	3,372,569	A→G	Y652H (TAC→CAC)	FIEDEJGE_03141	hypothetical protein
TC	B5_4	RA	ST38_1 chromosome	3,499,992	G→A	L315L (CTG→CTA)	FIEDEJGE_03271	hypothetical protein
TC	B5_4	RA	ST38_1 chromosome	4,543,782	C→T	P501L (CCT→CTT)	ftsK	DNA translocase FtsK
TC	B5_4	RA	ST38_1 chromosome	4,811,864	C→T	Q170* (CAA→TAA)	FIEDEJGE_04500	hypothetical protein
TC	B5_4	RA	ST38_1 chromosome	4,890,908	G→A	A130V (GCC→GTC)	dhaM	PEP‑dependent dihydroxyacetone kinase, phosphoryl donor subunit DhaM
TC	B5_4	RA	ST38_1 chromosome	5,041,170	(G)5→6	coding (196/816 nt)	nimR_2	HTH‑type transcriptional regulator NimR
TC	B5_p_44	RA	ST38_1 chromosome	2,273,971	G→A	E854K (GAG→AAG)	malT	HTH‑type transcriptional regulator MalT
TC	C1_1	RA	ST38_1 chromosome	2,273,971	G→A	E854K (GAG→AAG)	malT	HTH‑type transcriptional regulator MalT
TC	C1_2	RA	ST38_1 chromosome	2,273,971	G→A	E854K (GAG→AAG)	malT	HTH‑type transcriptional regulator MalT
TC	C2_1	RA	ST38_1 chromosome	2,273,971	G→A	E854K (GAG→AAG)	malT	HTH‑type transcriptional regulator MalT
TC	C2_2	RA	ST38_1 chromosome	2,273,971	G→A	E854K (GAG→AAG)	malT	HTH‑type transcriptional regulator MalT
TC	C2_3	RA	ST38_1 chromosome	2,273,971	G→A	E854K (GAG→AAG)	malT	HTH‑type transcriptional regulator MalT
TC	C3_2	RA	ST38_1 chromosome	2,273,981	A→C	E857A (GAA→GCA)	malT	HTH‑type transcriptional regulator MalT
TC	C3_3	RA	ST38_1 chromosome	2,273,981	A→C	E857A (GAA→GCA)	malT	HTH‑type transcriptional regulator MalT
TC	C4_1	RA	ST38_1 chromosome	1,334,935	G→T	intergenic (‑60/+385)	FIEDEJGE_01221 / clpB	16S ribosomal RNA/Chaperone protein ClpB
TC	C4_1	RA	ST38_1 chromosome	2,273,971	G→A	E854K (GAG→AAG)	malT	HTH‑type transcriptional regulator MalT
TC	C4_1	RA	ST38_1 chromosome	3,369,525	(A)8→7	coding (292/2232 nt)	FIEDEJGE_03140	hypothetical protein
TC	C4_2	RA	ST38_1 chromosome	226.365	A→T	S128S (TCT→TCA)	bioD1_1	ATP‑dependent dethiobiotin synthetase BioD 1
TC	C4_2	RA	ST38_1 chromosome	2,273,971	G→A	E854K (GAG→AAG)	malT	HTH‑type transcriptional regulator MalT
TC	C4_3	RA	ST38_1 chromosome	2,273,971	G→A	E854K (GAG→AAG)	malT	HTH‑type transcriptional regulator MalT
TC	C5_1	RA	pOXA-48_2	46.009	C→T	Q422* (CAG→TAG)	FIEDEJGE_04934	hypothetical protein
TC	C5_2	RA	ST38_1 chromosome	2,273,981	A→C	E857A (GAA→GCA)	malT	HTH‑type transcriptional regulator MalT
TC	C5_3	RA	ST38_1 chromosome	2,273,981	A→C	E857A (GAA→GCA)	malT	HTH‑type transcriptional regulator MalT
TC	D1_1	RA	ST38_1 chromosome	2,273,971	G→A	E854K (GAG→AAG)	malT	HTH‑type transcriptional regulator MalT
TC	D1_2	RA	ST38_1 chromosome	2,273,971	G→A	E854K (GAG→AAG)	malT	HTH‑type transcriptional regulator MalT
TC	D1_3	RA	ST38_1 chromosome	2,273,971	G→A	E854K (GAG→AAG)	malT	HTH‑type transcriptional regulator MalT
TC	D2_1	RA	ST38_1 chromosome	2,273,971	G→A	E854K (GAG→AAG)	malT	HTH‑type transcriptional regulator MalT
TC	D2_2	RA	ST38_1 chromosome	1,830,669	Δ1 bp	coding (389/1113 nt)	ugd_2	UDP‑glucose 6‑dehydrogenase
TC	D2_2	RA	ST38_1 chromosome	2,273,971	G→A	E854K (GAG→AAG)	malT	HTH‑type transcriptional regulator MalT
TC	D2_3	RA	ST38_1 chromosome	2,273,971	G→A	E854K (GAG→AAG)	malT	HTH‑type transcriptional regulator MalT
TC	D2_3	RA	ST38_1 chromosome	2,720,815	G→A	A196V (GCG→GTG)	phoU	Phosphate‑specific transport system accessory protein PhoU
TC	D3_1	RA	ST38_1 chromosome	2,273,971	G→A	E854K (GAG→AAG)	malT	HTH‑type transcriptional regulator MalT
TC	D3_2	RA	ST38_1 chromosome	2,720,815	G→A	A196V (GCG→GTG)	phoU	Phosphate‑specific transport system accessory protein PhoU
TC	D3_3	RA	ST38_1 chromosome	1,831,959	(T)8→9	coding (769/1563 nt)	FIEDEJGE_01714	GtrB‑like O‑antigen conversion
TC	D4_1	RA	ST38_1 chromosome	2,273,971	G→A	E854K (GAG→AAG)	malT	HTH‑type transcriptional regulator MalT
TC	D4_1	RA	IncF plasmid ST38_1	15.769	C→A	intergenic (+599/‑315)	FIEDEJGE_04802 / FIEDEJGE_04803	hypothetical protein/hypothetical protein
TC	D4_2	RA	ST38_1 chromosome	2,273,971	G→A	E854K (GAG→AAG)	malT	HTH‑type transcriptional regulator MalT
TC	D4_3	RA	ST38_1 chromosome	2,273,971	G→A	E854K (GAG→AAG)	malT	HTH‑type transcriptional regulator MalT
TC	D5_1	RA	ST38_1 chromosome	56.529	C→A	G375* (GGA→TGA)	ydcO	Inner membrane protein YdcO
TC	D5_1	RA	ST38_1 chromosome	2,273,971	G→A	E854K (GAG→AAG)	malT	HTH‑type transcriptional regulator MalT
TC	D5_2	RA	ST38_1 chromosome	56.529	C→A	G375* (GGA→TGA)	ydcO	Inner membrane protein YdcO
TC	D5_3	RA	ST38_1 chromosome	56.529	C→A	G375* (GGA→TGA)	ydcO	Inner membrane protein YdcO
TC	D5_3	RA	ST38_1 chromosome	2,273,971	G→A	E854K (GAG→AAG)	malT	HTH‑type transcriptional regulator MalT
Experimental evolution 3
Plasmid free	2A_28_1	MC JC	ST38_2 chromosome	1,262,392	Δ9,431 bp		FLLPOIKF_01187–galE_1	FLLPOIKF_01187, ugd_2, FLLPOIKF_01189, kfoC, FLLPOIKF_01191, galE_1
Plasmid free	2A_28_2	MC JC	ST38_2 chromosome	1,262,392	Δ9,431 bp		FLLPOIKF_01187–galE_1	FLLPOIKF_01187, ugd_2, FLLPOIKF_01189, kfoC, FLLPOIKF_01191, galE_1
Plasmid free	2A_28_2	RA	ST38_2 chromosome	3,688,757	T→A	P74P (CCA→CCT)	miaB	tRNA‑2‑methylthio‑N(6)‑dimethylallyladenosine synthase
Plasmid free	2B_28_2	RA	ST38_2 chromosome	809.344	A→C	G44G (GGT→GGG)	clpB	Chaperone protein ClpB
Plasmid free	2B_28_2	MC JC	ST38_2 chromosome	1,272,592	Δ20,850 bp		[kpsT]–[glcA]	17 genes
Plasmid free	2B_28_2	RA	ST38_2 chromosome	4,649,666	A→C	intergenic (+118/‑79)	fdnI / FLLPOIKF_04324	Formate dehydrogenase, nitrate‑inducible, cytochrome b556(Fdn) subunit/IS200/IS605 family transposase IS200F
Plasmid free	2C_28_1	MC JC	ST38_2 chromosome	1,262,392	Δ9,431 bp		FLLPOIKF_01187–galE_1	FLLPOIKF_01187, ugd_2, FLLPOIKF_01189, kfoC, FLLPOIKF_01191, galE_1
Plasmid free	2C_28_2	RA	ST38_2 chromosome	926.712	C→A	E76* (GAA→TAA)	rpoS	RNA polymerase sigma factor RpoS
Plasmid free	2C_28_2	MC JC	ST38_2 chromosome	1,262,392	Δ9,431 bp		FLLPOIKF_01187–galE_1	FLLPOIKF_01187, ugd_2, FLLPOIKF_01189, kfoC, FLLPOIKF_01191, galE_1
Plasmid free	2C_28_2	MC JC	ST38_2 chromosome	1,456,438	Δ2,904 bp		FLLPOIKF_01367–FLLPOIKF_01369	FLLPOIKF_01367, cat, FLLPOIKF_01369
Plasmid free	2D_28_1	RA	ST38_2 chromosome	28.64	A→G	intergenic (+105/‑193)	FLLPOIKF_00035 / yedP_1	hypothetical protein/Mannosyl‑3‑phosphoglycerate phosphatase
Plasmid free	2D_28_1	MC JC	ST38_2 chromosome	1,272,591	Δ13,046 bp		[kpsT]–[yghG]	[kpsT], kpsM, epsM, FLLPOIKF_01198, gspK, xcpW, FLLPOIKF_01201, epsH, epsG, epsF_1, epsE_1, gspD2, gspC2, [yghG]
Plasmid free	2D_28_1	RA	ST38_2 chromosome	2,085,605	C→A	intergenic (‑269/‑188)	FLLPOIKF_01954 / FLLPOIKF_01955	hypothetical protein/hypothetical protein
Plasmid free	2D_28_2	RA	ST38_2 chromosome	28.64	A→G	intergenic (+105/‑193)	FLLPOIKF_00035 / yedP_1	hypothetical protein/Mannosyl‑3‑phosphoglycerate phosphatase
Plasmid free	2D_28_2	MC JC	ST38_2 chromosome	1,272,591	Δ13,046 bp		[kpsT]–[yghG]	[kpsT], kpsM, epsM, FLLPOIKF_01198, gspK, xcpW, FLLPOIKF_01201, epsH, epsG, epsF_1, epsE_1, gspD2, gspC2, [yghG]
Plasmid free	2D_28_2	RA	ST38_2 chromosome	2,085,605	C→A	intergenic (‑269/‑188)	FLLPOIKF_01954 / FLLPOIKF_01955	hypothetical protein/hypothetical protein
Plasmid free	2D_28_2	JC	ST38_2 chromosome	3,726,530	(ATAATCCACCTCTACCACTGCGA)2→3	intergenic (+137/‑664)	FLLPOIKF_03448 / FLLPOIKF_03449	hypothetical protein/ISAs1 family transposase ISEc1
Plasmid free	2E_28_1	MC JC	ST38_2 chromosome	1,272,591	Δ13,046 bp		[kpsT]–[yghG]	[kpsT], kpsM, epsM, FLLPOIKF_01198, gspK, xcpW, FLLPOIKF_01201, epsH, epsG, epsF_1, epsE_1, gspD2, gspC2, [yghG]
Plasmid free	2E_28_2	MC JC	ST38_2 chromosome	1,272,591	Δ13,046 bp		[kpsT]–[yghG]	[kpsT], kpsM, epsM, FLLPOIKF_01198, gspK, xcpW, FLLPOIKF_01201, epsH, epsG, epsF_1, epsE_1, gspD2, gspC2, [yghG]
TC	4A_28_1	MC JC	ST38_2 chromosome	1,272,591	Δ13,353 bp		[kpsT]–[yghG]	[kpsT], kpsM, epsM, FLLPOIKF_01198, gspK, xcpW, FLLPOIKF_01201, epsH, epsG, epsF_1, epsE_1, gspD2, gspC2, [yghG]
TC	4A_28_2	MC JC	ST38_2 chromosome	1,272,591	Δ12,483 bp		[kpsT]–[gspC2]	[kpsT], kpsM, epsM, FLLPOIKF_01198, gspK, xcpW, FLLPOIKF_01201, epsH, epsG, epsF_1, epsE_1, gspD2, [gspC2]
TC	4A_28_3	MC JC	ST38_2 chromosome	1,263,481	Δ8,343 bp		[FLLPOIKF_01187]–galE_1	[FLLPOIKF_01187], ugd_2, FLLPOIKF_01189, kfoC, FLLPOIKF_01191, galE_1
TC	4B_28_1	RA	ST38_2 chromosome	1,481,710	(A)6→5	intergenic (‑395/+86)	fimA_1 / FLLPOIKF_01393	Type‑1 fimbrial protein, A chain/ISKra4 family transposase ISCep1
TC	4B_28_2	MC JC	ST38_2 chromosome	1,268,044	Δ3,779 bp		[kfoC]–galE_1	[kfoC], FLLPOIKF_01191, galE_1
TC	4B_28_3	RA	ST38_2 chromosome	59.376	Δ1 bp	coding (3077/6108 nt)	FLLPOIKF_00064	hypothetical protein
TC	4B_28_3	RA	ST38_2 chromosome	1,481,875	G→T	A173D (GCC→GAC)	FLLPOIKF_01393	ISKra4 family transposase ISCep1
TC	4C_28_1	MC JC	ST38_2 chromosome	1,267,582	Δ4,241 bp		[kfoC]–galE_1	[kfoC], FLLPOIKF_01191, galE_1
TC	4C_28_2	MC JC	ST38_2 chromosome	1,272,591	Δ21,236 bp		[kpsT]–glcA	17 genes
TC	4C_28_3	MC JC	ST38_2 chromosome	1,267,463	Δ4,360 bp		[kfoC]–galE_1	[kfoC], FLLPOIKF_01191, galE_1
TC	4D_28_1	MC JC	ST38_2 chromosome	1,264,015	Δ7,808 bp		[ugd_2]–galE_1	[ugd_2], FLLPOIKF_01189, kfoC, FLLPOIKF_01191, galE_1
TC	4D_28_2	MC JC	ST38_2 chromosome	1,268,035	Δ3,788 bp		[kfoC]–galE_1	[kfoC], FLLPOIKF_01191, galE_1
TC	4D_28_2	RA	ST38_2 chromosome	3,979,063	A→G	Y58C (TAT→TGT)	lolD_2	Lipoprotein‑releasing system ATP‑binding protein LolD
TC	4D_28_3	MC JC	ST38_2 chromosome	1,269,184	Δ2,640 bp		[FLLPOIKF_01191]–galE_1	[FLLPOIKF_01191], galE_1
TC	4E_28_1	MC JC	ST38_2 chromosome	1,272,591	Δ1,767 bp		[kpsT]–kpsM	[kpsT], kpsM
TC	6A_28_1	RA	ST38_2 chromosome	402.711	C→T	intergenic (‑182/‑557)	ompC / rcsD	Outer membrane porin C/Phosphotransferase RcsD
TC	6A_28_1	MC JC	ST38_2 chromosome	1,263,719	Δ8,105 bp		[FLLPOIKF_01187]–galE_1	[FLLPOIKF_01187], ugd_2, FLLPOIKF_01189, kfoC, FLLPOIKF_01191, galE_1
TC	6A_28_2	MC JC	ST38_2 chromosome	1,263,294	Δ8,529 bp		[FLLPOIKF_01187]–galE_1	[FLLPOIKF_01187], ugd_2, FLLPOIKF_01189, kfoC, FLLPOIKF_01191, galE_1
TC	6A_28_2	RA	ST38_2 chromosome	3,195,512	A→G	noncoding (95/1538 nt)	FLLPOIKF_02986	16S ribosomal RNA
TC	6A_28_4	MC JC	ST38_2 chromosome	1,261,796	Δ10,027 bp		[FLLPOIKF_01186]–galE_1	[FLLPOIKF_01186], FLLPOIKF_01187, ugd_2, FLLPOIKF_01189, kfoC, FLLPOIKF_01191, galE_1
TC	6A_28_4	RA	ST38_2 chromosome	2,778,408	A→G	intergenic (+376/‑19)	rpsI / sspA	30S ribosomal protein S9/Stringent starvation protein A
TC	6A_28_5	MC JC	ST38_2 chromosome	1,261,796	Δ10,027 bp		[FLLPOIKF_01186]–galE_1	[FLLPOIKF_01186], FLLPOIKF_01187, ugd_2, FLLPOIKF_01189, kfoC, FLLPOIKF_01191, galE_1
TC	6A_28_5	RA	ST38_2 chromosome	1,481,710	(A)6→5	intergenic (‑395/+86)	fimA_1 / FLLPOIKF_01393	Type‑1 fimbrial protein, A chain/ISKra4 family transposase ISCep1
TC	6A_28_5	RA	ST38_2 chromosome	2,778,408	A→G	intergenic (+376/‑19)	rpsI / sspA	30S ribosomal protein S9/Stringent starvation protein A
TC	6A_28_5	MC JC	ST38_2 chromosome	3,121,233	(TTCAGAAGGGAT)2→1	coding (77‑88/216 nt)	FLLPOIKF_02918	hypothetical protein
TC	6B_28_1	MC JC	ST38_2 chromosome	1,268,894	Δ2,929 bp		FLLPOIKF_01191–galE_1	FLLPOIKF_01191, galE_1
TC	6B_28_3	MC JC	ST38_2 chromosome	1,265,248	Δ6,575 bp		FLLPOIKF_01189–galE_1	FLLPOIKF_01189, kfoC, FLLPOIKF_01191, galE_1
TC	6B_28_4	MC JC	ST38_2 chromosome	1,272,592	Δ2,202 bp		[kpsT]–kpsM	[kpsT], kpsM
TC	6B_28_5	RA	ST38_2 chromosome	894.644	C→A	intergenic (‑149/‑108)	ascG / bglF	HTH‑type transcriptional regulator AscG/PTS system beta‑glucoside‑specific EIIBCA component
TC	6B_28_5	MC JC	ST38_2 chromosome	1,235,089	Δ36,734 bp		psuK_3–galE_1	36 genes
TC	6C_28_1	MC JC	ST38_2 chromosome	1,270,451	Δ1,372 bp		[FLLPOIKF_01191]–galE_1	[FLLPOIKF_01191], galE_1
TC	6C_28_1	RA	ST38_2 chromosome	3,125,350	G→A	S117S (TCC→TCT)	yadM	putative fimbrial‑like protein YadM
TC	6C_28_2	MC JC	ST38_2 chromosome	1,194,760	Δ74,537 bp		aaxC_1–[FLLPOIKF_01191]	79 genes
TC	6C_28_3	MC JC	ST38_2 chromosome	1,270,208	Δ1,615 bp		[FLLPOIKF_01191]–galE_1	[FLLPOIKF_01191], galE_1
TC	6D_28_2	RA	ST38_2 chromosome	1,700,994	A→T	N281Y (AAT→TAT)	cadC	Transcriptional activator CadC
TC	6D_28_3	MC JC	ST38_2 chromosome	1,269,028	Δ2,795 bp		[FLLPOIKF_01191]–galE_1	[FLLPOIKF_01191], galE_1
TC	6E_28_1	MC JC	ST38_2 chromosome	1,264,528	Δ7,295 bp		[ugd_2]–galE_1	[ugd_2], FLLPOIKF_01189, kfoC, FLLPOIKF_01191, galE_1
TC	E1_1	RA	ST38_3 chromosome	4,448,602	T→G	E143A (GAA→GCA)	sgrR	SgrR DNA‑binding transcriptional dual regulator
TC	E1_1	RA	ST38_3 chromosome	5,246,312	Δ1 bp	coding (126/126 nt)	EERA1257_05206	hypothetical protein
TC	E5_1	RA	ST38_3 chromosome	5,246,312	Δ1 bp	coding (126/126 nt)	EERA1257_05206	hypothetical protein
TC	F1_1	RA	ST38_3 chromosome	5,246,312	Δ1 bp	coding (126/126 nt)	EERA1257_05206	hypothetical protein
TC	F1_2	RA	ST38_3 chromosome	2,182,740	T→C	D326D (GAT→GAC)	gabT	4‑aminobutyrate aminotransferase monomer
TC	F1_3	RA	ST38_3 chromosome	3,998,508	T→G	N281H (AAT→CAT)	cadC	CadC DNA‑binding transcriptional activator
TC	F3_1	JC	ST38_3 chromosome	4,618,316	(ACTCTG)14→15	coding (1568/2838 nt)	clpV1	Protein ClpV1
TC	F5_3	RA	ST38_3 chromosome	3,981,236	A→T	S149C (AGT→TGT)	melB	melibiose:H+/Na+/Li+ symporter
TC	F5_3	RA	ST38_3 chromosome	5,246,312	Δ1 bp	coding (126/126 nt)	EERA1257_05206	hypothetical protein
Experimental evolution 4
Plasmid free	M2_D28_2	RA	ST38_2 chromosome	1,632,331	A→G	N55D (AAC→GAC)	FLLPOIKF_01535	hypothetical protein
Plasmid free	M3_D28_1	RA	ST38_2 chromosome	4,649,666	A→C	intergenic (+118/‑79)	fdnI / FLLPOIKF_04324	Formate dehydrogenase, nitrate‑inducible, cytochrome b556(Fdn) subunit/IS200/IS605 family transposase IS200F
Plasmid free	M5_D28_1	JC	ST38_2 chromosome	231.855	+67 bp	coding (207/321 nt)	FLLPOIKF_00213	hypothetical protein
Plasmid free	M5_D28_1	RA	ST38_2 chromosome	1,528,328	A→C	K46N (AAA→AAC)	FLLPOIKF_01443	hypothetical protein
TC	N1_D28_1	RA	ST38_2 chromosome	4,649,666	A→C	intergenic (+118/‑79)	fdnI / FLLPOIKF_04324	Formate dehydrogenase, nitrate‑inducible, cytochrome b556(Fdn) subunit/IS200/IS605 family transposase IS200F
TC	N1_D28_2	RA	ST38_2 chromosome	4,649,666	A→C	intergenic (+118/‑79)	fdnI / FLLPOIKF_04324	Formate dehydrogenase, nitrate‑inducible, cytochrome b556(Fdn) subunit/IS200/IS605 family transposase IS200F
TC	N1_D28_3	MC JC	ST38_2 chromosome	1,540,045	Δ1,085 bp		[rpnD]–[FLLPOIKF_01455]	[rpnD], [KFNIIPGE_01455]
TC	N1_D28_3	RA	ST38_2 chromosome	4,649,666	A→C	intergenic (+118/‑79)	fdnI / FLLPOIKF_04324	Formate dehydrogenase, nitrate‑inducible, cytochrome b556(Fdn) subunit/IS200/IS605 family transposase IS200F
TC	N2_D28_1	RA	ST38_2 chromosome	4,649,666	A→C	intergenic (+118/‑79)	fdnI / FLLPOIKF_04324	Formate dehydrogenase, nitrate‑inducible, cytochrome b556(Fdn) subunit/IS200/IS605 family transposase IS200F
TC	N2_D28_2	RA	ST38_2 chromosome	4,649,666	A→C	intergenic (+118/‑79)	fdnI / FLLPOIKF_04324	Formate dehydrogenase, nitrate‑inducible, cytochrome b556(Fdn) subunit/IS200/IS605 family transposase IS200F
TC	N2_D28_3	RA	ST38_2 chromosome	4,649,666	A→C	intergenic (+118/‑79)	fdnI / FLLPOIKF_04324	Formate dehydrogenase, nitrate‑inducible, cytochrome b556(Fdn) subunit/IS200/IS605 family transposase IS200F
TC	N3_D28_1	RA	ST38_2 chromosome	4,649,666	A→C	intergenic (+118/‑79)	fdnI / FLLPOIKF_04324	Formate dehydrogenase, nitrate‑inducible, cytochrome b556(Fdn) subunit/IS200/IS605 family transposase IS200F
TC	N3_D28_2	RA	ST38_2 chromosome	2,662,776	C→T	A200V (GCA→GTA)	gph	Phosphoglycolate phosphatase
TC	N3_D28_2	RA	ST38_2 chromosome	4,649,666	A→C	intergenic (+118/‑79)	fdnI / FLLPOIKF_04324	Formate dehydrogenase, nitrate‑inducible, cytochrome b556(Fdn) subunit/IS200/IS605 family transposase IS200F
TC	N3_D28_3	RA	ST38_2 chromosome	1,545,149	Δ1 bp	coding (4273/4710 nt)	FLLPOIKF_01455	hypothetical protein
TC	N3_D28_3	RA	ST38_2 chromosome	4,649,666	A→C	intergenic (+118/‑79)	fdnI / FLLPOIKF_04324	Formate dehydrogenase, nitrate‑inducible, cytochrome b556(Fdn) subunit/IS200/IS605 family transposase IS200F
TC	N4_D28_1	RA	ST38_2 chromosome	1,546,339	T→G	F253V (TTT→GTT)	FLLPOIKF_01456	hypothetical protein
TC	N4_D28_1	RA	ST38_2 chromosome	4,072,978	G→A	Q223* (CAG→TAG)	ompF	Outer membrane porin F
TC	N4_D28_1	RA	ST38_2 chromosome	4,649,666	A→C	intergenic (+118/‑79)	fdnI / FLLPOIKF_04324	Formate dehydrogenase, nitrate‑inducible, cytochrome b556(Fdn) subunit/IS200/IS605 family transposase IS200F
TC	N4_D28_2	RA	ST38_2 chromosome	4,649,666	A→C	intergenic (+118/‑79)	fdnI / FLLPOIKF_04324	Formate dehydrogenase, nitrate‑inducible, cytochrome b556(Fdn) subunit/IS200/IS605 family transposase IS200F
TC	N4_D28_3	RA	ST38_2 chromosome	1,546,339	T→G	F253V (TTT→GTT)	FLLPOIKF_01456	hypothetical protein
TC	N4_D28_3	RA	ST38_2 chromosome	4,072,978	G→A	Q223* (CAG→TAG)	ompF	Outer membrane porin F
TC	N4_D28_3	RA	ST38_2 chromosome	4,649,666	A→C	intergenic (+118/‑79)	fdnI / FLLPOIKF_04324	Formate dehydrogenase, nitrate‑inducible, cytochrome b556(Fdn) subunit/IS200/IS605 family transposase IS200F
TC	N5_D28_1	RA	ST38_2 chromosome	4,649,666	A→C	intergenic (+118/‑79)	fdnI / FLLPOIKF_04324	Formate dehydrogenase, nitrate‑inducible, cytochrome b556(Fdn) subunit/IS200/IS605 family transposase IS200F
TC	N5_D28_2	RA	ST38_2 chromosome	1,543,374	(A)5→4	coding (2498/4710 nt)	FLLPOIKF_01455	hypothetical protein
TC	N5_D28_2	RA	ST38_2 chromosome	4,649,666	A→C	intergenic (+118/‑79)	fdnI / FLLPOIKF_04324	Formate dehydrogenase, nitrate‑inducible, cytochrome b556(Fdn) subunit/IS200/IS605 family transposase IS200F
TC	N5_D28_3	RA	ST38_2 chromosome	4,649,666	A→C	intergenic (+118/‑79)	fdnI / FLLPOIKF_04324	Formate dehydrogenase, nitrate‑inducible, cytochrome b556(Fdn) subunit/IS200/IS605 family transposase IS200F
TC	N2_p45	RA	ST38_2 chromosome	4,649,666	A→C	intergenic (+118/‑79)	fdnI / FLLPOIKF_04324	Formate dehydrogenase, nitrate‑inducible, cytochrome b556(Fdn) subunit/IS200/IS605 family transposase IS200F
TC	N5_p46	RA	ST38_2 chromosome	2,640,112	C→T	R78W (CGG→TGG)	envZ	Osmolarity sensor protein EnvZ
TC	N5_p48	RA	ST38_2 chromosome	985.91	Δ2 bp	intergenic (‑511/+110)	yqcC / syd	putative protein YqcC/Protein Syd
TC	N5_p48	RA	ST38_2 chromosome	2,640,112	C→T	R78W (CGG→TGG)	envZ	Osmolarity sensor protein EnvZ
TC	N5_p48	RA	ST38_2 chromosome	4,649,666	A→C	intergenic (+118/‑79)	fdnI / FLLPOIKF_04324	Formate dehydrogenase, nitrate‑inducible, cytochrome b556(Fdn) subunit/IS200/IS605 family transposase IS200F
Experimental evolution 5
Plasmid free	O1_D28_1	RA	ST38_1 chromosome	2,273,971	G→A	E854K (GAG→AAG)	malT	HTH‑type transcriptional regulator MalT
Plasmid free	O1_D28_2	RA	ST38_1 chromosome	99.445	A→G	A173A (GCT→GCC)	narZ	Respiratory nitrate reductase 2 alpha chain
Plasmid free	O1_D28_2	RA	ST38_1 chromosome	437.173	A→G	V31A (GTG→GCG)	yoaG	Protein YoaG
Plasmid free	O1_D28_2	RA	ST38_1 chromosome	676.986	(C)8→10	intergenic (‑318/‑915)	FIEDEJGE_00636 / era_1	DNA helicase/GTPase Era
Plasmid free	O1_D28_2	RA	ST38_1 chromosome	760.317	A→G	V14A (GTG→GCG)	FIEDEJGE_00714	hypothetical protein
Plasmid free	O1_D28_2	RA	ST38_1 chromosome	883.816	(A)7→6	intergenic (‑51/‑317)	fruB / setB	Multiphosphoryl transfer protein/Sugar efflux transporter B
Plasmid free	O1_D28_2	RA	ST38_1 chromosome	966.445	G→A	S364S (TCG→TCA)	nrdB	Ribonucleoside‑diphosphate reductase 1 subunit beta
Plasmid free	O1_D28_2	RA	ST38_1 chromosome	980.384	C→T	A380T (GCC→ACC)	rhmT	Inner membrane transport protein RhmT
Plasmid free	O1_D28_2	RA	ST38_1 chromosome	1,118,252	G→A	A261A (GCC→GCT)	fryC	Fructose‑like permease IIC component 1
Plasmid free	O1_D28_2	RA	ST38_1 chromosome	1,484,560	T→C	Q16R (CAG→CGG)	ftsB	Cell division protein FtsB
Plasmid free	O1_D28_2	RA	ST38_1 chromosome	1,629,638	(G)7→8	coding (212/753 nt)	FIEDEJGE_01517	hypothetical protein
Plasmid free	O1_D28_2	RA	ST38_1 chromosome	1,710,627	G→A	L128L (CTC→CTT)	cmtB	Mannitol‑specific cryptic phosphotransferase enzyme IIA component
Plasmid free	O1_D28_2	RA	ST38_1 chromosome	1,836,823	(T)7→8	coding (36/717 nt)	FIEDEJGE_01717	hypothetical protein
Plasmid free	O1_D28_2	RA	ST38_1 chromosome	1,899,489	G→A	T110M (ACG→ATG)	FIEDEJGE_01774	hypothetical protein
Plasmid free	O1_D28_2	RA	ST38_1 chromosome	1,939,845	G→A	C53C (TGC→TGT)	glgS	Surface composition regulator
Plasmid free	O1_D28_2	RA	ST38_1 chromosome	2,338,397	G→A	G98D (GGC→GAC)	nikA	Nickel‑binding periplasmic protein
Plasmid free	O1_D28_2	RA	ST38_1 chromosome	2,368,150	(T)8→7	intergenic (‑159/‑232)	uspB / uspA	Universal stress protein B/Universal stress protein A
Plasmid free	O1_D28_2	RA	ST38_1 chromosome	2,422,777	T→C	E115E (GAA→GAG)	pdeK	putative cyclic di‑GMP phosphodiesterase PdeK
Plasmid free	O1_D28_2	RA	ST38_1 chromosome	2,505,983	T→C	intergenic (+45/‑13)	rhsC_2 / FIEDEJGE_02351	Protein RhsC/hypothetical protein
Plasmid free	O1_D28_2	RA	ST38_1 chromosome	2,966,863	G→A	V229M (GTG→ATG)	yfkN	Trifunctional nucleotide phosphoesterase protein YfkN
Plasmid free	O1_D28_2	RA	ST38_1 chromosome	3,054,223	C→T	A41T (GCC→ACC)	purH	Bifunctional purine biosynthesis protein PurH
Plasmid free	O1_D28_2	RA	ST38_1 chromosome	3,432,357	(T)6→5	intergenic (+91/‑390)	FIEDEJGE_03201 / fimA_2	ISKra4 family transposase ISCep1/Type‑1 fimbrial protein, A chain
Plasmid free	O1_D28_2	RA	ST38_1 chromosome	3,434,703	C→T	intergenic (+42/‑24)	fimC / fimD_2	Chaperone protein FimC/Outer membrane usher protein FimD
Plasmid free	O1_D28_2	RA	ST38_1 chromosome	3,440,585	C→T	A114A (GCG→GCA)	gntP	High‑affinity gluconate transporter
Plasmid free	O1_D28_2	RA	ST38_1 chromosome	3,503,890	C→T	P106L (CCG→CTG)	deoC	Deoxyribose‑phosphate aldolase
Plasmid free	O1_D28_2	RA	ST38_1 chromosome	3,696,988	C→T	R128C (CGC→TGC)	hrpB	ATP‑dependent RNA helicase HrpB
Plasmid free	O1_D28_2	RA	ST38_1 chromosome	3,857,126	C→T	M251I (ATG→ATA)	yvgN_2	Glyoxal reductase
Plasmid free	O1_D28_2	RA	ST38_1 chromosome	3,967,839	C→T	P95S (CCG→TCG)	brnQ	Branched‑chain amino acid transport system 2 carrier protein
Plasmid free	O1_D28_2	RA	ST38_1 chromosome	4,007,488	C→T	A23T (GCT→ACT)	ampG_2	Anhydromuropeptide permease
Plasmid free	O1_D28_2	RA	ST38_1 chromosome	4,298,037	C→T	A95A (GCG→GCA)	papD	Chaperone protein PapD
Plasmid free	O1_D28_2	RA	ST38_1 chromosome	4,644,132	A→G	Y54C (TAT→TGT)	hyaD	Hydrogenase 1 maturation protease
Plasmid free	O1_D28_2	RA	ST38_1 chromosome	4,817,861	C→T	T119M (ACG→ATG)	FIEDEJGE_04508	minor tail protein
Plasmid free	O1_D28_2	RA	ST38_1 chromosome	4,823,862	A→G	T61A (ACC→GCC)	FIEDEJGE_04512	hypothetical protein
Plasmid free	O1_D28_2	RA	ST38_1 chromosome	4,907,390	C→T	R40R (CGC→CGT)	prfA	Peptide chain release factor RF1
Plasmid free	O1_D28_2	RA	ST38_1 chromosome	4,955,117	T→C	S148S (AGT→AGC)	ompW	Outer membrane protein W
Plasmid free	O1_D28_2	RA	ST38_1 chromosome	5,046,523	C→T	T86M (ACG→ATG)	zntB	Zinc transport protein ZntB
Plasmid free	O1_D28_2	RA	ST38_1 chromosome	5,073,264	(G)6→7	coding (22/1095 nt)	FIEDEJGE_04759	hypothetical protein
Plasmid free	O1_D28_2	RA	ST38_1 chromosome	5,091,870	A→G	T761A (ACC→GCC)	FIEDEJGE_04778	tail fiber protein
Plasmid free	O1_D28_2	RA	IncF plasmid ST38_1	11.803	(G)6→7	intergenic (+219/‑367)	finO / yhcR	Fertility inhibition protein/Endonuclease YhcR
Plasmid free	O2_D28_1	RA	ST38_1 chromosome	2,273,971	G→A	E854K (GAG→AAG)	malT	HTH‑type transcriptional regulator MalT
Plasmid free	O2_D28_2	RA	ST38_1 chromosome	23.055	C→T	H345Y (CAT→TAT)	paaJ	3‑oxoadipyl‑CoA/3‑oxo‑5,6‑dehydrosuberyl‑CoA thiolase
Plasmid free	O2_D28_2	RA	ST38_1 chromosome	124.489	A→G	G383G (GGT→GGC)	dosP	Oxygen sensor protein DosP
Plasmid free	O2_D28_2	RA	ST38_1 chromosome	160.989	C→T	I145I (ATC→ATT)	pgrR_1	HTH‑type transcriptional regulator PgrR
Plasmid free	O2_D28_2	RA	ST38_1 chromosome	511.042	T→C	V181A (GTG→GCG)	yecD	Isochorismatase family protein YecD
Plasmid free	O2_D28_2	RA	ST38_1 chromosome	676.986	(C)8→9	intergenic (‑318/‑915)	FIEDEJGE_00636 / era_1	DNA helicase/GTPase Era
Plasmid free	O2_D28_2	RA	ST38_1 chromosome	711.014	G→A	E41K (GAA→AAA)	hisF	Imidazole glycerol phosphate synthase subunit HisF
Plasmid free	O2_D28_2	RA	ST38_1 chromosome	746.578	T→C	T133A (ACC→GCC)	gmd	GDP‑mannose 4,6‑dehydratase
Plasmid free	O2_D28_2	RA	ST38_1 chromosome	954.77	G→A	G27G (GGC→GGT)	FIEDEJGE_00878	hypothetical protein
Plasmid free	O2_D28_2	RA	ST38_1 chromosome	1,049,515	+C	coding (73/663 nt)	FIEDEJGE_00964	hypothetical protein
Plasmid free	O2_D28_2	RA	ST38_1 chromosome	1,384,220	T→C	intergenic (+42/‑167)	FIEDEJGE_01269 / nrdH	hypothetical protein/Glutaredoxin‑like protein NrdH
Plasmid free	O2_D28_2	RA	ST38_1 chromosome	1,629,638	(G)7→8	coding (212/753 nt)	FIEDEJGE_01517	hypothetical protein
Plasmid free	O2_D28_2	RA	ST38_1 chromosome	1,831,017	(T)8→7	coding (41/1113 nt)	ugd_2	UDP‑glucose 6‑dehydrogenase
Plasmid free	O2_D28_2	RA	ST38_1 chromosome	1,850,042	(C)5→6	coding (627/819 nt)	gspC2	Type II secretion system protein C 2
Plasmid free	O2_D28_2	RA	ST38_1 chromosome	2,305,225	(A)9→8	intergenic (‑126/‑209)	yhhX / aaaT	putative oxidoreductase YhhX/L‑amino acid N‑acetyltransferase AaaT
Plasmid free	O2_D28_2	RA	ST38_1 chromosome	2,352,822	(C)9→8	coding (80/480 nt)	FIEDEJGE_02222	hypothetical protein
Plasmid free	O2_D28_2	RA	ST38_1 chromosome	2,552,849	T→C	I83V (ATT→GTT)	FIEDEJGE_02395	hypothetical protein
Plasmid free	O2_D28_2	RA	ST38_1 chromosome	2,556,154	G→A	R51C (CGT→TGT)	pyrE	Orotate phosphoribosyltransferase
Plasmid free	O2_D28_2	RA	ST38_1 chromosome	2,597,706	(C)5→6	coding (318/444 nt)	afaD	Protein AfaD
Plasmid free	O2_D28_2	RA	ST38_1 chromosome	2,719,456	A→G	I265T (ATA→ACA)	FIEDEJGE_02538	hypothetical protein
Plasmid free	O2_D28_2	RA	ST38_1 chromosome	2,760,468	C→T	noncoding (31/111 nt)	FIEDEJGE_02574	5S ribosomal RNA
Plasmid free	O2_D28_2	RA	ST38_1 chromosome	2,801,099	C→T	V103I (GTT→ATT)	hemY	Protein HemY
Plasmid free	O2_D28_2	RA	ST38_1 chromosome	2,912,203	Δ1 bp	coding (6/1071 nt)|coding (1447/1452 nt)	ysdC_1	Putative aminopeptidase YsdC
Plasmid free	O2_D28_2						manP_2	PTS system mannose‑specific EIIBCA component
Plasmid free	O2_D28_2	RA	ST38_1 chromosome	3,432,357	(T)6→5	intergenic (+91/‑390)	FIEDEJGE_03201 / fimA_2	ISKra4 family transposase ISCep1/Type‑1 fimbrial protein, A chain
Plasmid free	O2_D28_2	RA	ST38_1 chromosome	3,492,920	(G)8→9	noncoding (72/87 nt)	FIEDEJGE_03262	tRNA‑Leu
Plasmid free	O2_D28_2	RA	ST38_1 chromosome	3,508,825	C→T	G151D (GGC→GAC)	lplA	Lipoate‑protein ligase A
Plasmid free	O2_D28_2	RA	ST38_1 chromosome	3,613,175	T→C	T144A (ACC→GCC)	sgrR_1	HTH‑type transcriptional regulator SgrR
Plasmid free	O2_D28_2	RA	ST38_1 chromosome	3,698,158	(G)5→6	coding (1552/2430 nt)	hrpB	ATP‑dependent RNA helicase HrpB
Plasmid free	O2_D28_2	RA	ST38_1 chromosome	4,152,425	T→C	T1215A (ACT→GCT)	FIEDEJGE_03841	hypothetical protein
Plasmid free	O2_D28_2	RA	ST38_1 chromosome	4,165,869	G→A	P463P (CCG→CCA)	cusA	Cation efflux system protein CusA
Plasmid free	O2_D28_2	RA	ST38_1 chromosome	4,333,720	(A)6→7	coding (855/1299 nt)	tolA	Tol‑Pal system protein TolA
Plasmid free	O2_D28_2	RA	ST38_1 chromosome	4,529,490	(G)7→9	coding (444/1947 nt)	macB	Macrolide export ATP‑binding/permease protein MacB
Plasmid free	O2_D28_2	RA	ST38_1 chromosome	4,654,812	T→C	Y159C (TAC→TGC)	torS	Sensor protein TorS
Plasmid free	O2_D28_2	RA	ST38_1 chromosome	4,894,609	A→G	I454M (ATA→ATG)	dhaR	PTS‑dependent dihydroxyacetone kinase operon regulatory protein
Plasmid free	O2_D28_2	RA	ST38_1 chromosome	5,042,860	A→G	Y124C (TAC→TGC)	emrB_2	Colistin resistance protein EmrB
Plasmid free	O2_D28_2	RA	IncF plasmid ST38_1	25.586	(G)8→10	intergenic (‑19/‑629)	FIEDEJGE_04815 / FIEDEJGE_04816	hypothetical protein/hypothetical protein
Plasmid free	O3_D28_1	RA	ST38_1 chromosome	2,273,971	G→A	E854K (GAG→AAG)	malT	HTH‑type transcriptional regulator MalT
Plasmid free	O3_D28_2	RA	ST38_1 chromosome	2,273,971	G→A	E854K (GAG→AAG)	malT	HTH‑type transcriptional regulator MalT
Plasmid free	O4_D28_1	RA	ST38_1 chromosome	221.011	T→C	V300A (GTT→GCT)	ynfF	putative dimethyl sulfoxide reductase chain YnfF
Plasmid free	O4_D28_1	RA	ST38_1 chromosome	509.954	C→T	E80K (GAA→AAA)	aspS	Aspartate‑‑tRNA ligase
Plasmid free	O4_D28_1	RA	ST38_1 chromosome	596.796	T→C	D471G (GAC→GGC)	dgcQ	putative diguanylate cyclase DgcQ
Plasmid free	O4_D28_1	RA	ST38_1 chromosome	635.126	(G)6→7	coding (8475/9492 nt)	FIEDEJGE_00598	hypothetical protein
Plasmid free	O4_D28_1	RA	ST38_1 chromosome	670.655	(C)6→7	coding (372/519 nt)	FIEDEJGE_00630	hypothetical protein
Plasmid free	O4_D28_1	RA	ST38_1 chromosome	699.689	G→A	A278V (GCC→GTC)	FIEDEJGE_00659	hypothetical protein
Plasmid free	O4_D28_1	RA	ST38_1 chromosome	945.131	(C)6→7	coding (817/1185 nt)	atoB	Acetyl‑CoA acetyltransferase
Plasmid free	O4_D28_1	RA	ST38_1 chromosome	1,103,663	(C)9→10	coding (735/1251 nt)	frc	Formyl‑CoA:oxalate CoA‑transferase
Plasmid free	O4_D28_1	RA	ST38_1 chromosome	1,345,743	G→A	G50G (GGG→GGA)	FIEDEJGE_01231	hypothetical protein
Plasmid free	O4_D28_1	RA	ST38_1 chromosome	1,405,443	T→C	D137G (GAC→GGC)	alaS	Alanine‑‑tRNA ligase
Plasmid free	O4_D28_1	RA	ST38_1 chromosome	1,419,595	(C)6→7	coding (1611/2241 nt)	hypF	Carbamoyltransferase HypF
Plasmid free	O4_D28_1	RA	ST38_1 chromosome	1,420,194	G→A	L338L (CTG→TTG)	hypF	Carbamoyltransferase HypF
Plasmid free	O4_D28_1	RA	ST38_1 chromosome	1,478,684	G→A	R218R (CGC→CGT)	rpoS	RNA polymerase sigma factor RpoS
Plasmid free	O4_D28_1	RA	ST38_1 chromosome	1,595,202	T→C	T338A (ACT→GCT)	araE	Arabinose‑proton symporter
Plasmid free	O4_D28_1	RA	ST38_1 chromosome	1,796,166	G→A	D139N (GAT→AAT)	FIEDEJGE_01674	hypothetical protein
Plasmid free	O4_D28_1	RA	ST38_1 chromosome	1,834,620	(T)9→8	coding (1088/1689 nt)	FIEDEJGE_01716	hypothetical protein
Plasmid free	O4_D28_1	RA	ST38_1 chromosome	1,894,929	G→A	A146T (GCA→ACA)	yghA	putative oxidoreductase YghA
Plasmid free	O4_D28_1	RA	ST38_1 chromosome	2,058,362	G→A	T36I (ACC→ATC)	rbfA	30S ribosome‑binding factor
Plasmid free	O4_D28_1	RA	ST38_1 chromosome	2,726,053	C→T	L449L (CTG→CTA)	glmS_1	Glutamine‑‑fructose‑6‑phosphate aminotransferase [isomerizing]
Plasmid free	O4_D28_1	RA	ST38_1 chromosome	2,840,340	Δ1 bp	coding (290/777 nt)	tatC	Sec‑independent protein translocase protein TatC
Plasmid free	O4_D28_1	RA	ST38_1 chromosome	3,096,246	G→A	A257V (GCA→GTA)	malE	Maltose/maltodextrin‑binding periplasmic protein
Plasmid free	O4_D28_1	RA	ST38_1 chromosome	3,178,309	C→A	A33S (GCG→TCG)	phnE	Phosphate‑import permease protein PhnE
Plasmid free	O4_D28_1	RA	ST38_1 chromosome	3,360,418	T→C	N83S (AAT→AGT)	FIEDEJGE_03132	hypothetical protein
Plasmid free	O4_D28_1	RA	ST38_1 chromosome	3,386,972	(C)7→6	intergenic (+279/+39)	FIEDEJGE_03152 / FIEDEJGE_03153	hypothetical protein/hypothetical protein
Plasmid free	O4_D28_1	RA	ST38_1 chromosome	3,431,722	C→T	A18V (GCG→GTG)	FIEDEJGE_03201	ISKra4 family transposase ISCep1
Plasmid free	O4_D28_1	RA	ST38_1 chromosome	3,432,775	T→C	V10A (GTT→GCT)	fimA_2	Type‑1 fimbrial protein, A chain
Plasmid free	O4_D28_1	RA	ST38_1 chromosome	3,434,702	C→T	intergenic (+41/‑25)	fimC / fimD_2	Chaperone protein FimC/Outer membrane usher protein FimD
Plasmid free	O4_D28_1	RA	ST38_1 chromosome	3,507,946	T→C	intergenic (+142/+19)	deoD / FIEDEJGE_03279	Purine nucleoside phosphorylase DeoD‑type/hypothetical protein
Plasmid free	O4_D28_1	RA	ST38_1 chromosome	4,107,599	G→A	A165T (GCG→ACG)	allR	HTH‑type transcriptional repressor AllR
Plasmid free	O4_D28_1	RA	ST38_1 chromosome	4,298,537	(G)8→9	coding (2211/2412 nt)	papC_2	Outer membrane usher protein PapC
Plasmid free	O4_D28_1	RA	ST38_1 chromosome	4,675,481	C→T	A794T (GCG→ACG)	putA	Bifunctional protein PutA
Plasmid free	O4_D28_1	RA	ST38_1 chromosome	4,824,726	A→G	T349A (ACT→GCT)	FIEDEJGE_04512	hypothetical protein
Plasmid free	O4_D28_1	RA	ST38_1 chromosome	4,885,966	(C)7→8	coding (537/981 nt)	FIEDEJGE_04572	putative ABC transporter permease protein
Plasmid free	O4_D28_2	RA	ST38_1 chromosome	214.409	G→A	A88V (GCG→GTG)	rspA_1	Starvation‑sensing protein RspA
Plasmid free	O4_D28_2	RA	ST38_1 chromosome	249.705	(A)7→6	coding (324/1509 nt)	ydgA_1	Protein YdgA
Plasmid free	O4_D28_2	RA	ST38_1 chromosome	480.248	(C)5→6	coding (625/657 nt)	pphA_1	Serine/threonine‑protein phosphatase 1
Plasmid free	O4_D28_2	RA	ST38_1 chromosome	1,022,954	G→A	G38G (GGC→GGT)	ndhC	NAD(P)H‑quinone oxidoreductase subunit 3
Plasmid free	O4_D28_2	RA	ST38_1 chromosome	1,405,443	T→C	D137G (GAC→GGC)	alaS	Alanine‑‑tRNA ligase
Plasmid free	O4_D28_2	RA	ST38_1 chromosome	1,456,015	G→A	intergenic (‑381/+316)	FIEDEJGE_01349 / tmrB	hypothetical protein/Tunicamycin resistance protein
Plasmid free	O4_D28_2	RA	ST38_1 chromosome	1,577,683	(A)8→7	intergenic (‑143/+42)	FIEDEJGE_01460 / thyA	hypothetical protein/Thymidylate synthase
Plasmid free	O4_D28_2	RA	ST38_1 chromosome	1,629,638	(G)7→6	coding (212/753 nt)	FIEDEJGE_01517	hypothetical protein
Plasmid free	O4_D28_2	RA	ST38_1 chromosome	1,834,620	(T)9→8	coding (1088/1689 nt)	FIEDEJGE_01716	hypothetical protein
Plasmid free	O4_D28_2	RA	ST38_1 chromosome	1,966,754	G→A	P52S (CCG→TCG)	aer	Aerotaxis receptor
Plasmid free	O4_D28_2	RA	ST38_1 chromosome	2,016,880	T→C	S93S (TCT→TCC)	FIEDEJGE_01880	hypothetical protein
Plasmid free	O4_D28_2	RA	ST38_1 chromosome	2,143,951	G→A	A75T (GCA→ACA)	accC	Biotin carboxylase
Plasmid free	O4_D28_2	RA	ST38_1 chromosome	2,576,830	A→G	L107L (TTG→CTG)	fruA_2	PTS system fructose‑specific EIIB'BC component
Plasmid free	O4_D28_2	RA	ST38_1 chromosome	2,707,966	G→C	A185P (GCC→CCC)	mdtL	Multidrug resistance protein MdtL
Plasmid free	O4_D28_2	RA	ST38_1 chromosome	3,178,309	C→A	A33S (GCG→TCG)	phnE	Phosphate‑import permease protein PhnE
Plasmid free	O4_D28_2	RA	ST38_1 chromosome	3,178,725	T→C	N253S (AAT→AGT)	FIEDEJGE_02957	hypothetical protein
Plasmid free	O4_D28_2	RA	ST38_1 chromosome	3,366,196	(C)8→9	intergenic (‑359/+92)	FIEDEJGE_03137 / FIEDEJGE_03138	hypothetical protein/hypothetical protein
Plasmid free	O4_D28_2	RA	ST38_1 chromosome	3,688,375	(C)7→8	coding (1622/2622 nt)	htrE	Outer membrane usher protein HtrE
Plasmid free	O4_D28_2	RA	ST38_1 chromosome	4,527,994	C→T	A20A (GCC→GCT)	macA	Macrolide export protein MacA
Plasmid free	O4_D28_2	RA	ST38_1 chromosome	4,879,179	T→C	intergenic (‑33/‑67)	ldcA / emtA	Murein tetrapeptide carboxypeptidase/Endo‑type membrane‑bound lytic murein transglycosylase A
Plasmid free	O4_D28_2	RA	IncF plasmid ST38_1	70.569	T→C	L90P (CTA→CCA)	FIEDEJGE_04872	hypothetical protein
Plasmid free	O5_D28_1	RA	ST38_1 chromosome	77.684	A→G	G193G (GGT→GGC)	ansP2	L‑asparagine permease 2
Plasmid free	O5_D28_1	RA	ST38_1 chromosome	166.471	(C)5→6	coding (5342/5421 nt)	FIEDEJGE_00145	tail fiber protein proximal subunit
Plasmid free	O5_D28_1	RA	ST38_1 chromosome	570.026	T→C	D109G (GAC→GGC)	fliY	L‑cystine‑binding protein FliY
Plasmid free	O5_D28_1	RA	ST38_1 chromosome	964.114	T→C	Y379H (TAC→CAC)	nrdA	Ribonucleoside‑diphosphate reductase 1 subunit alpha
Plasmid free	O5_D28_1	RA	ST38_1 chromosome	1,000,408	G→A	A74V (GCG→GTG)	menD	2‑succinyl‑5‑enolpyruvyl‑6‑hydroxy‑3‑ cyclohexene‑1‑carboxylate synthase
Plasmid free	O5_D28_1	RA	ST38_1 chromosome	1,103,663	(C)9→8	coding (735/1251 nt)	frc	Formyl‑CoA:oxalate CoA‑transferase
Plasmid free	O5_D28_1	RA	ST38_1 chromosome	1,162,759	G→A	W278* (TGG→TGA)	amiA	N‑acetylmuramoyl‑L‑alanine amidase AmiA
Plasmid free	O5_D28_1	RA	ST38_1 chromosome	1,267,572	C→T	A187V (GCG→GTG)	FIEDEJGE_01162	hypothetical protein
Plasmid free	O5_D28_1	RA	ST38_1 chromosome	1,353,773	C→T	A412V (GCG→GTG)	FIEDEJGE_01240	hypothetical protein
Plasmid free	O5_D28_1	RA	ST38_1 chromosome	1,495,944	G→A	intergenic (‑81/+17)	casA / ygcB	CRISPR system Cascade subunit CasA/CRISPR‑associated endonuclease/helicase Cas3
Plasmid free	O5_D28_1	RA	ST38_1 chromosome	1,585,929	T→C	H323H (CAT→CAC)	tas	Protein tas
Plasmid free	O5_D28_1	RA	ST38_1 chromosome	1,629,638	(G)7→6	coding (212/753 nt)	FIEDEJGE_01517	hypothetical protein
Plasmid free	O5_D28_1	RA	ST38_1 chromosome	1,797,487	(C)6→7	coding (134/651 nt)	ttgR	HTH‑type transcriptional regulator TtgR
Plasmid free	O5_D28_1	RA	ST38_1 chromosome	1,830,215	(C)5→6	coding (843/1113 nt)	ugd_2	UDP‑glucose 6‑dehydrogenase
Plasmid free	O5_D28_1	RA	ST38_1 chromosome	1,835,512	C→T	A66T (GCT→ACT)	FIEDEJGE_01716	hypothetical protein
Plasmid free	O5_D28_1	RA	ST38_1 chromosome	2,028,139	G→A	A288A (GCG→GCA)	kbaZ	D‑tagatose‑1,6‑bisphosphate aldolase subunit KbaZ
Plasmid free	O5_D28_1	RA	ST38_1 chromosome	2,262,463	T→C	R255G (AGG→GGG)	bioH	Pimeloyl‑[acyl‑carrier protein] methyl ester esterase
Plasmid free	O5_D28_1	RA	ST38_1 chromosome	2,441,537	C→T	V274I (GTT→ATT)	dppD	Dipeptide transport ATP‑binding protein DppD
Plasmid free	O5_D28_1	RA	ST38_1 chromosome	2,763,970	(A)5→6	intergenic (‑267/‑324)	comM / ilvG	Competence protein ComM/Acetolactate synthase isozyme 2 large subunit
Plasmid free	O5_D28_1	RA	ST38_1 chromosome	2,991,199	A→G	K94K (AAA→AAG)	argB	Acetylglutamate kinase
Plasmid free	O5_D28_1	RA	ST38_1 chromosome	3,174,084	G→A	Q236* (CAG→TAG)	phnJ	Alpha‑D‑ribose 1‑methylphosphonate 5‑phosphate C‑P lyase
Plasmid free	O5_D28_1	RA	ST38_1 chromosome	3,296,587	C→T	V151M (GTG→ATG)	FIEDEJGE_03075	hypothetical protein
Plasmid free	O5_D28_1	RA	ST38_1 chromosome	3,320,194	C→T	A389T (GCC→ACC)	treC	Trehalose‑6‑phosphate hydrolase
Plasmid free	O5_D28_1	RA	ST38_1 chromosome	3,382,027	(C)8→7	coding (1041/1515 nt)	yagG	Putative glycoside/cation symporter YagG
Plasmid free	O5_D28_1	RA	ST38_1 chromosome	3,389,182	C→T	P86P (CCG→CCA)	FIEDEJGE_03156	hypothetical protein
Plasmid free	O5_D28_1	RA	ST38_1 chromosome	3,432,357	(T)6→5	intergenic (+91/‑390)	FIEDEJGE_03201 / fimA_2	ISKra4 family transposase ISCep1/Type‑1 fimbrial protein, A chain
Plasmid free	O5_D28_1	RA	ST38_1 chromosome	3,570,453	C→T	A206A (GCG→GCA)	caiD	Carnitinyl‑CoA dehydratase
Plasmid free	O5_D28_1	RA	ST38_1 chromosome	3,647,443	A→G	L41P (CTG→CCG)	zapD	Cell division protein ZapD
Plasmid free	O5_D28_1	RA	ST38_1 chromosome	3,705,109	C→T	I63I (ATC→ATT)	fhuD	Iron(3+)‑hydroxamate‑binding protein FhuD
Plasmid free	O5_D28_1	RA	ST38_1 chromosome	3,973,890	(C)6→7	coding (693/1458 nt)	FIEDEJGE_03694	hypothetical protein
Plasmid free	O5_D28_1	RA	ST38_1 chromosome	4,172,347	+G	coding (804/1119 nt)	ybdK	Putative glutamate‑‑cysteine ligase 2
Plasmid free	O5_D28_1	RA	ST38_1 chromosome	4,579,482	(A)5→6	coding (255/747 nt)	kdsB	3‑deoxy‑manno‑octulosonate cytidylyltransferase
Plasmid free	O5_D28_1	RA	ST38_1 chromosome	4,710,572	C→T	S265S (TCG→TCA)	sbnD	Staphyloferrin B transporter
Plasmid free	O5_D28_1	RA	ST38_1 chromosome	4,779,618	A→G	V202A (GTT→GCT)	ydcV_3	Inner membrane ABC transporter permease protein YdcV
Plasmid free	O5_D28_1	RA	ST38_1 chromosome	4,800,957	C→T	intergenic (+35/‑158)	rrrD_1 / FIEDEJGE_04486	Lysozyme RrrD/hypothetical protein
Plasmid free	O5_D28_2	RA	ST38_1 chromosome	2,273,971	G→A	E854K (GAG→AAG)	malT	HTH‑type transcriptional regulator MalT
TC	P1_D28_1	RA	ST38_1 ∆aps chromosome	1,781,977	G→T	V6F (GTT→TTT)	pduB	Propanediol utilization protein PduB
TC	P1_D28_1	RA	ST38_1 ∆aps chromosome	3,523,155	G→A	R128H (CGC→CAC)	pspB_1	Putative phosphoserine phosphatase 2
TC	P1_D28_1	RA	ST38_1 ∆aps chromosome	4,451,022	C→T	A23V (GCT→GTT)	ompX_2	Outer membrane protein X
TC	P1_D28_2	RA	ST38_1 ∆aps chromosome	2,273,981	A→C	E857A (GAA→GCA)	malT	HTH‑type transcriptional regulator MalT
TC	P1_D28_2	RA	ST38_1 ∆aps chromosome	2,405,167	Δ1 bp	intergenic (‑27/+184)	gadA / FIEDEJGE_02268	Glutamate decarboxylase alpha/hypothetical protein
TC	P1_D28_2	RA	ST38_1 ∆aps chromosome	3,523,155	G→A	R128H (CGC→CAC)	pspB_1	Putative phosphoserine phosphatase 2
TC	P1_D28_3	RA	ST38_1 ∆aps chromosome	273.58	(T)9→10	intergenic (+55/‑51)	dtpA / gstA	Dipeptide and tripeptide permease A/Glutathione S‑transferase GstA
TC	P1_D28_3	RA	ST38_1 ∆aps chromosome	377.441	(C)6→7	intergenic (‑49/+55)	chbF / chbR	6‑phospho‑beta‑glucosidase/HTH‑type transcriptional regulator ChbR
TC	P1_D28_3	RA	ST38_1 ∆aps chromosome	396.278	T→C	V59A (GTG→GCG)	ynjC	Inner membrane ABC transporter permease protein YnjC
TC	P1_D28_3	RA	ST38_1 ∆aps chromosome	443.123	G→A	L185L (CTG→CTA)	yeaW	Carnitine monooxygenase oxygenase subunit
TC	P1_D28_3	RA	ST38_1 ∆aps chromosome	458.608	G→A	T294M (ACG→ATG)	FIEDEJGE_00420	hypothetical protein
TC	P1_D28_3	RA	ST38_1 ∆aps chromosome	493.822	A→G	F150L (TTC→CTC)	edd	Phosphogluconate dehydratase
TC	P1_D28_3	RA	ST38_1 ∆aps chromosome	619.08	T→C	T21A (ACA→GCA)	FIEDEJGE_00595	ABC transporter
TC	P1_D28_3	RA	ST38_1 ∆aps chromosome	624.082	T→C	L1209P (CTT→CCT)	FIEDEJGE_00597	hypothetical protein
TC	P1_D28_3	RA	ST38_1 ∆aps chromosome	858.933	T→C	E231E (GAA→GAG)	mglA_1	Galactose/methyl galactoside import ATP‑binding protein MglA
TC	P1_D28_3	RA	ST38_1 ∆aps chromosome	930.787	G→A	R95C (CGT→TGT)	ompC	Outer membrane porin C
TC	P1_D28_3	RA	ST38_1 ∆aps chromosome	1,103,663	(C)9→10	coding (735/1251 nt)	frc	Formyl‑CoA:oxalate CoA‑transferase
TC	P1_D28_3	RA	ST38_1 ∆aps chromosome	1,206,464	G→A	V529I (GTC→ATC)	hyfB	Hydrogenase‑4 component B
TC	P1_D28_3	RA	ST38_1 ∆aps chromosome	1,331,564	(C)6→7	noncoding (1417/2901 nt)	FIEDEJGE_01219	23S ribosomal RNA
TC	P1_D28_3	RA	ST38_1 ∆aps chromosome	1,728,198	G→A	P113L (CCG→CTG)	yggR	putative protein YggR
TC	P1_D28_3	RA	ST38_1 ∆aps chromosome	1,745,033	A→G	V209A (GTG→GCG)	speC	Constitutive ornithine decarboxylase
TC	P1_D28_3	RA	ST38_1 ∆aps chromosome	2,210,215	C→T	Q233* (CAG→TAG)	FIEDEJGE_02094	hypothetical protein
TC	P1_D28_3	RA	ST38_1 ∆aps chromosome	2,409,366	(C)5→6	coding (90/603 nt)	yhjB	Putative HTH‑type transcriptional regulator YhjB
TC	P1_D28_3	RA	ST38_1 ∆aps chromosome	2,776,366	A→G	Y486H (TAT→CAT)	gppA	Guanosine‑5'‑triphosphate,3'‑diphosphate pyrophosphatase
TC	P1_D28_3	RA	ST38_1 ∆aps chromosome	2,939,034	T→C	T289A (ACC→GCC)	glpK	Glycerol kinase
TC	P1_D28_3	RA	ST38_1 ∆aps chromosome	3,036,682	T→C	A29A (GCT→GCC)	htrC	Heat shock protein C
TC	P1_D28_3	RA	ST38_1 ∆aps chromosome	3,103,430	(G)5→6	coding (420/498 nt)	ubiC	Chorismate pyruvate‑lyase
TC	P1_D28_3	RA	ST38_1 ∆aps chromosome	3,169,426	C→T	R109C (CGT→TGT)	FIEDEJGE_02944	hypothetical protein
TC	P1_D28_3	RA	ST38_1 ∆aps chromosome	3,510,988	T→C	F312S (TTC→TCC)	serB	Phosphoserine phosphatase
TC	P1_D28_3	RA	ST38_1 ∆aps chromosome	3,523,155	G→A	R128H (CGC→CAC)	pspB_1	Putative phosphoserine phosphatase 2
TC	P1_D28_3	RA	ST38_1 ∆aps chromosome	3,629,272	A→G	G341G (GGA→GGG)	murE	UDP‑N‑acetylmuramoyl‑L‑alanyl‑D‑glutamate‑‑2, 6‑diaminopimelate ligase
TC	P1_D28_3	RA	ST38_1 ∆aps chromosome	3,684,877	C→T	intergenic (‑110/+4)	panB / yadC	3‑methyl‑2‑oxobutanoate hydroxymethyltransferase/putative fimbrial‑like protein YadC
TC	P1_D28_3	RA	ST38_1 ∆aps chromosome	4,043,798	G→A	G844S (GGC→AGC)	mscK	Mechanosensitive channel MscK
TC	P1_D28_3	RA	ST38_1 ∆aps chromosome	4,337,204	A→G	intergenic (+18/‑18)	FIEDEJGE_04010 / FIEDEJGE_04011	tRNA‑Lys/tRNA‑Val
TC	P1_D28_3	RA	ST38_1 ∆aps chromosome	4,356,126	A→G	V189A (GTG→GCG)	oxyR_2	Hydrogen peroxide‑inducible genes activator
TC	P1_D28_3	RA	ST38_1 ∆aps chromosome	4,422,812	C→T	L70L (CTG→CTA)	ybhN	Inner membrane protein YbhN
TC	P1_D28_3	RA	ST38_1 ∆aps chromosome	4,774,781	A→G	N284S (AAC→AGC)	lolE	Lipoprotein‑releasing system transmembrane protein LolE
TC	P1_D28_3	RA	ST38_1 ∆aps chromosome	4,795,207	C→T	S76F (TCC→TTC)	FIEDEJGE_04476	hypothetical protein
TC	P1_D28_3	RA	ST38_1 ∆aps chromosome	4,837,212	A→G	S127P (TCC→CCC)	hflD	High frequency lysogenization protein HflD
TC	P1_D28_3	RA	ST38_1 ∆aps chromosome	4,919,125	A→G	D310D (GAT→GAC)	narX	Nitrate/nitrite sensor protein NarX
TC	P1_D28_3	RA	ST38_1 ∆aps chromosome	5,018,672	C→T	A8V (GCC→GTC)	pspD	Phage shock protein D
TC	P1_D28_3	RA	IncF plasmid ST38_1	56.727	(G)6→7	coding (1051/2631 nt)	traC	Protein TraC
TC	P1_D28_3	RA	pOXA-48_1	35.507	C→T	S23S (AGC→AGT)	FIEDEJGE_04926	hypothetical protein
TC	P2_D28_1	RA	ST38_1 ∆aps chromosome	9.104	(G)5→6	coding (457/1500 nt)	feaB	Phenylacetaldehyde dehydrogenase
TC	P2_D28_1	RA	ST38_1 ∆aps chromosome	118.719	(C)5→6	coding (203/987 nt)	ddpD	putative D,D‑dipeptide transport ATP‑binding protein DdpD
TC	P2_D28_1	RA	ST38_1 ∆aps chromosome	130.622	A→G	Y447Y (TAT→TAC)	gadB	Glutamate decarboxylase beta
TC	P2_D28_1	RA	ST38_1 ∆aps chromosome	153.415	A→G	intergenic (‑314/+120)	fimA_1 / FIEDEJGE_00131	Type‑1 fimbrial protein, A chain/hypothetical protein
TC	P2_D28_1	RA	ST38_1 ∆aps chromosome	199.833	T→C	intergenic (‑66/‑133)	celA / mngR_1	PTS system cellobiose‑specific EIIB component/Mannosyl‑D‑glycerate transport/metabolism system repressor MngR
TC	P2_D28_1	RA	ST38_1 ∆aps chromosome	305.416	T→C	intergenic (‑38/‑271)	FIEDEJGE_00271 / FIEDEJGE_00272	hypothetical protein/tRNA‑Val
TC	P2_D28_1	RA	ST38_1 ∆aps chromosome	423.694	C→T	G153D (GGC→GAC)	mipA	MltA‑interacting protein
TC	P2_D28_1	RA	ST38_1 ∆aps chromosome	930.787	G→A	R95C (CGT→TGT)	ompC	Outer membrane porin C
TC	P2_D28_1	RA	ST38_1 ∆aps chromosome	1,798,889	T→C	intergenic (‑84/‑100)	ttgE / FIEDEJGE_01678	Toluene efflux pump membrane transporter TtgE/IS3 family transposase IS2
TC	P2_D28_1	RA	ST38_1 ∆aps chromosome	2,141,587	(G)8→7	coding (291/975 nt)	acuI_2	putative acrylyl‑CoA reductase AcuI
TC	P2_D28_1	RA	ST38_1 ∆aps chromosome	2,201,077	C→T	G44D (GGC→GAC)	slyD	FKBP‑type peptidyl‑prolyl cis‑trans isomerase SlyD
TC	P2_D28_1	RA	ST38_1 ∆aps chromosome	2,204,743	T→C	Y249H (TAC→CAC)	yheS	putative ABC transporter ATP‑binding protein YheS
TC	P2_D28_1	RA	ST38_1 ∆aps chromosome	2,208,300	G→A	P79S (CCA→TCA)	yhfA	Protein YhfA
TC	P2_D28_1	RA	ST38_1 ∆aps chromosome	2,312,403	(C)5→6	coding (296/1071 nt)	ugpC	sn‑glycerol‑3‑phosphate import ATP‑binding protein UgpC
TC	P2_D28_1	RA	ST38_1 ∆aps chromosome	2,599,132	T→C	Y497C (TAC→TGC)	caf1A	F1 capsule‑anchoring protein
TC	P2_D28_1	RA	ST38_1 ∆aps chromosome	2,630,543	G→A	intergenic (+113/‑189)	FIEDEJGE_02471 / sicA_2	hypothetical protein/Chaperone protein SicA
TC	P2_D28_1	RA	ST38_1 ∆aps chromosome	3,109,283	T→C	V328A (GTT→GCT)	dinF	DNA damage‑inducible protein F
TC	P2_D28_1	RA	ST38_1 ∆aps chromosome	3,339,935	A→G	R102R (CGT→CGC)	valS	Valine‑‑tRNA ligase
TC	P2_D28_1	RA	ST38_1 ∆aps chromosome	3,442,727	G→A	R66H (CGC→CAC)	por_2	Polyol:NADP oxidoreductase
TC	P2_D28_1	RA	ST38_1 ∆aps chromosome	3,523,155	G→A	R128H (CGC→CAC)	pspB_1	Putative phosphoserine phosphatase 2
TC	P2_D28_1	RA	ST38_1 ∆aps chromosome	3,604,731	C→T	G205R (GGG→AGG)	araB	Ribulokinase
TC	P2_D28_1	RA	ST38_1 ∆aps chromosome	3,639,883	A→G	E273G (GAG→GGG)	ftsA_3	Cell division protein FtsA
TC	P2_D28_1	RA	ST38_1 ∆aps chromosome	3,797,525	(G)7→8	coding (720/1506 nt)	rhsD_2	Protein RhsD
TC	P2_D28_1	RA	ST38_1 ∆aps chromosome	4,079,984	G→A	G3409S (GGC→AGC)	FIEDEJGE_03781	hypothetical protein
TC	P2_D28_1	RA	ST38_1 ∆aps chromosome	4,151,721	(C)6→7	coding (4347/4833 nt)	FIEDEJGE_03841	hypothetical protein
TC	P2_D28_1	RA	ST38_1 ∆aps chromosome	4,422,812	C→T	L70L (CTG→CTA)	ybhN	Inner membrane protein YbhN
TC	P2_D28_1	RA	ST38_1 ∆aps chromosome	4,433,374	C→T	P7S (CCA→TCA)	FIEDEJGE_04131	hypothetical protein
TC	P2_D28_2	RA	ST38_1 ∆aps chromosome	9.104	(G)5→6	coding (457/1500 nt)	feaB	Phenylacetaldehyde dehydrogenase
TC	P2_D28_2	RA	ST38_1 ∆aps chromosome	153.415	A→G	intergenic (‑314/+120)	fimA_1 / FIEDEJGE_00131	Type‑1 fimbrial protein, A chain/hypothetical protein
TC	P2_D28_2	RA	ST38_1 ∆aps chromosome	224.132	(C)6→5	coding (97/615 nt)	dmsD	Tat proofreading chaperone DmsD
TC	P2_D28_2	RA	ST38_1 ∆aps chromosome	671.91	T→C	Y112C (TAC→TGC)	FIEDEJGE_00632	hypothetical protein
TC	P2_D28_2	RA	ST38_1 ∆aps chromosome	676.986	(C)8→9	intergenic (‑318/‑915)	FIEDEJGE_00636 / era_1	DNA helicase/GTPase Era
TC	P2_D28_2	RA	ST38_1 ∆aps chromosome	685.694	T→C	*78Q (TAA→CAA)	FIEDEJGE_00641	hypothetical protein
TC	P2_D28_2	RA	ST38_1 ∆aps chromosome	930.787	G→A	R95C (CGT→TGT)	ompC	Outer membrane porin C
TC	P2_D28_2	RA	ST38_1 ∆aps chromosome	1,629,638	(G)7→8	coding (212/753 nt)	FIEDEJGE_01517	hypothetical protein
TC	P2_D28_2	RA	ST38_1 ∆aps chromosome	1,752,398	T→C	L149P (CTG→CCG)	mprA_2	Transcriptional repressor MprA
TC	P2_D28_2	RA	ST38_1 ∆aps chromosome	2,028,312	G→A	R346H (CGT→CAT)	kbaZ	D‑tagatose‑1,6‑bisphosphate aldolase subunit KbaZ
TC	P2_D28_2	RA	ST38_1 ∆aps chromosome	2,143,872	G→A	T48T (ACG→ACA)	accC	Biotin carboxylase
TC	P2_D28_2	RA	ST38_1 ∆aps chromosome	2,303,530	G→A	A137V (GCC→GTC)	yhhW	Quercetin 2,3‑dioxygenase
TC	P2_D28_2	RA	ST38_1 ∆aps chromosome	2,508,261	A→G	L210L (CTT→CTC)	yibH	Inner membrane protein YibH
TC	P2_D28_2	RA	ST38_1 ∆aps chromosome	2,556,344	(A)8→7	intergenic (‑40/+26)	pyrE / rph	Orotate phosphoribosyltransferase/Ribonuclease PH
TC	P2_D28_2	RA	ST38_1 ∆aps chromosome	2,776,586	C→T	S412S (TCG→TCA)	gppA	Guanosine‑5'‑triphosphate,3'‑diphosphate pyrophosphatase
TC	P2_D28_2	RA	ST38_1 ∆aps chromosome	3,523,155	G→A	R128H (CGC→CAC)	pspB_1	Putative phosphoserine phosphatase 2
TC	P2_D28_2	RA	ST38_1 ∆aps chromosome	3,598,772	C→T	intergenic (‑96/+68)	rapA / polB	RNA polymerase‑associated protein RapA/DNA polymerase II
TC	P2_D28_2	RA	ST38_1 ∆aps chromosome	3,681,996	C→T	S66F (TCC→TTC)	FIEDEJGE_03432	ISNCY family transposase ISRor2
TC	P2_D28_2	RA	ST38_1 ∆aps chromosome	3,813,277	C→T	V18I (GTC→ATC)	flhA_2	Flagellar biosynthesis protein FlhA
TC	P2_D28_2	RA	ST38_1 ∆aps chromosome	4,202,716	C→T	L8L (CTG→CTA)	dsbG	Thiol:disulfide interchange protein DsbG
TC	P2_D28_2	RA	ST38_1 ∆aps chromosome	4,422,812	C→T	L70L (CTG→CTA)	ybhN	Inner membrane protein YbhN
TC	P2_D28_2	RA	ST38_1 ∆aps chromosome	4,612,647	A→G	Q163Q (CAA→CAG)	ycbF	putative fimbrial chaperone YcbF
TC	P2_D28_2	RA	pOXA-48_1	16.307	C→T	A355A (GCC→GCT)	umuC_2	Protein UmuC
TC	P2_D28_3	RA	ST38_1 ∆aps chromosome	9.104	(G)5→6	coding (457/1500 nt)	feaB	Phenylacetaldehyde dehydrogenase
TC	P2_D28_3	RA	ST38_1 ∆aps chromosome	153.415	A→G	intergenic (‑314/+120)	fimA_1 / FIEDEJGE_00131	Type‑1 fimbrial protein, A chain/hypothetical protein
TC	P2_D28_3	RA	ST38_1 ∆aps chromosome	673.672	T→C	intergenic (+1028/‑295)	FIEDEJGE_00633 / FIEDEJGE_00634	hypothetical protein/hypothetical protein
TC	P2_D28_3	RA	ST38_1 ∆aps chromosome	930.787	G→A	R95C (CGT→TGT)	ompC	Outer membrane porin C
TC	P2_D28_3	RA	ST38_1 ∆aps chromosome	934.161	T→C	V785A (GTG→GCG)	rcsD	Phosphotransferase RcsD
TC	P2_D28_3	RA	ST38_1 ∆aps chromosome	1,103,663	(C)9→8	coding (735/1251 nt)	frc	Formyl‑CoA:oxalate CoA‑transferase
TC	P2_D28_3	RA	ST38_1 ∆aps chromosome	1,140,657	G→A	A120A (GCC→GCT)	ligA	DNA ligase
TC	P2_D28_3	RA	ST38_1 ∆aps chromosome	1,530,999	G→A	Q735Q (CAG→CAA)	barA	Signal transduction histidine‑protein kinase BarA
TC	P2_D28_3	RA	ST38_1 ∆aps chromosome	1,640,600	G→A	R205H (CGC→CAC)	hyuA	D‑phenylhydantoinase
TC	P2_D28_3	RA	ST38_1 ∆aps chromosome	1,868,774	G→A	A165T (GCC→ACC)	FIEDEJGE_01742	hypothetical protein
TC	P2_D28_3	RA	ST38_1 ∆aps chromosome	2,378,240	C→T	G344G (GGC→GGT)	arsB	Arsenical pump membrane protein
TC	P2_D28_3	RA	ST38_1 ∆aps chromosome	2,436,076	G→A	D108N (GAC→AAC)	bcsG_1	Cellulose biosynthesis protein BcsG
TC	P2_D28_3	RA	ST38_1 ∆aps chromosome	2,554,110	G→A	A282T (GCA→ACA)	coaBC	Coenzyme A biosynthesis bifunctional protein CoaBC
TC	P2_D28_3	RA	ST38_1 ∆aps chromosome	2,881,394	T→C	P388P (CCA→CCG)	yihP_1	Putative 2,3‑dihydroxypropane‑1‑sulfonate exporter
TC	P2_D28_3	RA	ST38_1 ∆aps chromosome	3,007,912	A→G	intergenic (‑62/‑216)	sthA / fabR	Soluble pyridine nucleotide transhydrogenase/HTH‑type transcriptional repressor FabR
TC	P2_D28_3	RA	ST38_1 ∆aps chromosome	3,207,146	(A)10→9	intergenic (+145/‑84)	yjdJ / ghoS	putative protein YjdJ/Endoribonuclease antitoxin GhoS
TC	P2_D28_3	RA	ST38_1 ∆aps chromosome	3,386,972	(C)7→8	intergenic (+279/+39)	FIEDEJGE_03152 / FIEDEJGE_03153	hypothetical protein/hypothetical protein
TC	P2_D28_3	RA	ST38_1 ∆aps chromosome	3,523,155	G→A	R128H (CGC→CAC)	pspB_1	Putative phosphoserine phosphatase 2
TC	P2_D28_3	RA	ST38_1 ∆aps chromosome	3,589,613	C→T	L183L (CTG→CTA)	surA	Chaperone SurA
TC	P2_D28_3	RA	ST38_1 ∆aps chromosome	3,668,507	C→T	R643C (CGC→TGC)	acnB	Aconitate hydratase B
TC	P2_D28_3	RA	ST38_1 ∆aps chromosome	3,678,835	C→T	P100L (CCG→CTG)	yadH	Inner membrane transport permease YadH
TC	P2_D28_3	RA	ST38_1 ∆aps chromosome	4,164,599	C→T	P40L (CCG→CTG)	cusA	Cation efflux system protein CusA
TC	P2_D28_3	RA	ST38_1 ∆aps chromosome	4,345,601	A→G	F165L (TTT→CTT)	galK	Galactokinase
TC	P2_D28_3	RA	ST38_1 ∆aps chromosome	4,422,812	C→T	L70L (CTG→CTA)	ybhN	Inner membrane protein YbhN
TC	P2_D28_3	RA	ST38_1 ∆aps chromosome	4,483,597	C→T	L298L (CTG→CTA)	rimO	Ribosomal protein S12 methylthiotransferase RimO
TC	P2_D28_3	RA	ST38_1 ∆aps chromosome	4,542,608	T→C	F110L (TTT→CTT)	ftsK	DNA translocase FtsK
TC	P2_D28_3	RA	ST38_1 ∆aps chromosome	4,876,348	G→A	intergenic (+49/+53)	FIEDEJGE_04562 / cvrA	hypothetical protein/K(+)/H(+) antiporter NhaP2
TC	P2_D28_3	RA	ST38_1 ∆aps chromosome	5,098,404	G→A	R217C (CGC→TGC)	mntB_1	Manganese transport system membrane protein MntB
TC	P2_D28_3	RA	IncF plasmid ST38_1	23.442	(G)8→9	coding (43/759 nt)	FIEDEJGE_04812	hypothetical protein
TC	P2_D28_3	RA	IncF plasmid ST38_1	56.607	G→A	E311K (GAA→AAA)	traC	Protein TraC
TC	P3_D28_1	RA	ST38_1 ∆aps chromosome	2,273,981	A→C	E857A (GAA→GCA)	malT	HTH‑type transcriptional regulator MalT
TC	P3_D28_1	RA	ST38_1 ∆aps chromosome	3,523,155	G→A	R128H (CGC→CAC)	pspB_1	Putative phosphoserine phosphatase 2
TC	P3_D28_2	RA	ST38_1 ∆aps chromosome	2,273,981	A→C	E857A (GAA→GCA)	malT	HTH‑type transcriptional regulator MalT
TC	P3_D28_2	RA	ST38_1 ∆aps chromosome	3,523,155	G→A	R128H (CGC→CAC)	pspB_1	Putative phosphoserine phosphatase 2
TC	P3_D28_3	RA	ST38_1 ∆aps chromosome	2,273,981	A→C	E857A (GAA→GCA)	malT	HTH‑type transcriptional regulator MalT
TC	P3_D28_3	RA	ST38_1 ∆aps chromosome	3,523,155	G→A	R128H (CGC→CAC)	pspB_1	Putative phosphoserine phosphatase 2
TC	P4_D28_1	RA	ST38_1 ∆aps chromosome	90.98	C→T	T85T (ACG→ACA)	FIEDEJGE_00083	hypothetical protein
TC	P4_D28_1	RA	ST38_1 ∆aps chromosome	139.642	A→G	V356A (GTA→GCA)	chuR_1	Anaerobic sulfatase‑maturating enzyme
TC	P4_D28_1	RA	ST38_1 ∆aps chromosome	476.223	T→C	Y271H (TAT→CAT)	yebT	Intermembrane transport protein YebT
TC	P4_D28_1	RA	ST38_1 ∆aps chromosome	732.978	C→T	intergenic (‑44/+131)	galF / FIEDEJGE_00693	UTP‑‑glucose‑1‑phosphate uridylyltransferase/colanic acid degradation
TC	P4_D28_1	RA	ST38_1 ∆aps chromosome	736.406	T→C	E202E (GAA→GAG)	FIEDEJGE_00695	hypothetical protein
TC	P4_D28_1	RA	ST38_1 ∆aps chromosome	930.693	T→C	D126G (GAC→GGC)	ompC	Outer membrane porin C
TC	P4_D28_1	RA	ST38_1 ∆aps chromosome	1,669,237	A→G	D95D (GAT→GAC)	xerD	Tyrosine recombinase XerD
TC	P4_D28_1	RA	ST38_1 ∆aps chromosome	1,856,950	(C)7→8	intergenic (‑143/+340)	FIEDEJGE_01733 / glcA	hypothetical protein/Glycolate permease GlcA
TC	P4_D28_1	RA	ST38_1 ∆aps chromosome	2,457,857	C→T	intergenic (‑408/‑26)	FIEDEJGE_02308 / FIEDEJGE_02309	hypothetical protein/hypothetical protein
TC	P4_D28_1	RA	ST38_1 ∆aps chromosome	2,594,311	T→C	T72A (ACA→GCA)	FIEDEJGE_02434	hypothetical protein
TC	P4_D28_1	RA	ST38_1 ∆aps chromosome	3,492,920	(G)8→9	noncoding (72/87 nt)	FIEDEJGE_03262	tRNA‑Leu
TC	P4_D28_1	RA	ST38_1 ∆aps chromosome	3,523,155	G→A	R128H (CGC→CAC)	pspB_1	Putative phosphoserine phosphatase 2
TC	P4_D28_1	RA	ST38_1 ∆aps chromosome	3,677,924	A→G	Y105C (TAC→TGC)	yadG	putative ABC transporter ATP‑binding protein YadG
TC	P4_D28_1	RA	ST38_1 ∆aps chromosome	3,987,870	A→G	I9V (ATT→GTT)	thiL	Thiamine‑monophosphate kinase
TC	P4_D28_1	RA	ST38_1 ∆aps chromosome	4,481,721	T→C	F296L (TTC→CTC)	FIEDEJGE_04170	hypothetical protein
TC	P4_D28_1	RA	ST38_1 ∆aps chromosome	4,623,996	T→C	Y31H (TAT→CAT)	rmf	Ribosome modulation factor
TC	P4_D28_2	RA	ST38_1 ∆aps chromosome	717.78	G→A	N52N (AAC→AAT)	mdoB_1	Phosphoglycerol transferase I
TC	P4_D28_2	RA	ST38_1 ∆aps chromosome	750.81	C→T	G136S (GGC→AGC)	cysE_1	Serine acetyltransferase
TC	P4_D28_2	RA	ST38_1 ∆aps chromosome	875.901	G→A	W105* (TGG→TAG)	yeiL	Regulatory protein YeiL
TC	P4_D28_2	RA	ST38_1 ∆aps chromosome	930.693	T→C	D126G (GAC→GGC)	ompC	Outer membrane porin C
TC	P4_D28_2	RA	ST38_1 ∆aps chromosome	1,047,683	C→T	D184N (GAT→AAT)	purF	Amidophosphoribosyltransferase
TC	P4_D28_2	RA	ST38_1 ∆aps chromosome	1,657,121	G→A	A74A (GCG→GCA)	ghxQ	Guanine/hypoxanthine permease GhxQ
TC	P4_D28_2	RA	ST38_1 ∆aps chromosome	2,022,223	C→T	L349L (CTG→CTA)	garP	putative galactarate transporter
TC	P4_D28_2	RA	ST38_1 ∆aps chromosome	2,056,480	T→C	intergenic (‑22/+225)	pnp / rpsO	Polyribonucleotide nucleotidyltransferase/30S ribosomal protein S15
TC	P4_D28_2	RA	ST38_1 ∆aps chromosome	2,352,822	(C)9→8	coding (80/480 nt)	FIEDEJGE_02222	hypothetical protein
TC	P4_D28_2	RA	ST38_1 ∆aps chromosome	2,946,181	G→A	Q318* (CAA→TAA)	cytR_1	HTH‑type transcriptional repressor CytR
TC	P4_D28_2	RA	ST38_1 ∆aps chromosome	3,206,293	C→T	L5L (TTG→TTA)	dcuS	Sensor histidine kinase DcuS
TC	P4_D28_2	RA	ST38_1 ∆aps chromosome	3,382,027	(C)8→7	coding (1041/1515 nt)	yagG	Putative glycoside/cation symporter YagG
TC	P4_D28_2	RA	ST38_1 ∆aps chromosome	3,492,920	(G)8→7	noncoding (72/87 nt)	FIEDEJGE_03262	tRNA‑Leu
TC	P4_D28_2	RA	ST38_1 ∆aps chromosome	3,523,155	G→A	R128H (CGC→CAC)	pspB_1	Putative phosphoserine phosphatase 2
TC	P4_D28_2	RA	ST38_1 ∆aps chromosome	3,726,475	A→G	Y44C (TAT→TGT)	frr	Ribosome‑recycling factor
TC	P4_D28_2	RA	ST38_1 ∆aps chromosome	3,749,573	G→A	A245V (GCG→GTG)	FIEDEJGE_03493	enoyl‑CoA hydratase/carnithine racemase‑like protein
TC	P4_D28_2	RA	ST38_1 ∆aps chromosome	3,850,630	C→T	K3K (AAG→AAA)	ykgM	50S ribosomal protein L31 type B
TC	P4_D28_3	RA	ST38_1 ∆aps chromosome	2,273,981	A→C	E857A (GAA→GCA)	malT	HTH‑type transcriptional regulator MalT
TC	P4_D28_3	RA	ST38_1 ∆aps chromosome	3,523,155	G→A	R128H (CGC→CAC)	pspB_1	Putative phosphoserine phosphatase 2
TC	P4_D28_3	RA	IncF plasmid ST38_1	67.533	C→T	T26I (ACC→ATC)	FIEDEJGE_04871	hypothetical protein
TC	P5_D28_1	RA	ST38_1 ∆aps chromosome	2,273,981	A→C	E857A (GAA→GCA)	malT	HTH‑type transcriptional regulator MalT
TC	P5_D28_1	RA	ST38_1 ∆aps chromosome	2,442,093	A→C	G88G (GGT→GGG)	dppD	Dipeptide transport ATP‑binding protein DppD
TC	P5_D28_1	RA	ST38_1 ∆aps chromosome	3,523,155	G→A	R128H (CGC→CAC)	pspB_1	Putative phosphoserine phosphatase 2
TC	P5_D28_2	RA	ST38_1 ∆aps chromosome	1,113,603	T→C	T675A (ACC→GCC)	fryA_1	Multiphosphoryl transfer protein 1
TC	P5_D28_2	RA	ST38_1 ∆aps chromosome	1,149,834	C→T	P291P (CCG→CCA)	cysA	Sulfate/thiosulfate import ATP‑binding protein CysA
TC	P5_D28_2	RA	ST38_1 ∆aps chromosome	1,314,806	C→T	A156T (GCG→ACG)	yfiC	tRNA1(Val) (adenine(37)‑N6)‑methyltransferase
TC	P5_D28_2	RA	ST38_1 ∆aps chromosome	1,440,422	A→G	L497L (TTA→TTG)	fhlA_1	Formate hydrogenlyase transcriptional activator FhlA
TC	P5_D28_2	RA	ST38_1 ∆aps chromosome	1,484,615	(C)5→4	intergenic (‑9/+185)	ftsB / ygbE	Cell division protein FtsB/Inner membrane protein YgbE
TC	P5_D28_2	RA	ST38_1 ∆aps chromosome	1,629,638	(G)7→8	coding (212/753 nt)	FIEDEJGE_01517	hypothetical protein
TC	P5_D28_2	RA	ST38_1 ∆aps chromosome	1,744,261	(C)5→6	coding (1398/2136 nt)	speC	Constitutive ornithine decarboxylase
TC	P5_D28_2	RA	ST38_1 ∆aps chromosome	1,835,439	(C)5→6	coding (269/1689 nt)	FIEDEJGE_01716	hypothetical protein
TC	P5_D28_2	RA	ST38_1 ∆aps chromosome	1,906,926	G→A	G114G (GGC→GGT)	ftsP	Cell division protein FtsP
TC	P5_D28_2	RA	ST38_1 ∆aps chromosome	2,085,709	T→C	V100A (GTT→GCT)	yrbG	Inner membrane protein YrbG
TC	P5_D28_2	RA	ST38_1 ∆aps chromosome	2,147,225	G→A	C115Y (TGC→TAC)	prmA	Ribosomal protein L11 methyltransferase
TC	P5_D28_2	RA	ST38_1 ∆aps chromosome	2,238,893	(C)6→7	coding (455/540 nt)	FIEDEJGE_02124	hypothetical protein
TC	P5_D28_2	RA	ST38_1 ∆aps chromosome	2,302,475	G→A	H182H (CAC→CAT)	gntR_1	HTH‑type transcriptional regulator GntR
TC	P5_D28_2	RA	ST38_1 ∆aps chromosome	2,352,822	(C)9→8	coding (80/480 nt)	FIEDEJGE_02222	hypothetical protein
TC	P5_D28_2	RA	ST38_1 ∆aps chromosome	2,744,914	(G)7→8	intergenic (‑90/‑133)	ravA / kup	ATPase RavA/Low affinity potassium transport system protein kup
TC	P5_D28_2	RA	ST38_1 ∆aps chromosome	3,309,373	(G)5→4	coding (862/1023 nt)	ytfT	Inner membrane ABC transporter permease protein YtfT
TC	P5_D28_2	RA	ST38_1 ∆aps chromosome	3,402,360	C→T	G311G (GGC→GGT)	flu_3	Antigen 43
TC	P5_D28_2	RA	ST38_1 ∆aps chromosome	3,523,155	G→A	R128H (CGC→CAC)	pspB_1	Putative phosphoserine phosphatase 2
TC	P5_D28_2	RA	ST38_1 ∆aps chromosome	3,626,289	C→T	H58H (CAC→CAT)	ftsL	Cell division protein FtsL
TC	P5_D28_2	RA	ST38_1 ∆aps chromosome	3,919,088	C→T	R180Q (CGG→CAG)	FIEDEJGE_03643	hypothetical protein
TC	P5_D28_2	RA	ST38_1 ∆aps chromosome	3,946,422	C→T	P159S (CCA→TCA)	FIEDEJGE_03668	hypothetical protein
TC	P5_D28_2	RA	ST38_1 ∆aps chromosome	4,012,749	(G)6→7	intergenic (+39/‑149)	clpX / lon_1	ATP‑dependent Clp protease ATP‑binding subunit ClpX/Lon protease
TC	P5_D28_2	RA	ST38_1 ∆aps chromosome	4,140,114	C→T	D172N (GAT→AAT)	FIEDEJGE_03832	hypothetical protein
TC	P5_D28_2	RA	ST38_1 ∆aps chromosome	4,155,915	(G)7→8	coding (153/4833 nt)	FIEDEJGE_03841	hypothetical protein
TC	P5_D28_2	RA	ST38_1 ∆aps chromosome	4,275,317	C→T	A290T (GCC→ACC)	kdpD	Sensor protein KdpD
TC	P5_D28_2	RA	ST38_1 ∆aps chromosome	4,399,092	T→C	T85T (ACT→ACC)	FIEDEJGE_04098	tail protein
TC	P5_D28_2	RA	ST38_1 ∆aps chromosome	4,402,608	A→G	T1047A (ACG→GCG)	FIEDEJGE_04099	tail fiber protein
TC	P5_D28_2	RA	ST38_1 ∆aps chromosome	4,486,764	C→T	D58N (GAC→AAC)	gstB	Glutathione S‑transferase GstB
TC	P5_D28_2	RA	ST38_1 ∆aps chromosome	4,597,235	(G)7→8	intergenic (‑60/+110)	asnS / pncB	Asparagine‑‑tRNA ligase/Nicotinate phosphoribosyltransferase
TC	P5_D28_2	RA	ST38_1 ∆aps chromosome	4,660,743	C→T	G778G (GGC→GGT)	torA	Trimethylamine‑N‑oxide reductase 1
TC	P5_D28_2	RA	ST38_1 ∆aps chromosome	4,882,989	T→C	D27G (GAC→GGC)	FIEDEJGE_04568	hypothetical protein
TC	P5_D28_2	RA	ST38_1 ∆aps chromosome	5,008,752	C→T	intergenic (‑183/+120)	puuP / puuA	Putrescine importer PuuP/Gamma‑glutamylputrescine synthetase PuuA
TC	P5_D28_2	RA	ST38_1 ∆aps chromosome	5,015,020	T→C	F72L (TTT→CTT)	puuE	4‑aminobutyrate aminotransferase PuuE
TC	P5_D28_2	RA	ST38_1 ∆aps chromosome	5,019,278	G→A	intergenic (+18/‑101)	pspE / ycjX	Thiosulfate sulfurtransferase PspE/putative protein YcjX
TC	P5_D28_2	RA	ST38_1 ∆aps chromosome	5,069,490	(C)6→7	coding (352/465 nt)	FIEDEJGE_04754	Rz‑like spanin
TC	P5_D28_3	RA	ST38_1 ∆aps chromosome	292.57	G→A	A1410A (GCG→GCA)	FIEDEJGE_00259	DNA helicase
TC	P5_D28_3	RA	ST38_1 ∆aps chromosome	392.76	G→A	A157T (GCC→ACC)	ydjZ_1	TVP38/TMEM64 family inner membrane protein YdjZ
TC	P5_D28_3	RA	ST38_1 ∆aps chromosome	488.326	T→C	F316L (TTC→CTC)	FIEDEJGE_00451	IS200/IS605 family transposase ISEc46
TC	P5_D28_3	RA	ST38_1 ∆aps chromosome	520.011	(C)5→6	coding (172/177 nt)	FIEDEJGE_00487	hypothetical protein
TC	P5_D28_3	RA	ST38_1 ∆aps chromosome	1,146,403	G→A	G496S (GGC→AGC)	ptsI_1	Phosphoenolpyruvate‑protein phosphotransferase
TC	P5_D28_3	RA	ST38_1 ∆aps chromosome	1,242,142	G→A	A74V (GCG→GTG)	FIEDEJGE_01141	hypothetical protein
TC	P5_D28_3	RA	ST38_1 ∆aps chromosome	1,314,806	C→T	A156T (GCG→ACG)	yfiC	tRNA1(Val) (adenine(37)‑N6)‑methyltransferase
TC	P5_D28_3	RA	ST38_1 ∆aps chromosome	1,561,123	T→C	G417G (GGA→GGG)	amiC	N‑acetylmuramoyl‑L‑alanine amidase AmiC
TC	P5_D28_3	RA	ST38_1 ∆aps chromosome	1,608,452	C→T	H82Y (CAC→TAC)	FIEDEJGE_01492	hypothetical protein
TC	P5_D28_3	RA	ST38_1 ∆aps chromosome	1,629,638	(G)7→8	coding (212/753 nt)	FIEDEJGE_01517	hypothetical protein
TC	P5_D28_3	RA	ST38_1 ∆aps chromosome	1,744,261	(C)5→6	coding (1398/2136 nt)	speC	Constitutive ornithine decarboxylase
TC	P5_D28_3	RA	ST38_1 ∆aps chromosome	1,804,640	C→T	G94S (GGT→AGT)	psuT_2	Putative pseudouridine transporter
TC	P5_D28_3	RA	ST38_1 ∆aps chromosome	1,835,439	(C)5→6	coding (269/1689 nt)	FIEDEJGE_01716	hypothetical protein
TC	P5_D28_3	RA	ST38_1 ∆aps chromosome	1,859,641	C→T	V620M (GTG→ATG)	glcB	Malate synthase G
TC	P5_D28_3	RA	ST38_1 ∆aps chromosome	2,337,061	G→A	L253L (CTG→CTA)	yhhT_2	Putative transport protein YhhT
TC	P5_D28_3	RA	ST38_1 ∆aps chromosome	2,387,734	G→A	G57E (GGA→GAA)	hmuT	Hemin‑binding periplasmic protein HmuT
TC	P5_D28_3	RA	ST38_1 ∆aps chromosome	2,436,993	G→A	R272R (CGG→CGA)	bcsG_2	Cellulose biosynthesis protein BcsG
TC	P5_D28_3	RA	ST38_1 ∆aps chromosome	3,488,055	A→G	L56P (CTG→CCG)	dnaT	Primosomal protein 1
TC	P5_D28_3	RA	ST38_1 ∆aps chromosome	3,523,155	G→A	R128H (CGC→CAC)	pspB_1	Putative phosphoserine phosphatase 2
TC	P5_D28_3	RA	ST38_1 ∆aps chromosome	3,626,289	C→T	H58H (CAC→CAT)	ftsL	Cell division protein FtsL
TC	P5_D28_3	RA	ST38_1 ∆aps chromosome	3,843,924	C→T	G252D (GGC→GAC)	ecpD	Fimbria adhesin EcpD
TC	P5_D28_3	RA	ST38_1 ∆aps chromosome	3,946,422	C→T	P159S (CCA→TCA)	FIEDEJGE_03668	hypothetical protein
TC	P5_D28_3	RA	ST38_1 ∆aps chromosome	4,155,915	(G)7→8	coding (153/4833 nt)	FIEDEJGE_03841	hypothetical protein
TC	P5_D28_3	RA	ST38_1 ∆aps chromosome	4,858,192	(A)7→8	intergenic (+77/+288)	FIEDEJGE_04543 / minE	putative autotransporter/Cell division topological specificity factor
TC	P5_D28_3	RA	ST38_1 ∆aps chromosome	4,942,225	A→G	T146A (ACC→GCC)	oppA	Periplasmic oligopeptide‑binding protein
TC	P5_D28_3	RA	ST38_1 ∆aps chromosome	5,015,020	T→C	F72L (TTT→CTT)	puuE	4‑aminobutyrate aminotransferase PuuE
&: According to lineages in Supplementary data 3
*: Evidence, as reported from Breseq analysis : RA: Read Alignment evidence; MC: Missing Coverage evidence; JC : New * Junction evidence; MCJC : large deletions
