# Supplementary material for: An antiplasmid system drives antibiotic resistance gene integration in carbapenemase-producing Escherichia coli lineages
Source: Nat Commun. 2024 May 15;15:4093. doi: 10.1038/s41467-024-48219-y (PMC11096173; doi:10.1038/s41467-024-48219-y)
Supplement: Supplementary file 9 — Supplementary Data 6 [file 41467_2024_48219_MOESM9_ESM.xlsx]

## Sheet: Sup Data 6
Supplementary Data 6 : Main characteristics of the isolated bacteria sequenced after experimental evolutions
Evolution experiment #	Lineages #	Name	blaOXA-48 /repA PCR *	Tn6237 insertion sites $	F3141-F3140 mutations ß	Large deletions in ST38_1 including rpoS/mutS and leading to hypermutation ß, %	Large deletions in ST38_2 ß	N° predicted mutations ß,&
Experimental evolution 1
ST38_1/LB/No MEM	1A	1A-28-1	-	-	-	1463909-1480143 (∆16235 bp) including rpoS/mutS	-	30
ST38_1/LB/No MEM	1A	1A-28-2	-	-	-	-	-	1
ST38_1/LB/No MEM	1B	1B-28-1	-	-	-	-	-	3
ST38_1/LB/No MEM	1B	1B-28-2	-	-	-	-	-	2
ST38_1/LB/No MEM	1C	1C-28-1	-	-	-	-	-	1
ST38_1/LB/No MEM	1C	1C-28-2	-	-	-	-	-	1
ST38_1/LB/No MEM	1D	1D-28-1	-	-	-	-	-	1
ST38_1/LB/No MEM	1D	1D-28-2	-	-	-	-	-	1
ST38_1/LB/No MEM	1E	1E-28-1	-	-	-	-	-	1
ST38_1/LB/No MEM	1E	1E-28-2	-	-	-	1463925-1481587 (∆17663 bp) including rpoS/mutS	-	26
ST38_1/POXA-48_1/LB/MEM/day	3A	3A-28-1	blaOXA-48 + repA+	-	-	-	-	1
ST38_1/POXA-48_1/LB/MEM/day	3A	3A-28-2	blaOXA-48 + repA+	-	-	-	-	1
ST38_1/POXA-48_1/LB/MEM/day	3A	3A-28-3	blaOXA-48 + repA+	-	-	-	-	1
ST38_1/POXA-48_1/LB/MEM/day	3A	3A_p6	blaOXA-48 + repA-	der coding (75/885 nt)	-	1440726-1479500 (∆38775 bp) including rpoS/mutS	-	21
ST38_1/POXA-48_1/LB/MEM/day	3A	3A_p4	blaOXA-48 + repA-	der coding (75/885 nt)	-	1440742-1479500 (∆38759 bp) including rpoS/mutS	-	38
ST38_1/POXA-48_1/LB/MEM/day	3A	3A_p5	blaOXA-48 + repA-	der coding (75/885 nt)	-	1440749-1479500 (∆38752 bp) including rpoS/mutS	-	35
ST38_1/POXA-48_1/LB/MEM/day	3B	3B-28-1	blaOXA-48 + repA+	-	-	-	-	1
ST38_1/POXA-48_1/LB/MEM/day	3B	3B-28-2	blaOXA-48 + repA+	-	-	1463891-1479989 (∆16099 bp) including rpoS/mutS	-	28
ST38_1/POXA-48_1/LB/MEM/day	3B	3B-28-3	blaOXA-48 + repA+	-	-	-	-	1
ST38_1/POXA-48_1/LB/MEM/day	3B	3B_p7	blaOXA-48 + repA-	iraD coding (268/384 nt)	-	1459995-1479314 (∆19320 bp) including rpoS/mutS	-	7
ST38_1/POXA-48_1/LB/MEM/day	3B	3B_p31	blaOXA-48 + repA-	iraD coding (268/384 nt)	-	1459973-1480156 (∆20184 bp) including rpoS/mutS	-	25
ST38_1/POXA-48_1/LB/MEM/day	3C	3C-28-1	blaOXA-48 + repA+	-	IS3 insertion coding (1286/2232 nt) F3140	-	-	1
ST38_1/POXA-48_1/LB/MEM/day	3C	3C-28-2	blaOXA-48 + repA+	-	L1444* (TTA→TGA) F3141	-	-	1
ST38_1/POXA-48_1/LB/MEM/day	3C	3C-28-3	blaOXA-48 + repA+	-	-	-	-	1
ST38_1/POXA-48_1/LB/MEM/day	3C	3C_p9	blaOXA-48 + repA-	pitA /intergenic gss intergenic (‑240/+52)	-	-	-	1
ST38_1/POXA-48_1/LB/MEM/day	3C	3C_p10	blaOXA-48 + repA-	dgcJ coding (1426/1491 nt)	-	1463903-1479500 (∆15598 bp) including rpoS/mutS	-	35
ST38_1/POXA-48_1/LB/MEM/day	3D	3D-28-1	blaOXA-48 + repA+	-	IS1 insertion coding (2286/4710 nt) F3141	-	-	1
ST38_1/POXA-48_1/LB/MEM/day	3D	3D-28-2	blaOXA-48 + repA+	-	-	-	-	1
ST38_1/POXA-48_1/LB/MEM/day	3D	3D-28-3	blaOXA-48 + repA+	-	IS1 insertion coding (2657/4710 nt) F3141	-	-	1
ST38_1/POXA-48_1/LB/MEM/day	3D	3D_p27	blaOXA-48 + repA-	IncF plasmid FIEDEJGE_04843 coding (424/648 nt)	-	-	-	1
ST38_1/POXA-48_1/LB/MEM/day	3E	3E-28-1	blaOXA-48 + repA+	-	-	-	-	2
ST38_1/POXA-48_1/LB/MEM/day	3E	3E-28-2	blaOXA-48 + repA+	-	IS1 insertion coding (533/4710 nt) F3141	-	-	1
ST38_1/POXA-48_1/LB/MEM/day	3E	3E_p11	blaOXA-48 + repA-	IncF plasmid FIEDEJGE_04811 coding (527/528 nt)	-	-	-	1
ST38_1/POXA-48_1/LB/MEM/day	3E	3E_p12	blaOXA-48 + repA-	IncF plasmid FIEDEJGE_04811 coding (527/528 nt)	-	-	-	1
ST38_1/POXA-48_1/LB/MEM/day	3E	3E_p32	blaOXA-48 + repA-	IncF plasmid FIEDEJGE_04811 coding (527/528 nt)	-	-	-	2
ST38_1/POXA-48_1/LB/MEM/3 days	5A	5A-28-1	blaOXA-48 + repA+	-	-	-	-	1
ST38_1/POXA-48_1/LB/MEM/3 days	5A	5A-28-2	blaOXA-48 + repA+	-	IS1 insertion coding (654/4710 nt) F3141	-	-	3
ST38_1/POXA-48_1/LB/MEM/3 days	5A	5A-28-3	blaOXA-48 + repA+	-	-	1459963-1481593 (∆21631 bp) including rpoS/mutS	-	33
ST38_1/POXA-48_1/LB/MEM/3 days	5A	5A_p14	blaOXA-48 + repA-	FIEDEJGE_02264/gadW intergenic (‑131/+14)	-	-	-	1
ST38_1/POXA-48_1/LB/MEM/3 days	5A	5A_p15	blaOXA-48 + repA-	bvgA coding (122/633 nt)	-	1459976-1481593 (∆21618 bp) including rpoS/mutS	-	28
ST38_1/POXA-48_1/LB/MEM/3 days	5B	5B-28-1	blaOXA-48 + repA+	-	-	1463910-1480141 (∆16232 bp) including rpoS/mutS	-	36
ST38_1/POXA-48_1/LB/MEM/3 days	5B	5B-28-2	blaOXA-48 + repA+	-	IS1 insertion coding (1803/2232 nt) F3140	-	-	1
ST38_1/POXA-48_1/LB/MEM/3 days	5B	5B-28-3	blaOXA-48 + repA+	-	-	1440725-1480157 (∆39433 bp) including rpoS/mutS	-	31
ST38_1/POXA-48_1/LB/MEM/3 days	5B	5B_p1	blaOXA-48 + repA-	intS/FIEDEJGE_1627 intergenic (+115/‑141)	-	1440725-1480637 (∆39913 bp) including rpoS/mutS	-	21
ST38_1/POXA-48_1/LB/MEM/3 days	5B	5B_p17	blaOXA-48 + repA-	intS/FIEDEJGE_1627 intergenic (+115/‑141)	-	1440725-1480637 (∆39913 bp) including rpoS/mutS	-	19
ST38_1/POXA-48_1/LB/MEM/3 days	5B	5B_p2	blaOXA-48 + repA-	incF plasmid yhcR coding (56/462 nt)	-	-	-	1
ST38_1/POXA-48_1/LB/MEM/3 days	5B	5B_p3	blaOXA-48 + repA-	incF plasmid yhcR coding (64/462 nt)	-	-	-	0
ST38_1/POXA-48_1/LB/MEM/3 days	5B	5B_p16	blaOXA-48 + repA-	incF plasmid yhcR coding (56/462 nt)	-	-	-	0
ST38_1/POXA-48_1/LB/MEM/3 days	5C	5C-28-1	blaOXA-48 + repA+	-	-	-	-	1
ST38_1/POXA-48_1/LB/MEM/3 days	5C	5C-28-2	blaOXA-48 + repA+	-	-	-	-	1
ST38_1/POXA-48_1/LB/MEM/3 days	5C	5C-28-3	blaOXA-48 + repA+	-	IS1 insertion coding (1535/2232 nt) F3140	-	-	1
ST38_1/POXA-48_1/LB/MEM/3 days	5C	5C_p30	blaOXA-48 + repA-	sfmD coding (1504/2610 nt)	-	1459964-1481438 (∆21475 bp) including rpoS/mutS	-	28
ST38_1/POXA-48_1/LB/MEM/3 days	5C	5C_p28	blaOXA-48 + repA-	sfmD coding (1504/2610 nt)	-	1459964-1481438 (∆21475 bp)including rpoS/mutS	-	15
ST38_1/POXA-48_1/LB/MEM/3 days	5C	5C_p29	blaOXA-48 + repA-	sfmD coding (1504/2610 nt)	-	1459967-1481438 (∆21472 bp) including rpoS/mutS	-	14
ST38_1/POXA-48_1/LB/MEM/3 days	5D	5D-28-2	blaOXA-48 + repA+	-	IS1 insertion coding (3907/4710) F3141	-	-	1
ST38_1/POXA-48_1/LB/MEM/3 days	5D	5D-28-3	blaOXA-48 + repA+	-	-	-	-	1
ST38_1/POXA-48_1/LB/MEM/3 days	5D	5D_p20	blaOXA-48 + repA-	sorB coding (186/477 nt)	-	1463902-1481746 (∆17845 bp) including rpoS/mutS	-	26
ST38_1/POXA-48_1/LB/MEM/3 days	5D	5D_p21	blaOXA-48 + repA-	sorB coding (186/477 nt)	-	1463906-1481746 (∆17841 bp) including rpoS/mutS	-	28
ST38_1/POXA-48_1/LB/MEM/3 days	5D	5D_p26	blaOXA-48 + repA-	sorB coding (186/477 nt)	-	1463871-1481746 (∆17876 bp) including rpoS/mutS	-	28
ST38_1/POXA-48_1/LB/MEM/3 days	5E	5E-28-1	blaOXA-48 + repA+	-	Q1364* (CAG→TAG) F3141	-	-	1
ST38_1/POXA-48_1/LB/MEM/3 days	5E	5E-28-2	blaOXA-48 + repA+	-	IS1 insertion coding (4189/4710) F3141	-	-	1
ST38_1/POXA-48_1/LB/MEM/3 days	5E	5E-28-3	blaOXA-48 + repA+	-	IS1 insertion coding (4189/4710) F3141	-	-	1
ST38_1/POXA-48_1/LB/MEM/3 days	5E	5E_p25	blaOXA-48 + repA-	wecH coding (741/996 nt)	-	1463898-1479598 (∆15701 bp) including rpoS/mutS	-	34
ST38_1/POXA-48_1/LB/MEM/3 days	5E	5E_p24	blaOXA-48 + repA-	wecH coding (741/996 nt)	-	1459970-1482813 (∆22844 bp) including rpoS/mutS	-	25
ST38_1/POXA-48_1/LB/MEM/3 days	5E	5E_p23	blaOXA-48 + repA-	wecH coding (741/996 nt)	-	1459982-1482813 (∆22832 bp) including rpoS/mutS	-	31
Experimental evolution 2
ST38_1/LB/No MEM	A1	A1.1	-	-	-	-	-	0
ST38_1/LB/No MEM	A1	A1.2	-	-	-	-	-	0
ST38_1/LB/No MEM	A2	A2.1	-	-	-	-	-	1
ST38_1/LB/No MEM	A2	A2.2	-	-	-	-	-	0
ST38_1/LB/No MEM	A3	A3.1	-	-	-	-	-	1
ST38_1/LB/No MEM	A3	A3.2	-	-	-	-	-	1
ST38_1/LB/No MEM	A4	A4.1	-	-	-	-	-	0
ST38_1/LB/No MEM	A4	A4.2	-	-	-	-	-	1
ST38_1/LB/No MEM	A5	A5.1	-	-	-	-	-	2
ST38_1/LB/No MEM	A5	A5.2	-	-	-	-	-	1
ST38_1/POXA-48_1/LB/MEM/3 days	B1	B1.1	blaOXA-48 + repA+	-	(A)8→7 coding (292/2232 nt) F3140	1463918-1478934 (∆15017 bp) including rpoS/mutS	-	21
ST38_1/POXA-48_1/LB/MEM/3 days	B1	B1.2	blaOXA-48 + repA+	-		-	-	1
ST38_1/POXA-48_1/LB/MEM/3 days	B1	B1.3	blaOXA-48 + repA+	-	(A)8→7 coding (292/2232 nt) F3140	1463911-1478934 (∆15024 bp) including rpoS/mutS	-	20
ST38_1/POXA-48_1/LB/MEM/3 days	B1	B1_p_36	blaOXA-48 + repA-	cadC coding (1507/1539 nt)	-	1463881-1479047 (∆15167 bp) includng rpoS/mutS	-	14
ST38_1/POXA-48_1/LB/MEM/3 days	B1	B1_p_37	blaOXA-48 + repA-	IncF plasmid FIEDEJGE_04840 coding (265/822 nt)	-	-	-	3
ST38_1/POXA-48_1/LB/MEM/3 days	B2	B2.1	blaOXA-48 + repA+	-	3361535-3435982 (∆74448 bp) including F3140-F3141	-	-	1
ST38_1/POXA-48_1/LB/MEM/3 days	B2	B2.2	blaOXA-48 + repA+	-	IS1 insertion coding (491/4710 nt) F3141	-	-	1
ST38_1/POXA-48_1/LB/MEM/3 days	B2	B2.3	blaOXA-48 + repA+	-	(A)8→9 coding (292/2232 nt) F3140	1459982-1481369 (∆21388 bp) including rpoS/mutS	-	24
ST38_1/POXA-48_1/LB/MEM/3 days	B2	B2_p_33	blaOXA-48 + repA-	IncF plasmid FIEDEJGE_04847 coding (466/567 nt)	-	-	-	1
ST38_1/POXA-48_1/LB/MEM/3 days	B2	B2_p_34	blaOXA-48 + repA-	IncF plasmid FIEDEJGE_04847 coding (466/567 nt)	-	-	-	1
ST38_1/POXA-48_1/LB/MEM/3 days	B2	B2_p_38	blaOXA-48 + repA-	IncF plasmid FIEDEJGE_04847 coding (466/567 nt)	-	-	-	1
ST38_1/POXA-48_1/LB/MEM/3 days	B2	B2_p_39	blaOXA-48 + repA-	IncF plasmid FIEDEJGE_04847 coding (466/567 nt)	-	-	-	1
ST38_1/POXA-48_1/LB/MEM/3 days	B3	B3.1	blaOXA-48 + repA+	-	IS1 insertion coding (316/4710 nt) F3141	-	-	1
ST38_1/POXA-48_1/LB/MEM/3 days	B3	B3.2	blaOXA-48 + repA+	-	IS1 insertion coding (190/4710 nt) F3141	-	-	0
ST38_1/POXA-48_1/LB/MEM/3 days	B3	B3.3	blaOXA-48 + repA+	-	IS1 insertion coding (559/4710 nt) F3141	-	-	1
ST38_1/POXA-48_1/LB/MEM/3 days	B3	B3_p_40	blaOXA-48 + repA-	FIEDELGE_03787 coding (700/1017 nt)	-	-	-	1
ST38_1/POXA-48_1/LB/MEM/3 days	B3	B3_p_41	blaOXA-48 + repA-	yihN coding (711/1266 nt)	-	-	-	2
ST38_1/POXA-48_1/LB/MEM/3 days	B4	B4.1	blaOXA-48 + repA+	-	IS1 insertion coding (3280/4710 nt) F3141	-	-	1
ST38_1/POXA-48_1/LB/MEM/3 days	B4	B4.2	blaOXA-48 + repA+	-	-	-	-	1
ST38_1/POXA-48_1/LB/MEM/3 days	B4	B4.3	blaOXA-48 + repA+	-	-	-	-	1
ST38_1/POXA-48_1/LB/MEM/3 days	B4	B4_p_35	blaOXA-48 + repA-	IncF plasmid FIEDEJGE_04869 coding (331/393 nt)	-	-	-	1
ST38_1/POXA-48_1/LB/MEM/3 days	B4	B4_p_42	blaOXA-48 + repA-	cytR coding (176/1026 nt)	-	-	-	0
ST38_1/POXA-48_1/LB/MEM/3 days	B4	B4_p_43	blaOXA-48 + repA-	pgi coding (1639/1650 nt)	-	-	-	0
ST38_1/POXA-48_1/LB/MEM/3 days	B5	B5.1	blaOXA-48 + repA+	-	-	1440725-1480267 (∆39543 bp) including rpoS/mutS	-	16
ST38_1/POXA-48_1/LB/MEM/3 days	B5	B5.2	blaOXA-48 + repA+	-	IS3 insertion coding (3296/4710 nt) F3141	-	-	1
ST38_1/POXA-48_1/LB/MEM/3 days	B5	B5.3	blaOXA-48 + repA+	-	coding (413/4710 nt) G)5→6 F3141	1440730-1480267 (∆39538 bp) including rpoS/mutS	-	18
ST38_1/POXA-48_1/LB/MEM/3 days	B5	B5.4	blaOXA-48 + repA+	-	Y652H (TAC→CAC) F3141	1463913-1479500 (∆15588 bp) including rpoS/mutS	-	13
ST38_1/POXA-48_1/LB/MEM/3 days	B5	B5_p_44	blaOXA-48 + repA-	IncF plasmid FIEDEJGE_04792 coding (31/738 nt)	-	-	-	1
ST38_1/POXA-48_2/LB/MEM/3 days	C1	C1.1	blaOXA-48 + repA+	-	IS1 insertion coding (3670/4710 nt) F3141	-	-	1
ST38_1/POXA-48_2/LB/MEM/3 days	C1	C1.2	blaOXA-48 + repA+	-	-	-	-	1
ST38_1/POXA-48_2/LB/MEM/3 days	C1	C1.3	blaOXA-48 + repA+	-	-	-	-	0
ST38_1/POXA-48_2/LB/MEM/3 days	C2	C2.1	blaOXA-48 + repA+	-	-	-	-	1
ST38_1/POXA-48_2/LB/MEM/3 days	C2	C2.2	blaOXA-48 + repA+	-	-	-	-	1
ST38_1/POXA-48_2/LB/MEM/3 days	C2	C2.3	blaOXA-48 + repA+	-	-	-	-	1
ST38_1/POXA-48_2/LB/MEM/3 days	C3	C3.1	blaOXA-48 + repA+	-	-	-	-	0
ST38_1/POXA-48_2/LB/MEM/3 days	C3	C3.2	blaOXA-48 + repA+	-	-	-	-	1
ST38_1/POXA-48_2/LB/MEM/3 days	C3	C3.3	blaOXA-48 + repA+	-	-	-	-	1
ST38_1/POXA-48_2/LB/MEM/3 days	C4	C4.1	blaOXA-48 + repA+	-	(A)8→7 CDS coding (292/2232 nt) F3140	-	-	2
ST38_1/POXA-48_2/LB/MEM/3 days	C4	C4.2	blaOXA-48 + repA+	-	-	-	-	2
ST38_1/POXA-48_2/LB/MEM/3 days	C4	C4.3	blaOXA-48 + repA+	-	-	-	-	1
ST38_1/POXA-48_2/LB/MEM/3 days	C5	C5.1	blaOXA-48 + repA+	-	IS1 insertion coding (988/4710 nt) F3141	-	-	1
ST38_1/POXA-48_2/LB/MEM/3 days	C5	C5.2	blaOXA-48 + repA+	-	-	-	-	1
ST38_1/POXA-48_2/LB/MEM/3 days	C5	C5.3	blaOXA-48 + repA+	-	-	-	-	1
ST38_1/POXA-48_3/LB/MEM/3 days	D1	D1.1	blaOXA-48 + repA+	-	IS1 insertion F3141/rpnD (‑17/+418)	-	-	1
ST38_1/POXA-48_3/LB/MEM/3 days	D1	D1.2	blaOXA-48 + repA+	-	-	-	-	1
ST38_1/POXA-48_3/LB/MEM/3 days	D1	D1.3	blaOXA-48 + repA+	-	∆[F3141]–[F3225]	-	-	1
ST38_1/POXA-48_3/LB/MEM/3 days	D2	D2.1	blaOXA-48 + repA+	-	IS1 insertion F3141/rpnD intergenic (‑88/+347) F3141	-	-	1
ST38_1/POXA-48_3/LB/MEM/3 days	D2	D2.2	blaOXA-48 + repA+	-	-	-	-	2
ST38_1/POXA-48_3/LB/MEM/3 days	D2	D2.3	blaOXA-48 + repA+	-	IS1 insertion F3141/rpnD intergenic (‑88/+347) F3141	-	-	2
ST38_1/POXA-48_3/LB/MEM/3 days	D3	D3.1	blaOXA-48 + repA+	-	IS1 insertion coding (2935/4710 nt) F3141	-	-	2
ST38_1/POXA-48_3/LB/MEM/3 days	D3	D3.2	blaOXA-48 + repA+	-	IS1 insertion F3141/rpnD intergenic (‑223/+212)	-	-	3
ST38_1/POXA-48_3/LB/MEM/3 days	D3	D3.3	blaOXA-48 + repA+	-	-	-	-	1
ST38_1/POXA-48_3/LB/MEM/3 days	D4	D4.1	blaOXA-48 + repA+	-	IS1 insertion coding (2311/4710 nt) F3141	-	-	2
ST38_1/POXA-48_3/LB/MEM/3 days	D4	D4.2	blaOXA-48 + repA+	-	IS1 insertion coding (1362/4710 nt) F3141	-	-	1
ST38_1/POXA-48_3/LB/MEM/3 days	D4	D4.3	blaOXA-48 + repA+	-	IS1 insertion coding (3735/4710 nt) F3141 IS1 insertion F3141/rpnD intergenic (‑88/+347	-	-	1
ST38_1/POXA-48_3/LB/MEM/3 days	D5	D5.1	blaOXA-48 + repA+	-	-	-	-	2
ST38_1/POXA-48_3/LB/MEM/3 days	D5	D5.2	blaOXA-48 + repA+	-	IS1 insertion coding (2741/4710 nt) F3141	-	-	1
ST38_1/POXA-48_3/LB/MEM/3 days	D5	D5.3	blaOXA-48 + repA+	-	-	-	-	2
Experimental evolution 3
ST38_2/LB/No MEM	2A	2A-28-1	-	-	-	-	1,262,392 (Δ9,431 bp)	14
ST38_2/LB/No MEM	2A	2A-28-2	-	-	-	-	1,262,392 (Δ9,431 bp)	15
ST38_2/LB/No MEM	2B	2B-28-1	-	-	-	-	-	1
ST38_2/LB/No MEM	2B	2B-28-2	-	-	-	-	1,272,592 (Δ20,850 bp)	5
ST38_2/LB/No MEM	2C	2C-28-1	-	-	-	-	1,262,392 (Δ9,431 bp)	14
ST38_2/LB/No MEM	2C	2C-28-2	-	-	-	-	1,262,392 (Δ9,431 bp) 1,456,438 (Δ2,904 bp)	16
ST38_2/LB/No MEM	2D	2D-28-1	-	-	-	-	1,272,591 (Δ13,046 bp)	7
ST38_2/LB/No MEM	2D	2D-28-2	-	-	-	-	1,272,591 (Δ13,046 bp)	8
ST38_2/LB/No MEM	2E	2E-28-1	-	-	-	-	1,272,591 (Δ13,046 bp)	5
ST38_2/LB/No MEM	2E	2E-28-2	-	-	-	-	1,272,591 (Δ13,046 bp)	5
ST38_2/POXA-48_1/LB/MEM/day	4A	4A-28-1	blaOXA-48 + repA+	-	IS1 insertion coding (802/2232 nt) FLLPOIKF_01456 (F3140) @	-	1,272,591 (Δ13,353 bp)	1
ST38_2/POXA-48_1/LB/MEM/day	4A	4A-28-2	blaOXA-48 + repA+	-	IS1 insertion coding (802/2232 nt) FLLPOIKF_01456 (F3140) @	-	1,272,591 (Δ12,483 bp)	1
ST38_2/POXA-48_1/LB/MEM/day	4A	4A-28-3	blaOXA-48 + repA+	-	IS1 insertion coding (802/2232 nt) FLLPOIKF_01456 (F3140) @	-	1,263,481 (Δ8,343 bp)	1
ST38_2/POXA-48_1/LB/MEM/day	4B	4B-28-1	blaOXA-48 + repA+	-	IS1 insertion coding (802/2232 nt) FLLPOIKF_01456 (F3140) @	-	-	1
ST38_2/POXA-48_1/LB/MEM/day	4B	4B-28-2	blaOXA-48 + repA+	-	IS1 insertion coding (802/2232 nt) FLLPOIKF_01456 (F3140) @	-	1,268,044 (Δ3,779 bp)	1
ST38_2/POXA-48_1/LB/MEM/day	4B	4B-28-3	blaOXA-48 + repA+	-	IS1 insertion coding (802/2232 nt) FLLPOIKF_01456 (F3140) @	-	-	2
ST38_2/POXA-48_1/LB/MEM/day	4C	4C-28-1	blaOXA-48 + repA+	-	IS1 insertion coding (802/2232 nt) FLLPOIKF_01456 (F3140) @	-	1,267,582 (Δ4,241 bp)	1
ST38_2/POXA-48_1/LB/MEM/day	4C	4C-28-2	blaOXA-48 + repA+	-	IS1 insertion coding (802/2232 nt) FLLPOIKF_01456 (F3140) @	-	1,272,591 (Δ21,236 bp)	1
ST38_2/POXA-48_1/LB/MEM/day	4C	4C-28-3	blaOXA-48 + repA+	-	IS1 insertion coding (802/2232 nt) FLLPOIKF_01456 (F3140) @	-	1,267,463 (Δ4,360 bp)	1
ST38_2/POXA-48_1/LB/MEM/day	4D	4D-28-1	blaOXA-48 + repA+	-	IS1 insertion coding (802/2232 nt) FLLPOIKF_01456 (F3140) @	-	1,264,015 (Δ7,808 bp)	1
ST38_2/POXA-48_1/LB/MEM/day	4D	4D-28-2	blaOXA-48 + repA+	-	IS1 insertion coding (802/2232 nt) FLLPOIKF_01456 (F3140) @	-	1,268,035 (Δ3,788 bp)	7
ST38_2/POXA-48_1/LB/MEM/day	4D	4D-28-3	blaOXA-48 + repA+	-	IS1 insertion coding (802/2232 nt) FLLPOIKF_01456 (F3140) @	-	1,269,184 (Δ2,640 bp)	1
ST38_2/POXA-48_1/LB/MEM/day	4E	4E-28-1	blaOXA-48 + repA+	-	IS1 insertion coding (802/2232 nt) FLLPOIKF_01456 (F3140) @	-	1,272,591 (Δ1,767 bp)	1
ST38_2/POXA-48_1/LB/MEM/day	4E	4E-28-2	blaOXA-48 + repA+	-	IS1 insertion coding (802/2232 nt) FLLPOIKF_01456 (F3140) @	-	1,194,761 (77062 bp)	0
ST38_2/POXA-48_1/LB/MEM/day	4E	4E-28-3	blaOXA-48 + repA+	-	IS1 insertion coding (802/2232 nt) FLLPOIKF_01456 (F3140) @	-	-	0
ST38_2/POXA-48_1/LB/MEM/3 days	6A	6A-28-1	blaOXA-48 + repA+	-	IS1 insertion coding (802/2232 nt) FLLPOIKF_01456 (F3140) @	-	1,263,719 (Δ8,105 bp)	2
ST38_2/POXA-48_1/LB/MEM/3 days	6A	6A-28-2	blaOXA-48 + repA+	-	IS1 insertion coding (802/2232 nt) FLLPOIKF_01456 (F3140) @	-	1,263,294 (Δ8,529 bp)	13
ST38_2/POXA-48_1/LB/MEM/3 days	6A	6A-28-3	blaOXA-48 + repA+	-	IS1 insertion coding (802/2232 nt) FLLPOIKF_01456 (F3140) @	-	1,261,796 (Δ10,027 bp)	0
ST38_2/POXA-48_1/LB/MEM/3 days	6A	6A-28-4	blaOXA-48 + repA+	-	IS1 insertion coding (802/2232 nt) FLLPOIKF_01456 (F3140) @	-	1,261,796 (Δ10,027 bp)	15
ST38_2/POXA-48_1/LB/MEM/3 days	6A	6A-28-5	blaOXA-48 + repA+	-	IS1 insertion coding (802/2232 nt) FLLPOIKF_01456 (F3140) @	-	1,261,796 (Δ10,027 bp)	4
ST38_2/POXA-48_1/LB/MEM/3 days	6B	6B-28-1	blaOXA-48 + repA+	-	IS1 insertion coding (802/2232 nt) FLLPOIKF_01456 (F3140) @	-	1,268,894 (Δ2,929 bp)	1
ST38_2/POXA-48_1/LB/MEM/3 days	6B	6B-28-2	blaOXA-48 + repA+	-	IS1 insertion coding (802/2232 nt) FLLPOIKF_01456 (F3140) @	-	-	0
ST38_2/POXA-48_1/LB/MEM/3 days	6B	6B-28-3	blaOXA-48 + repA+	-	IS1 insertion coding (802/2232 nt) FLLPOIKF_01456 (F3140) @	-	1,265,248 (Δ6,575 bp)	1
ST38_2/POXA-48_1/LB/MEM/3 days	6B	6B-28-4	blaOXA-48 + repA+	-	IS1 insertion coding (802/2232 nt) FLLPOIKF_01456 (F3140) @	-	1,272,592 (Δ2,202 bp)	1
ST38_2/POXA-48_1/LB/MEM/3 days	6B	6B-28-5	blaOXA-48 + repA+	-	IS1 insertion coding (802/2232 nt) FLLPOIKF_01456 (F3140) @	-	1,235,089 (Δ36,734 bp)	2
ST38_2/POXA-48_1/LB/MEM/3 days	6C	6C-28-1	blaOXA-48 + repA+	-	IS1 insertion coding (802/2232 nt) FLLPOIKF_01456 (F3140) @	-	1,270,451 (Δ1,372 bp)	2
ST38_2/POXA-48_1/LB/MEM/3 days	6C	6C-28-2	blaOXA-48 + repA+	-	IS1 insertion coding (802/2232 nt) FLLPOIKF_01456 (F3140) @	-	1,194,760 (Δ74,537 bp)	1
ST38_2/POXA-48_1/LB/MEM/3 days	6C	6C-28-3	blaOXA-48 + repA+	-	IS1 insertion coding (802/2232 nt) FLLPOIKF_01456 (F3140) @	-	1,270,208 (Δ1,615 bp)	1
ST38_2/POXA-48_1/LB/MEM/3 days	6D	6D-28-1	blaOXA-48 + repA+	-	IS1 insertion coding (802/2232 nt) FLLPOIKF_01456 (F3140) @	-	1,269,028 (Δ2,795 bp)	0
ST38_2/POXA-48_1/LB/MEM/3 days	6D	6D-28-2	blaOXA-48 + repA+	-	IS1 insertion coding (802/2232 nt) FLLPOIKF_01456 (F3140) @	-	-	1
ST38_2/POXA-48_1/LB/MEM/3 days	6D	6D-28-3	blaOXA-48 + repA+	-	IS1 insertion coding (802/2232 nt) FLLPOIKF_01456 (F3140) @	-	1,269,028 (Δ2,795 bp)	1
ST38_2/POXA-48_1/LB/MEM/3 days	6E	6E-28-1	blaOXA-48 + repA+	-	IS1 insertion coding (802/2232 nt) FLLPOIKF_01456 (F3140) @	-	1,264,528 (Δ7,295 bp)	1
ST38_2/POXA-48_1/LB/MEM/3 days	6E	6E-28-2	blaOXA-48 + repA+	-	IS1 insertion coding (802/2232 nt) FLLPOIKF_01456 (F3140) @	-	1,191,555 (∆77523 bp)	0
ST38_2/POXA-48_1/LB/MEM/3 days	6E	6E-28-3	blaOXA-48 + repA+	-	IS1 insertion coding (802/2232 nt) FLLPOIKF_01456 (F3140) @	-	1,264,197 (∆7626 bp)	0
ST38_3/LB/No MEM	E1	E1.1	-	-	-	-	-	2
ST38_3/LB/No MEM	E1	E1.2	-	-	-	-	-	0
ST38_3/LB/No MEM	E2	E2.1	-	-	-	-	-	0
ST38_3/LB/No MEM	E2	E2.2	-	-	-	-	-	0
ST38_3/LB/No MEM	E3	E3.1	-	-	-	-	-	0
ST38_3/LB/No MEM	E3	E3.2	-	-	-	-	-	0
ST38_3/LB/No MEM	E4	E4.1	-	-	-	-	-	0
ST38_3/LB/No MEM	E4	E4.2	-	-	-	-	-	0
ST38_3/LB/No MEM	E5	E5.1	-	-	-	-	-	1
ST38_3/LB/No MEM	E5	E5.2	-	-	-	-	-	0
ST38_3/POXA-48_1/LB/MEM/3 days	F1	F1.1	blaOXA-48 + repA+	-	-	-	-	1
ST38_3/POXA-48_1/LB/MEM/3 days	F1	F1.2	blaOXA-48 + repA+	-	-	-	-	1
ST38_3/POXA-48_1/LB/MEM/3 days	F1	F1.3	blaOXA-48 + repA+	-	-	-	-	1
ST38_3/POXA-48_1/LB/MEM/3 days	F2	F2.1	blaOXA-48 + repA+	-	-	-	-	0
ST38_3/POXA-48_1/LB/MEM/3 days	F2	F2.2	blaOXA-48 + repA+	-	-	-	-	0
ST38_3/POXA-48_1/LB/MEM/3 days	F2	F2.3	blaOXA-48 + repA+	-	-	-	-	0
ST38_3/POXA-48_1/LB/MEM/3 days	F3	F3.1	blaOXA-48 + repA+	-	-	-	-	1
ST38_3/POXA-48_1/LB/MEM/3 days	F3	F3.2	blaOXA-48 + repA+	-	-	-	-	0
ST38_3/POXA-48_1/LB/MEM/3 days	F3	F3.3	blaOXA-48 + repA+	-	-	-	-	0
ST38_3/POXA-48_1/LB/MEM/3 days	F4	F4.1	blaOXA-48 + repA+	-	-	-	-	0
ST38_3/POXA-48_1/LB/MEM/3 days	F4	F4.2	blaOXA-48 + repA+	-	-	-	-	0
ST38_3/POXA-48_1/LB/MEM/3 days	F4	F4.3	blaOXA-48 + repA+	-	-	-	-	0
ST38_3/POXA-48_1/LB/MEM/3 days	F5	F5.1	blaOXA-48 + repA+	-	-	-	-	0
ST38_3/POXA-48_1/LB/MEM/3 days	F5	F5.2	blaOXA-48 + repA+	-	-	-	-	0
ST38_3/POXA-48_1/LB/MEM/3 days	F5	F5.3	blaOXA-48 + repA+	-	-	-	-	2
Experimental evolution 4
ST38_2/M9/No MEM	M1	M1_D28_1	-	-	-	-	-	0
ST38_2/M9/No MEM	M1	M1_D28_2	-	-	-	-	-	0
ST38_2/M9/No MEM	M2	M2_D28_1	-	-	-	-	-	0
ST38_2/M9/No MEM	M2	M2_D28_2	-	-	-	-	-	1
ST38_2/M9/No MEM	M3	M3_D28_1	-	-	-	-	-	1
ST38_2/M9/No MEM	M3	M3_D28_2	-	-	-	-	-	0
ST38_2/M9/No MEM	M4	M4_D28_1	-	-	-	-	-	0
ST38_2/M9/No MEM	M4	M4_D28_2	-	-	-	-	-	0
ST38_2/M9/No MEM	M5	M5_D28_1	-	-	-	-	-	2
ST38_2/M9/No MEM	M5	M5_D28_2	-	-	-	-	-	0
ST38_2/POXA-48_1/M9/MEM/3 days	N1	N1_D28_1	blaOXA-48 + repA+	-	∆1524372-1553296 (28925 bp) including FLLPOIKF_01455- FLLPOIKF_01456 (F3141-F3140)	-	-	1
ST38_2/POXA-48_1/M9/MEM/3 days	N1	N1_D28_2	blaOXA-48 + repA+	-	IS1 insertion coding (1169/4710 nt) FLLPOIKF_01455 (F3141)	-	-	1
ST38_2/POXA-48_1/M9/MEM/3 days	N1	N1_D28_3	blaOXA-48 + repA+	-	position 1,540,045 Δ1,085 bp including [rpnD]–[FLLPOIKF_01455](F3141)	-	-	2
ST38_2/POXA-48_1/M9/MEM/3 days	N2	N2_D28_1	blaOXA-48 + repA+	-	IS1 insertion coding (2202/2232 nt) IS1 FLLPOIKF_01456 (F3140)	-	-	1
ST38_2/POXA-48_1/M9/MEM/3 days	N2	N2_D28_2	blaOXA-48 + repA+	-	IS1 insertion coding (2202/2232 nt) IS1 FLLPOIKF_01456 (F3140)	-	-	1
ST38_2/POXA-48_1/M9/MEM/3 days	N2	N2_D28_3	blaOXA-48 + repA+	-	IS1 insertion coding (2202/2232 nt) IS1 FLLPOIKF_01456 (F3140)	-	-	1
ST38_2/POXA-48_1/M9/MEM/3 days	N3	N3_D28_1	blaOXA-48 + repA+	-	IS5 insertion coding (3096/4710 nt) FLLPOIKF_01455 (F3141)	-	-	1
ST38_2/POXA-48_1/M9/MEM/3 days	N3	N3_D28_2	blaOXA-48 + repA+	-	IS1 insertion coding (780/4710 nt) FLLPOIKF_01455 (F3141)	-	-	2
ST38_2/POXA-48_1/M9/MEM/3 days	N3	N3_D28_3	blaOXA-48 + repA+	-	position 1,545,149 Δ1 bp coding (4273/4710 nt) FLLPOIKF_01455 (F3141)	-	-	1
ST38_2/POXA-48_1/M9/MEM/3 days	N4	N4_D28_1	blaOXA-48 + repA+	-	F253V (TTT→GTT) FLLPOIKF_01456 (F3140)	-	-	2
ST38_2/POXA-48_1/M9/MEM/3 days	N4	N4_D28_2	blaOXA-48 + repA+	-	IS1 insertion coding (3108/4710 nt) FLLPOIKF_01455 (F3141)	-	-	1
ST38_2/POXA-48_1/M9/MEM/3 days	N4	N4_D28_3	blaOXA-48 + repA+	-	F253V (TTT→GTT) FLLPOIKF_01456 (F3140)	-	-	2
ST38_2/POXA-48_1/M9/MEM/3 days	N5	N5_D28_1	blaOXA-48 + repA+	-	IS1 insertion coding (657/4710 nt) FLLPOIKF_01455 (F3141)	-	-	1
ST38_2/POXA-48_1/M9/MEM/3 days	N5	N5_D28_2	blaOXA-48 + repA+	-	coding (2498/4710 nt) 1,543,374 (A)5→4 FLLPOIKF_01455 (F3141)	-	-	1
ST38_2/POXA-48_1/M9/MEM/3 days	N5	N5_D28_3	blaOXA-48 + repA+	-	IS1 insertion coding (1169/4710 nt) FLLPOIKF_01455 (F3141)	-	-	1
ST38_2/POXA-48_1/M9/MEM/3 days	N2	N2_p45	blaOXA-48 + repA-	kup coding (188/1869 nt)	-	-	-	1
ST38_2/POXA-48_1/M9/MEM/3 days	N5	N5_p46	blaOXA-48 + repA-	pelX coding (1320/2235 nt)	-	-	-	1
ST38_2/POXA-48_1/M9/MEM/3 days	N5	N5_p48	blaOXA-48 + repA-	pelX coding (1320/2235 nt)	-	-	-	3
Experimental evolution 5
ST38_1/LB/No MEM	O1	O1_D28_1	-	-	-	-	-	1
ST38_1/LB/No MEM	O1	O1_D28_2	-	-	-	1463932–1481587 (∆17656 bp) including rpoS/mutS	-	41
ST38_1/LB/No MEM	O2	O2_D28_1	-	-	-	-	-	1
ST38_1/LB/No MEM	O2	O2_D28_2	-	-	-	1463911–1481587 (∆17677 bp) including rpoS/mutS	-	37
ST38_1/LB/No MEM	O3	O3_D28_1	-	-	-	-	-	1
ST38_1/LB/No MEM	O3	O3_D28_2	-	-	-	-	-	1
ST38_1/LB/No MEM	O4	O4_D28_1	-	-	-	1463918–1478594 (∆14677 bp) including rpoS/mutS	-	33
ST38_1/LB/No MEM	O4	O4_D28_2	-	-	-	1463911–1481226 (∆17316 bp) including rpoS/mutS	-	22
ST38_1/LB/No MEM	O5	O5_D28_1	-	-	-	1440746–1480617 (∆39872 bp) including rpoS/mutS	-	37
ST38_1/LB/No MEM	O5	O5_D28_2	-	-	-	-	-	1
ST38_1∆apsAB/POXA-48_1/LB/MEM/3 days	P1	P1_D28_1	blaOXA-48 + repA+	-	-	-	-	3
ST38_1∆apsAB/POXA-48_1/LB/MEM/3 days	P1	P1_D28_2	blaOXA-48 + repA+	-	-	-	-	3
ST38_1∆apsAB/POXA-48_1/LB/MEM/3 days	P1	P1_D28_3	blaOXA-48 + repA+	-	-	1459951–1481283 (∆21333 bp) including rpoS/mutS	-	38
ST38_1∆apsAB/POXA-48_1/LB/MEM/3 days	P2	P2_D28_1	blaOXA-48 + repA+	-	-	1459949–1481283 (∆21335 bp) including rpoS/mutS	-	28
ST38_1∆apsAB/POXA-48_1/LB/MEM/3 days	P2	P2_D28_2	blaOXA-48 + repA+	-	-	1459946–1481283 (∆21338 bp) including rpoS/mutS	-	24
ST38_1∆apsAB/POXA-48_1/LB/MEM/3 days	P2	P2_D28_3	blaOXA-48 + repA+	-	-	1459958–1481283 (∆21326 bp) including rpoS/mutS	-	31
ST38_1∆apsAB/POXA-48_1/LB/MEM/3 days	P3	P3_D28_1	blaOXA-48 + repA+	-	-	-	-	2
ST38_1∆apsAB/POXA-48_1/LB/MEM/3 days	P3	P3_D28_2	blaOXA-48 + repA+	-	-	-	-	2
ST38_1∆apsAB/POXA-48_1/LB/MEM/3 days	P3	P3_D28_3	blaOXA-48 + repA+	-	-	-	-	2
ST38_1∆apsAB/POXA-48_1/LB/MEM/3 days	P4	P4_D28_1	blaOXA-48 + repA+	-	-	1459962–1481863 (∆21902 bp) including rpoS/mutS	-	17
ST38_1∆apsAB/POXA-48_1/LB/MEM/3 days	P4	P4_D28_2	blaOXA-48 + repA+	-	-	1459974–1481863 (∆21890 bp) including rpoS/mutS	-	18
ST38_1∆apsAB/POXA-48_1/LB/MEM/3 days	P4	P4_D28_3	blaOXA-48 + repA+	-	-	-	-	3
ST38_1∆apsAB/POXA-48_1/LB/MEM/3 days	P5	P5_D28_1	blaOXA-48 + repA+	-	-	-	-	3
ST38_1∆apsAB/POXA-48_1/LB/MEM/3 days	P5	P5_D28_2	blaOXA-48 + repA+	-	-	1459957–1480925 (∆20969 bp) including rpoS/mutS	-	36
ST38_1∆apsAB/POXA-48_1/LB/MEM/3 days	P5	P5_D28_3	blaOXA-48 + repA+	-	-	1459932–1480925 (∆20994 bp) including rpoS/mutS	-	27
# : refers to the nomenclature used in supplementary table 3
*: genotype of the isolated bacteria as deduced from the PCR detecting pOXA-48 repA and blaOXA-48
ß : as determined after Illumina sequencing and Breseq analysis
$: Tn6237 insertion site as suggested by the presence of a new juction by using breseq analysis of the sequence and as confirmed by PCR experiment and sequencing of the junction
%: Large deletions including rpoS and mutS were recurrently observed in ST38-1 lineages after experimental evolution. They led to a hypermutation phenotype, characterized by a larger number of mutations than in other lineages
&:Number of predicted mutations detected by breseq analysis excluding mutations in F3141-F3140, Tn6237 insertions and larges deletions
@: the mutation in F3140-F3141 ortholog was identical for all sequenced colonies from every lineage after evolution of ST38_2 pOXA-48_1 TC in LB, suggesting it derives from the enrichment during the experiment of a mutation already present in a minor fraction of the original TC bacteria
