# Supplementary material for: An antiplasmid system drives antibiotic resistance gene integration in carbapenemase-producing Escherichia coli lineages
Source: Nat Commun. 2024 May 15;15:4093. doi: 10.1038/s41467-024-48219-y (PMC11096173; doi:10.1038/s41467-024-48219-y)
Supplement: Supplementary file 10 — Supplementary Data 7 [file 41467_2024_48219_MOESM10_ESM.xlsx]

## Sheet: Sup Data 7
Supplementary Data 7: Identification of apsB homologs by using PSI-BLAST analysis on NCBI clustered nr database
Results of PSI-BLAST search#							ApsB homolog		Protein encoded directly upstream ApsB homolog*
Accession	Cluster Composition	Cluster Ancestor	Representative Sequence	Total score	E value	Per. Ident	protein sequence	protein length	Accession	protein sequence	protein length
ApsB							MIPNLNELTDTPIARTNLIKLEEDQLTIIQRLLAPVSNIYTIDFMVQRFTKERKEKSADYYARIHQEVKSCVRQKLGLEAGQEVKYELHCLPNYHHVFFFLAPATNPNSQAHRTLAERIETLCQQLTAENYDLSRLIQGLFSLHLKMVMLEKASERFSVSPTYFNSTLFLNARLTQPVTQKSGTGVMEAFELDIYASEYNELAFTLHKRKFLVEPEDEMLLSLDDTSVWFNINNRRLKARRKLDARDSKLDFFRERSGYGECQAYTYNVVMNAACERLSELEIPHQPIPFQATHEVNQFATDLDQQLANTLLVVNNGVKFSATQEAYFFDALAIQFPGYQLWPLASLKHSQQTGFSELPADTSILVLNAVEGERSNSISQQDNASVEYNDFYAAFADAR…	743	ApsA	MRKSWTIEEDCKLLTLVRRYFSTLVSHNRLNATMPFSQQLHDAFDSPDRDAAALLYRLEQAKILGFASRPGGDPTKQLFRCLINNDLALYDYSLTFPTLRKSLHPDTIAAALNLFTISNPHEPLSNTINEIATALHLAPMQVEKILLESGQIIINSYRNYERVGEKIINNNLQDLISRQIPDITLVKDINACRAQVSQLYHVHERDGAEVIFSSDGTGFGKSYGVLQGYVEYLERFAKKTKSNDLFPEGGFTNLLFMSPQKSQIDLDNSQKDKILASGGEFICILSRQDIADLDFRDWATGLKNRDRYIQWYKGAKDSKYIGSTMRSLYYHVSQIDRCEEQLKKLTTYGSQDTSYERDILEEQLKSCRHSIRSTIESACKLLFGPDSEKASIKEYIRRG…	1569
WP_001650670.1	7 member(s), 4 organism(s)	enterobacteria	hypothetical protein [Salmonella enterica]	892	0.0	90.848	MIPNLNELSDAPIARTNLIKLEEDQLTTIQRLLVPVSNIYTIDFMVQRFTKERKEKSADYYARIHQEVKSYVRQKLGLDARQDVKYELHLLPTYEHVFFFLAPAAPNSPTHRTLAERIETLCQRLTAENYDLSRLIQGLFSLHLKMVMLEQASERFSVPPTYFNSTFYLNARLSQPVTQKSSTGVMEAFELDIYASEYNELAFTLHKRKFLVEPEDELHLSLDDTCVWFNIDNRRLKARRKLDARDSKLDFFRERSGYGECQAYTYNVVMNAACERLSELGIPHQPIPFQATHEVNQFATDLDQQLANTLLVVNNGVEFSATQEAYFFDTLAIQFPEYQLWPLASLKHSQQTGFSELPANTSILVLNTVDEERSNSIRQQYSESVEYNDFYAAFADARK…	742	>WP_023205436.1|hypothetical protein	MRKSWTVEEDCKLLTLVRQHFSALVNHSRLNATMPFSQQLHAAFDSPDRDAAALLYRLEQAKILGFASRPGGDPTKQPFRCLISNDLALYDYSLTFPTLRKALHPDTVAAALNHFTISNPHEPLSNTINEIATALHLAPMQVEKILIESDQIAINSYRKCERVGEKTINNNLQNFISNKIPDAKLIEDINSCRARVSQLYHVHERDGAEVIFSSDGTGFGKSYGVIQGYVEYLERFAKTPKSDDLFPEGGFTNLLFMSPQKSQIDLDSSQKEKILAAGGEFVCVLSRKDIADLDFMDWASGLKNRDRYIQWYEGAKGSKYIGVAMRSLNYHVSQIDRCEEQLKKLTTYGSQDTNYEREILEEQLKNCRHSIRNTIESACKLLFGPDSEKASIKEYIRRG…	1571
WP_187767726.1	36 member(s), 10 organism(s)	enterobacteria	hypothetical protein [Escherichia albertii]	888	0.0	92.598	MIPNLNELTDTPIARTNLIKLEEDQLTTIQRLLAPVSNIYTIDFMVQRFTKERKEKSADYYARIHQEVKSCVRQKLGLEAGQEVKYELHCLPNYHHIFFFLAPAAAPNSPAHRTLAERIETLCQRLTAENYDLSRLIQGLFSLHLKMVMLEQASERFSVPPTYFNSTFYLNARLSQPVTQKSGTGVMEAFELDIYASEYNELAFTLHKRKFLVEPEDELHLSLDDTSVWFNIDNRRLKAQRKLDARDSKLDFFRERSGYGECQAYTYNVVMNAACERLSELEIPHQPIPFQATHEVNQFATDLDQQLANTLLVVNNGVEFSATQEAYFFDALAIQFPEYQLWPLASLKHSQQTGFSELPANTSILVLNAVDEERSNSIRQQDNESVEYNDFYAAFADAR…	743	>WP_273812449.1|hypothetical protein	MSVHEVYFELIKQVLPFEVCQYRPSVLLMTTKKFDTSTYRLTPRKRGEGMNFEPVGFDLLLGGKLSPKDPQISTVAAVGHAGQVAYLRDEHFKRNPDCPFRQKNIRFTVIIDELHEAYTRLEETCHVKLITQENNLAHVISVAGRIHNAVLSLERRNKPKEAQTTFEQEMVKFITTLRNLLAEKCELSPGTTLESILEMFRDQLGAFEVNGDAAERIISITRNVFSFNPKMYVNEEGLKRIRMRNSEGDITRTELYYEVENDSSDTNPTLHDLFQLVSVILAACSKITNRHFKRWVKNGGQDNSSSQNTPLGQFVDAANNVAGVVQHIFDRTTDKNLLIDHFYTYLQPKTVFTMTPIAELNYVNRGAERTIILAFEMDLVQELPEAMLLRLLTGTHNKV…	1149
WP_045957563.1	5 member(s), 3 organism(s)	enterobacteria	hypothetical protein [Xenorhabdus poinarii]	877	0.0	82.503	MISNLNKLTDTPIARTNLIKLEEDQLTTVQRLLAPVSNLYTIDFMVQCFSKERKEKSADYYARIHQEVKSCVRQKLGLEARQDVKYELHRLLNSQHVFFFLAPANAPNSPAHLSLAERIKKLCLQLTAENYDLSRLIQGLFSLHLKMVMLEQARERFSVSPTYFNSTLYLNARLSRPVTQKSGTGVMEAFELEVYASEHKELAFTLHKQKFLVEPADELHISLDDTSVWFNIDNCRLKARRKLDARDSKLDFFRERSGYGGCQAYTYNVVMNAACDRLTELDIPHHPIPFQATHEVNQFVTDLDQNLANTLFVVNNGVEFSATQETCFFDTLASQFPGYQLWPLESLKHSQQTGFSELPANTSILVLNTVDEERSNSIRQQDDESVEYGDFYAVFDAAR…	743	>WP_045957562.1|hypothetical protein	MRKRWTIEEDCKLLTLVRQHFSALVRHERLNATMLFSQQLHTAFDSPDRDAPALLFRLKDAGILGFAGRPGVGLEKQSFRCLINNDLALYDYSLTFPTLRKALHPDTVAAALNHFTISNPHELLSDTISEIAAVLHLAPMQVEKVLIESGQITVNSYRKCERAGEKTIDNNLKDLISCQTPDAKLIEDINACRARASQLYHVHERDGAEVIFSSDGTGFGKSYGVIQGYVEYLERFAKTQKPDYLFPEGGFTNLLFMSPQKSQIDLDSSQKNRIQAAGGEFICVLARKDIADLDFMDWASGLKNRDRYIQWYEGAKSSTLIKVAMRSLNYLVSQIDRCEEQLEKLATYSSQDTNYDRKMLEEQLKNCRHSIRNTIESACKSLFGSDSEEASIKEYIHRG…	1565
WP_213330314.1	5 member(s), 5 organism(s)	enterobacteria	hypothetical protein [Enterobacter sp. 120016]	875	0.0	86.406	MIPNLNELTDTPIARTNLIKLEEDQLTTIQRLLAPVSNIYTIDFMVQRFTKERKEKSADYYARIHQEVKSYVRQKLGLDAKQDVKYELHLLPTYEHVFFFLAPAAAPNSPAHRTLAERIETLCQRLTDENYDLSRLIQGLFSLHLKMVMLEKASERFSVSPTYFNSTLYLNARLSQTVTQKKGTGVMEAFELDIYASEYNELVFTLHKRKFLVELADEMHLSLDDTSVWFNIDNRRLKARRKLDARDSKLDFFRERSGYGECQAYTYNVVMNAACERLSELEIPHQPIPFQATHEVNQFATDLDQQLANTLLVVNNGVEFSATQEAYFFDALANQFPGYQLWPLASLNHSRQTGFSELPANTSILVLNAVDEERSNSIRQQDNESVEYNDFYAAFADAR…	743	>WP_213330312.1|hypothetical protein	MRKSWTIEEDCKLLNLVRQHFSALVSHNRLNATMPFSQQLHDAFDSPDRDAAALLYRLEQAKILGFASRPGGDPTKQPFRCLISNDLALYDYSLTFPTLRKALHPDTVAAALNHFTISNPHEPLSNTINEIATALHLAPMQVEKILLESGQITINSYRKYERVGEKTINNNLQDLISRQIPDITLIKEINACRAQVSQLYQVHERDGAEVIFSSDGTGFGKSYGVIQGYVEYLERFAKTQQPNYLFPEGGFTNLLFMSPQKSQIDLDSNQKEKILAAGGEFICVLSRKDIADLDFIDWASGLKNRERYTRWYKNANSNSPVSVAMRSLNHLVSQIDRCEEQLATFNSQHTDLDIEIIKDQLKNYRHSLRNTIVSACKSLFERGNGETSIQEYIRRGLLA…	1564
WP_305871888.1	4 member(s), 2 organism(s)	enterobacteria	hypothetical protein [Escherichia coli]	852	0.0	100.000	MVQRFTKERKEKSADYYARIHQEVKSCVRQKLGLEAGQEVKYELHCLPNYHHVFFFLAPATNPNSQAHRTLAERIETLCQQLTAENYDLSRLIQGLFSLHLKMVMLEKASERFSVSPTYFNSTLFLNARLTQPVTQKSGTGVMEAFELDIYASEYNELAFTLHKRKFLVEPEDEMLLSLDDTSVWFNINNRRLKARRKLDARDSKLDFFRERSGYGECQAYTYNVVMNAACERLSELEIPHQPIPFQATHEVNQFATDLDQQLANTLLVVNNGVKFSATQEAYFFDALAIQFPGYQLWPLASLKHSQQTGFSELPADTSILVLNAVEGERSNSISQQDNASVEYNDFYAAFADARKQPELNWDTYTQLKLDRLQGWLNQQPLPVVLQGMNIDRKLLDAI…	699	>WP_224053098.1|IS1 family transposase	MASISIRCPSCSATEGVVRNGKSTAGHQRYLCSHCRKTWQLQFTYTASQPGTHQKIIDMAMNGVGCRATARIMGVGLNTILRHFKKLRPQSVTSRIQPGSDVIVCAEMGEQWGYVGAKSRQRWLFYAYDRLRKTVVAHVFGERTMATLGRLMSLLSPFDVVIWMTDGWPLYESRLKGKLHVISKRYTQRIERHNLNLRQHLARLGRKSLSFSKSVELHDKVIGHYLNIKHYQ	232
WP_169712990.1	1 member(s), 1 organism(s)	g-proteobacteria	hypothetical protein [Oceanisphaera profunda]	845	0.0	68.775	MIPNLHTLTDSPVARTNLIRLEEAPQATIRRLLAPVSNVYAIDFAVQRFPKKHKENSRDHYVRIHREVKNRLRQLLGLDAREDVKYELHRLGNGQHVYFYLAPAGVTNTQAHLSLPTRIEQLCQQLMAEEHSLNRLIQGLFSLHLKMVLLEQASERFSISPAYFNATMYLNARLSKPVSEKSGAGVMEAFELDVFASDHSELAFILHKRKFLVEPADELYLALDDDRVWFNTDSGRVSARRKLDARDSSLDFFRERSSYGECQAYTYNVVMNTVLDRLSELEIPHTPLPFQATHVVNQFLTDLDQTLANTVLVVNNGVNFSAAQQAYFFEELSRQLPGYQLWSLESLEQAARTHCSGLPTNTSILVLNPVEDDASNSIRQLNDSSAEYSDFFDAFDAHR…	743	>WP_227875169.1|hypothetical protein	MKWTLDEDIQLLTLLRQHFTSLIKYSRLDARSPFSQQLHTAFNSPHRDAAALLFRLKEANILAFASRPTGNADQQRFKCLLQDDMALYDYRVTFPTIRKSQNPATVAEVLKCFDVSNPHQPVSDIIGEIAAVLSLVPMQVEKILIENDQLFINRYRQLARCETSTCRKLGLSDQITKQAPDAALIDDVNACRARASELYHVHERDGAEVIFSSDGTGFGKSYGVIQGYVEYLERFTSTQALDHLPLEGGFTNLLFMSPQKSQIDLDNRQKERILAAGGEFICVVSRKDTAELDFIDWGSGLKNRERYTHWYEGAKTSTFIGSEMRRLNYLIAQIDRCEAQIEQQAGVGTLDAIHEKEMAEEQLKNHRHSLRSTIESACKTLFGPGCAAPSVQEYIRLGI…	1557
WP_282353340.1	1 member(s), 1 organism(s)	g-proteobacteria	hypothetical protein [Pontibacterium granulatum]	844	0.0	70.256	MFPNLHTLTDTPVARTNLIQLEEAPLATIRRLLAPISNLYAIDFGLQRFNKERKEKRQDFHSRVHSEVKASLRQTLGLNAQDDVKYELHRLPSGHHVYFYLAPAAARHTSAHLSLSTRIEQLCQKLAANEQSLTRLIQGLFSLHLKMILLEQATDRFSVSPVYFNAVMYLNARLSQPIAKKSGTGVMEAFELDVFASEQRELAFTLHKRKFLVEPAEELHLSLDYDKVWFNTDSGRVKARRKLDARDSKLEFFRERSGYGECQAYTYNVVMNAVVERLTELEIPHTPIPFQATHEVNQFVTGLDQQLANTLLVVNNGVDFSATQEAYFFDALAAQLPGYQLWPMASLERAQKTSFSDLPANTSILVLNPVEDEASNSIRQLDDGAAEYGNFFAVYDIDR…	743	>WP_282353339.1|hypothetical protein	MRWTLEEDIKLLTLLRQRFSELVKHNRLDAGMAFSQQLHADFNSPHRDAAALLFRLKDAKILAMASRPTGDANQQRFRCLLVDDLALYDYTVTLPALKRALNPETVNAVLHQFSASDTHQPLSDAIGEIAAALFLVPMQVEKVLIEHNQLVINRYRQCERVESAPVSHGLSDLIMKQTPTAKLVEDINFCRARASLLYHVHERDGAEVIFSSDGTGFGKSYGVIQGYVEYIERFAETQVPDYLFPEGGFTNLMFMSPQKSQIDLERSQKDKILAAGGELICVVARKDIADLDFVDWASGLKNRERYSQWYEGGRNSTYIKSAMRSLNYLMTQIDRCKEQIEHLSAYGTLDATHDKEMAEDQLKNYRNSLRSTIESACKALFQVNSSENPIRDYVSRGIQ…	1556
WP_262944711.1	102 member(s), 29 organism(s)	enterobacteria	hypothetical protein [Escherichia coli]	830	0.0	90.701	MVQRFTKERKEKSADYYARIHQEVKSCVRQKLGLEAGQEVKYELHCLPNYHHVFFFLAPATAPNSPVHRTLAERIETLCQQLTAENYDLSRLIQGLFSLHLKMVMLEKASERFSVSPTYFNSTLYLNARLSQPVTQKKGTGVMEAFELDIYASEYNELAFTLHKRKFLVELADEMHLSLDDISMWFNIDNRRLKARRKLDARDSKLEFFRERSGYGECQAYTYNVVMNAACERLSELEIPHQPIPFQATHEVDQFATDLDQQLANTLLVVNNGVEFSATQEAYFFDALANQFPGYKLWPLASLKHSQQTRFAGLPVNTSILVLNAVDEERSNSIRQQENESVEYNDFYAAFADVRKQPELNWDIYTKLKLDRLQGWLNQQPLPVVLQGMNIDRKLLDAI…	699	>WP_001531270.1|hypothetical protein	MRKSWTIKEDCKLLTLVRQHFSALVSHNRLNATMPFSQQLHDAFDSPDRDAAALLYRLEQAKILGFASRPGGDPTKQLFRCLINNDLALYDYSLTFPSLRKALHPDTVAAALNHFTNSNPHEPLSNTINEIAKALHLSSMQIEKLLIDSGQITINSYRECERVGEITINNNLQDLISRQIPDITLVEDINACRAQVSQLYHVHECDGAEVIFSSDGTGFGKSYGVIQGYVEYLERFAKNRKSDDLFPEGGFTNLLFMSPQKSQIDLDSSQKDKILAAGGEFICVLSRKDIADLDFMDWASGLKNRDRYIQWYEGAKGSKYIGGAMRSLNYHVSQIDRCEEQLKKLTTYGSQDTNYEREIIEEQLKNCRHSIRNTIESACKLLFGPDSEKTSIKEYIRRG…	1571
WP_219172893.1	1 member(s), 1 organism(s)	g-proteobacteria	hypothetical protein [Ferrimonas balearica]	817	0.0	70.390	MMIPNLQALTNTPVARTNLIQLEEAPLATIRRLLAPISNLYVIDFGLQRFSKERKEKRRDFHVRVHREVKAQLRQTLGLDTQDDVKYELHRLPSGQHIFFYLAPAASRHTPEHLSLSTRIEQLCQQLTANEQSLTRLLQGLFALHLKMVLLEQAAERFPVSPVYFNATMYLNAQLSQPVAKKSGTGVMEAFELDVYASEFRELAFTLHKRKFLVEPAEELHLALDDDKVWFNTDSGRVKARRKLDARDSKLEFFRERSGYGECQAYTYNVVMNAVVERLSELEIPYTPIPFQATYEVNQFVTDLDQQLANTLLVVNNAVNFSATQETYFFDALATQLPGYKLWPLASLEQAQKIRFSEQLTNTSILVLNPVEGDACNSIRQLDDATAQYSSFFAVYDEA…	744	>WP_219172894.1|hypothetical protein	MKWTTEEDCKLLSIIREFFPELVQHDRLDPSMAFSQKLKAEFNSPHRDASALLYRLKEAGILVFASRPGGDKNKQRFRRVIHDDLALYDYSVTFPRLKQALNPDSVTAVLHHFVVSNPNQPLSDTIGEIAAALCLARMQVEKVLIDTKQITVNSHRQYERLEEGTAGSGLEGLITQQTPGAKLVDEINACRARASQLYHVHERDGAEVIFSSDGTGFGKSYGVIQGFVEYMERFASTQAQDYVFPEGGFTNLLFMSPQKSQIDLERSQKDRIQAAGGEFICVLARKDIADLDFVDWASGLKNRERYSQWYEGGQSSSYIKSQMRSLNFLMSQIDYCEEQIEHHSAFGTLDAIQDKEMAEEQLKIYRHKLRSTIESACKALFEVGTSENSVRDYVSRGIK…	1556
WP_060467797.1	3 member(s), 3 organism(s)	g-proteobacteria	hypothetical protein [Vibrio toranzoniae]	809	0.0	68.910	MFPNLQKLTDTPIARTNLIQLEEAPLATIRRLLAPVSDLYVIDFGLQRFNKERKEKSRDYHARVHREVKVQLRQTLGLDAKDDVKYELHRLPSGQHVYFYLAPSAARHTPAHQSLSTRIEQVCHQLTANEQSLARLIQGLFGLHLKMILLEQAADRFPVCPVYFNAVMYLNARLSQPVTKKNGTGVMEAFELDVFASEERELAFTLYKRKFLVEPAEELHLALNDDKVWFNTDSGRVKARRKLDARDTKLEFFRERSGYGDCQAYTYNVVMNAVVERLIELEIPHAPIPFQATHEVNQFVTDLDQQLANTLLVVNNGVDFSATQEAYFFNALATQLPGYQLWPVDSLEQAKKTRFSELPSNTSVMVLNPVEDDTSNSIRQLCDGTAEHGNFFAAYDTDR…	743	>WP_060467798.1|hypothetical protein	MKWTIEEDLKLLTIVRQRFPELVKHTRLDAGMAFSQQLNIDFNSPHRDAAALLFRLEGAKILAKASRPTGDANKQRFRCLLADDLALYDYSVTLPTLKRALNPQTVNAVLHHFSVSDPHQPLSDTIGEISATLFLVPMQVEKVLIEHNQLVINRYRQCERAEAARASLGLSDLIIKQTPAAKLVDDINKCRARASKLYHVHERDGAEVLFSSDGTGFGKSYGVIQGYVEYIERFAETQASDYLFPEGGFTNLLFMSPQKSQIDLERSQKNKILTAGGEFICVLARKDIADLDFVDWASGKKNRKRYNQWYEGAKDSSYIKSAMRTLNYLMIQIDRCEEQIERLSAFGTLDAIQDKEMAEDQLKSYRNSLRSTIESACKALFDASSSENPIRDYVGRGIQ…	1556
WP_198341867.1	1 member(s), 1 organism(s)	g-proteobacteria	hypothetical protein [Oceanisphaera avium]	783	0.0	62.853	MNNTIIPNLKALAVKPVARTNLIQLQAPPLATIHRLLAPVSHLYSIDFVVQEFAKQPKEKNKAFHARRHREVKTRLRQILGLEANQDVKYELHKLANGQYVYFYLAPAAAPNSPAYLSLSSRIEQLCQQLIGEDHSLNRFIEGLFSLHLKMVLLEQAQQRFPISPVYFNSVMYLNARLSKAVSQKTGTGVMEAFKLSVYASEQQELVFTLHKTKFAVEPAEELHLALDDEHVWFNTHNGRIKARSTKDARDSKLDFFKPGSGYGQCQAYTYNVVMNAVVERLNELEIPHTPLPFQATHEVNQFTTDLDQQLTNTVLVVNNGVNFSAAQQAYFYALLAEQLPSYQLWPLASLEQAINSKFSEIQANTSILVLNPVAEGASNSIRQLDDGTVEYADFFDAY…	746	>WP_086963555.1|hypothetical protein	MRWTIDEDIQLLLLVRQHFTALSKQNRLHVQSAFSQMLHTAFNSPHRDIAALLYRLKEAKILAFVGRPNGNAAQQSFKCLLQDDMALYNYRVTLPTLQKPLHPDTVAQVQQAFATSNPEQPLFDTLRDIATLFDLNPMQVEKILIENNQLCITPYRQLARCQVMNHHQADFSEQLNQQTPAAKLVADINACRARAAKLYQVYDRDGAEVIFSADGTGFGKSYGVIQGYVDYLTQHAKTRPADELILEGKFSNLLFMSPQKSQIDLDMRQKEQIIAAGGEFICVLSRKDTADLDFIDWASGLTNRDRYKQWYQHGKTSTYLKTELRQLSELVNQIDYCTAQIENQKKFATTDALHEQDMLKEQLKNRQHALRNIILTACKKLFEANGPATSVQEYIRLAM…	1560
WP_050935290.1	9 member(s), 5 organism(s)	g-proteobacteria	hypothetical protein [Vibrio harveyi]	705	0.0	47.919	MINNIKQLESSPIARTNMVKLGLSSTDTIRKLLRSDSNLYQVDFGYRYFKKARGERYDQFYKRLHVEVKHLIRSNLCLDDKQDVKYELTNLGKGYYAYFFLNHAFKVGSQEHIELESRISELIAKLSESGSLNKLVGGLFSLRIKMALLEKTSDIFETEASYFNSEIYLNARYSALKGAKKGKGVIEAFKLSVYASEQNELAFSLHKNKFLVNVSNEMRVNLDDESIWFNTVSGKQDVNRKLDARDSKLLFFKDRSLYGESQAYTLNVVMNMVQKCLEQADISHQDITFQATHEVDSFSTDLDASLSNQLYVVESSSCFTDTQRQSFTERLQETFPQAEFISSTEVNKISNSDNKCSFLVLNPINDGKGNSIHSSNAQKSSDEFSGFWQAFEQYQKDPS…	739	>WP_050935291.1|hypothetical protein	MKRWTIEEEIKLYTLIRTHFEAFRRKGKFNANSAEALRLHQDFGSSERDAASLLYRLTKDTKLFTYASHPGSPTPFFRCKECDDKCLYDFSVCTPLLKKAQHADTIKDVIGRFDFYCDSMTTQEAITQVATELTLPSLIVEKLLVEAEKIRINDYLKYERVDDTPPSVSSLVAMQTAKKELVDAINKNRKQASKLYHVHERDGAEIIFSSDGTGFGKSYGVFESYADYIERFQSKVSNDSVLPESGFTNFLFLSPLKSQIDLERKHIKRIESAGGEFICVLSQADTYDLDFVDWASEHTNRQRYQSWCKSAGKSGYIKAELSRLKYLISQSDWINEQLKYLNTRGGDAYSQKIAYEEQLSTIQYDIYKTIVNACKKLFDRVDADNGLLRQYIIKGLQAR…	1540
WP_100413599.1	5 member(s), 4 organism(s)	g-proteobacteria	hypothetical protein [Pseudomonas]	650	0.0	22.610	MTSINPLEMGAAAKARTNMLKLPGNLDDIIDRLAVIDEGSGHIQAAVVEVSRKYGEESEVYYPRVDATIKDFIRKSLGVPASTKVHYSKFSGRKGVFGFIYLSTHAPAPGHVRQVISEHSLYPHYVIQALVDLKLKLSYLNDVHQRYAIEPVEYNANLYLGLVFSRKARNGNEVFEALEYELYFSKEQELVLSLKRAVMECASSMESASRPVTDSGMLMFDWSGKRYQRVQSLNATTNSDRKYMAFATNHPEAKALDLYQNSINYHQTDCLNRIERLLKRAGIEFSPLVYQATHQVRTFLEGLPTMSNPLWLLDTAKGTADSEAWLSTIKTLAEKFGACKVLSGDGLPLPTELAVGNTNYLVVSEKVKTSGKSKNGSSISKSEGEETQAYNTFWQALND…	694	>WP_100413598.1|hypothetical protein	MNCRDDRISSALSHEINSHRARLAPFFNGNAKPNPSVSFANDGTGFGKSYNVFDQFVENSAVRNESGGHRNLFFITPHKTQIDVSKVTQERAAARGVSILSFLAERDLSDLNFVGWVTKVRNEDLYGGWIRALSTDYYREAVSELSSAISGLKATESEHLRYLKLGVMDHLRDIELRRRIDASKQRLLFALQDLAKAVIREKVGSQFVTIEDRFRDARTDRERAKIEVIDHVLPFERAKVGPTIFIATTARFLKRAFIVYIDKKKEPNIKKLSFDAILGAKRSPTNAEEDNIAPIGAACSLSHDEQIAYLKDDFFISDEANFFKAHGITFNLVIDEEHDSYDRIFEESKKKLVSERVKPPHVIAGLHRLMEMVSEKYGPDNEEPIAFNETVELMQDLRR…	1307
WP_201210059.1	2 member(s), 2 organism(s)	g-proteobacteria	hypothetical protein [Pseudomonas sp. S36]	648	0.0	22.839	MTINLLDSGAVAKARTNMLKLPGDLNDIIDRVSAPEEGHGHIHAAVVEVTRAYGEEPEAYYPRVDATIKDFIRKALGVPASTKVHYSKFSGRKGVFGFLYLSTHAPAPGHVRQVITEHSLNPCYVIQALLDLKLKLSYLKDVHQHYEIAPVEFNANLYLGLVFSRPVKKNGNDVFEALEYDLFFSKEQELVISLKRAVMECAASAEAVSRPVTDSGMLMFDWSGKRYQRVQALNATTNSDRKYMAFATNSPKAKPLDLYYNSINYHQTDCLNRIERILKRAGVQFSPIVYEATHQVRAFLEGLPTMSNPLLLLDTAKDSAGNEAWENTIDTLAEKFGASKVLRGEGLPLPTKLDVGSTNYLVVSEKVRTPGKSKNGSSISKTKADGSESYNSFWQALND…	694	>WP_201210061.1|hypothetical protein	MDESSGRISAGLSQEINSHRARLAPFFNGNAKSNPSVSFANDGTGFGKSYNVFDQFVEHSAVRNDSGGHRNLFFITPHKAQIDVSLVTQEKAAARGVSILSFLAERDLSDLNFVGWVTQVRNEDLYNGWIKALSTEYYREVISELSSALSGVKSTDAEYMRYLSLGVADHLRDVELQRRIEASKIRLLFALQDLAKAVIREKVGSKFVSVQDLFKDARTDRDVAKIAVVDHVLPFERAKVGPTIFVATTARFLKRAFIAYIDKKKEPNIKKLSFDAILGAKRSPTNAEEDSIAPIGAACSLSHDEQIAYLRDDFFISDEANFFKAHGITFNLVVDEEHDSYDRIFEESKKKLVNERVKPPHVIAGLHRLMQMVSEEYGPDDEQPIAFNETTELMNDLRR…	1305
WP_064614553.1	1 member(s), 1 organism(s)	g-proteobacteria	hypothetical protein [Pseudomonas sp. JY-Q]	645	0.0	22.610	MTPINLLENGAAAKARTNMLKLPGDLASIIDRLSVLEEGYGHIQAAVVEVTRKYGEEAQVYYPRVDSTIKDFIRKTLGIPASTKLHYSKFGGRKGVFGFLYLSTHAPAPGHVSQVITEHSLDPCYVIQALVDLKLKLSYLNDVHQRYEIEPVEYNADLYLGLVFSRTARNGNDVFEALEYELYFSKEQELVVTLKRAIMECAASVESASRPVTDSGMLMFDWSGKRYQRVQALSATTNSDRNYMAFSTNNPGAKALDLYHNSINYHQTDCLNRIERLLKRADIDYSPIVYQATHQVRTFLEGLPTMSNPLWLLDTAKDTAATEAWLSTIGDLADKFGACKVLSGEGLPLPSELKVGNTNYLVVSPKVKTPGKSKNGTSISKAKGEATEAYNSFWQALDD…	694	>WP_064614551.1|hypothetical protein	MDAREGRISSELSHEINSHRTRLAPFFNGNAKPNPSVSFANDGTGFGKSYNVFDQFVEHSVVRDGGGGHRNLFFITPHKAQIDVSKITQERAAARGVSILSFLAERDLSDLNFVGWVTKVRNEDLYAGWVRALSTDYYREAISELSSAISGLNATESEHMRYLKLGVTDHLRDIELQRRIDASKQRLLFALHDLAKSVIREKIGSQFVTTEDRFRGVRTERERVKVEVIDHLLPFERAKVGPTIFIATTARFLKRAFIVYIDKKKEPNIKKLSFDAILGAKRSPTNAEEDTIAPIGAACSFSHDKQIAYLKDDFFISDEANFFQAHGITFNLVVDEEHDSYDRIFEESKKKLVSERVKPPHVIAGLHRLMEMVSAKYGPDDEEPIAFNETVELMQDLRR…	1307
WP_219168942.1	1 member(s), 1 organism(s)	g-proteobacteria	hypothetical protein [Pseudomonas amygdali]	645	0.0	21.705	MTPIDLLEPGAAAKARTNMLKLPGELSVIIDRLSVPEEGHGHIQAAVVEVTRQFGEEPGVYYHRVDSTIKDFIRKTLGVPTSTKLHYSKFSSRRGVFGFLYLSTHAPAQGHVSQVIVEHSLNPCHAIQALLDLKLKLSYLSDVHKHYEIAPVEYNADLYLGLVYSRTVRTGNDVFEALEYELFFSKEQELVLNLKRMVMECAASADSVSRPVTDSGMLMFDWSGKRYERVRPLNATTNSDRNYMVFASNNPEAKALDLYHNSINYHQTDCLNRMERLLTRAGIEFSPLVYEATHQARAFLEGLPTMSNPLWLLDTAKDSSDNEAWLSTIANLADTFGVHKVLSGEGLPPPTDLEIGNASYLVVSPKVKTAGKSKNGSSISKSQGEETQAYNSFWQALND…	694	>WP_219168944.1|hypothetical protein	MDGRIGVALSREINSHRARLAPFFDGNAKPNPSVSFANDGTGFGKSYNVFDQFVEHCAVRNERGGHRNLFFITPHKAQIDVAEVTQDKAAERGVSILSFLAERDLSDLNFVGWVSKIRNEDLYISWISALSADYYRDAISELSSAVSGVKATEAEHARYLKLEDPDHLRDTELRRRIDASKSRLLFALQGLAKAVIREKVGFQFVTVEDRFKDARSHQERTKIEVIDHVLPFERAKVGPTIFIATTARFLKRAFIVYTDKKREPNIKKLSFDAILGAKRSPTNAEEEAIAPIGSACSLSHDEQIGYLKDDFFISDETNFFRLHGITFNLVIDEEHDSYDRIFEESKKKLVNERVKPPHVIAGLHRLMEVIAEDYGPDDDEPIAFKETVELMQDLRRHYE…	1301
WP_028941093.1	1 member(s), 1 organism(s)	g-proteobacteria	hypothetical protein [Pseudomonas]	643	0.0	22.639	MTPINRLETGSAGKARTNMLKLPGDLSGIIDRLSVLEEGHGHIQAAVVEVTRQFGEEPEVYYPRVDATIKDFIRKMLGVPASTQVHYSKFSGKKGIFGFLYLSIHAPAPGHVRQVITEHSLNPSYAIQALLDLKLKLSYLSDVHKHYEIAPVEYNANLYLGLVFSRTAKNGNDVFEALEYDLFFSKEQELVVNLRRAVMECAASADSVSRPVTDSGMLMFDWSGKRYQRVRSLNATTNTDRNYMAFATSNPEAKALDLYHNSINYHQTDCLNRIERLLIRAGIEFSPLVYEATHQVRAFLEGLTSMSNPLWLLDTAQAGNEAWESTIATLADQFGACKVLSGEGLPLPTELAVGNTNYLVVSAKVKTAGKSKNGSSIFQPKGEEMEAYNSFWQALRDSQ…	692	>WP_028941092.1|hypothetical protein	MDGRISAALSHEINSHRARLAPFFDGNSKPNPSVSFANDGTGFGKSYNVFDQFVEHSAVRNESGGHRNLFFITPHKAQIDVSQVTQDKAAERGVSILSFLAERDLSDLNFVGWVSKVRNEDLYIGWISALNSDYYRDAVSELSSAINGLKAAEAEHTRYLKLEDPDHLRDIELRRRIDASKSRLLFALQGLAKAVIREKVGSQFVATEDRFKGPQNHRERAKIEVIDHVLPFERAKVGPTIFIATTARFLKRAFIAYTDKRREPNIKKLSFDAILGAKRSPTNAEEEAIAPIGAACSLSHNEQIGYLKNDFFISDEANFFKIHGITFNLVVDEEHDSYDRIFEESKIKLVNERVKPPHVIAGLHRLMEVISEEYGPDDDEPIAFDETAELMQDLRQHYE…	1302
WP_179114738.1	3 member(s), 3 organism(s)	g-proteobacteria	hypothetical protein [Pseudomonas sp. ABC1]	642	0.0	22.668	MTLFNLLESGTAAKARTNMLRLPGDLEGIIDRLSAPSEGIGHIQAAVVEVTRRAGEEAAAYYQRVDSTIKDFIRKTLGIPDSTQVHYSKFNGRKGLFGFFYLSTLVSAPGQVRQVIAEYSLNPSYAIQALLDLKLKLSYLSDVNKNYEIAPVEYNADLYIGLVLSRTARNGTSVFEALEYDLYFSKEQELVVTLKRAVMECTPSQNTVSRPFTDSGMLMFDWAGKRFQRSRSLSATTNSDRNYMAFATGNPNAKALDQYHNSINYHQTDCLNRLERLLEHADVEFSPVVYEATHQVKAFLEGLPTMSNPLWLLDTAKSPSDNQAWLSAIATLASKFGASRVVAADSLPAPTALEVGSTNYLVVNEKVKTPGGSKNGSSILKTNAEGDKSYNSFWQALNA…	694	>WP_179114737.1|hypothetical protein	MSLLDGSIPAELRNEINSHRAKLAAFFNGNAKANPSVSFANDGTGFGKSYNVFDQFVEHSAERCERGGHRNLFFITPHKAQIDVSKVTQEKAATRGVSILSFLAEQDLSDLNFVGWVSKVRNEDLYLGWIKAFKAGYYQEAIGELDNAVSGLKATESERARYIKSGIADFLREVELERRVNLSKQRLLHALQDLAKAVIQEKVDDRFVTTQRLFQLAGNDRERAKIQVIDHVLPFERAKVGPTIFIATTARFLKRAFIVYLDKKREPNIKKLSFDAILGAKRPPTDAEQEEIAPIGEACSLPHGEQIAYLRDGFFIRDDSNYFKEHGITFNLVVDEEHDSYDRIFEESKKKLVSERVKPPHVIAGLHRLMETITAEYGPDDDEPIAFNETVDLMNDFRR…	1305
WP_053932608.1	1 member(s), 1 organism(s)	g-proteobacteria	hypothetical protein [Pseudomonas coronafaciens]	641	0.0	21.576	MTPINLLEPGAAAKARTNMLKLPGDLSVIIDRLSVLEEGHGHVQAAVVEVTRQFGEEPGAYYQRVDSTIKDFIRKTLGVPTSTKLHYSKFSSRRGVFGFLYLSTHAPAQGYVRQVIAEHSLNPCHAIQALLDLKLKLSYLSDVHKHYEIAPVEYNADLYLGLVYSRTVRTGNDVFEALEYELFFSKEQELVLNLKRMVMECAASADSVSRPVTDSGMLMFDWSGKSYQRVRPLNATTNSDRNYMAFASNNPEARALDLYHNSINYHQTDCLNRIEHLLTRAGIEFSPLVYEATHQVRAFLEGLPTISNPLWLLDTAKHSGEHEAWVSAIATLADKFGVCKVVSGESLPPPADLEVGNASYLVVSPKVKTAGKSKNGSSISKADGEDTQAYNSFWQALND…	694	>WP_053932607.1|hypothetical protein	MDGRISAALSHEINSHRARLAPFFDGNAKPNPSVSFANDGTGFGKSYNVFDQFVEHCTVRNESGGHRNLFFITPHKAQIDVSEITQDKAAERGVSILSFLAERDLSDLNFVGWVSKIRNEDLYISWINALSADYYRDAVSELSSAVSGVKATESEHARYLKLEDPDHLRDTELRRRIDASKSRLLFALQGLAKAVIREKVGFQFMTVEDRFKDARTHQERAKIEVIDHVLPFERAKVGPTIFIATTARFLKRAFIVYTDKKREPNLKKLSFDAILGAKRSPTNAEEEAIAPIGSACSLSHDEQIGYLKDDFFISDETNFFKLHGITFNLVIDEEHDSYDRIFEESKKKLVNERVKPPHVIAGLHRLMEVIAEDYGPDDDEPIAFEETVELMQDLRRHYE…	1301
WP_122407641.1	1 member(s), 1 organism(s)	g-proteobacteria	hypothetical protein [Pseudomonas viridiflava]	640	0.0	22.309	MTLFNVLESDAAAKARTNMLKLPGDLDGIIDRLSAPHDGGGHIQGAVVEVAKKYGEEFSDYYQRVDSTIKDFIRKTLGIPASTGVHYSKFSARKGVFGFIYLSSRAAESGQVRKVIAQHSLNPCHAIQALLHLKLKLSYLNDVHKNYEIAPVEYNANLYLGLVFSYSTKNGNDVFEALEYDLYFSTQQELVVTLKRAVMECTSQDSVSRPVTESGMLMFEWGAKRFKQVRSLNATTSSDRNYMAFATNSPKAKALNKYHNSINYHQTDCLNRLGRLLGEAGVEFSAVVFQATHQVTSFLEGLPTMSNPLWLLDTAKNLSGNKDWLTTIASLAEKFGASKVLSADGLPEPTELEVGTTNYLVVSEKVKVAGKSKNGSSIFQANATGAESHNTFWQALNAR…	693	>WP_122407642.1|hypothetical protein	MNSKDGSISTALSDEINSHRARLAPFFNGNDKPNPSVSFANDGTGFGKSYNVFDQFIEHSTERSERGGHRNLFFITPHKAQIDVAKVTQAKAAARGVCILSFLAEQDLTDLNFVGWVTRVCNEDLYLGWMKALKSDYYREAVAELGNAMSGMKATESEQARYLKLGVADYLRQTELERRIKASKQRLLQALQGLAKAVIREKVDNQFVTTQQRFQPARDGRDRAKTQVIDHVLPFERAKVGPTVFIATTARFLKRAYIVYLDKKREPNIRKLSFEAILGAKRPLTAAEEREVIPIGLACSLSHDEQIAYLKKVYFVRDDSNFFKEHEITFNLVVDEEHDSYDRIFEESKKKLVSERVKPPHVIAGLHRLMETITADYGPDDDEPIAYAETVELMSDLRR…	1304
WP_260958487.1	1 member(s), 1 organism(s)	g-proteobacteria	hypothetical protein [Pseudomonas citri]	630	0.0	22.857	MTLFNVLESGTAAKARTNMLKLSGDLEGIIERLSVPEEGQGFVQAAVVEVARKYGEEAAEYYQRVDSTIKDFIRKTLGVPASTGVHYSRFSGRKGVFGFLFLSIQAPEPGQVRRVIAEHSLYPNYAIQALMDLKLKLSFLGDVHKHYEIAPVEFNADLYIGLVHSRTMKNGSYVFDALQYDLYFSTEQELALTLSRVTMQCSLSQDSISLPVGETGNLMFDWSGKRFQRTRKLNATTDSDRNYMAFATNNVNATAFDQYHNSINYHQTDCLNRIERLLKRYGIEFKPVVYEATHQVKTFLEGLPKMSNPLWLLDTSSKPSTDEAWLGSTSKLADKFGASKVLTAESLPAPTDLEVGTTNYLVVNEKVKTPGGSKNGSSIFDTSANEAHNSFWQALARKQ…	692	>WP_260958486.1|hypothetical protein	MNTKNGSISAALSDEINSHRARLAPFFNGNAKPNPSVSFANDGTGFGKSYNVFDQFIEHAAERDERGGHRNLFFITPHKAQIDVSKATQDKAAARGVSILSFLAERDLSDLSFVGWVSKVRNEDLYASWAKALYSDYYHETVNELSNATSGLKATETEQARYLKSEVADYLREAELERRIDAAKQRLLHALQDLAKAVIREKVGFEFVTTQERFLRASNDRERAKIQVVDHVLPFERAKVGPTIFIATTARFLKRAFIVYLDKKREPNIKKLSFEEILGAKRPPTNAEEESIAPIGAACSLSHDEQITYLIEDFFVPDESNYFKTHGITFNLVIDEEHDSYDRIFEESKKKLVSEKVKPPHVIAGLHRLMEMISAKYGPDDEEPIAFNETVELMKDLRR…	1305
WP_095054782.1	1 member(s), 1 organism(s)	g-proteobacteria	hypothetical protein [Pseudomonas sp. Irchel s3b2]	628	0.0	22.078	MTLFNVLEPGAAAKARTNMLKLPGDLEAIIDRLSAPAEGVGHIQAAVVEVTRKSDEKTDGYYQRVDSTIKDFIRKKLGLSASTGVHYSKFNARKGVFGFLYLSTRPPVPGQVRGVIAEHSLNPHYATQALLDLRLKLSFLMDVNKHYEIAPVEFNADLYIGLMLSRTSRDGSFVFDALEYDLYFSKEQELAIKLNRVAMVCSSTQEAISRPVTETGTLMFDWAGKRFQRTRKLSATTNSNRNYMAFATNNENAEACDRYENSINYHQTDCVNRIQRLLKLLGVEFNPVVYEATHQVKAFLEGLPTMSNPLWLLDTVTSYSSDEARLSFITYLADKFGASKVLTADCLPDPTKLKVGTTNYLVISEKVKTLGGSKNGSSIFNTSAGESFNTFWQALAAKQ…	692	>WP_095054783.1|hypothetical protein	MPKKPRDTEGGNRPPEAPPRHQSDLFSNTPPTSKSAISAELSDEINSHRGRLAPFFNGHAKPNPSVSFANDGTGFGKSYNVFDQFIEHAEVRSERGGHRNLFFITPHKAQIDVSKVTQKKAAARGVSILSFLAEQDMADLNFVGWVSGIRNEDLYVGWTKALKVDYYKETIGELRNAITVLKIIEDEQNRFLKSGVTDYLREADLKRRIDAAKYRLLYALQDLAKAVIREKVGFEFLTTLELFQRTNDARDRAKIQIIDHVLPFERAKVGPTIFVATTARFMRRAFIGYLDNKKEPNIKKLSFDEILGAKRSPTDAEEDSIASIGAACSLSHDEQIAYLKDYFFIPDESNFFRLKGITFNLVVDEEHDSYDRFFEDGKKKLISENVKPPHVIAGLHRLM…	1335
WP_293176255.1	3 member(s), 2 organism(s)	cyanobacteria	hypothetical protein [unclassified Microcoleus]	618	0.0	16.993	MKNKTAALSDISRTNQLKILENPQEVAEKLRKYLFKEGQGIEHFELKYPIAEDKDSENEDSRPTFYKERHKYIKAQVQERLAAHGEKREKSEIQYFLSYTGGKKYVFFLSPNKNHSGWQKLFTDNSSARERIFNLIFKFYILSQGLYFETLNGFEELLLLHSRDLSKSKEALFVWGQNLLIKYNQHGVLTLTLSRKHRLFLPKDSYSTIDGDDLGDLLVYNDKNYYFDRDLDARKKNKINFMQFGSDPKNYDQFKKTQLYHYQNLMTKLEDFLSECQIKFKSLDFHADHYLENPFIKNIESVESLEIINNTGVDLTEDDRQFLQCFLKHQGISTIAFYNDGKTVSTYEQVPDGEDGVCWKITESIKWSDIQLEPKKNYLVFNKLLEEEAGSMAYQAKND…	770	>WP_293176257.1|hypothetical protein	MQKQTDDLNQQLDSARSKILDSYLATIEDSFRENRPQLKLINYGTGSGKTHQLFQAIYQTIEEHSNIQIIGIYVSPLREHLCVPASVESQYPDIPVYKINSLEMKTTDEYINLYKKLISSILKNKKIWKIDKKVCPDEKVQENRRNLEKVKDVIKRLEYVKNTGFGDENFNKSETDKAIWELNYLIESFLEFFIKSELDKSNCPAECLKLIEIFFPLHLLQNKSGILILTYKKFETAISYFIHNGTKWVKKSSHLDKYVIEHTDNSRKFILALDEQEDGYQIMLEEKIDIISPEKLAINNALSSINREFSMLFSTKNNENRDFLNFIDKNKGAFYEFQEHFEKDKALEPKLQKFARIYQRLTFEEGNSINFLEKIVKIQNGLDDSMEEIVGIFDNDEEN…	1317
WP_150817335.1	2 member(s), 2 organism(s)	g-proteobacteria	hypothetical protein [Pseudomonas fluorescens]	618	0.0	20.546	MTLFKVLESGAAARARTNMLKLPGDLEGILDRLSNTGEGVGHIHAAVVEVTRKPAEKSEEYFQRVDSTIKDFIRKELGLSVSTGVHYCKFSGRKGMFGFLYLSNQSPMSGQVRGVVAEHSLNLHYAIQALLDLRLKLSFLTDVEKHYDIAPVEFNADLYIGLVLSRVSRNGSHIFDALKYDLYFSKEQELVISLKRVTMHCSIAQDSVSLPVAETGLLMFDWAGKRFQRTRRLNATTDSDRNYMAFATNNVNAKACDLYHNSINYHQTDCLNRIERLLKHSGIAFSPVVYEATHQVKKFLEGLPTMSNPLWLLATAANSSSDEAWLGSIANLADKFGASRVLTADSLPAPSELQVGTTNYLVVSEKVKTPGGSKNGSSIFDTTSDESFNTFWQALAAKQ…	692	>WP_150817334.1|hypothetical protein	MNSKDGSISAALSYEINSHRARLAPFFNGNAKPNPSVSFANDGTGFGKSYNVFDQFVEHSAKRSELGGHRNLFFITPHKAQIDVSRVTQEKAAERGVSILSFLAEQDLSDLSFVGWVSKARNEDLYAAWTKALNSDYYRESVSELGNAISGLRATEAEQARYLKLGSTDYLLEAELARRIDAAKQRLLHALQDLAKAVIREKVDCEFVTTQQRFQSASNDRERAKIQVIDHVLPFERAKVGPTIFIATTARFLKRAYIVYLDKKREPNLKKLSFEEILGAKRPPTDAEEESIAPIGAACSLSHDEQVTYLKENFFVSDESNYFQVHGITFNLVVDEEHDSYDRIFDESKKKLVSENVKPPHVIAGLHRLMEMISAEYGPDDEEPIAFNEAVELMKNLRR…	1305
WP_293349738.1	1 member(s), 1 organism(s)	cyanobacteria	hypothetical protein [unclassified Microcoleus]	615	0.0	17.212	MKNKTAALSDISRTNQLKILENPQEVAEKLRKYLFKEGQGIEHFELKYPIVEDKDSENEDSRPTFYKERHKYIKAQVQERLAAHGEKREKSEIQYFFSYNGGKKYVFFLSPNKNHSGWQKLFTDNSSDLEIIFNLIFKFYILSQGLYFETLNGFEELLLLHSRDLSKSKEALLVWGQNLLVKYNQHGVLTLTLSRKHRLFLPKDSYSTIDGDDLGDLLVYDNKNYYFDRDLDARKTNKINFMQFDSDPKNYDKFKKTQLYHYQNLMTKLEGFLSECNIAFESLDFQADHYLENPFIKNIESVEFLEIINNTGLDLTEDDRQFLQCFLKHQGVSTIAFYNHGKTVSTYEQVPDGEDEVCWRITESIKWSDIQLEAGKNYLVFNKLLEEESGSMAYQAKDN…	774	>WP_293349735.1|hypothetical protein	MQKQTDDLNQQLDSARSKILDSYLATIEDSFRENRPQLKLINYGTGSGKTHQLFQAIYKTIEEHPKNQIIGIYVAPLREHLCVPASVESQFPDIPVYKINSLEMKTTDESIKLYKELISSILKNTKIWKIDKKVCPEEKVQENKRNLEKVKEVIKRLEYVKNTGFGDEDFNESEITRARRELNHLIESFLEFFIKCELDRRNSPAECSKLIEIFFPLHLLQNKSGILMLTYKKFETAIPYFIYNGTKWVKKSSHLDKYVIEHTDNSRKFILALDEQEDGYQIMLEEKIDIISPEKLAINNALSSINREFSMLFSTQNNENRDFLNFIDKNKGAFYEFQEHFEKDKALEPKLQKFARIYQRLTFEEGNSINFLEKIVKIQNGLDDSMEQIVGIFDNDEEN…	1317
WP_184596387.1	1 member(s), 1 organism(s)	g-proteobacteria	hypothetical protein [Pseudomonas nitritireducens]	613	0.0	23.338	MSLFTNLAHEAAARARTNMLTLPGALEAIIDQLSAPTPGVGHIQAGVVEVTRPSGERTDTYYQRVDATIKEYIRQKLSLPAGTGVHYTKFSARQGRFGFLFLSGQAPTPGQVRQVISDHSLDHHKVIESLLDLRLKLSFITDVEKRYDISPVEFNAELYLGMMFSYARKDEAGVFDALRFQVYFSRQQEIALSLHRVMMECAPDAKDISRPVTESGTLMFDWAGRRFQLKRRLSATKSDRNFMAFATSNENPEAYERYENSINYHVTDCLNRLLKILDQAGVESRPVEFQATHQVRKFLESIPDTTNPLWVLDTTTDPKRKAAVESLANTIGAAKVVNADSLPAPEALLERDVSYLVVSEASPEAGSSIVDRSSNVSYTTFWQAMAAQQKNPKAQFDFY…	682	>WP_184596389.1|hypothetical protein	MPKKPTDTTGGNRPPENPPSSHGDLFAGTSPARKGKLSDELSREINSHRARLAPFFNGNAKPNPSVSFANDGTGFGKSYNVFDQFIEHASERNDQGGHRNLFFMTPMKSQIDISPATKAKAEARGIHFLSFLSIADIADLEFTGWVTGIKNEKLYRGWIQKLTTIHYQDATNELSSSISNLTLTLADVEDQKRRGDLDLARKQELEQKLKQARRRLNMALVALAKAVITEPKHGAYITTAARFAETDPKGAPYIEILDHILPFERAKVGPTIILATTAKFMAQTHAVYVDQNQKPNLKLTRFDSIVGAKRDTTAAEKAEIPSIGSVCNLTFDEKITYLKESFFLRDDKNYFLEHGITFTLVVDEEHDSYDWMHRHAHKKLISDQVKPSHVLAGLYRLME…	1332
WP_045053644.1	1 member(s), 1 organism(s)	cyanobacteria	hypothetical protein [Aliterella atlantica]	610	0.0	15.990	MRDKIINKLSDISRTNQLQILQTPEEVAEKLFQYLFELGKGIEYFSLQYQAEDEYSEDEGSQPTFYERRHRYIKSQVQERLSISGEKLKYSDIQYFLSSADGKTYVFFLSPNKNHSGWKQLFSGSRERILNLVFKFYILSQGLSVETINGFEELLLVHSMNLSKSKDALLVWGQNLLTRYNHHNVLTLTLSRKSRLFLLKDHYSTLDGDDVGELLVYKNKKYYFERDRDARRQNSIYFMRFDKDDENFDKFKKTQLYHYQNLMTKLEKFLSECDIAFKPLHFQADHYLENPFIKNIESVESLEIINNTGVDLTESDQQCLKVFLKHQGVNLLTFYNSGKTVSTYEQVEVEGEEDPRWRITEVVPWSKVKLDKKKNYLVFNKLLEEEGGSMAYQKEDALW…	768	>WP_045053643.1|hypothetical protein	MQKPESFHSKILNSYLRTIEDSFLENLPQLKLINYGTGSGKTHLWFQAVYKTIEKYPNVQIIGIYVAPLREHLSVPTSVVSQYTDIPVYKLNSLEMKTTDEYIKLYKKWIPSILRSKSFWQSISKKYPHEKVQENKQKLEQVKGVINRLEYVKLVGFGDEELNSSVTTKARRELNNLLESFLEFIIKCELEQEECSNEYLKLMEIFFPLHLLREKSGILTLTYKKFETDVPYFIHNGETWVKKSSHLDKYVIQHTNDYRKFILAFDEQEDGYQIMLDKKIDIVSPEKLAVNNALSSINREFSILFSTQSNENREFLNFVDKNKAAFHEFQEHFEKGKVIEPELQKYTRIYQQLIYEQGNSINFLKQLIAIRNGLENSLEEIVDIFDDSDKENPTILNFE…	1307
WP_013983930.1	6 member(s), 6 organism(s)	g-proteobacteria	hypothetical protein [Stutzerimonas stutzeri]	609	0.0	22.208	MTLFNVLEPGTAAKARTNMLKLPGDLETIIDLLSAPTEGVGHIQAAVVEVTRNSDERTERYYQRVDSTIKDFIRQKLGLPASTKVHYSKFNARKGAFGFLYLSAFPPEPGQVREVIAKHSLNPLYAIQALLDLKLKLSFLMDVDKHYEIAPVEFNADLYIGLMLSRTSRDGKFVFDALAYDLFFSKEQELAIKLNRVVMECSSTQDSISRSITDSGELMFDWAGKRFERTRRLSATTNSDRNYMAFATNNENARACDRYENSINYHQTDCINRIERLLNLSGVEFIPVVYEATHQVKAFLEGLPTMSNPLWLLDTVTSYSSDEARLGFISELVDRFGASKVLAADSLPDPTQLDVGTTNYLVLSEKVKTVGGSKNGSSIFETSIDESFNSFWQALAAKQ…	692	>WP_013983929.1|hypothetical protein	MQKKLRDDKGGSSPPETPPLPNGDLFAGITPARKGAISAALSDEINSHRARLAPFFNGHAKPNPSVSFANDGTGFGKSYNVFDQFIEHAAVRGERGGHRNLFFITPHKAQIDVSKATQEKAAAQGVSILSFLAEQDLSDLNFVGWVSGVCNEDLYVGWTRTLKTDYYRETIGELSSAISGLKITEAEQTRFLRSGVTDYLREADLERRIDAAKSRLLYALQDLAKAVIREKIGSEFQTIHERFQRAKDDRDRAKIQIIDHVLPFERAKVGPTIFVATTARFLKRAFIGYLDNKKEPNIKKLGFDEILGAKRSPTDADEDAAAPIGAACSLSHDEQIAYLKSDFFLPDEANYFHLNGITFNLVIDEEHDSYDRIFEDGKKKLISEKVKPPHVIAGLHRLM…	1334
WP_004009120.1	140 member(s), 35 organism(s)	eubacteria	hypothetical protein [Escherichia coli]	608	0.0	23.467	MAAEWGLQPPDYAPKARTQLFDIHDTADVMLEKLLQLPSTNGWGIDAICITKVKEYSMKWDDFFIELHREIQNILSLKLGTKNNREFQYQTLRKGNSYLVMFLSPDARPYHQWVNELKIKGFDQYKIAQTVLGLRLKLHFLDNAGKYFEVSHGAYNSEIFLGAVVQKEEPDKRGNYYVDALQSDLFYSPDYGDLTFTLKGICFRAKAEELGVLSDYGRILIKGKKSLQLLEKVDGRKYRKMPYMRFASKAYSGCKNHAENLVQNVLGDILSQADIAFSPRVFCATHSQLDFLTTNIKTLQRPLVIIDNLDNGEEPEAHQRFIHYLKKELDAVDIISPRELIDLDKDVNYLVLNQSKKINGSSISLGEDTFLNSTWQALNEAKAGKKGLLDYYSRLKVDF…	692	>WP_089541627.1|hypothetical protein	MQSELNHNIRHLPLPQSVREAITAARKQAGTFYAFTEADTPLLIQSQDGTASGKSYNVFAQYIESVNPAINPGNSHRNLVFITPLKSQIDIPEQLIARARDKKIELLPYLSQGDIADLGFTSWVKSPEGKTPTNRERYRRWIKQANELMSGEIQLIFQRLKAEVDARNSLEVRLETEIKVGATFEQKRLEDELRLNSFHLAGRLQEATVAMLNALNQDLAVLLDGEATNPRYALATEMVKHLFPFQIALYRRCILLATTKKFDGSVLLLKRDKEGDYHRSSQQLDHVLGQKKGLKVNPLGEIANQTNPQRIESLKEQYWITDEDSPFAQRDIRFTLVLDEEHEAYRIFQQNVCQTLMNDDQQLPSLLAILHRVLEYVDECSSDERAPGYTPLKNYVDEI…	1327
WP_228056576.1	2 member(s), 1 organism(s)	cyanobacteria	hypothetical protein [Microcoleus sp. LEGE 07076]	598	0.0	16.847	MNNKTAALSDISRTNQIEILQKPQELAEKLFQYLFKMGKGIESFPLPYPLPEDKDSENNEESRATYYKKQHKYIKEEVQKRLAAQGEKWEKSDIQYFLSYTEGKKYVFFLSPNKTHSGWQKLFTDNSSNRERIFNLIFKFYILSQGLSVETINGFEELLLLHSTTLGKSKDALFVWGQNLLIKYNPYNVLTLTLSRKRRKFLLPKDKKDYKTVDADNLGELLVFKNKNYYFDRDLDSRAKNDIYFMQFDTDPKNYNKFKKTQLYHYQNLMTKLEGFLSECQIKFKSLDFQADHYLENPFIKNIESVESLEIINNTGVDLTESDQQFLQHFLKHQGVSTIAFYKDGKTVSTYEKVESEGEDGVCWRITESIKWSDIQLEPEKNYLVFNKLLEEEAGSMAY…	778	>WP_193975261.1|hypothetical protein	MQKQTDDLNQQLESVRCKIINSYLATIEDSFKENRPQLKLINYGTGSGKTHQLFQAIYKTIEEHSNIQIIGIYVAPLREHLCVPTSVESQYPDIPIYKINSLKMKMTDEYIKLYQELISSILKNKNIWKIDKKVCPAETVQGNKRNLEKVKDVIKRLEYVKNTGFGDEDFNDSEITRATRELNNLIESFLEFFIKCELDQKNCPDECLELIKIFFPLHLLQKKSGILMLTYKKFETAIPYFIHNGTKWVKKSSHLDKYVIEHTDNSRKFILALDEQEDGYQIMLEEKIDIISPEKLAINNALSSINREFSMLFSTQNNENRDFLNFVDKNKGAFYEFQEHLEKDKALEENLQKFARTYQRLTVEEGNSINFLQQIVKIQKGLDESMEEIVRIFDNNDEQ…	1318
WP_292869453.1	1 member(s), 1 organism(s)	cyanobacteria	hypothetical protein [Nostoc sp. LPT]	597	0.0	15.496	MKDKMTKAFSDKSRTNQLEILMKPEEVAEKLFLYLFKNNIGIEHFTPEYQVPEDENSQDEDSQTNYYKKRHKFIKSQIQERLSVNGVKSKYSDIQYFLSYVDDKKNVFFLSPNNSHSGWKQLFSKNQERIFNLVFKFYLLSQGLSVETMNGFEELLLQHSRSLSKSENALIVWGQNLLIKYNNHNVLTLTLSRKRRLLLPNDEYITTDSDDLGELLVYKNKNYYFERDLDARRQNSIHFMQFPKVQEDFDKFKKTQVYHYQNLMTKLESFLSECGINFNLLHFQADHYLENHFIKNIESVELLEIINNTGIDLTESDKQFMKNFLKHQGIFLLTFYNSGKTVSTYEQVVENEDEPCWKITEVVSWSNIKLDKGKNYLVFNKQLEKEVGSMAYQKDDGFW…	768	>WP_292869456.1|hypothetical protein	MQKPQNSFSQHSESARSQILNSYLTTIEDSFRENRSQLKLINYGTGSGKTHQLFQAIYKTIQQYPNTQIIGIYVAPLREHLCVPNSIVTQYPDIPVYKLNSLEMKMADKYIKLYKKCIHSILKNKQFWKIDPKVYPHEKVQENQQKLKTVEKVISRLEYIKTVGFGDEELNSSETTKARREINNLLEDFLEFTIKSKLERSSWTDECLKLIEIFFPLHLLQDKSGILMLTYDKFETFIPYFVYKDKTWVKKSNELDKYIIQHTNNSRKFILAFDEQEDGYQIMLDKKIDIISPQMLAINNALSSITRELSILFSIQNREFLNFVEKNKGAFHEFQEHFDKNKDIDPKLQKFAPVYQRLTFEEGNSIKFLEKVVTIKKGLDKSREEIIAILNDSKQENPI…	1314
WP_198127360.1	1 member(s), 1 organism(s)	cyanobacteria	hypothetical protein [Amazonocrinis nigriterrae]	591	0.0	14.909	MKDKITKELSVQSRTNQLQILDTPEEVAEKLFRYLFNENKGIGHFSLQYQPAQDKDNEDEDSQANFYKKRHKFIKTQIQERLSASGETQKYSDIYYFLCYANGQTHVLFISNNKNHSGWKQFFKDNKERIFNLVFKFYILSQSLSLETVNGFEELLLVHSQKLTKSKDALRVWGQNLLIKYNKHNVLSLTLSRKSRLFFPKDQYSTVDTDSLGEVVVYKDKEYYFERDLDARRKNDINFMQFDKDHKNYEKFQKTQLYHYQNLMTQLEAFLTKCGILFKPLHFQADHYLENPFIKNIESVESLEIINNTGNDFNESDQKFLKNFLKHQGVSILTFYNYGKTVSTYEKIEIEGEDDTCWRITEVVPWSDIKLDKEKNYLVINKVLEEEAGSMAYQRNDGF…	772	>WP_198127359.1|hypothetical protein	MQKPKDSLSQQLESARSEILNSYLTAIEDSFRENRPQLKLINYGTGSGKTHQLFQAIYQTIEEHPDQQIIGIYIAPLREHLSVPSSLESQYPDIPVYKLNSLEMKTTEENIKFYKQWIPSILKNKSFWKNISKAYTHEKIQENQQKLDKVKNVISRLEFIQKTDFGNEEFNSSETTKAIRELNNLVESFLEFIINCKLAQESWPIECLKLIKIFFPLYLLQDKSGIVMLTYDKFETRIPYFIHNSKKWVKKSSYLDKYVIQETNDSKRFILAFDEQEDGYEIILDEKIDIISPQKLAINNALSSINREFSILFSIQSDENRKFLNFIEKNKGVLYEFQEHFEKNKAIEEELQQFAPIYRRLTYEEGNSINFLEKVVAIKKGLGESIEEIINIFDIYDEE…	1312
GER79131.1	2 member(s), 2 organism(s)	GNS bacteria	conserved hypothetical protein [Candidatus Denitrolinea symbiosum]	590	0.0	16.787	MINLTNALSDISRTNQIKIIQSHEEVAEKLFQYLYKSGKGIEYFSIKGWYAKEDRPRNDKQASDSFFRKRHKNIKQEIQKRLAEYGEKPDLSSIQYFLSYADGANYVFFLSPNNTHSGWKQLFSEKWGTSNRERIFNLVFKFYILSQGLPSETINGFEELLLVHSKNLSEKKGALLVWGQNLFVKYNHHRVLTLTLSRRSMRFLPKDQYSIMDGDDIGELLVHKKINYYFERKRDARSANSIMFMRFDSKDENYEKFKQTQLYHHHNLISKLEGFLEECNITFTPLHFQANFYLENPFIKNIEAVQSLEFINNTGHDLTEINKKFLTNLLKYQGVQMLTFYNDGKSISKYSLVEGEDDLCWEISECVPWSDVVLDRNKNYLVFNRQFDEESGSMAYQRE…	780	>GER79130.1|conserved hypothetical protein	MKNKSSSIPKETEEGPRTRIINSYLEIIDNGIRENRPSIKLINYGTGSGKTHQLFQAICETINKYPDMQIVGIYVAPLREHLQVPTLIESQYPEIAVYPINSLEMKTTEDSIKAYKKWIPAILANKGFWKKSAKNNSWEKEQEARQNLSNAKKAISRLEYIKKSDFGNHEFKQVEITDAMRDLNNCIENFLEFVVKYKSDEKDWPIECVNLIAIFFPLHLLREKSGILMLTYDKFETLVPYFNRSGENWVKKNDYLDKYITKHTDSNRKFIVAFDEQEDGYQIMLKHKIDIISPKKLAINNALSSIKREFSVLFSAANDENRQFLNFIENNPGAFYELQEFSEKGKVIDPGLQKFIPTYNRLTVEEGNSIKFLTKVIELNKGLQKSFAEIAGTFDDYGE…	1317
NDJ25339.1	1 member(s), 1 organism(s)	cyanobacteria	hypothetical protein [Nostoc sp. B(2019)]	589	0.0	15.655	MRDKMTKALSDKSRINQLQILLKPEDVAEKLFLYLFKTGKGIEHFVPEYQVVEDEYSQDEDSQADFYEKRHRFIKNQIQERLSVNGEKPKYSDIQYFLSYVDGKNHVFFLSPNKSHSGWKRLFSNNQERIFNLVFKFYLLSQGLSVETMNGFEELLLLHSMSLSKSENALIVWGQNLLIKYNHYNVLTLTLSRKRRLLLPKDEYITTDSDDLDLLVYKNKNYYFKRDLDARCKNSIYFMQFPKAQEDFDKFKKTQIYHYQNLMTKLEGFLSECDITFNLLHFQADHYLENPFIKNIESVESLEIINNIGVALTESDQQFVKNFLRQQGVSLLTFYNSGKTVSTYERIEVEGEDEPCWRITEVVPWSDINLDKGKNYLVFNKDLEQEAGSMAYQRNDALW…	769	>NDJ25340.1|hypothetical protein	MQNQEDSFSQHSESDRSKILNSYLTTIEDSFRENRPQLKLINYGTGSGKTHQFFKAIYKTIQEHPNTQIIGIYVAPLREHLCVPTSVRSQYPDVPVYKLNSLEMKTTDEYIKLYKKWIPSILKNKKFWKIDPKVYAHEKVQESQQKLKTVEDVIRRLEYVKTVGFGNEEFNSFEAKKAIRQLNNLLETFLEFTIKCKLDRSSWPDECLKLVEIFFPLHLLQDKSGILMLTYDKFETAIPYFIHKDKTWVKKSNDLDKYIIQHTNNSRKFILAFDEQEDGYQIMLDEKIDIISPQRLAINNALSSINREFSILFSNQNNENREFLNYVAKNKGVFHEFQEHFEKNKVIDPKLQKLAPVYQRLTFEEGNSINFLQQVVTMIKRLEKSMEEIAGIFDDSEQE…	1315
TAG92410.1	1 member(s), 1 organism(s)	cyanobacteria	hypothetical protein EAZ18_14775 [Oscillatoriales cyanobacterium]	586	0.0	16.486	MKNKTAALSDISRTNQLKIEEKNLKDVAEKLRQYLFKMGKGIEHFTLEYRLSEDKDSENEDSRANFYKERHKYIKEQVQARLAAHGEKWEKSDIQYFLSYDKKSVFFLSPNKTHSGWQTLFTNIENYSVRERIFNLIFKFYILSQGGLSVETINGFEELLLVHSKKPQKSNLFVWGQNLLIKYNQHDVLTLTLSRKRRKFLLPKDKKKYKTVDGDDLGELLVYDNKNYYFDRNLDARATNDICFMQFDSDPKNYDKFKKTQLYHYQNLMTKLEEFLRECKINFKSLDFQADHYLENPFIKNIESVESLEIINNTGVDLTESDQQFLQQFLKHQGVSMIAFYNDGKTVSTYEKVESEGEDGVCWRITESIKWSDIQLEAGKNYLVFNKLLEEEAGSMAYQ…	779	>TAG92411.1|hypothetical protein	MQKQTDSLNQRLESPRSKIINSYLTTIEDSFRENRPQLKLINYGTGSGKTHQLFEAIYQTIEENKDIQIIGIYVAPLREHLSVPTSVVSKYPNIPVYKINSLEMKTTDEYLKLYNKLISSILKNTKIWKLDRKVCSDEKVQENRRNLEKVKDVIKRLEYVKNTGFGDEDFNDSEITRATRELNNLIEKFLEFFIKCELDQSNCPAECLKLIEIFFPLHLLQKKSGILMLTYAKFETAIPYFIHNGTKWVNKSSHLDRYVIQHTDNSRKFILALDEQEDGYQIMLEEKIDIISPEKLAINNALSSMNREFSMLFSTQNHENREFLTFVDKNKGAFYEFQEHFEKDKTLEEKLQRFATIYQRLTVEEGNSIIFLEKIVRIKNGLDESMEEIVSIIKNYDDI…	1317
WP_190630650.1	1 member(s), 1 organism(s)	cyanobacteria	hypothetical protein [unclassified Calothrix]	585	0.0	16.324	MKNQMTKALSDQSRTNQIQILDKLEDVAENLVQYLISKNKGIENFPLKYQVDGDENSQTDYYKNRHKYIKSQIQERLSVNADKPKYSDIQYFLGYVDGKNHVFFLSPNKNHSGWKKLFSNNRERIVNLVFKFHLLSQGLSVETINGFEELLLLHSKSLSKSENALIVWGQNLLIKYSHHDVLTLTLSRKRRIFLPQDEYVTTDSDDLGELLVYQDKNYYFDRNLDGRHKNSIEFMQFPTNQQDYDKFKQTQLYHYQNLMTKLEGFLSECGINFNTLPFQADHYLENPFIKNIDSVESLEIINNIGVDLTESDQQFLKNFLKQQGISITTFYNSGKTVSTYEQIEVEGEDEPCWKITEVVPWSDINLDKGKNYLVFNKSLEEEAGSMAYQRNDDFWELST…	770	>WP_190630648.1|hypothetical protein	MLCEEISNQREANRQITVKFFNENLSSFPNNKTQEVVEKFEKNILKDFIESCKNNGNWLNYYKVQEIKKFIRFLFYLFEDDSIQETIAFTQTIGWIKKLMSFWNISHNINFVFETSPEHLNIYYIKVNHPKYKSDIRIKIILYTASFNSLYVEQANKKTYLDELVEEEGQKIFFISAYQSASKGLNPIIKNHNGDEKDFDSLVLLMDSYYTVMKPSLKKSTDSEKSTTRYHFALMKSIVNLGDSNLEIKDFNKYLSQPEAGAFREQQHQILLGKAILQAIGRSERRDFPNQVIKIFINEETRKNLVNFYRYLKQEEPQEIRKFSVNNHKVYLSVQEEEKKRAIHDYDAHVYDETNASQDFQNFREQMLNEIQDFHQNNKAFAITKMWDALRDPVVFREP…	669
WP_221708122.1	1 member(s), 1 organism(s)	cyanobacteria	hypothetical protein [Desmonostoc muscorum]	581	0.0	15.394	MKDKITQELSDKSRTNQLQILQNPEEVAEKLFLYLFNEGKGIEHFPLQYPPAEEKYSEDEDSQANFYKKRHRYIKTQIQERLSANGEKRKDSDIQYFLSYADKKSHVFFLSNKKNHSGWKQLFIGNRERILNLVFKFSLISQDLSVDTVNGFEKLLLVHSKKLTKSKNALWVWGQDLLIKYNQHNVLSLTLSRQSRLFFPKDQYSTIDIDALGELVVYNNKDYYFERDVDARRKNDIYFMRFDKDNENFDKFKKTQLYHYQNLMTQLEGFLTKSGIAFKPLHFQADHYLENPFIKNIESVESLEIINNTGVNLTEDDQQFLKNFLKHQGISILTFYNFGKTISTYKEEKLEGEEEPCWRITEVVLWSDIKLDKEKNYLVLNKNLEEEAGSMAYQRNDGL…	767	>WP_221708123.1|hypothetical protein	MQKRKDSLSQQLESARSKILNSYLTTIEDSFLENRPQLKLINYGTGSGKTHQLFQAIYQTIQEHPNTQIIGIYVAPLREHLSVPSSLVIQYPNIPVYKLNSLEMKTTDENLKLYKEWISTIIENKIFLKFISKDHRHEKVQESQQKLNKVKSVISRLEYIKRADFGDKEFNSSETKKARRELNDLVENFLKLLINCQLAQESWPVGCLNLMEIFFPLHLLRDKPGILMLTYKKFETAIPYFIHNGEKWVPKSSYLDKYVIQQTNNSRKFILAFDEQEDGYQIMLDKKIDIISPQKLAINNALSSINREFSILFSTQNNVNREFLNFIEKNKGAFHEFQEHFEKDKTIEERLQKFAHIYRRLTYEEGNSINFLEKVVTIKKGLEQSIEKIVGIFNDYDEE…	1316
WKZ48520.1	1 member(s), 1 organism(s)	GNS bacteria	hypothetical protein QY306_04005 [Anaerolineales bacterium]	579	0.0	15.283	MINLTEAISDVSRTNQIKILQNPEEVAEKLFQFLFKIGKGIEYFSLKGWYSKDAQQQNEKLSSDDFFRRRHKDIKLEIQKRLAEYGEKSDLSNIQYFLSYADGNNYVFFLSPNNTHSGWKQLFSEKWGTSNRERIFNLVFKFYVLSQGLPSETINGFEELVLVHSKNLSEKKSALLVWGQNLYVKYNYHNVLTLNLSRKSMRFLPKDQYNVLDGGDVGELLIHKKQNFYFDRKRDARSANSIVFMRFDAKDENYEKFKQTQLYHYHNLTSKLESFLKECGIAFSSLDFQANYFLENPFIKNIDAVQSLEIINNTGCDLSKLEKGFLANLLRYHGIGELTFYEDGISVSKYSQTETEDDLCWEVTENIPWADIALNKDKNYLIFNRQLDEETGSMAYQRE…	782	>WKZ48521.1|hypothetical protein	MAKSKSKQPPQSSDNGPRNRIIDSYLESINNSIRDNRPQIKLINYGTGSGKTHQLFQAICETIRKHHDKQIIGIYVAPLREHLQVPEMVKAQYEDIPIYPINSLEMKTGDNYIKSYKKWIPAILANKNLWQKNTNKNRDKEQEAKQNLLSAKKVITQFEFIKKSDFDIEFKQNQITDAMRDLNNYIERFLEFIVKYKSDNEDYPAECANLLKIFFPLHLLREKSGILMLTYDKFETLVPYFIRSGENWVKKNDYLDKYVAKFTNSNRKFIIAFDEQEDGYQIMLKYKIDIISPKKLAINNALSSINREFSTLFSSDTDDNRQFLNFIENNPGALFELQEFSEKGKVIEPDLQRFIPAYNRLTIEAGNSIKFLTKLIELNKGLQKAFEEIAGTYEEYGES…	1316
HAO11727.1	1 member(s), 1 organism(s)	cyanobacteria	TPA: hypothetical protein [Planktothrix sp. UBA8407]	574	0.0	16.486	MKNKTAALSDISRTNQLKIEEKNLKDVAEKLRQYLFKMGKGIEHFTLDYPLAEDKDSENNEDSRATSYKEQHKYIKEQVQERLAAHGEKREKSEIQYFLSYTDGKKYVFFLSPNKNHSGWQKLFADNSSNRERIFNLIFKFYILSQGLYFETLNGFEELLLLHSKEPKKSKEALFVWGQNLLIKYNQHGVLTLTLSRKRRQFLLPKDQKKYKTVDGDDLGELLVYDNKNYYFDRNLDARATNDICFMQFDSDPKNYDKFKKTQLYHYQNLMTKLEGFLSECNIAFKSLDFQADHYLENPFIKNIESVGSLEIINNTGVDLTEDDQQFLQQFLKHQGVSTIAFYHQGKTVSTYEVEFEGEEEVCWRITESIKWSDIQLEPETNYLVFNKLLEEDAGSMAY…	780	>HAO11728.1|hypothetical protein	MPKQTDDLNQPLASVRSQIINSYITTIEDSFQENRPQLKLINYGTGSGKTHQLFEAIYQTIEENKDIQIIGIYVAPLREHLSVPTSVVSQYPNIPVYKINSLEMKTTDEYLKLYPKWISSILKNKNLWKIDRKVCPDEKVQENRQKLKTVPNVIKRLEYVKNTGFGDEGFNKSEIKKAILELNSLIESFLEFFIKCELDQKNCPDECLELIKIFLPLHLLQKKSGILMLTYDKFETAIPYFIHNGKTWVKKSSYLDQYVIQHTDNSRKFILALDEQEDGYQIMLEKKIDIISPEKLAINNALSSINREFSMLFSTQNHENREFLSFVDKNKGAFYEFQEHFEKDKTLEEKLQRFATIYQRLTVEEGNSINFLEKIVRIKNGLDESMKQIVEIINNYDDR…	1317
WP_283765663.1	1 member(s), 1 organism(s)	cyanobacteria	hypothetical protein [Roseofilum sp. BLCC_M114]	573	0.0	17.157	MLNITEALSDVSRTNQLKITESPEEVAEKLFQYLFKINKGIEHFSIKGWFSKEEYSQPDFYKKRHKAIKNEIQKRLLEYGEEKKYSDIQYFFSYSNGDNNVFFLSPNKTHSGWKRLFSEKQGNSFPNRDRIFNLIFKVYILSQESAVEMIDGFEELLLVHSRSLSKSKDALFVWGQNLFVNYNYFDILTLTLTRKRRLFLPKDDYRTLDGDDLGELLVYKNKKYYFDRDLDARKKNEILFMRFEQDFDKFKKTQLYCYQNLITQLENFLSECGINYERRDFQTDCYLEKSFIKNVESVEFLEVINNTGDDFNQSDQDFLQCLLNHQGVLNLTFYNNGKTISSYKPVELDNEEDSCWEITEVIPWSNVKLDENKNYLVFNKLLEKEADSTGSMAYQGDDG…	777	>WP_283765664.1|hypothetical protein	MNNLQNNPSPKTEIINSYLKTIEKSFRDNRSEIKLINYGTGSGKTHQFFQSICETIQKHTNIQVVGVYVAPLRQHLELPSLVSENYPEIPVYKINSLEMKTTDECIKLYKKWIPSILNNKNFWNISSKEISREKVDEVQKNLIKVKDVINRLEYIKKVGFGDDEFYKDQTKKAVRELNSLLENFLEFLIKYKPDKDWSDECLKLVEIFFPLHLLREKSGILMLTYEKFETSIAYFNHNGKTWIKKSSPLDRYIVQQTNESRKFIIAFDEQEDGYQIMLKHKIDIISPQELAINNALSSVNRELAILFSTKNNENRAFLDFVEKNLGSFREFEEHFDKGKPIDQKLEEFAPVYHRLIVEQGNSINFLEKVVKINKGIEQSLKEITGVFDDYDESNPIVVS…	1303
WP_054477310.1	4 member(s), 1 organism(s)	enterobacteria	hypothetical protein [Photorhabdus heterorhabditis]	570	0.0	24.230	MMKLIDFVNDCSKISPIAKTNILDIDGNICDNINKLFEVDDSSGLYVTHGQKKFFKEEGENNKRFYARVHKEIQQIIRKKLTLSSLENVVYDSFWKNYGSFSRSKEIHFFYLSHQESGIKEFVDKFEEDSDFLCKVFSAIVGLHIKRTLLKELDEHYEIEPVFYNSELYLSAEKYSQIIDAFYPRFYFSMQKELVVNLHRKVFRIETKKVMSGNTEETQLSFRTKENDFQVTGDINATEYSKKKFMRFKEGYRNSKNYSQNLVIQKIKEILNHAEIPFSERYFRADYVLHNFITVDKNFSYPLVLIDARIPEHLSDKKVKIYFEKEVKEIFDLQELAYAPVQSFESLDKSNNYLVLNSLVDEAKTSILVEGKRKNTIWDAFDHVRGKGIENADLDYYTE…	684	>WP_054477308.1|hypothetical protein	MSGDDYQFLMREHMISKLKDLMQAIGRVERKDTKMKTKIFIPDSAVENGMVQFNQLNRIKNNHPILESMSLLNHQFMQLCEKERSMCSFRSSEERKSFEKKIARNSVLLEEFFEDFVPKVLSYARKGDIDAIAFNEQLRSIESMILPSSYIRKLKLNPHVQKYQTMMDAIDALYIDISFTPQLKLCIKNHEDDTVTLTDIEHGSSIYNPKEWILAGIGNRIGDRRDEYVTYLLKEVASLNKNVFKDCIPHPSFIPLLKGNVGEYLFTLLLTKLHNCEPIASRLLSEKIGKRVYELFDFYIEAGGNLICVDSKNWSSTLDKKYQSLKTHDNAQRKAETILDDIGDKYESIKFVYLNTRMENNPLNLEQEVSKDSKIYYLNLFKESFGYKKQDYDRNDRIG…	421
WP_199331366.1	2 member(s), 1 organism(s)	cyanobacteria	hypothetical protein [Aulosira sp. FACHB-615]	564	0.0	16.687	MTKALSDKSRTNQLQILLKPEEVAERLFQYLFNKNIGIENFVPDYQASGDEYSQDEDSQSNFYKEQHRFIKKQIQKRLLEHGEERKYSDVYYFISYVNGKKNVFFLSPNKNHSGWRQLFKDNQERILNLVFKFYLLSESLSIETMNGFEELLLVHSKNLTKSKDALLVWGQSLLIKYNPHNILTLTLSRQHRRFLPEDKYTNIDSDEDWLVHNKKNYYFERKRDARRQNSINFMEFPKDQQDFEKFKKTQVYHYHNLMTKLESFLSECNIEFQPLHFQADNYLENPFIKNLESVESLEIINNTGIDLTESDKQFLKNFLKHQGISSLTFYNSGKTISTYEQVVESEDEPCWKITEVVTWSDINLDKNQNYLVFNRDLEEEAGSMAYQGNDGLWYPSGKI…	774	>WP_190870794.1|hypothetical protein	MQNSENTSDYQPESAHSQILDSYITTIEDSFRENCSQLKLINYGTGSGKTHQLFQAIYKTIESHPNTKIIGIYVAPLREHLCVPSSIINQYTDTGIPVYKLNSLEMKTTDEYIKLYKKCIYAIVENQKFWQLISKYNTNEKILENKQNLNKVKGVINRIEYFTRVDFGDEELNKSEITKARRELNKLFESFLEFLIKSQLAQETWPIECLRLMEIFFPLHLLQEKSGILMLTYDKFETSIPYFIHNGEKWVKKDDKLDKYIIQQTNNSKKFILALDEQEDGYQIMLYKKIDIISPDQLAINNALSSINREFSLLFSTHNNENREFLNFLDKNKGALRELQEYFDKNKDIDPKLQKFAPTYQRLILEEGNSINFLEQVVTIKKGLDKSMDEIVGILDNYE…	1317
WP_174713230.1	1 member(s), 1 organism(s)	cyanobacteria	hypothetical protein [Nostoc sp. TCL240-02]	564	0.0	14.199	MKDKMTKALSDKSRTNQLQILDTPEEVAEKIFLYLFKKNKGIEHFPLQYQLPEDESSEDDDSRSNFYKKRHKFIKHEIENRLYGHGLKPNKLDIQYFLSYADGQNNVFFLSPNKNHSGWKQLFNNNRERILNLVFKSYLLSQDLCIDTLNGFEELLLLHSKNLTKSKDALLVWGQSLLIKYNYHNVLTLNLSRKSQRFLPKDKYTTIDSEDLEELLVYQKKKYYFERKRDARRQNSIYFMQFPQDSKDYDKFKKTQLYHYQNLITKLEGFLTDCGILFKPLHFQTDHYLENSFIKNVESVESLEIINNTGVNLNEYNQQFLNLFLKQHGVSFVTFYNCGKTISTYEQVEVEGEDEPCWRISEVVTWSNVELDKGKNYLVLNKLLEEEAGSMAYRRDDGL…	770	>WP_174713226.1|hypothetical protein	MQKQKGSPNRQLESAHSKILNSYLTTIEDSFRENLSQLKLINYGTGSGKTHQLFQAINTTIQKYTNIQIIGIYIAPLREHLYVPTSIRSQYPDISVYKLNSLEMKTTDEYIKFYKEGIFSIIKNQEFWQIVSKKYPREKIQENQQKLKTVENVIRRLEYIKTASFGDDEFKKSETTKARRELNKLVESFLEFLIKCELGQENWPIECLKLIEIFFPLHLLRDKSGILMLTYDKFETSIPYFIHTDEKWVKKSNYLDQYVIQHTNNSKKFILAFDEQEDGYQIMLDKKIDIISPQKLAINNALSSINREFSILFSTHNNENRELLNFAEKNKGVFNEFQEHFEKDKSIDPKLQKFAHIYKRLIYEEGNSINFLEQVVTIKKRLEESIKEIFGILDDYDRE…	1315
NRA83960.1	1 member(s), 1 organism(s)	g-proteobacteria	hypothetical protein [Gammaproteobacteria bacterium]	563	0.0	27.467	MIGNSVFQAVDVPSAKTNVFDLLDETSALIRKLLESIQHGLYVTYKYKKFIKNDESTAQLEQRIHMDIKAVIRSELSLLDSDSVHYQTARFYNDGAIIVYFFYLSPIPVSKEGLIEQIEILSENRKKQLINGLLGLHLKSEFIGQAKERFEFPPSFFNSELYISVKASGKEKKDGRAYLEALKPELFVSQTNELVFKLVKKVFKAQRIDGVCADVDDTQVLFKNKERAYRAVSEVSATKYSKRKFMSFGPNYPESINYAQNLISDTLEGLLVRLGIVYSTREFKATHVLDSFIEADKKIQSDIVIIDNTGAEFEKDKNDRVVSQIVSEFKENNPTVTTHTPTLGEMDVNKSYLILNASNAKASGSISSSNTTTVLNTFWDAYRKTRPDLRRSLDYYTQL…	679	>NRA83961.1|hypothetical protein	MEGKYQNLKLCRSDQASDILTDIMHGDRLYRPEKQVSLDYSNKMEFNQENLVTALIRESAEITNKAFETMVPHPKFLAMLKGNIGEHIFRLLLGKLDIISLGNDEVIEKVGRRAYELFDFYIEVDCTLICVDVKNWSSTLDKTSLSKKTHRNAISKIKTINDFAEKRFERIDFLYLNGRLENNPLNHEQEASENSQLFYLNMFKENSGYASKQKRDSEGELTKYYSGSYLKQKIVLNPLMLSLLQGDKK	249
WP_124926846.1	1 member(s), 1 organism(s)	g-proteobacteria	hypothetical protein [Amphritea balenae]	562	0.0	21.410	MNSIFKPVEGSPVARTNMLSVSDSIDDVIHRLVEFDRPLGKVCFGILVCQRESGEGNEKYFRRFDRAIKQYIRTELGLDSKTEVKYSRGRITQSKAVFFYLGNKPTNTDGLLVELEENSISVQKAVQVLLSLLIKLDYLEEAAEIYDIQPALYNDEMFVGAFIRDTKSDGNVIIEALSYEIYYSDFDEISLSLHREVFDCSLVDTFVAEGEHGAIVFRSKKSMFRVNERLNATKESQRVYMGLTLKAREDEEKKLLSRYDNSVNYHQIDIQNKIISIFSEAGINHEPVVFCADHVCEEFVNPDQSYSDELVIIDCLSCYETDEIKSSFHDHLLTEFNASSVIPLHDAPSMAAIERNDKNYLVVNQLNRSKGTSIRIQSEGKELKSFSKALAKKTSQSDI…	706	>WP_124926847.1|hypothetical protein	MAYWSNFERESLFQIVCQNLDGLRACGKEIDLHSPVLTKIHKEFASSEPRNFERDEAAILYQMAKMGFLFHHQYSHKTRKFGVKRVTETEISRLTVNPKFPVIPLDEKQRLLDSFRKYAEEGLCIDEVIRLASSHEYPFSLVKKLAIDSGLLRVAHDGEFKMDFESTDIDQLANKQIPEDEKKDINKAREKLGKLYDSYFKLNPSVTYSNDGTGTGKSYSVIAQYIEKTDPSKIEDGHRNLIFITPLKAQIDIDPGLIEDAQNKKIPILSFLARPDMSGLDFKNWVTGEENNDIFARWIAFFNGKKKGASSIQKLIGSFKYQVNNAQYLKSQIERLEKNGAVEDLKEAKESFKKNANIMVKTLSAVAKEILNIKADKSKRLTSEKIFKEATLKKGKPDN…	1483
WP_105200896.1	3 member(s), 3 organism(s)	g-proteobacteria	hypothetical protein [Pseudoalteromonas sp. T1lg10]	561	0.0	26.711	MSFDCTNPAQNMPIATTNILDIKGQTDDIVKALFHSLHEDLYIGCKSKLFVKEGEGFVEFEQKIHREIKASIRKELQLSNEINPHYEWVKFFNEGAIEVYFFYLTHEKPNHELLIDEISLLNKQKKDRLVSGLLGLHLKTEFLEQAKEKYEFSPTYFNSELYLSVHRSGREKKDGTTYLEALKPELYFSPSQELCFNLVKKVFRVNRLEAITVDLDDTKALFKTKDSKYIASREVSATKYSKRKFMSFGDAFAASINYAQNLLSDILQGILNRLDIEFSVRHFSATHVTDNFISADKVCTSDIVIIDNLGDDFDVAKKDKALSQLYSEFESSNVSIVQAPIPFESLKEEHNYIVLNASDGSSSIQRKGVEGKVFTGFWDAYRNTPIHQREDLDYYTQLK…	678	>WP_158684014.1|hypothetical protein	MKWTNDSKERLYEIARSYDPQLLSLEEITEENPVIVELAQRFGDEPKAVLFMLAKMGFFTIDKRTSYKTGIFYRRDSKTTFEDFSIQPLFDKLPTKTLDELELELTKLLKNRTPLEKSFELLGEKFAISELNIICELFKAGLLSYTDGKGYEFSDRAYLEEGESVIETVDYLKPNEELKNSINKYRSEASKLYQMTNHRKPCLVQSNDGTGFGKSYGVISEYIEYGPNPTSSGPFTNLVFVSPQKSQFDFDKGLVQKAQNAGIEFVAFLAMLDLTDLEFESWVASQNGEKRKNHDLYNSWVRKRKKYKWLEKDLTRLAQSLRTVDSLQNRINTEVKTYEADNAEIISDLKAQLTEQRRNMEKTLFDLSLSCLNYNAKAADLITLFESKTDLDVLRAEIV…	1497
WP_101215508.1	1 member(s), 1 organism(s)	g-proteobacteria	hypothetical protein [Psychrobium sp. 1_MG-2023]	555	0.0	26.991	MTYQSTILANNMPAASTNIIDVHGELNELIASLFQSLNSDLYIGCKSKSFVKEEKSQAEFEQRIHREIKISIRRELELSKDKNVQYEMVKLYNNGSYEVYFFYLTHTLPNYAELVEELSQLSKSQKERLISGLISLQLKTEFMEQTKDKYEFSPSFYNAELYLSVQRSGREKKNGTAYFEVLKPEIYFSPTQELCFELKKKVFKTQKLEAVTADLDETKALFKNKEFSYQASRDISATKFSKRKFMSFGDKYPASVNYAQNLISDILQGILNRLDIAFEPRIFNATHVTDQFLESEKEHPSNIVLIDNLGRDFDPVKKDKALSQLHSEFEKTGLSIVKPSLAIEDMSPDVSYIVLNEGDGNSSITLSCDPDRGFTGFWDVYCNTNFSQKKNLDYYTRLK…	678	>WP_101215509.1|hypothetical protein	MKWTNGKKEQLFVIAKVHDKKLVALKEVNESSEVIHCIAEQVDEEPRAVLFMLAKMGFFKANNRTSYRDGVFYKRDANVSIEQFSIHPQFEKLSTERATQLELALTELIKISSPLQDCLSLLSKQFEISELNVKYELVRAGLLVHDGAKGYQFSDRTYLQEDEPIAVSVGKLQPENKLKDAVNKYRAHASQLYNVTNHNRPCLIQSNDGTGFGKSYGVISEYIDYSTKPNFYGQFTNLVFVSPQKSQFDFDSGLVSKAHNAGIEFVAFLSMLDLTDLEFESWVSSPNGEKIKNSVLYTTWIKKKTKYKSLEKGLTRLAQSVRTVESLQNRINTEVKTYEADNAELISDLKKQLEEQRRNMEKTLFDLSLACLNYNSEPVDLEALFESNTELDMLRTAII…	1496
WP_067866267.1	1 member(s), 1 organism(s)	g-proteobacteria	hypothetical protein [Neptuniibacter marinus]	549	0.0	21.671	MESIFKKVEGAPVARTNMLSVIESIDSVIDRLMLIDRPLGKVCYGIMICQKASGEDTEKYFQRFDRAIKQYIRNELGLNSKDEVKYSRGRISNSKAVFFYLGTKSSKSEDLLTELEENSISTQKAAQVLLSLFIKLDYLEEAAEIYDIQPVLYNDEMFVGAFIRDTKPDGNVIIEALSYEIYYSDFDEISLSLHREVFDCSLIDTFVAEGDQGAIVFRSKKSKYRVNKSLNSTKESQRVYMGLTLKSREEEEKKLLSRYDNSINFHQTDIQNKIISLLIEAHIRYEPLVFCADHVCEVFVKPDQSYSDELVIVDGLNCYETDEIKDAFHDHLMTEFSASSVIPLKDAPSIETIGKNEKNYLVVNQLNRSKGTSIRTQKDGKELKSFSKALAKKASQCDI…	706	>WP_067866269.1|hypothetical protein	MAIWTNLERETLFKIVCENLDGLRSCGKEIDLNSPVLIRIHKEFASSESVSLERDEAAILYQMAKMGFLFHYQHSHSTKKFGIKRVTETEISRLTVNPNFSAISDDQKQRLLESFRKHAESVSDIDQAIRLTCSSKLPFLLVKKVAIDERLIRPEHDGSYTMAFKQTDSNQLENKLIPEDEKKEINGARAKLGKLYDSYFKLNPSITYSNDGTGTGKSYSVIAQYIDETDPSCEQDGHRNLLFITPLKAQIDIDPELIENARTKGIHILSFLARPDMSGLEFKNWITNEENRYVFERWINFFSADGPGAAKVKKLISSLKYQVNNAQYLTDRIEKLESYGIIEDLKEARESFQKNSNIMVKTLSDIAKEILNIEAGKDKRLTSEAIFSKEILKNGKPKN…	1482
WP_115690131.1	1 member(s), 1 organism(s)	b-proteobacteria	hypothetical protein [Cupriavidus taiwanensis]	548	0.0	19.620	MPIQTLDPQVTARARLNALRFNCSVAEAAQLLAKWQVSQGSLLVPIPVAMPKAEEEASRGAGFFRERAKLVRAEIAKALGLEGEAASKLSFTMTGKDAWYLGPRPKLDAPSMLAAVAAQPAKFIELMLLKELIESAAFEEDTFVRGGFGPSVYLGSVSQASKKYLQLAEAEFEVNMKHGLLLCDVKSKRFARKASADAETAAVTRLATAGEGYLVAVTRTVPGDFFEVDARKNPMEGLSLDREKIRRTRMYYLNVLTEFAARLFTRAGIPFACETFVATHYVDDAYIPLEPLANLQRPLAVVNTTMEAMDHDAIAPLARFPEYLPDYHVAGNKKTHFPAPDVRVADGVPVQLDGSLNYLFLNGEGDEESGSIRLAKGGPGSDKQPVRPEVAYTALAKGE…	727	>WP_198045374.1|hypothetical protein	MAKRQSRTATAIFLKGFKEPYLRSNDRPFIKLLNWYTGIGKTYNAAAFSIELFLNCDVIPVFIAPLQSLVSQFNGEVRKHQEDRSYADELEREVVERGADIPVYRLYSIDYHVNDRTFFNACLSLVHWFERHPQVVAKMERSPKHADTEKSIRSRIQELRVKAASCEQSNFLGMSPADDIYEDTRAAYLRSARQARGLADRLVWKLIQLDVESRSANRDEERYMQAREVAELVGRLHPLQAFLDAPGIIVSTASKAQVAHKVFAADGKGGFRQHDWENLPLFLAELNREESELGRLVSRRPDAARVVTFVDEEEDSYWYLFDQRKSAVNSGGRNDLNLVITEFFQYFDLKWPMAFERLELSGPRRGLANKVYDHLEDFARISKGLEDEFKLEAERTKAS…	1373
WP_102398004.1	2 member(s), 2 organism(s)	g-proteobacteria	hypothetical protein [Vibrio sp. 10N.222.55.F9]	546	0.0	24.010	MGLFKGLLQCEGAPVAKTQIIDVQGALKENVCRLLCHDDHSMSVVYGFRDGKKKRLDGGKKESAEEYAKRMHCEIKEIIRNKLGLNKRDSVTYETARVYTEGSAGERWFFFYLAESVVDTTALVQSLERDGLLVQRVFESIMSLHLKRFFVADAETSYPIKPVCFNSELFVNANKAEGGKKEGYYINALRPELYCGPKQDLCLTIKRITFKAEQTDGFFAQTEDTTLYFQSYTEGEKAYKVLKRVDARKRQIPYMSFGSEYKFCVNYTEHLMMEVLRAVLDAYAVPYTQRYFQANYVSDKFLEVTRERELPLVIIDDLGDRESDEQGGRAETICQLQKTLNPAVIMKSSELSTYDKLHPDHAYLVLNRSTSDGSSIRNYSEEQRHALKVEEAYANADRT…	723	>WP_102398005.1|hypothetical protein	MSDNKKGLTAVRLQNKIANLRKTSKEAALEQGILQPSVDGQIALDLMPSEPVITADYIKAKDPGCLKKEIDDCRTITSKLFYRENKPKPSLTSCSDGTGTGKSYGQLKAYIEETTIDGNAQGHRCLFFITPLKNQIDFDDKLMKTAQDKGIYFVPFLSRSDLYTMDFKNWLPDLNGIVETNKERYDRWFKIGYSLPSQYDDVKNSLRTLSDAIRSLVAAERKLKDPSLTDGERSATDKALMYERGTVVSILGQLSVICADVAPKSLSGLLGCDSKRERLLAEIILHTTPLEMAKVRPCVLVATTRKFDFKTSILSCREDGYHYRKSMPFTRLLGGKKMVNITEFGAYVSKPHEKQMEYLTESYLASDEKNIFRKRKISFDLVVDEEHESYGILMNSCTT…	1385
WP_132347436.1	7 member(s), 4 organism(s)	enterobacteria	hypothetical protein [Photorhabdus luminescens]	546	0.0	23.624	MIKLVDIAKDCSGVSPVAKTNILDIGGSISDNIEKLFEVDDGSGLYITHGQKSFVKEEGERDKDFYAKVDQEIQKIIRKKLNLNLSEKVFYDSFWHNKAVHFFYLSDQEYDIKGFIDKFEENSNFLCNVFSAIIGLHIKRIFLKELEENYEIEPAFYNSRIYLSAEKRGNIIDTFYPRFHFIHQKELVVNLHRKVFRIEKKVDSYNTEEIQLLFKTKENNFQVTDNINTNEHSKKEFMRFMKGYRNSKNYVQNLIIQKIKELLNHAEISFSERYFKADYVLHDFITVNKNLLHPLVLIDARIPKHSVDSKAKMFLEKEIKEVFEIKKLTYSTAKDLNALDKNKNYLVLNSLNGGAKTSILVKDEIKNTTWDVFKHIREKGIEDAELDYYSELKHYRFES…	676	>WP_132347438.1|hypothetical protein	MRWSETLKEKLFDIAYKRLDLFKELDNAIDEHARILEDIRQGLKHDKATATAIMFELAKMGFLYQSSRDKARKVALPMRDKTASKDNFTLCVSYKALAKKDKEAFLKANQLFEAGWLVNDVVAHFSLQLNRSKRNIIQELYRQKLIILLDGKYQPYSVSRKSEQLGLANYLATKRAPQPVKDEINTLRARLSELYSVYQNNSPKLVFSNDGTGFGKSYGVLSRYIESVAINAKNSDFTNFLFITPQKAQIDFDKKLIEKAKKKGIEFLGLYGQEDLRDLNFVNWVEDCNGEIIENRKRYLTWEKRAKKSPLASQANNLAVIVRMIDNIESQILRQKRQVDEFDFIQDYEEQLKKYKSNLTRALDELSEAALNRQELAVNLPAIMRAENKIEQLRKEIIF…	1495
WP_283598737.1	1 member(s), 1 organism(s)	g-proteobacteria	hypothetical protein [Photobacterium phosphoreum]	545	0.0	23.913	MTFFKGLLQCEGAPVAKTQIIDVQGVLKDNVCRLLCHGDHGMSVVYGFRDGKKERLGGGKKESAEAYAKRMHGEIKEIIRNKLGLNKGDCVTYETARVYTEGRVGERWFFFYLAEAVVDTTVLIQSLECDGLSVQRVFESIMSLHLKRFFVVDAETSYPLKPVHFNSELFVNASKAEGSKKGGYYINALRPELYCGPQQDLCLTIKRITFKAEQIDGFFAQTEDTTLYFQSYTEGEKGYKVLKRADARKRQIPYMSFGSEYKFCVNYTEHLMMEVLRAILEAYTVPYTQRYFQANYVSDKFLEVVRERELPLVIIDDLGDRESDDQGGRAETICQLQKTLNPAVIMKSSELSTYDKLCPDHAYLVLNRSTSDGTSIRNYTEEQRYTLKVEEAYVDADRT…	723	>WP_283598739.1|hypothetical protein	MSDKKKDLTAIRLQNKIANIRKKSKDAALEQDTLQPSIDGQIVLDLMPSEPVIVADYIKAKEPGSLKKEIDDCRTSTSKLFYRENKPKPSLTSCSDGTGTGKSYGQLKAYIEETTVDGTAQGHRCLFFITPLKNQIDFDDKLMKTAQDKGIYFVPFLSRSDLYTMDFKNWLPDLNGTIETNKERYDRWFKIGHLLHGAYEDVKNGISALSDAIRSLAAAERKLKDPSLTDGERAATDKALTYERSMVVSILSQLSVTCADVAPKSLSGLLDYNSKHERLLAEIILHTTPLEMAKVRPCVLVATTRKFDFKTSILSCRDGGSHYRKNMPFTRLLGGKKIVNITEFGAYVSKPHEKQMEYLTESYLAPDEKNIFRKRKISFDLVVDEEHESYGILMNSCTT…	1385
MDJ0600685.1	1 member(s), 1 organism(s)	cyanobacteria	hypothetical protein [Crocosphaera sp.]	543	9.17e-180	16.175	MKNQLIKEKSDISRTNQLKILPNQDIAEKLYQYLFKAGKGIESFELKYPPATDEENHDSDNSTSKGESADYDSQADFYRKRHEYIKKEVKNRLSQYGEEINYSDIQYFLSYKNGKNNIFFLSPNKQNSSWKRLFEDNRERIFNLVFKFYLLSLVLPGETIKGFEELFFLHSKNLTKSKDTLLVWGQNLLVRYNHHNVLTLTLTRKSRRFLSQDRKDYNTVDAENLDLEEIIVHKNKNYYFSRDRDARRSNSIYFMNFSKDKEGKKYEKFKKTQLYYYQNLMNKLEDFLKECDIKFEILDFQANHYLDNPFIKNIEAVESLKIINNIGINLTEIERQFLQQFFKHKGVSVLTFYNSGKTISTYEKVENEEDPCWRITEVIPWSSIELDKKKNYLIFNKIL…	793	>MDJ0600684.1|hypothetical protein	MQTRRYIDVGQLKLIRDKILNSYLDTIEESFQTNHSQFKLINYGTGSGKTHQLFEAICQTIEKYPDIQTIGIYVAPLREHLSVPSQVTKKYPNIPVYTINSLEMKTTDQYIQRYKKWIPSILKNTKLWKKDLKIYSRDKVAEYKKKFQTAKGIINRLEYIKNMGLGDEEYNKSETTKAKRELNNALESFLEFYIKCEFDKDNLSDECSELIKIFFPLYLLREKSGILLLTYDKFETAIPYFIYNGKKWVKKSDRLYKYVVQNTSDSQRFILAFDEQEDGYQIMLKKKIDIISPEEMAINNALSSIHREFALIFSKKNNLIRELLTFLDRNKGAYSEFQEHLEKGKIIDSKLHNYLSAYQKITSEEGNSRNFLEHLISINKGIEESLTDILAIFNDDPEE…	1318
WP_023064640.1	2 member(s), 2 organism(s)	cyanobacteria	hypothetical protein [Lyngbya aestuarii]	543	7.25e-180	16.175	MKDLLIEAKSDISRTNQLKILPNQDIAEQLYQYLFKTGKGIQYFELQYPPTTDEEDRNSDNSTSEAESSNDNSRADFYRERHKYIKNEVKKRLSQHGEEVEYSDIQYFLSHSNGKNYIFFLSPNKQNSSWKRLFENNRERIFNLVFKLYLLSSVLPSETIKGFEELFFLHPKHFTKSKSGLDVWGQSLLVKYNYHDVLTLKLTRKRRLFLSKDKKDYKTLDGEDLGELLVYKNKKYYFDRNLDARRSNYIYFMDFRKDKEDEKYGRFKKTQLYHYQNLMNKLEDFLKECDIKFEILDFQADHYLENPFIKNIEAVESLEIINNTGIDLTESEQQFLQKFLRNKGIPILTFYNSGKTVSTYEKIENEDEDDICWRITEVIPWSSIELNKQKNYLIFNKLL…	792	>WP_023064624.1|hypothetical protein	MQEERNIAVGQLKLIRDQILNSYLNIIEKSFQENHSQFKLINYGTGSGKTHQLFEAMCQTIEKYPYIQTIGIYVAPLREHLSVPSQVKDKYQNIPVYTINSLEMKTTDKYILLYKKWIPLILKNTKLWKQASLASFKDKVEEHKQKLKTAKGVINRLDYIKTIGLGDEEYNKSEITRAKRELNNALESFLEFYIKCELEKDNLSNECSELIKIFFPLYLLRDKSGILLLTYDKFETKIPYFIHNGKKWVKRNEHLDKYVVQNTNSSRKFILAFDEQEDGYQIMLKKKIDIISPEDMAINNALSSIYREFGLIFFNRNNSNRELLNFLDRNPGAFDEFQEHLEKGKILDPELQQYLSTYQKITFEEGSSIKFLQSLISISKGIEESLADIVAIFNNYDQE…	1320
WP_065390076.1	8 member(s), 6 organism(s)	enterobacteria	hypothetical protein [Photorhabdus namnaonensis]	540	5.55e-180	23.592	MIKLADIAKDCSDVSPVAKTNILDIDGSISGNIEKLFEVDDGSGLYITHGQKSFVKEKGERDKDFYAKVDKEIQKIIKKKLNLNPSEKVFYDSFWSSKAVHFFYLSDQEYDIKGFIDKFEENSKFLCNVFSAIVGLHIKRIFLKELEENYEIEPEFYNSRIYLSAEKRGNIIDSFYPRFYFTCQKELVVNLHRKAFRIEKKVDSYNVDSYNTEEIQLLFRTKENNFQVTDNINTNEHSKKKFMRFMKGYRNSKNYVQNLIIQKIKELLNHAEISFSERYFKADYVLHDFITVNKNLLHPLILIDARIPKHSADSKSKIFLEKEIKEVFELQELTDSPVQDFNLLDKNKNYLVLNSLDDGAKTSILVEGEIKNTTWDAFKHIGEKGIEDAESDYYSKLKH…	681	>WP_065390075.1|hypothetical protein	MRWSETLKEKLFDIAYKKLELFKRLDNVIDEHAEILEDIRQDLKHDEATAIAIMFELAKMGFLYQRSRDKARKVALPMKDKTASKDDFTLCVSYKTLTKRDKEAFLEANQLFGAGWLVNDVVAHFSQQLNRSKRNIIQELYRQKLIILLDGEYQPYGMVHQLEQSSLANYLANKRAPQHLKDDINVLRSQLSELYNVYQNDHPTLVFSNDGTGFGKSYGVLNRYIESVAVNMKSSDFTNFLFVTPQKSQIDFDKKLIKKAKKKGIEFLGLYSQEDLRDLNFVNWVEDCNGKIIENRERYLTWEKRAKNSPLASKASNLAIVVRAIESIEKQILIQKQQGDDVDLIQDYEDQLKKCKSNLTRVLDELSEAALNQQESAVNLPAIMGAENKIELLRKEIIF…	1495
WP_255754845.1	1 member(s), 1 organism(s)	b-proteobacteria	hypothetical protein [Massilia sp. erpn]	539	8.66e-180	26.323	MTVTTNTPQSTTDMPLAKTNMWRIPLSDELLVEALLRPSTGPINVDYLCREISETKGEPKDKYHARVHREGGKMIRQRLGLSADAVVEYELLQMKRLCYFFFLAPERREPEDVLLHLAAAEIPLPRLAQALISLHVKLDLLAQMDKDYAIASVHHNGALYLGTDLYPSKRQGRALVDTFETRFYYSGSRELVSTLHNRTFFATSAAMLQAPLVDTIMTIHTSRGKYLSTERIDARRYGKKKFMRFQSGYASCQNHAHTLVARSVGRVFEKLKIDAAQETFCATSVWNDFVTAENQTALASTIIVDNYGPYPSDEVKRAVYAQLLESFGTCEIVPAASICSYGTLRESANYLFINKKLDGKNGTSIVDMATGERYNTFWQAYKANLARDNCQFDLYTLMK…	671	>WP_255754846.1|hypothetical protein	MAQRKKWNIEKKERLFKVAARYADALAAAPYVIDENTEVIRNIHAAFNDSGSDPRAVLFQLEKMKFVKTKGDSRKLGIFYRQDPHFRVEDLTICVDYADASQDELNTLVASLPGHYAAGCTDVADLCTRLHAAGGRTELNYKKILFHNGIAELSADGRARLTPSHASGIPLPLTRWTQEREAPKHILAEIYTYRGRAGRYYDALDHPLPALIRSTDGTGFGKSYAVVARYLDSVKQKEPNVKHRNLLFITPQKTQIDIDRGLLDQARLMGVPCLPMLSRQDIADPQFIDWVTKESNRDKYQRWSKEGRGAHDLQDHLERLCATLEQIEVTSKQLADESSYAEEPHLRHQLLQLRNRFLRILEDTALAALNQNGSHTSIGELSRRNGRYDALRLEIISRV…	1468
MCA0440788.1	1 member(s), 1 organism(s)	proteobacteria	hypothetical protein [Pseudomonadota bacterium]	537	2.67e-178	17.962	MPIQTLDPQSTAHARLNALRFDVPVAEAARLLAKWQASRHSLLVPIPLQMPKAEEGAPRGAAFFRDRAKLVRAEIARELKLEGDSATKLSFTMAGKDAWYLGPRPKLDASSMLAAVAAQPAKFIQLMLLKELIESAAFEEDTFVRGGFGPSVYLGSASQASKKYLQLAEVEFDVNIKHGLLVCDVKSKRFARKASVGEGAAAMRLAPAGEGYLVGVTRIVPDDFFEVDARKYPMEGLSLDREKVRRTRLYYLNLLTEFATNLFTQAKVPFARETFVATHYVDEAYIPLEPLANLQRPLVVVNTTTEPMTPDALAPLARFPEYLPEYHVAGNKKTHFPAPDVRVADGVPTQLDPEFNYLFLSAADDDEAGSIRLAKGAADSDFRATRPETAYAALAKGDG…	726	>MCA0440789.1|hypothetical protein	MTIRQSRTATSIFLKGFKEPYLRSSERPFIKLLNWYTGIGKTYNAAAFSIELFLKCDVIPVFIAPLQSLVAQFSGEVREHQQNRSYADELEQAVRDHGADIPVYRLYSREYHVNDRTFFSACLALVHWFERHPQVVGQLERSPKHADTEKSVRSRIQELRAKAASCEQSNFLGMSLSDDTYEDARAAYVKSAQQARGLADRFVWKLIQLDVQSRPAKRDEERYMQAPPVAELVRRLHPLQAFLDAPGIIVSTASKAQVAHKVFAAGDKGGFKQHDWENLPQFLEELNRDGSALSRLVTKRPDSARVVTFVDEEEDSYWYLFDQRKSVVNSGGRNDLNLVISEFFQYFDLKWPMAFERLERDGPRRELAKKVYEHLEEFAAISKSVEDEFRLEVDRTRAS…	1372
OTE96894.1	1 member(s), 1 organism(s)	g-proteobacteria	hypothetical protein BCS42_04210 [Crenothrix sp. D3]	537	1.49e-178	24.836	MDKSELIKPFEKGVAAKTNMLKVMDNQEQLISKLIKGSSGIRAISYSCREIFREKNEETEVYYRRVDSEIKSAIKNRLNPKNTEPVNYDRLSSKNNYMFFFIAEVGCTSDKLLDDIKRYNFDLEKVVQTLLSLRLKLAYINDVTARYDIEPALYNTKLYIGAVEIKKLKDGGSLIEALSLNLYFSKQHEIALSLHKQVFSCEDVFIAESKDSCLLFHHKSKTLRMKDTLDAVKWSKRPYMAYSLKKEAKIFDKYENCINYHLTVSLNKLITLLSDAGIDFSPIEFKADYIVSEFIESNEQYSNQLVIIDNFSRYETAESRIQFREYLKQIFDAKCVIGVEDAPKPEELKTEGVSYLVINEEQKKNGSSIIRIDTGKPLNGFFQALGLHLKDARIPFDYY…	702	>OTE96895.1|hypothetical protein	MANRWTDDEKEALYLVAQKCYKEINQYETVEPTSEVIQTIHRLTNSSRDTKAILYKLEEMGFLRKSSNTYQDNVFFVNYLKESDFLSFSVFPNYKPFTSSDIIAFQSCYQQTVLKINDIDELCSAIACSLSLSSLRVKKKLFDSGLIRLNTLMRYELVSPLIDKEKDQNLRNKSLSPEHKNRINTLRCNISYIYDTHSKDNPSITYSSDGTGTGKSYSVIDKFIQQTDVNNIEQGHRNLLFLTPQKSQIDINPDLIKDAESKGIKILGFLSQDDMSNIEFKNWVTGEVSKDIFERWIKELDNDNWLKNYIYKLEKTVRDAEFYNTEIPKAKKRAELDTVEEYEERQKKNKYKLREMLESLAGAILQQKRANGEYIPIKERFDKTEIKKNGKHNKDGLLS…	1485
WP_287707215.1	2 member(s), 2 organism(s)	cyanobacteria	hypothetical protein [Microcystis sp. M074S1]	536	1.33e-177	15.898	MKDKMIKELSDISRTNQLKITETSEEVAEKLYQYLFKMDKGIESFSADKLDLSEYEGSSLNFFQKRHRAIKKEIKKILSIYDKNYDCKDIQYFLSYSKHGNMVFFLSPNKTHSGWKQLFVNNQERILNLAFKFFILSQSIETIKGSEELLLLHSIRPSKSKDTLIVWGQSLFIKYNYHNVLTLTLTRKNLCFSPRDQYNTFDGDNLGDLLVYEKKNYYFDRPYDGRSRNYINFMQFDKEDKNFEKFKKTQLYYYQNFTSKLENFLNECGISFDTLDFQAEHFLKNTFSSNIESIESLEVINNVGVDLTEFDQKFLKNFLLHQSEVCSLTFYNSGKTISTYERVEVDDEDSPYWKIKEVVDWSSIELDRTKNYLVLNKLLEEETGSRAYQGSDGLWYPST…	765	>WP_287707216.1|hypothetical protein	QIISDSINGDKIYPYLKRLYPEYLKTNAQDDDLEGSEIRSLDASTDSIYKLYNELIPQPDIFNTYIPRPQFFNDVLYPSLAENFVERWIQNVIFTGKAWKDIKTNHGFEPLLDFKRYNKLYEQFDLYYVKNNALFCIDVKAWSIASGNNLSSKTLEKAQNKLNAIASGYSEFGTVKGLLLNLHATQEKNQQYSPTLFSGSLICFDNHNFPVESSILKDFLFQKEK	225
MCP4345986.1	1 member(s), 1 organism(s)	bacteria	hypothetical protein [Desulfobacterales bacterium]	536	1.84e-177	16.262	MITDLSDVSRTNQLQTIQSHNEIAEKLYLHLFNIGKGIECFSANNLNLNKYDDTSLSFYQKRHRAIKQEIKKRLADSGKEWNASDIQYFLSYFEGKNYVFFLSPNKIHSGWKQLFCKDRSNRERILNLLFKVYLLSEGLPIDTINGFEELLLIHSMSVTKSKKGLVVWGQDVLLKYNFFDVLTLTLSRKRLLFLPECQYSTVDGDEMGEILVYKKKNYYYSDKLDARSKNSIKFMRFNKDDEDFGNFKKTQLYHYQNLMTKLENFFDACGITYKRLNFQTTHYFENSFIKNIESVNTLEIINNSGNDLSEDDKIFLTNFFANQGVSTVSFYHSGKTISAYERLDDEERPSWKITEIAHWEDISLDAEKNYLVFNKILDEDTDSSMAYQCNGIWYPKKDI…	757	>MCP4345987.1|hypothetical protein	MADPRHRIIDSYHATIEKSFQANRSQIKLVNFGTGSGKTHMLFQSIYDAIQVHSDIQIIGVYVAPLREHLQIPPSVVKQYASIPAYKIHSLEMKTTDGNMELYKKWIPLIFKNKDFWKNSSKCHSHKKVQENQQNLSKVRSVIRRIEYLKSADFGDAELSQTQTTKAIRELNNFVEKFLEFLIKCNWDESSWPDECLKLTEIFYPLYLLRERSGILMLTCKKFETSLPYFRFNGEKWVKRNLPLRKYVAQGSGDSTRFILAFDEQEGGYQIMLDSMIDIISPRALAINNALSSINREFAALFSDHGGEYRKLLKFIEDNPNALQDFEEHLEKGTTINPEFKGFVQIFRHLIFEGNSMNFLQNMVEIHKGLEKSLQEIAKVFENYAEESPVTLDFEILHR…	1300
WP_305678169.1	1 member(s), 1 organism(s)	b-proteobacteria	hypothetical protein [Hydrogenophaga sp.]	534	4.87e-177	19.518	MPIRALDPKTTAIARLNSLRFTLSVADTARQLAKWQADTGSLLVPISTPLPKESGDKPASGVGLFRERAKQVRLQIARELGLDAAATAKLSFSMSSKDAWYLGPRPKLELQTMLDAAAGTPAKFIELMLLKELIESAAIDANDTFVGGGFGPGVYLGSTSQASKKYLLLAEAGFTVNTKHGLLLCDVTAKRFVRRATAAGEDAASTRLASAGEGYLVGVTRMVPDDFFELDARKSPMEGLSLDRDKVRRTRFYYLNLLTEFAIRLFTKADVPFTRETFVASHCVDDAYIPLEPLTQLLRPLVVVNATQDALDRDALAPLIRFPEYLPGYHVAGNKKAHFVAPDIQGVEANSQTLDPAFNYLYLNGEGDEDMGTVRLAKNSSAPEFQPVKAQVAYSALAR…	729	>WP_305678170.1|hypothetical protein	MGKWLGCQVSTKPPRTATAIFEKGFKEPFLRSSERPFVKLLNWYTGFGKTYTAAAFSIELFIKCDVIPVFIAPLQSLVAGFSEEVVQHQKSREYADEIEAAVLARGAQVPVHRLYSIEYHLNDRSFFQACLALVAWLEHHRDVSVRMEVSAKQAETDKGMRARLNELRQKAMFCEQSSFLGMSPSDDTYEDTRGAYIKAAQRARSLADSMVWKLIQLDIETRSQKRDDDRLMGVREISELVRRLHPLQAFLDNPGIIVSTASKAQVGHKVYGADGKGGFKAHKFDNLPLFLEELNRDDSPFGRMVSGRPDSARVVTFVDEEEDSYWYLFDQRKSVVNSGGRNDLNLVITEFFQYFDLKWPMAFEELRRDGPRLELATKVYENLESFAKVSQAVEDDFVI…	1380
WP_234086907.1	2 member(s), 2 organism(s)	b-proteobacteria	hypothetical protein [Azonexus sp. R2A61]	534	4.63e-177	19.343	MSIQTLDPQVTAHARLNALRFNCSVAEAAQHLAQWQAGQGSLLVPIPVAMPKGEEGASRGAGIFRERAKLVRAEIAKALDLDGEAASKLSFTMAGKDAWYLGPRPKLDVPSMLAAVAAQPAKFIELMLMKELIESAAFEEDTFIRGGFGPSVYLGSVSQASKKYLQLAEAEFEVNMKHGLVLCDVKSKRFARKASADSETAAATRLASAGEGYLIGVTRIVPDDFFEVDARKNPMEGLSLDREKIRRTRLYYLNVLTEFAARLFVRAGIDFACQTFVATHYVDNAYIPLEPLANLQRPLVVVNTTAEAMEHDAIAPLARFPEYLPGYHVAGNKKTHFLAPDLRVADNVPVQLDGDVNYLFLNGEGDEESGSIRLAKGVPGSDKQPVRPEVAYTALAKGE…	727	>WP_234086906.1|hypothetical protein	MTQKPSRTAAAIFLKGFKEPYLRSNDRPFIKLLNWYTGIGKTYNAAAFSIELFLKCDVIPVFIAPLQSLVSQFNSEIRQHEQARNYADDLERAVFEYGADIPVYRLYSIDYHVNDRTFFSACLALVRWFDRHPKVVAKMERSPKHADTEKSIRSRIQELRAKAASCEQSNFLGMSTADDTYEDTRAAYLKSARQARSLADRFVWKLIQLDVESRSADRDEDRHMQAREVAELVRRLHPLQAFLDAPGIVVSTASKAQVAHKVFAADGKGGFKQHDWENLPLFLEELNRDGSALGLLVSRCPDSARVVTFVDEEEDSYWYLFEQRKSVVNSGGRNDLNLVITEFFQYFDLKWPMAFERLERSGPRRELAYKVYNHLEDFARISKGLEDEFKLEAERTKAS…	1373
WP_217446921.1	1 member(s), 1 organism(s)	b-proteobacteria	hypothetical protein [Cupriavidus basilensis]	529	3.27e-175	17.146	MPIRQLDDKAAVARLSSLRFEVPVAEAAQRLADWQTGTGGFVVPISVPLPRTPALEGDEIATGASYFKDRARQVRALIAEALGMDGRAAAKLTFSISSTHAWYLGPRPKLDRTAMLAAVAAAPAKFIELMLQRELIEAAAFDPEHVFVTGGFGPSVYLGAGSQATKKRLHLAEAIFSVNPKHDLLLCNVKSKIFVRKTQTCSTTPSASTLALDAGEGYMVGVTRLVPDDFFEVDARRYPMAGISLDTEKIRQSRLYYLNVLTEFALGLFEKAGLPVAQSTFVATHCVDDGYIPLHPMANLLNPLVVVNASGQSMDDEALKPLTRFPEFFPDGYHVAGNRKAQFKPPTVRAADNLPEELDKQLNFLFLNGEGDDDYGSVRVSKTGSAVPDWSPAGVSSAY…	734	>WP_174427218.1|hypothetical protein	MNTARNPRAASEIFRKGFLEPYLRAGDKPFIKLLNWYTGFGKTYTAAVFAIDLFINCDVIPVFIAPLQSIVSGFASDVKGHNESREYADHIEQAIRERGASVPVHRLYSVEYHLNDRTFFSAALALVDWLNATPRVCAQMERSEKQADTNRSFAARLAELRSKCNVCQASQFLAMSPSDDTYEDTKAAYLKSARRARAIADSITSRLIVLDVSTRRAESPEERYMTVPQVAEMIRRLHPLQAFLDNPGIIVSTASKAQVAQEIYAWDEEKGKSIWRKFDNLPLFLEELNRDESALGRTVSRRPDSARVVTFVDEEEDSYWYLFEQRKSIVNSEGRNDLNVVITEFFTYFDLKWPLAFEGGGVTGLELAGKVYDHLEHFAQVAESVNREFETEKLKKHAK…	1375
WP_051206080.1	1 member(s), 1 organism(s)	g-proteobacteria	hypothetical protein [Oceanospirillum maris]	529	1.30e-175	21.212	MTDSTFVHQIRMDEMQSFLPLAEAPKARTQLFDLSEPVECMLEKLLQPKESSELSIDILLLPFARKGRDWPEYMKQAHQTIRKAIGSALDTKVKPNFQYHTLRIKEYFLVVYLSPKPDVTPSKLQEFKAKGFDLYRLVQAVLELHLKRRLIKEAADNFELGIVDYNSELFFAAEVQSDKANKRGHFYVDALSFELYFSPDFKDLTFALHGKCFQSQTPGVGLVSGEDRLLLTNKETQQILEMVSTTRFGKKPYMRFATQSYWGCRNHAENQIQRYLCDIFEEYEIAFSPRIFQATHHYNHFIQKANTHLKRPLVLIDNLGHYPYVNRDDVLEELKNSLGATEIIQPLPIEQLNPSSNYLVLNHEIKSNGSSVVITEASKNKGGAESNSKSKMVNSFWQA…	704	>WP_102043347.1|hypothetical protein	MEPDSQEITDKFSYKPKKITPALKQEIDQARAEAGLFYRFDESEVPLLIQSQDGTASGKTYSVFKQYLDAVNPAVHAGEGHRNLVFITPLKSQIDLPAELLALAAEKQVRVLPFLSIADLEFIPWGQEPQGEKSNNTNRYRRWITQGKRLFGATSSVYIAFSRLDALLTGQLGIEQQIKAEYAAGALDSQDQLKDKLRDSRLSLVNQLRNTCLELLDAQGEEVDQLVDLVEKGKSQKGQLALEMLEHLFPFQIALYRRCILLATTKKFDGNVTLLRCNQEGHFTRSERPLDHLIGQKKTLKENPLGEIAQLPHTERLKALKEEYFPSDVSSPFLQRDIRFTLVLDEEHDAYQIFQESVTKVLLSENVQLPSLFAALHRVLEFVDGCAEDARALSYTPLK…	1346
WP_103670591.1	1 member(s), 1 organism(s)	cyanobacteria	hypothetical protein [Pseudanabaena sp. BC1403]	528	2.19e-174	16.463	MKDKMIKELSDISRTNQLKITETSEEVAEKLYQYLFKLGKGIEYFAIQNDWFTKEDYSNTNFYKIRHKRIKTEIKQRLSSYTENLKDSEVQYFLSHDKKNVFFLSPNKNHSGWKNLFKNNQEKIINLVFKFYILSQNLAVETINGFEELLLIHSQKISKDVLIVWGQNLSIKYNYHNVLTLTLTRKNLRFLPKDKYSTLDGDDLGELLVYKNKNYYFDRLYDARRSNSIDFMRFDKDFDKFKKTQLYHYQNIISKLEGFLSEWGISFQSLHFQADHYLENSFIKNIESVESLEIINNTGVDLTVLDQQFLKNFLHYQGKISLLTFYNSGKTISKYEKVEIEGEDNSYWKIYENVEWSSIKLEREKNYLVLNKLLDKETGSIAYQRNDGFWYPSIEVDKR…	762	>WP_103670590.1|hypothetical protein	MQKTTDFPNDQVGASRSKILDSYLETIEDSFRENRSQLKLINYGTGSGKTHQLFQAICTTIRENLDSQIIGVYVAPLREHLHIPHSILMQYPDIPVYKLNSLEMKMTDEHVKSYKKWIPSILKDKKIWNVDSKVYPNEKVQENKQKLKRIDGVISRLEYIKKAGFGDEDFNKSETTRAIRELNSLIEGFLEFIIKCQLDQASWSEECLNLTEIFFPLHLLREKSGILMLTYDKFETSIPYFTHNGKTWVKKSNFLDQYVIQPTNKSRKFIIAFDEQEDGYQIILDKKIDIISPQKLAINNALSSINREFSILFSKLNEENREFLAFIDKNKGAFDEFQDHFEKDKAIEQKLQKFAQTYQRLTYEEGNSINFLKQVVKIDKGLEKSVEDIIEIFKHYNEE…	1312
WP_107666425.1	1 member(s), 1 organism(s)	cyanobacteria	hypothetical protein [Cyanothece sp. BG0011]	527	1.95e-173	15.721	MKEQITKELSAISRTNQLQILDDTEVVADKLYQYLFKNGRGIESFLLEYSRDKNEDSKEDNSDNNQQSDYYQKRHKYIKKQIKERLEEHNKNVKTSDIQYFLSYYDGKPHVFFSSPDKTHSGWKELFNKNNSNRERIFNLVFKVYLLPQFLPEEIVDGFEELFFVYSKSSPKSKKPVHVWGQNLFINYNYHNVLTLTLTRKHKIFLRQDDYNTSDGDDLGEVLTYEKKNYYFQRDGDARRSNKINFMVFPKDKKDYTKFKQTQLYYYQTLMTRLEEFLRDCKIEFKILDFQADHYLENAFITNIDSVECLEIINNLGTNFNENDQQFFINFLKYKGINEVTFYNLGKTITNYEKIEEEDDTCWKITELIPWENIELDKNKNYLVFNKLLEEETGSMAYQ…	788	>WP_157951097.1|hypothetical protein	MENSQNMSEQQLRRFRQQILDSYLNIIQDSFQNNLSQLKLINYGTGSGKTHQLFQAICQTIQEHSNTQIIGIYVAPLREHLSVPKSIRNQYPDIPIYTINSLEMKMSDDNIKLYKKWLPSILTNTELWKRGLKTYSQEKIQEYKEKLEKAKGTINRLEDIKKADFGDEEYKKLQTTKALSQLNNLLENFLLFFIQCELDKENLSKECLELIKIFFPLYLLREKSGILMLTYEKFETNINYLHHNGQKWVKRSDYLDKYAAKQTQNSTKFIFAFDEQEDGYQIILKKKIDIISPQEMAINNALSSIIREFSLLFSSHNKENRKFLDFIGNNKHKIDQFEKHFQTNKILDPQLIEYAPICKRLILQEGNSFDYLKEVRTINQGFEQSLKDIIDIFNYADEN…	1302
WP_218571809.1	3 member(s), 2 organism(s)	g-proteobacteria	hypothetical protein [Pseudomonas sp. C27(2019)]	524	2.74e-173	21.756	MKNNASHKGGYQIDMAAEWGLQEPANYAPPARTQLFDLKEPAEQVLQKLLAFHDEEGWGIDAFILERPKAKEQGWEAHQQAVYKEIRQTVAEKIRVKASCALKYEVLHAGVRYLVIYLSPQAQFTMQKLHDIQHFNTHQIAQTVLALRIKLLLLADVAQYSELGTVDYNSELYFGAAVQPGGPSKKGEFYIDALKYELFYSPDFQDLTFELFLSCFRAKNAGLGLVGDEDRVLIANQTTLQVIKKVDGRRYSKMPYMRFANKDYAGCRNHAENRLQRLISNILTSSKIAFTPRVYQTTHCQLQFVSAKEKRLQRPLLLIDNLGEVAHAEQRQAFLQQLKTDLAAADIIQPTAIEALSPHCNYLVINAEQKKNGSSISALAVNDEGELEQKQLNSFWQAL…	711	>WP_151185565.1|hypothetical protein	MALSAQPLPDDLQQVVNQARKKAGEFYQFTEDEAPLLIQSQDGTASGKTFSVFYQYLHAVNPAVLPGQGHRNLVFITPLKSQIDLPAEIIELAERKQVKVLPFLSIGDLADLAFIPWGQEQQGEEATNKNRYQRWIKQAAGLLKRSLNDGPNAALVAFNRLEEELFTHARLERRLSEEADAGFVDEQQLLQDQLDKSNFNLVRRLQEACVELLNGLNTDIEGLITAAEHGHQGKAQLAVSMLQHLFPFQAALYQRCILLATTKKFDGSVTLLRQSKDGRFVHYTRPLDYLLGQKKVLPDNPLGELAQLPESERIDALKTQYFVHDADSPVALRDIRFTLVLDEEHDAYAIFQQSVTKILLSDDVQLPSLLATLHRVIEFVDECADDPRAPNYEALKDYI…	1335
WP_088887614.1	4 member(s), 4 organism(s)	purple photosynthetic bacteria and relatives	hypothetical protein [Diaphorobacter nitroreducens]	522	2.31e-172	18.077	MPIRRLDPNEVAHARLSALRFTVPVAEAARALARWQATQGSLLVPIAIPLPRATEDSPKRVSFFRHRAKLVRVQIAKELGLDGDAALKLSFSMSSKDAWYLGPRPRLDAQTMLDAVAGSPGKFIELMLLKELIESSALDAQDTFVGGGFGPGVYLGSASQASKKYLQLAEAEYSVNTKHGLLLCDVTAKRFSRKATASAETAAATRLASAGEGFLVGVTRIAPDEFFEQDGRKSPMEGLSLDTDKIRRSRFYYLNLLTEFAIRLFTKAGVPFARETFAATHCVDDAYIPLEPLASLQQPLTVVNATAEALDADALAPLARFPEYLPGYHIAGGKKTHFPAPDLQVAAAVPDELLPNVNYLFLNGQGDEDLGSVRLAKAPSTELQPAKTSAAYTALAKGE…	727	>WP_228403579.1|hypothetical protein	MSFKTPRTASAIFQRGFKEPYLKASERPFVKLLNWYTGFGKTYTAAAFSIELFTKCDVIPVFIAPLQSLVAGFSDELAKHQKVGEYADEIEAAIKERGFAIPMHRLYSIEYHLNDRSFFQACLALVGWLERHQNLFPRLETSVKHADTDKSVRARVNELRQKALYCEKSNFLTMATSDDTYEDTRTAYIKAAQRARTLADGLVWRLIKLDVETRHLKQDADRFMRAKEVAELVRRLHPLQAFLDNPGVIVSTASKAQVGHQVYGPDGKGGFKAHKYDNLPLFLEELNRDGSYFGRLVSGRPDSARVVTFVDEEEDSYWYLFDQRKSVVNSGGRNDLNLVISEFFQYFDLRWPMAFEKLRRDGPTDLALATKVYDHLEHFALVSKAVEDEFAMEVSRTSA…	1372
WP_199532932.1	5 member(s), 1 organism(s)	g-proteobacteria	hypothetical protein [Thiopseudomonas alkaliphila]	516	2.66e-170	21.625	MKSTALHKEIYQVEMETEWGLQEPAHYAPPARTQLFDIGEPAEQVLQKLLAFNDEDGWGIDVFILERFKATEQDWEVYLKAVFKEIRQTVAEKIQVKASSSLKYEVLRKGMQYLVIYLSPQAQSMPQKLHDIQHFNIHQIAQTVLALRVKLLLLADVAQYSELGAVDYNSELYFGAVVQPGGPNKKGEFYIDALKYKLFYSPDFQDLTFELSLSSFRAKNAGLGLVGDEDRVLIANQTTLQVIKKMDGRSYSKMPYMRFANQDYAGCRNYTENRLQRLISDILTSSKITFTPQVYQATHCQLQFLSAKEKRLQRPLVLIDNLGKSTHTEQRQAFLQQLKTDLAAVDIIQPLAIEALNPHCNYLVINAEQKANGSSITALVVNKQGELEQKQLNTFWQAL…	711	>WP_053105884.1|hypothetical protein	MALLAQPLPDDLQQAVNQARQKAGEFYQFTEGETPLLIQSQDGTASGKTFSVFYQYLRAINPAVQPGQGHRNLVFITPLKSQIDLPAQIIELAERKQVKVLPFLSIGDLADLAFIPWGQEHKGEQVSNKNRYQSWIKQATGLLKRSLNDGPNAALVAFSRLEEELFTHARLERRLYEEADAGFIDEQQLLKDQLDKSNFTLVHRLQEACVELLNGLNTDIEALITAAEQDLQGKAQLAVSMLQHLFPFQVALYQRCILLATTKKFDGSVTLLRQSKDGHFVRYTRPLDCLLGQKKVLPDNPLGELAQLPKDERIDALKTQYFVHDADSPVALRDIRFTLVLDEEHDAYAIFQQNVTKILLNEDVQLPSLLATLHRVIEFVDECANDPRAPNYEALKDYI…	1333
WP_261313772.1	3 member(s), 2 organism(s)	b-proteobacteria	hypothetical protein [Burkholderia ambifaria]	513	6.03e-169	19.724	0	0	0	0	0
AJY40483.1	1 member(s), 1 organism(s)	b-proteobacteria	hypothetical protein BW21_4998 [Burkholderia sp. 2002721687]	510	8.27e-168	18.575	MPIRSLDSKTVAHGRLNALRFTAPVAEAARALANWQVDQGGLLVPMAMPLPKATEGSPKGVSFFRHRAKLVRAQIAQELGLVGDAALKLSFTMTWKDAWYLGPRPKLDAQSMLDAVAASPAKFIELMLLKELIESSAIDAEDTFVGGGFGPGVYLGSASQASKRHLQLAEVEYTVNSKHGFLLCDMTAKRFSRKLKTSAENASATRLANAGEGFLVGVTRIVPDDFHEQDGRKFPMDGLSLDLNKVRRTRFYYLNLLTEFAMRLFTKARVPFARETFAATHFVDDAYIPLEPLAQLKHPIIVVNTTKEPLDHDALAPLVRFPEYLPGYHVAGNKKVHFPAPDVRAVSVVPEQLDSAVNYLFLNGKGDDESGSVRLAKGGSTESQAVTPLVAYLALSKGE…	727	>AJY40456.1|hypothetical protein	MNTRFVTQMDTTGELFVVSPKALPSYREFGVTEDIMVVLYSASRFRKRDRTKTGVLDEDDDKGQFSSDLEDALDISEKKLLLWSAYKSASRGINFLTRQHGVQRDFELFCLLNDPYYTQHTRLSSSGFSMEMFQSFAQVLRDENENWASMSKGDLLFEYSRNKWKRLRKEHFIDITRTVFQALGRGERRPETQMSTQHLYVSSEAARMVHLGLGHAPELRRRASPAQRAVLAAIARHNIDVSIFRSDGDRQMHHRESLKRAVALRRFTSQTPARFRSDAGARSLWDKLFDAMMFRDPLKYLGKLSAAGVPLDYCDGCFTEVPANADTYTVEFGAAGILERVITDAADGSDAYNWIGMVAPEGLISQLSSPTRDLLKESRGFKLVDKATKLVPQPWFVTE…	552
WP_065339869.1	1 member(s), 1 organism(s)	b-proteobacteria	hypothetical protein [Azoarcus olearius]	507	2.12e-166	17.452	MTIHRFDESAAVARLNSIQFCCPIEEVATRLAHWAEQERDALLAPHTVNVAEIARKLTGGKSSVIAYRERAKLVRAHIAEMLELDTGSAHKLTFQIAGRDAWYLGPRQNRSTSDILTAVRAAPEKYIELMLQRELLEEAAFDAEHVFVKGGFGPAAYLGSLSAANRRTLHLAEASFQINKKFGFLLCNVVSKVFLRKTGGGISPASSATLPFDAGEGFLMAATRLSPSDFTELDAREHPMVGISLDVTKVRRSRLYYLNLVTEFAARLFEKAGVPVEHRKFIASHYVEDAYIPLQPLANLCRPLILVNATAQELTAEALKPLERLEEFLPAYHTTGNRKAHFSASTVETAAQPPNALQPGRNYLFLNDARDPQLGSVRLASLDAHSDWKPSTPVEAYNA…	733	>WP_221405620.1|hypothetical protein	MVSPTPPKLTDPIYELGFHEPFRQAGNRPFIKLLNWFTGFGKTYNAARFAAELKRKHHVIPVFIAPLHSLVSGFVEDLNRHAKGEREYADDVEATLRACNADLPVYRLYSVDYHVNDRTFFAATLNLLAWLSAHPHVEKLLDGSDGTGDPKKSYAARAAELRSKCITCRDSQFWRLSPSDDAYGDARDAYLKAARRTRSIADSLTRQLIRLDIDSRERNNAKERYLSPQPVAEMVLRLHPLQAFLDAPGVIVCTASKAQVEHTVFAIDEARGRRVWRRFENLPLFLKELNRDQSKLGQLVSGGTETPRVVTFVDEEEDAYWYLFDQRKSVVNSEGRNDLNIVVTEFFTFFDLKWPLAFEHSRPRGEAMAAKVLEHLEDFADVAEAVEREFQCEKQRTRA…	1376
WP_230269293.1	2 member(s), 2 organism(s)	b-proteobacteria	hypothetical protein [Rubrivivax sp. JA1029]	504	4.43e-166	18.579	MAFFKDRAKQVRAAIAEALGLDAGKAAKLTFTMSSKDAWYLGPRPNLDYATMMAAVAGAPAKFIELMLQRELIEAAAFEADHTFVTGGFGPGVFLGNAGQAVKRRLHLAEANFSVNPKHGLLVCDVTSKVFARKTKASGESASAATLALDAGEGYMVNVSRLVPDDFFEVDARRYPLEGVSLDTVKIRQSRLYYLNVLTEFAWGLFEKAGVPVDRDTFVASHCVDEGYIPLDPIANLMHPLEVINASGQPMDGEALKPLSRFSDFFPDGYHVAGNKKAHFVAPVVRAAEGVPSALQDRVNYLFLNGEGDEENGTVRMSKPGATHDWKPARASQAYAALARGDAVADPYTECKFKHLMACDTVRVSIQGLDFSPASLASMLPGKANAADRQLQEALKRCL…	670	>WP_230269294.1|hypothetical protein	MTTEGLANETSSDELLTDAFFFSNTKSVVTLEESRRQAEEYNLPADVSLTLTITTLRATPEEDIVHALGRSNGVYLMSATGGLATASSGAFNVNQLRRVLQAKDGVFSEMTDEEMDIVSQEARRLLEKRERHVTILDDSDPAARFGVSSGYRGLVDQFKQAIPKKDEPGYTLLNRHKHNEIEGLVASLDRLLASDMRSGLVLCQTVSRIQKCLVRLANMEGGWVQQKDTTGNHFVIKARMLPAYRKAGSNEDITLILYNGPRFRKRDAGKTGAVQEADDAGQFSQDLIDALDISRKKVLLWTAYKSASRGINFVTTRDGKEQDFELFCLLNDPYYTRHTRVASSGFSMEMFQSFAQVIRDENEDWAVMSRGDLLFQYSRNRWKRLRKEHVIDITRTVFQ…	773
WP_272552902.1	1 member(s), 1 organism(s)	b-proteobacteria	hypothetical protein [Acidovorax sp. NCPPB 3576]	502	3.87e-165	18.523	MRFTSSVADTARLLAKWQAGAGGLLVPIAFPLPKAAEEKPAKGVSFYRERAKQVRSQIAKELGLEPSAAAKLSFTMTSKDAWYLGPRPKLDLQLMLDAVASTPAKFIELMLLKELIESASFDSEDTFVGGGFGPGVYLGSMSQASKKFLHLAEAEFTVNAKHGLLLCGVTAKRFGRKATAAAEEAAVTKLANAGEGYLVGVTRIVPEDFYEHDARKSPMEGLSLDRDKVRRTRLYYLNLLTEFAIRLFTKAGVPFERETFVASHCVDDAYIPLEPLANLQRPLMVVNTTVDPLDHDALAPLTRFPEYLPGYHVAGNKKTHFPAPSVQVAEAVPTALDPALNYLFLNGKGDEDLGSVRLAKSSATPDFQPVKTQVAYAALSRGDGTADPYTEAKFRHLLA…	711	>WP_272552901.1|hypothetical protein	MSTKPPRTTAAIFEKGFKEPFLRASERPFVKLLNWYTGFGKTYTAAAFSIELFIKCDVIPVFIAPLQSLVAGFSDEVNQHQKSREYADEIEGAVLERGTPIPVHRLYSIEYHLNDRSFFQACLSLVAWLEGHREVSIRMEQSFKHAETDKGVRARVNELRQKAAFCEQSSFLGMSPSDDTYEDTRSAYIKSAQRARSLADSLVWRLIQLDIETRTQKCEEDRLMRVKEIGELVRRLHPLQSFLDDPGIIVSTASKAQVGHKVYGADGKGGFKAHKFDNLPLFLEELNRDGSQFGHMVSRRPDSARVVTFVDEEEDSYWYLFDQRKSVVNSGGRNDLNLVISEFFQYFDLKWPMAFERLRRDGPNDRGLATKVYEHLEQFARVSKVLDDEFAMEVARTSA…	1373
WP_164566088.1	11 member(s), 7 organism(s)	enterobacteria	hypothetical protein [Citrobacter]	500	5.75e-164	22.884	MSEIMELNQTRNAVITMSSEWDIHPSPYAPLAKTQLFDIAEQVESVLEKVLKLPSSDGWGIDVAYIRNPKPLEISHDEYISEVHRDIKKLLSEKLHLDAPRKLRYHSFSLKDYHLALFLTPNPRPYSQWATEIIKLGFDHYRIAQEVIALRLKLILLKNAAQYFTLSPISYNSDLYFSASLQNDKPNKNNEYYIDALKFSIFYSKYNDLTFELKAVCFRAQPEASGINTELGRLLINDNKNIDLIETVNAKQFGNLSYMRFANRPYSGCQNHAENLMQKLITEILNSANIAFTPRIFQASHRQLEFLETPHTTLHRPLIIIDNLKKHEDEKIHQNYLHYLQQELNAESVVDAQDISHISKDKNYLVLNSSQQKNGSSITLEIIDDDGEVRNNSFNTTWQ…	715	>WP_109739829.1|hypothetical protein	MSKREILRLPDAIHQEITKARSNAGKFYAFSEFETPLLIQSQDGTSSGKTYNVFYQYIQGVNAATLPGNGHRNLVFITPLKSQIDIPSELVELASSKQILILPYLSLRDVADLSFTTWVKQTDGDEKDNQQRYLDWIHTGCNILKDNTQLIFERLKSDVQARVTLELRLKAEVRAGATDEQVKIEEELLTSGYKLTGRLQEAAIALLNTLNTDFETLLERAGQDKLAGLAVEMVKHLFPFHIALYRRCILLATTKKFDGSVLLLKRDNEGIYHKSSQSLDHVLGQKKHQDKNPLEELTSVTSAERLEKLKQEYWVHDSDSPYAQRDIRFTLVLDEEHEAYKIFQQTVCKILLNDDLQLPSILATLHRVLEYIDECRGNERAPGYEPLDEYVCEINNALL…	1321
WP_230948411.1	25 member(s), 8 organism(s)	b-proteobacteria	hypothetical protein [Burkholderia cepacia]	499	1.25e-163	19.023	MQLDVSIEEAAVQLARWEASRDSLIVPVSIDLRQFAEAAKAAGGGELAPDFYRDRARYVRQYIGSELGLDERAASRLTFAMTTSEAWYLGPKPKLNRESMIAAVRAQPVKFVELMLQRELLEAAAYDPEQTFVTGGFGPGVYLGSLPKAGARRLNLAEAKFRIRPKYQQIVCDFIAKSFTRKKASRSSTSAETLAAEAGNGFLIGVTRILPSEFFEDDARKYPMTGVSLDSVKFRQTRLYYLNILTEFALSLFERAGVPASVQTFVATHCVDDGYIPLEPLAELKRPLVVVNATEQQLTEEALAPLKRIPEFFPKWGRSLGERAHFTAGSVTGVAAAPAQLSKEKNYLFLNGEVEPGKTSIRLASKADGLIQAKAATASAAYNKLAEGDSVADVYTEKK…	715	>WP_059621864.1|hypothetical protein	MSRQQKRSETDILNRGFREPFLLAGDRPFIKHLNWFTGFGKTYTAAFFSLELFLKYQVVPVFIAPMQSLVKGFVDDVRKQSASSQDNDEVSRLLKGRGRDVPVYLLYSRDYHRNDKSFFDAVLKLYDWLVQNREVLSMVEVEVARERSAASKSNVSEMRRRANVCLTSSFHDVAPGDDTYEDAKAAYFKATSSALSSADGVIRRLITLSVDRAADSRWRDVLEVPQVAEMVRRLQPLQAFLKDPGVIAGTASKSQVQQQLYAFDPERGCNRWFKFETLADFLAEINREGGALGRSISGTSEPARAVVFLDEEEDAYWYQFDARRSIVNAAGRHDLNVVITEFFAFLDFRWPIAFEKSSDNFALASKVYQNLEMFASVAPAVWREYAVEASSKKAQHISD…	1369
WP_260464159.1	16 member(s), 7 organism(s)	b-proteobacteria	hypothetical protein [Burkholderia sp. Bp8963]	499	5.28e-164	20.411	MPVSIDLRQFAEAAKAAGGGELAPDFYKDRARYVRQHIAGELGLDEHAASRLTFTMTRSDAWYLGPRPKLNRESMIAAVRAHPEKFVELMLQRELLEAAAYDPNQTFVIGGFGPGVYLGSLPKVGARRLNLAEAKFRIRSKYQQIVCDLIAKTFTRKKASQSDTSAETLAAEAGNGFLFGVTRIVPSQFFEDDARKYPMTGVSLDSGKFRQTRLYYLNILTEFALGLFERASVPASAETFVATHCVDDGYIPLVPLAELKRPLVVVNATERLLTEEALAPLKRIPEFLPKWSSSVGKHTHFTADSVTGVAAAPAQLSKEKNYLFLNGEVELGETSIRLASKADGLTQAKAATASVAYNKLAEGDSVADPYTEKKFAQLMEQETYVVAMQGLDYGPASLE…	691	>WP_124604110.1|hypothetical protein	MSRQQKRSETDILNRGFREPFLLAGDRPFIKHLNWFTGFGKTYTAAFFSLELFLKYQVVPVFIAPMQSLVKGFVDDVRKQSASKRDTDEVSRLLKERGRDVPVYLLYSRDYHRNDRTFFEAVLKLHDWLVQNREVLSMVEVEVARERSAASTSNVSEMRRRANICLTSSFHDVAPGDDTYEDAKAAYFKVTSGALSSADGVIRRLITLSVDRAADSRWRDVLDVPQVAEMVRRLQPLQAFLKDPGVIAGTASKSQVQQQLYAFDPERGCNRWFRFETLADFLAEINREGSALGRLISGTSEPARAVVFLDEEEDAYWYQFDSRKSVVNAAGRHDLNVVITEFFAFLDFRWPIAFEKSSDNFALASKVYQNLEMFAAVAPAVWREYAVETSSTRARHIPD…	1369
WP_066737525.1	1 member(s), 1 organism(s)	b-proteobacteria	hypothetical protein [Cupriavidus sp. D384]	494	1.59e-161	17.446	0	0	0	0	0
WP_301444370.1	2 member(s), 1 organism(s)	b-proteobacteria	hypothetical protein [Comamonas sp.]	494	1.52e-161	18.357	0	0	0	0	0
WP_310280269.1	1 member(s), 1 organism(s)	g-proteobacteria	hypothetical protein [Rheinheimera soli]	487	1.07e-159	25.134	MSNKIITKFPAAKTNSFKLPSEPAVIIKALLNDIEKPLSIDFFTRSFQKDKSENLENFYKRIHREAQKLISDETGVVEVKNRYSWLKRGNSHYFFYITDTPKPRADLFEDIISLPLEPQQVIQSLLTLRFSCFLFSKISEEFILSMTDAQSELLLFADVMPTKNQGTVYIEALQLDLFFSKYNELFFNLSVKSFLSNVGKQKLTSTDDGGFLFLRGSNKYFGTRALDARKSRNKKFVVFQRKYKGCINYAQQHIHKYLVELFNKLKIVYQATHLSASDSVCNFLTLQRNINKYDLNIINNCPGLTDSEIYEHFALTLGECFHLKVLTSNTPASVRDMDEDAVYLFLNKELGDGKDGGSIINVETGEKFQTFWQAYRFIRSNTGSNGLDLYTKIKIENFS…	665	>WP_310280268.1|hypothetical protein	MAKVKWTPALEEKLYLITVDYFEKLQVHDSYTQQSHCIQKICEELKTDWITPSSVLYRLAEHKFLKTEKHSLQDQIFYKQTSAYSIQNFKICPKLPHVDAETVGNIISAFLDLLAEYSFNATEVCNVLGKQFDKTSLNIQKIVFDNGLIEIDFPPRKLRVKQEYVDKVSSGKGCWKSKSAPPDLKIKINNSRSKLGEYYNPTTHKLPAVIRSSDGTGFGKSYSVFNAFINNSVYEPGISHRCFVFITPQKSQIDITENLIRDAVNTNLPILPVMAHQDMRNLDFIDWVDGISNEKRFLDWISKGKKCPYMKNMLLKLEQIIYQIRKIQQIIKNSQSLQEGKLYEQQLQYLMYDIDKTLVLLALCVLNQFDQPRAFEDLLDKAKNSELEQLRLDIVSRVF…	1472
MCE9659933.1	1 member(s), 1 organism(s)	b-proteobacteria	hypothetical protein [Burkholderiales bacterium]	487	6.82e-160	19.027	MTYKDAWYLGPRPNLDRTAMVAAVRATPAKFIELMLQKELIEAAAFDPNHTFITGGFGPGVYLGSLSQAVKRRLHLAEAGFSVNAKHGLLLCDITSKVFAKKTKAASGPSASTLAIDAGEGFMVGVTRIVPDDFFELDGRRHPMVGVSLDTVRIRQTRLYYLNVLAEFALALFEKAGVPVARDTFVATHCVDDGFIPLEPLANLQRPLVVVNTTTEPMDDEALKPLARFSEFFPDGYHVAGNKKAHFQALGVHAAATAPTELDVGQNYLFLNGIGDPDHGSIRLAKSTAALEFKPVRASTAYAALARGESIADPYTQSKFRHLIDRDTVSVAMQGLDFGPGALASLMPGKARGDDRQLQEAVKRCLVELSLKECLLGHKAVSTPTMPAELMPTSLTLIA…	637	>MCE9659934.1|hypothetical protein	MSANRKPRTASDIFKKGFTEPYLRAGNKPFIKLLNWYTGFGKTYTAAVFAIDLYVNCDVIPVFIAPLQSIVGGFASDLKGHNESRDYADHIEEAIRRRGAPIPVHRLYSVDYHINDRTFFSAALELADWLEANQRVLSQMERSDKQADTDKGFAYRLAEMRSKCISCHASQFLLMSPSDDTYDDTKAAYLKAARRARSLADSVTRRLIVLDVSGRKGESPDERYLAVPQVAEMVRRLHPLQAFLDNPGVIVSTASKAQVGQEVYAFDETKGRHAWRPFENLPLFLEELNRDDSALGRMVSRRPDSARVVTFVDEEEDSYWYLFDQRKSVVNSEGRNDLNVVITEFFTYFDLKWPLAFERRGGNDYTLAGKVYDHLEHFAKVSEAANREFETEKLNKGAK…	1375
WP_029046410.1	1 member(s), 1 organism(s)	b-proteobacteria	hypothetical protein [Cupriavidus sp. amp6]	483	1.40e-158	17.630	MSSKDAWYLGPRPNLDHAAMLAAVSAAPAKFIELMLHRELIEAAAFDPEHIFVTGGFGPNVYLGSASQVVKKRLQLAQASFSIKPKHDLLLCDVTSKVFARKTKTGSASPPAATLALDAGHGFMLGVTRLVPDDFFEVDARRYPMVGVSLDTVKLRQSRLYYLNVVTEFALGLFEKAGVPVARDTFIATHCVEDGYIPLEPLANLQRPLAIVNASGEPMDDEALKPLARFPDFFPDGYHAAGNKKVHFEAPIVHTTNQWQGDPDERLNYLFLNGEGDEEYGSVRVSKAGKAAPDWSHTTVSSAYAALSLGDTMADPYTQCKFRHLMECDTVKVCMQGMDVSPAAMASMLPGKGNAEDRQLQEALKRCLVELSLKESLLGHKPVPTPTMPPGLLPASLTL…	639	>WP_029046409.1|hypothetical protein	MSTARKPRTASDIFKKGFLEPYLRAGDKPFIKLLNWYTGFGKTYTAAVFAIDLFINCDVIPVFIAPLQSIVSGFANDVRWHNDSREYADQIEQAIKARGATVPVHRLYSVDYHLNDRTFFSAAFALVDWLSANPRVSAQMERSDKQADTRKGYAARVAELRSKCGMCHASQFLSMSPADDTYEDTKAAYLKAARRARSIADSFTRRLIVLDVSTRHAEDPMERYMAVPQVAEMVRRLYSLQSFLDNPGIIVSTASKAQVAQEVYGFDEAKGKYGWWKFENLPLFLEELNRDESILGRIVSRRPDSARVVTFVDEEEDSYWYLFDQRKSTVNSEGRNDLNIVITEFFTYFDLKWPLAFEGHGGPERLGLAGKVYDHLEHFAQVAEAVNREFEAEKLKMRA…	1376
ASI70576.1	1 member(s), 1 organism(s)	b-proteobacteria	hypothetical protein BA022_11640 [Diaphorobacter nitroreducens]	472	3.65e-154	19.006	MSSKDAWYLGPRPRLDAQTMLDAVAGSPGKFIELMLLKELIESSALDAQDTFVGGGFGPGVYLGSASQASKKYLQLAEAEYSVNTKHGLLLCDVTAKRFSRKATASAETAAATRLASAGEGFLVGVTRIAPDEFFEQDGRKSPMEGLSLDTDKIRRSRFYYLNLLTEFAIRLFTKAGVPFARETFAATHCVDDAYIPLEPLASLQQPLTVVNATAEALDADALAPLARFPEYLPGYHIAGGKKTHFPAPDLQVAAAVPDELLPNVNYLFLNGQGDEDLGSVRLAKAPSTELQPAKTSAAYTALAKGEGKADPYTEAKYRHLLARDTFVVATQGLDYGPKDLASLRPGKADNAEGRQLQEALKRCLVELSLKEVLLGRKPVMVPSMPPGTPASLTLLATR…	635	>ASI69127.1|hypothetical protein	MSFKTPRTASAIFQRGFKEPYLKASERPFVKLLNWYTGFGKTYTAAAFSIELFTKCDVIPVFIAPLQSLVAGFSDELAKHQKVGEYADEIEAAIKERGFAIPMHRLYSIEYHLNDRSFFQACLALVGWLERHQNLFPRLETSVKHADTDKSVRARVNELRQKALYCEKSNFLTMATSDDTYEDTRTAYIKAAQRARTLADGLVWRLIKLDVETRHLKQDADRFMRAKEVAELVRRLHPLQAFLDNPGVIVSTASKAQVGHQVYGPDGKGGFKAHKYDNLPLFLEELNRDGSYFGRLVSGRPDSARVVTFVDEEEDSYWYLFDQRKSVVNSGGRNDLNLVISEFFQYFDLRWPMAFEKLRRDGPTDLALATKVYDHLEHFALVSKAVEDEFAMEVSRTSA…	1372
ALX47063.1	1 member(s), 1 organism(s)	b-proteobacteria	hypothetical protein AQ610_28200 [Burkholderia humptydooensis]	465	2.22e-151	19.416	MTWKDAWYLGPRPKLDAQSMLDAVAASPAKFIELMLLKELIESSAIDAEDTFVGGGFGPGVYLGSASQASKRHLQLAEVEYTVNSKHGFLLCDMTAKRFSRKLKTSAENASATRLANAGEGFLVGVTRIVPDDFHEQDGRKFPMDGLSLDLNKVRRTRFYYLNLLTEFAMRLFTKARVPFARETFAATHFVDDAYIPLEPLAQLKHPIIVVNTTKEPLDHDALAPLVRFPEYLPGYHVAGNKKVHFPAPDVRAVSVVPEQLDSAVNYLFLNGKGDDESGSVRLAKGGSTESQAVTPLVAYLALSKGEGRTDPYTEVKYRHLLAQDRFKVSTQGLDYGPNSLALLRPGKAGGGENRQLQEALKRCLVEMSLKEALLGHKAIAVPAIPDSIPVHLTLLATR…	635	>ALX46260.1|hypothetical protein	MDTTGELFVVSPKALPSYREFGVTEDIMVVLYSASRFRKRDRTKTGVLDEDDDKGQFSSDLEDALDISEKKLLLWSAYKSASRGINFLTRQHGVQRDFELFCLLNDPYYTQHTRLSSSGFSMEMFQSFAQVLRDENENWASMSKGDLLFEYSRNKWKRLRKEHFIDITRTVFQALGRGERRPETQMSTQHLYVSSEAARMVHLGLGHAPELRRRASPAQRAVLAAIARHNIDVSIFRSDGDRQMHHRESLKRAVALRRFTSQTPARFRSDAGARSLWDKLFDAMMFRDPLKYLGKLSAAGVPLDYCDGCFTEVPANADTYTVEFGAAGILERVITDAADGSDAYNWIGMVAPEGLISQLSSPTRDLLKESRGFKLVDKATKLVPQPWFVTEIMKGYIAE…	544
ANQ84129.1	1 member(s), 1 organism(s)	b-proteobacteria	hypothetical protein dqs_1065 [Azoarcus olearius]	461	7.43e-150	17.878	MDTGSAHKLTFQIAGRDAWYLGPRQNRSTSDILTAVRAAPEKYIELMLQRELLEEAAFDAEHVFVKGGFGPAAYLGSLSAANRRTLHLAEASFQINKKFGFLLCNVVSKVFLRKTGGGISPASSATLPFDAGEGFLMAATRLSPSDFTELDAREHPMVGISLDVTKVRRSRLYYLNLVTEFAARLFEKAGVPVEHRKFIASHYVEDAYIPLQPLANLCRPLILVNATAQELTAEALKPLERLEEFLPAYHTTGNRKAHFSASTVETAAQPPNALQPGRNYLFLNDARDPQLGSVRLASLDAHSDWKPSTPVEAYNALEEGRALADPYTTAKFHGLLNCDTVSTVSQGLDYGPQALASLRPDDTSPPQRQLKEALKRCLVELSLKECLVGAKALPTPAMP…	650	>ANQ84130.1|hypothetical protein	MVSPTPPKLTDPIYELGFHEPFRQAGNRPFIKLLNWFTGFGKTYNAARFAAELKRKHHVIPVFIAPLHSLVSGFVEDLNRHAKGEREYADDVEATLRACNADLPVYRLYSVDYHVNDRTFFAATLNLLAWLSAHPHVEKLLDGSDGTGDPKKSYAARAAELRSKCITCRDSQFWRLSPSDDAYGDARDAYLKAARRTRSIADSLTRQLIRLDIDSRERNNAKERYLSPQPVAEMVLRLHPLQAFLDAPGVIVCTASKAQVEHTVFAIDEARGRRVWRRFENLPLFLKELNRDQSKLGQLVSGGTETPRVVTFVDEEEDAYWYLFDQRKSVVNSEGRNDLNIVVTEFFTFFDLKWPLAFEHSRPRGEAMAAKVLEHLEDFADVAEAVEREFQCEKQRTRA…	1376
GHY39473.1	1 member(s), 1 organism(s)	g-proteobacteria	hypothetical protein VCSRO165_1885 [Vibrio cholerae]	458	1.06e-147	20.310	MFEPIMPGAKACALTNFLQLDESPIEAARKMLDFLSAQQTPWQPDMVELDNFQTKRAAIPKHINDLKRQLAKEVGSGVTAESIPFFQDPTNKKRYYFLRPCTNKGLITPSQAVDAKSVLRLAGIAALLGHTEFGSRNLKAFMIGPDIYVGARIFTTKKQYDVVEAFRLELKTSTHNQLQVVLVAQSFKSEDNAIISGEVASSGEDDQGLTLSLIQGERLIKLDGRKSKLPEITFNDRDIRRSRLYLLNRLSEFFSDVYTRAGIAHTRVVFEPTHVTAEPHLRLEAISKVSRELSIVNNTGVQLSVSDQSALIDTLSSDQVLFDAYKFYNDGQPTRDAAWVDELSPADAWLVLNKASDDDNDSSILVENESLKRPWDAYHALANGMATKEDVDSYTWAKF…	708	>GHY39470.1|DNA-binding protein	MTAVAHQATPFLTSYEVMARYHISYTTLWRRIKDGSLPQPRINRNTRNKLWHIEDLEEYENSEG	64
MCK6623638.1	1 member(s), 1 organism(s)	GNS bacteria	hypothetical protein [Anaerolineae bacterium]	454	4.79e-145	15.789	MLIAALSDIARTNQIKITDSPQVTADKLFNYLFSLGRGIESFSLDEVDLRINWELIEEEEDEDEADDEESEKKKRTKDEAKAEMFRQQHRRIKEEIQKRLAAQGEAWPYEEIQYISSFSAKDRKQIFFLSPNANHSGWTDYFEHGGSDRERLFNLIFKLYLLSEELPVGTLNGFEELLLIHTSYLTKPKPNTKRALIVWGQNVRVRYNYHHTLTLDLIRKCRRFYPAKDRYRTVASADLGEIILHKDKKYYFSRALDARRSNPIKFMRFEKDDHEFTHFKKTQVFLYQFLMEKLAAFLDTCGILYKVESFQATHYLENNFMKTVEPTTTLEIINNTGADLTPDEQKILGNVLRQQSITKLSFFAGGRTISTFEPVPLLKEQEKPRWVITEVVPWASIKL…	796	>MCK6623637.1|hypothetical protein	MSVEEFEIIDSYLTTIQTSLQDDRSQLKVVNYGTGLGKSYAFIEAACQTINQTPPGQRTIVFYIAPLREHLKIDPTLREKYPHVPIFTLASLEMKTTNENLQAYVGWIEALLNNKEIWQIRTDEQAKKTAEQPQRLNQALILIQQIKSFKRVFFMNDAARKKLLDRIIGELCQRIEGFLEFFISAQPEEATWPVEVLRLVEIFFPFYLLREKSGILLLTCKKFEKTIPFFHFNGTKWARLDRHIPTYIAQQQDPAIRFILALDELEEGYQWILDEMIDVISPQDLAINNALSSINRELSVLFSSHGQENRKLLTFVAQNPGAFREFEEHATRNKVIDRRLMEFFPLYQRLVAEEGNSIQFLKELAKVNRRLEESLAAIALVFEQYQETAPVSFEFEILD…	1305
WP_200675625.1	3 member(s), 1 organism(s)	enterobacteria	hypothetical protein [Pluralibacter gergoviae]	451	2.80e-145	20.466	MFEPIMPGARASALTNFLKLEEPSEQAAQKLLDYLSVQQMPWQPDVVNLDSFQKKNPAQPINNLKRNIATSMGNGIRPESIPFILNKKNKQQYYYLRPGHSNDIQVPYCDADVILKLGMIASLLGETEFGIRKPHAFMIGPYIHVGARAFTTKKGVSIVEAFRLDLAFSYNQFQIVLSAQAFKNEDNSIISGDVALPEKEELGLTLSLIQTERLQKLDGRKNKLPDITFNDKDIRQSRLYLLNRLTEFFSSIFTKVGIAHSRVIFEPTYVTSEPHIRLDAINRVRRDLIIINNTGIPLSVSDQSDIIAALSEDNVQFDAYNFYHDGRAVSNDAWLDELRPQDALLVINKASNDDNDSSIRVEDESLRRPWDAYHALANNMASREDVDPYTWLKYSRLYK…	703	>WP_200675576.1|hypothetical protein	MEREDENCRPVFPLADAFDSALTQCIKTRRPVIKGVYEPTGSGKTHSAVRFAIDAYLAPDSTIPIYIAPIKRLVEDFEGALADALEQRGLIDIPVYRLYARSDFAKDDSLLGEVISFCREARKVLIGNNLIDDPAILPQPDSSTDQQRKKRTSEQWINQVDTAVQQYWRWRDLAKINPLEAVLSEQMSDAMNRIWSGLSALCTEIIRCEVMSNYTSGYIERPALRLILLKLMPINLFIHKPGIIVATASKFVAQAREVQKRTSKIGVTKAITRTYDSFFEWASCRNERFCLFIDEEEEAYSYIFNAQKKKLTNRDVDLHRVVYAFFHHFDLGSLSNYADSEGDSFARKFFDSTSQIVNQLKDIKTVIESGGSIYEKIDGLKKITSLTAFSNAQLKLLVQ…	1409
WP_042656015.1	1 member(s), 1 organism(s)	g-proteobacteria	hypothetical protein [Aeromonas]	449	2.38e-144	18.912	MFEPIMPGAKARALTNFIALEDSPEQAAQKMLGYLSTQQIPWCPSVVTLDNFQKKNPALLINNLKREIAASIGNGIRAESIPFFQSKKNKQWHYYYLHPGHTNRMVTDSQNIDADVTLRLGMIAALLGEIEFGARKPHAFMIGPYIYVGARCFSTKKGVSIIEAFRLDLAFLHGQLQVLLVAQAFKNEDSAVISGDLTSPGEEDLGLTLSLIQAERLKKLDGRKNKLPDITFNDKDIRRSRMYLFNRLTEFFSDIFTKAGILHSRVVFEPTHVTSEPHLKLDAIRKVSRELTIINNTDTQLSQTDQSNIIEALSLDNVQFDAFKFYNDGRTADSAAWVEELSTQDAWLVLNKASNDDNDSSIRVEEDSLKRPWDAYHALSNQMASKEDVDAYTWAKFSK…	705	>WP_236271819.1|hypothetical protein	MRYEDKESRPEFPVFDAFEAALVRCIRTGRPIIKWIHEPTGSGKTYSAAKFAIDTVIASNPAIPIYIAPIKRLVEDFEKAISDEMKKREIVDIPIYRLYARSDFANDEAALDDVLPFCRDARQVLDGSNPIEEAFPSEVVDSSSKSRKGKLPGDWIKQVENSVYQYQRCREWVKISPLDTVLSEQMSDALNRIWAGLTSLCSEIIRREVLGNYRCGYINRPALRVILHKLMPVNLFVHRPGIIISTASKFVSQAREVQKKINKLGGVKAVYRTYDSFFEWVASRDERFCLLVDEEEEVYSYIFNSQKKELTNRDVDLHRVVYAFFHHFDLGSFANYADTEGEYFARNLFDSTSQIVAQLIDIKIAMEVGSTIYEKIDSLEKISSLSTFNRSQLRVLVDD…	1414
WP_054578447.1	2 member(s), 2 organism(s)	g-proteobacteria	hypothetical protein [Vibrio alginolyticus]	441	1.85e-140	22.949	MSHSNLVPLRDRLSFTTDTNIIDILDDQASVIEKALLSFENGDVGIGVLKKHLPRVVQSAMGAKEPKDVYFKRVHQTIGKELSHIVGNPDGGKINYELFRLPKSETFLVFYIAPSLEVDEDAISDTLDFIDEEMDTLDAQAKRKLTQSLLTLIVKVAVYETAQRFGALGCEFYNSELLLSPIVGGSKKKYVSALRPSFFLSDTNEFVLTLSSASYELDSSVDVGASVEIAGGALNYYMLHDGKKLGFAKKVKATKTKRNFYATDKHFGESKLLAYSFMGYVIDLKLAEMGIAYQPRKFQPSLEVDSFARFQSDYAERLNPIVMVDTVNSLSREVDGYSRFVAKLADLFGAVSVIEEKDYQSFIDSATTPHGFVFVSASKDEDGTIEYFNDALASKLLQL…	769	>WP_054578448.1|hypothetical protein	MKRSKIWTFEEESCLYLAAEKHAADLRSHMGQMTHESPVIRAIHFHFNKRKVAKGIYETTAERDRSAVIERLAMFKVLTKEMPIIKGERTFVFKFNPNCKLHEKTPRTAKYAKFWEWLNLDENRSFLAILKTQLEVEINSNEDDLAACKAVDERLRAIDIPKSSFSDCFQDSLNRYFIKIDLKYFKDPKGNRRTVPKCLTRDSDYMPDTSFEQRMLSLEVDTGPLNSQRENIAKFYESGFNLSEPSFLACSVGTGIGKSFGALQSYVNVNHQQFSNLSSDDVVESAEELRLVYDGMGISGFTNYVFMTPQKAQIDMHKPNLDLLASRGVHLLSVVSLRDMSSPNYVDWLTGESNFDLYDRVLRVFKGDYPKVYSLLKSIKHDEDLIAQLKKEKSDDNKE…	1614
WP_167223149.1	1 member(s), 1 organism(s)	Massilia sp. I	hypothetical protein [Massilia rubra]	433	4.48e-138	17.165	MTLHRLEGDVAHAWTNALRFGTSVEDAAVDLFRSMRQQGSLLPTSFALPDVQTNDEPSEDQSSYYRRRAKVIRDKIAKVGKLVQRAGKGHRPFYLIAEGQVWFLSTHAKVAQSASESFVRAHADIYLQLVLQKELREQSGIPVADTDPIGGFGVGVYLMHKVSSNAKNLQLAELRFDVVPKHGIILANVRASSFYKTGRGPDIRLGALDTGHGYSADIVDLRDVSVTRGDAREHPIRGIHLRKSEFRRTRLYYLNILTEFALSIFQRAGIAIERDTFTATHYVREGYLPLASIASLARPLLIVNTTPEPMQATSLMALNDLKSYFPKGYHVAGGRVGFTQPKVKLASRIPRSLTTKYNYLFLNGAKIETNSVRILKAGDDEAGPASTVRGYNCLETQGA…	719	>WP_167223151.1|hypothetical protein	MPKVARINRQQARIFKLGFEDPYRNSRGRAFIRLLNWYTGFGKTYTAACFSLHLFLTENVIPIFLAPLQSVVTGFAEEVRRHMCVDRFDDEIEQAIRRYGQAVPVYRLCSREFHINDRSFFQAVLLLVEWLGQQPVVYAALEKDLSNKSRGIGGSTPSLAAQLAECKSKCHVCLKSELHSMSSSNEDFEVEMERYQRAADKVLAMANRITRKVIDIDMRSRYHGPIRKLMSAPEVYDMVRRLYPLQAFADKPGMIIGTASKAAMPLQVLVYHEAEKRCKWVDYDSLFWFAGELNRSGNPLAQAIKPGQQRMRVNIFIDEEEDSYFYLFDQRMSVVNPDGRNDLNEVIGDFQKYFDLAWPFAFEHGTHRGLARKLFYNLWAFADVSVDVEQLLNHERVKT…	1378
ELC3075933.1	1 member(s), 1 organism(s)	enterobacteria	hypothetical protein [Pluralibacter gergoviae]	427	7.88e-137	20.695	MGNGIRPESIPFILNKKNKQQYYYLRPGHSNDIQVPYCDADVILKLGMIASLLGETEFGIRKPHAFMIGPYIHVGARAFTTKKGVSIVEAFRLDLAFSYNQFQIVLSAQAFKNEDNSIISGDVALPEKEELGLTLSLIQTERLQKLDGRKNKLPDITFNDKDIRQSRLYLLNRLTEFFSSIFTKVGIAHSRVIFEPTYVTSEPHIRLDAINRVRRDLIIINNTGIPLSVSDQSDIIAALSEDNVQFDAYNFYHDGRAVSNDAWLDELRPQDALLVINKASNDDNDSSIRVEDESLRRPWDAYHALANNMASREDVDPYTWLKYSRLYKRGGGASAIDIPVMQGINITTTDVIDVACKKEAFRRCAVELAIKNCYAIGTIPLSPFTPEGAFTLLFVDSVF…	632	>ELC3075932.1|hypothetical protein	MFEPIMPGARASALTNFLKLEEPSEQAAQKLLDYLSVQQMPWQPDVVNLDSFQKKIRLNPLIT	63
WP_269384903.1	1 member(s), 1 organism(s)	g-proteobacteria	hypothetical protein [Aeromonas hydrophila]	426	2.24e-135	19.255	MFEPIMPSAKTSALTNFLKLDETPEQAAKMLLGYLSTQQIPWRPSVVTLERFQNKNPALLINNMKRSIAASMGNAIRAESIPFVQNRNNKLQYYCLLPGNTNDVMTTSQDIDSDIIIRLGMIASLLGETEFGTRKPHAFMVGPYIYVGARCFTTKKDVSIVEAFRLDLTFFRNQLQIVLVAQVFKSEGSVIISGDVAVEGKESLGLTLSLIQAERLKKLDGRKNRLPDITFDDKDIRLSRLYLLNRLTEFFSNVFTKAGIAHSRVVFEPTHVTSEPHLKLEAIRRVSRELMIINNTDSELSVPDQSAIIAALSKDNVQFDGVKFYKNGLPAHSSAWVEELEPKDAWLVLNKASNDDNDSSIRVEEVSLKRPWDAYHALANGMASKGDVDPYTWAKYSKL…	704	>WP_269384904.1|hypothetical protein	MEHATKKYKPFFPLGDAFDSALSQCIKTNLPIIKGIHEPTGSGKTYSAAKFAVDAFLAPSQTIPIYIAPIKRLVEDFEIAITDDLKRRGLIDIPIYRLYAWSDFANDESILDDVIPFCSEARKVLYGRSPIEDPFSTRQSDSTISKQTRRGKLPEDWVNQVEIAVRQYQRCREWAKVSPLDAALAEQMSDAMNRIWSGLSSLCVEIVRLEVVANYSLGYVKRPALRQILLKLMPANLFVHTPGIIVATASKFVSQARVVQKQANKLGVTKVVTHAYDSFFEWAAARDERFCLLVDEEEEAYSYIFNAQKKELTNRDVDLHRVVYAFFHHFDLGSLANYADTEGDGFARQLFDSTGAIVAQLKDIKAVMESGGSTYEQIDDLKKLSSLASFSCAQLKLLM…	1413
WP_169205606.1	1 member(s), 1 organism(s)	b-proteobacteria	hypothetical protein [Aromatoleum petrolei]	411	5.28e-130	20.260	MFEPLTPSVPAAWTNFLTITEPTDIAAAEKLLRQLAAGGQRWQLRSTEIDKTHRKSPAVPIQARKREIAQRTGLEAHHIPFLRGRRAGQYYYLEPGADPAVPAIEAGDAPLIIQLCLLAALLNRSAPGLLADAVGPSVYLGARTFKAAAGATGVEAFLLETNYLHREVQVILAAKAMQVLPGAMKSGDVLTPDETGFSLSLVSPDRIRKWDGRKTHLDDISFKQSAMTGSRLYLLNRLTETFSDILKQAGVAHERRAFAPTHATTVPRVQLSDIATVSRPLVVINNTSASWPAESHGRLLDALKADGVTFPQVSFHNGGGPARDRQWMNHLDRGAACLVLNRRAEVSGTSIQVETTRFDRPWDAYHGLAQDILLADDVDAYTWAKFDRLYRRRGAYPVL…	685	>WP_169205605.1|hypothetical protein	MRTSPRPKFPDEAFQLPLLAWNSAQHALLKGVYLPTGSGKTYAAQSLVIDIFAGARAIPVYVAPIKRLIEDFEPGVRKLIAERGLTIPVYRIYAREDFANDDTLLTEAVPFCVAARRYLAGAHDLLDDDFDESPADGETASRGHSAADWLRRTENAVTRYRRLHEFLRISPTDQQLSEELRQAMGTILGGLNALSRKIVLQEVMNGYRDKLFENPDLRPMLLKLRPLDLFQYQPGIIIATTSKFASRCIQYELITEKLGIAKAKSNPYETFFEWASKCHERFALLIDEEEEAHEFLFRALKRDLTNRDVDLHRVIYAFFHHFDLSGFSDYADYESETFARRLFDSSGAIRANLGAIRKTLLESSSSEDQLARLQVLPCFAGFEPAWLQVLAQDFFAKHD…	1395
WP_116321748.1	1 member(s), 1 organism(s)	b-proteobacteria	unnamed protein product [Cupriavidus sp. P-10]	394	2.00e-123	18.961	MFVDTPAEIATAWTNFIRVDDPIDAAAERLLASLRLGGKGHWAVASTELAKADRKNPDVRIQARKRQIAGPLGLDPDAIPFLRGTGEGQYFFLKPGPAATVPAENNAAVVIHLCLLAGLLHRTAYGANALRAQAIGPHVYLGARSFTTKQGQTGIEAFELGIRIRHNEIQATLSARVMQVAAGEMVSGTVADDEHDAGFLLSNISPTRLQKWDARKSRPLDITFDNASLRRSRLFLLNRITELFCAILQESGVRYQRTKFSPSRTIALPRLSLAQIAHPDHAVLIVNNTGARLVDRDRQRIIEALRFDGLQFRGIDFYRAGMPATNADWTQLVDARTALLVLNPANAPFGSVRIQGDPCSRPWEAYHGLTTAILGQDDVDSYTWAKYVHLYRRDKPRYP…	696	>WP_116321747.1|hypothetical protein	MTISNRPRFPEDSFETPLRQWLRSGAPVLKGVYAPTGSGKTRAASRLVVDAFHQDHVIPIYVAPLKRLIEEFIPEVTQTLQSLGLDIPIYRIYARSDFENDDTLLEEVVPFCTAAKQYFVADRELPFEETDDALVDDPGGPPSTRITPAMRLRRIEGAVFKYRRARDILKLIPSEDVVNEMKSAMSRIWSDLNYVCAAIVEHELLNEHAAGLFQHSKLRPMLLRLVPLNLFDQQPGIFVSTTSKFASKPTVYSVERNKLDIPKIVRGKADSFFGWAAARPERFLLLVDEEEESHQFIMKSLKKELTNKDVDLHRVIYSFFHHFDLSSFSAYAEHDSEAFARKLFDNSGEILRSLDKIQEAIVSNPDLDDQVAAMRGIPCCASFSPSWVRKLIEDFLSKH…	1396
OUR84760.1	1 member(s), 1 organism(s)	g-proteobacteria	hypothetical protein A9Q75_01575 [Colwellia psychrerythraea]	375	4.94e-116	19.739	MDDSVVITSPRLVSIDDEDTRMLPARTDIVKVQGDITSLITKLCNSIDGKAHINYVFKSVKQDKSISMEALGKIYHNEIKAFIADQLDVPKNTPLVYSSKLTRNSYFALFLSNKPTDLSRIHEDAETCNINDFWLANHLIDLHIKSYLINKPTIFGKHTIGQFNSEMLLGAQSTNYEAKSGRGTPGTIHDLLKINVWLSPEMEFNINLIKQVYFTPHNGEPIGNSVLKDESLFFIGQKAQSSSTRKWDARKSQRNFMGFDAPASTTRELAKNPMALFSNSIAYYITYLQNCVIEIFSSLSVSSTPIIFSATHRIDVQDIDCLSSLANITVIDARTRPNKAEDTVILQFQKDNSADYVRAGDISNVGSLDRERAYIVVNDNANDGTTITDSTGKVYNSFI…	700	>OUR84759.1|hypothetical protein	MNIDWNHNSLNLLSENSAHEPVHFFNCFVRDPVYTEKTKHNRKQYNPVDRFAINENLMKLLEGNK	65
WP_198745948.1	1 member(s), 1 organism(s)	g-proteobacteria	hypothetical protein [Pseudomonas putida]	361	1.83e-110	17.098	MTIHAVDQVMAVARLSQISFKDSLDDVAIKLANWQISKGSLQVPLAVNLSELKSKNYKTLVAQAREHFANKHPMSSAKPQIMLDRGKAWCLGDVRNQTPEQTLNLAKSHPEIYIRLVLMSEILATNAIMAPAGEVSAFSSLGPSVYMTQGKDATSKTIKTFRAEFMLNKALRSLTCDITRKVFFLLKHKQKEGQKAKKSSIVDAGDQNAVTFEQLDPEMYGEADARGYPVKGIALNDQVRSSRIYYLNVLLEQVCSILKAAGVKFRQSTFQATHQVTEGFINADEVAHLARPLRVIWNTEAPMPANLPSEATFDHAFGFAGAKKAKFQPGSVSFEPVGGGYKQLRADGNYLFLNDRAEDESGSITLENAEGEITPADAYTAYRALEEGTGKADLYTTVK…	722	>WP_198745949.1|hypothetical protein	MTLQPDRSFFGAEVFERSFARDFFKAHRQFKPFIKHVNLFTGFGKTHSSASFAIKTLTSLGDVYSIFLVPTQAIAAGMQENLESQPRDWSDQYALDLHLAGAASGAKVPIYRIFSMEYLRKDKIFHTELVKFGDYLRSNPDLLQAMKAMQTQKDVKSPHDHVASMISSAKGCLNSPVMVPTPEVEVTDENESQFESMGKAAYSDANWLMSKLVRLRLAGNSSIKRSNCFGGQVVTSLYHKLLPMQAFIEQPGIIVTTASKAMTQVSLCFASESGKVTQETFESLSSFVQSASKPDTNAGKALKRSQDAAQFMVFIDEEEESYWYTFDGRLSEVNKEGDNDLNEVLSQFLRLNDINLHSGFSKVSKALALKIYHDIKAIAEISADFMDALSRAYPGVPFD…	1404
ODT84278.1	1 member(s), 1 organism(s)	b-proteobacteria	hypothetical protein ABS69_03855 [Nitrosomonadales bacterium SCN 54-20]	337	8.31e-101	17.241	MSCLPRFITPLPPGAAESARLSGIQLLEPIAEATEKLLTRLNAVGGKLVLRRYQVPASDLERHNQPAGFNLLALTRHLCELKRHIAKACGMPSDNVLLHREARSENGYYFLAPPDCGIGIAVERAAVTDPQCLFELVLESLLLKADGPLAHRLSTAVGPRGRAARLYLLVHSYFTATHRNHCLECLGVDLQIDRYGQLMVDTKIRVFAIPETAAGQYSTLVPTQLETGVVRLALIDEARSLRLDGRKAKGIREITYQLRHIESCRWYVLNQVLGMVRDTLVIADIAFEFQNFTATHFVKEGYLKSSNLDRLSCLVLVVPDMLMQEIATRTTLTTLICEELGLTEESAVAWQPWSQFAPQALLPADVPYLFINQAVGPWEFEEKEEESSSLGPEWREEDT…	763	>ODT84277.1|hypothetical protein	MLSAARGRCQDDLIDGPYRNIVYFMSATSGIGAAFEYDRSYVRQSLEQTGGAFYGFTDAEAEITEELRELSIRKYEVGFFASDGKVSGAGRLMGVNPLNPSLLKAAFPPPVQELKYQQNQHKQNELATFYDALGYLAEQTRPHAGMVFAQNTRFIQMSLEASITVGTLGVRKPDEHYDQIYEIDPEILDMATEEKQPIVVVVFDARFLKKLRPGSSGFMSGKQLILAPLGTNEEESPDQEDTEVRPDDLDGLQKALLPYSNLDKNKLLFVSRYISAARGLSLSAYCGSPRRVRDYDFIVLANHRFYDSFLRRRDDRMASPESMMAALKQLRDAGELGLITLSEFGQQLYQNRYELLSQPRLLENFANILQTAGRLDRGNDLPHVQRLFATADYVPDLVE…	746
WP_227429288.1	1 member(s), 1 organism(s)	g-proteobacteria	hypothetical protein [Psychrobacter sp. I-STPA6b]	318	9.85e-93	16.628	MHISKTRSFESKIDYIHNQVTNSNEELYRNIERKFPTAKTNIVQINSETKEAILNIIKLLQDKYGSHIGFMKEICLPDKAEVKKQSSADYFKALHQYISNKIRAKTGATGHVNYGQWKSDDSGYCVIYININNNEQDLASLNAFISELDSESDTYHCSEKQKMLKALLKLFLQIDHIQHLNAHDDVLADSYINLNNDAYYLIDIDENSDSFLYHMLKPKIWVSSENEIITDVEYKKFESAILNADIFTSDEMDTIMLDHLPLRYKHFYNKDTNEILKDRFKIKQISASEGKRRVNYFDKNDLRASSFFYETYLAQLMCQLCHHADIDYTHLQYAPQYRGRPFVTLEQTTLKNTKLVIINAIRKELLEKTYQEAVAFKVAKDQPQPNPKTIEFTGEEAFT…	869	>WP_227429289.1|hypothetical protein	MSKNGFEALTAKELQDKSINFQTKLGYFLSPYSNISSQKLKTLDNPKAYLRSVIRFVQYGTGTGKTYAATNNYIKFQTMDIKELCHHQIWQRNPNNSNFTNALFITPNKNQIDIDKSLIKKMLEGGITPLSILGRDDITNKDTILWLGGKYSNYKRLKDYRVYITKILKLDCLDDPTLPPWLIKHIKYVDKQLLKITSCMELIDKLEKSPTSAFETKEDRNNEINKLKNQFIKKIEDVIKVILNNTYEIKKIKDNEVDAINDISNDGTIFEPRIDIQDNVCMKPIDESNVYTEIFALAISKEHYDDLITTVLSKSIDIYKLWATLKADILRVYAPLNYAACKPSFICLTSDKFITSPTIFRASYDKSKVWTKDSSYAGFAELIGNKESVNQIIPPIPSS…	1756
WP_167082116.1	1 member(s), 1 organism(s)	Massilia sp. II	hypothetical protein [Massilia aquatica]	309	1.95e-90	15.031	MPEPIFQATIRKFDQERVHPARLNGCTITEPAAAATGKLLDLLNVDATTTVSLRSMRVVQTVTPTQLPQHLAKMRRLIAESCGVASVNVILHRDAQDGRRYYFVAPRTCRVGIPVTRTEDVDQHRVFKLALETLLLRKSALFRENLHAAIGPQGSAARLYLHIASRTSAKTRRRHLDCLLLDLTFDSHMQLMIDARRRCFSVPEEAAVPASAITPFAIGESVARIALIDLDGARREDARKAPSRSAVRDITFDIGKIKSSRWFAIDQTLGMVRAILSEAGIRTDDLVFLATHYLDKPFIRPEHLAIPSRLSVAFADSLKPTDLSKKLLEAQIRSGFGKNAAALAVDWITQSSINPARDLATDHAYLFINHAAAQEQPIDFGGDEQDTAYGGYDTDGDIT…	751	>WP_167082118.1|hypothetical protein	MMGRKAKRNDHDHSRQLLLFSSDGSIPAHVTNLSPEKRLEADRIRNSISAAFTEPLQRFQENPRAGMYGIHFGTGSGKTYQVSRLAKLVDSERMLLIYTTSNKLLVEQARSQFENALRGTETPVYVHLGIDDHWSSEIINKDALPFIEEIRSLRRVDTVSWERIVAIYAKNSTRSARAQLPMFDDFLDAAHGAAVRLQKMTGVYEQFGVLDTETEEPLRKARRALAATLTKLCILVTRVDVGSGFSFTRMRAPIAARLCRRIFPLDYALYDRPGPIIMSHAKFNTGPAMATHSGFKEKRSAKKNAAADRELPTPGSHVMWTHYVNEKFGKGTITIIDEEEDGYVRMFDSLNAKIDSPQTWFPTITSLSIYFHWGMFSSRQSPDLTGWRNLLFDRLEFMV…	1426
HCJ8467981.1	1 member(s), 1 organism(s)	E. coli	TPA: hypothetical protein [Escherichia coli]	269	1.29e-75	14.870	MKINKIKKEYQKDVLLSNFDLSGNDFTDALIESWFERPIAKNIYGGNSNINNFYISFMQIEMPYSKGDSTYYSDLNKKVQSEIKNSNSYVKTNCSGMPYNLFSIKQDDETIRKYLVIFISEKKSALKFDFSLISNNRDYFLRSIIEMSFKAVLLEEINANYNVNKNFLYGDILLNTHEDQKNIYRNQTKISIDILDGFVFKITYDKDMCGFTLKHQVFEASQNTSNIYDGISTVSKKFYKDKIDARTYTRSFLNLQSSQNFLLSKMATQLYAYQKLKETFDKLKITYDEVLFKPEYIFSDFYNLKKSVKKVNVIMQQNEYEDYNKKHPNQIEVLIEYIREKYNIDSEFKIIKSSIEEIGMVTNESYVFLMFDDKYSKDSNVIFEQESKWKHTLLPYFEK…	753	>HCJ8467980.1|hypothetical protein	MTDNKKWNKEVVTFMLSSIYDNFNKWTTKDITLNSEILINLSEKMSKKFNNDYNANSILCYLYSLPCIFDTSMDYRKKPNLFIKSLEKFLYIKDKSIKCFIATLFNKANEKIDTVDLANEDYNSMLSIQDNIENLMLKKNISKLSAYMSLLKKDMLKLTKDKDIIVSKAMIPSISVPSPQSPVKNLRVEISKIFNHYGDKNLFLLNDGTGSGKTYNAVLNFIKYSSKNIRKIMVFSAPQKNQLVISSDIYEESKNKDLPILVYRSTVDLCNLDMNNLAVIDDINVGTFEKQADTLTRIFSSIEIKSLNKKIKHYYFERQKIVKGLDESATDDEITKWSVKKHPDIMDVKKIYTAYVNICKEEEINNYSDLDKYKEEKNKLGKEFTSAIRNLAEFFAMAI…	1544
HCJ8467963.1	1 member(s), 1 organism(s)	E. coli	TPA: hypothetical protein [Escherichia coli]	264	1.04e-73	13.926	MTTEKIGKKIHWLSNHIELDEEITTDKINVLLKQKVYLDVYNNNQYQDWYIHTIEEKVIFTDKKNKNNDYILFAENVKKRILAHLNNENVICDMKKITYTTMRILEENDGITYRIFYLAPNQSNYHIANNTSQTDRLKIMECILRLHFKSKVLSNGNLNNVDSVAINENYYLISETKVFGKNKKDILIYAFEPVITLNRNNVIEIYLKSVAFKSNSEGHKTNSKRKISFEYYQQGNKFLIEEFADARTYTLNHINIDFESFQKTKLAKYIKSYEFMEDILKNLHLKRNEVILNPTHANDDLLRIDFNEITNNKKIYLTIKKDDYDFLQNRKIELSNKVTSDIEILKENIYKEFPGIIVEEYIFDQEPVLTENHLYLCVTLKEKDDDHYIKNGEDTLDKE…	758	>HCJ8467962.1|hypothetical protein	MKNIKSIICYEMFQLIKSKLLLLETNQIYTGGTGFKELIKNCKIKKNELTKNYLISVIQKEIQGFKIKEKKGTEYLLTIETDIFIKSLKEEINKDKNYLYSIYNFNDEDYVEHSVQTKPKELIMILRECLAEIMNHVTEDSVIYMINDGTGTGKSYNVINNFVEQVPRHSCNMSENIRIHNMIYCVPQKIQMKIANEIHSKAKKKNIMTSQIKSRMDLIDLNTTCWTLYDEKENKLLINKDFFNYLFSFRDKKKLQDKINELYKNRDKNIEQNNTEDYDIDEGIFSKVNKPNITKLFNLYGSYEAVFFDSSAEEQEKKDAAEFFRRELDTLGKFLCIYMPDNEIKNMVNSVDVSSLDSLKKMSSIYDFIFYVLYHHSPLEIAKHRTSLIFLTGDKYLHN…	1501
HAT61599.1	1 member(s), 1 organism(s)	CFB group bacteria	TPA: hypothetical protein [Prevotella sp.]	225	1.24e-59	15.209	MITAMALQHRLTFNTNRFSIPHIDDDLVRKLYNADYGSFKINAMACDSVLNTEGKIDFKKTHKLFKDNLVEKDGTLKFFQMSYGVNGSYGFFMRHSKEQIPFTPADYNFRPILDVAVINKLKEILSSEELIDFNVLGEAGFTLFLARDLSNQKEGQVSQKYKDKACGLKVKINITSEDDRTIISFDAVEALIRKNDDQIIETIHNYESYKKIPSHDNKIPFINMDNPGKSHLYLMLLLRRAIVSVFEAANIPYENTLFEPSYLATGFRSLSSDHKLDDVKILYKEEDRASFPELFDFYIGELQELMKEKAIKYLVIPYDNIIDLQTITSDGFSIILQIAPQDNESGFVRCHKKGKENIIATSDYLHLLDRFKITGEYGVLDDYIIDDYTALKIETYKNQ…	725	>HAT61600.1|hypothetical protein	MTDHKSILKAILPRLPLFEEDSYSLMSITNDSPCVLSTSQLLGISPDDVFKVISGLPFYKNKNDVSNTLPNALYIPTDIWLNIGDHLVKSTKSEKQVDMFITVGNDIGTLKDIVDGAESNNKDIIEYIKTLVCHNGLSTDDLTRIIHAGNLSFKAYDKPFIPYEHFSDYEHSHGSNQPNLIVRNDPTGSGKSRNIFGKFFSRYSNDFEDSNSDIASLIYVAPQRKHLRDVCDVRFARERLIPIVYLRAKRDTVQIDGYDIYESECRNEEYSVLLMWNDIHSLWKKVWNKSGTSAHSQIVSLICRLDPKGRWKPSKQIEAVMTYEEGNDEDEVGKEYEIEYPHLKQFDADLNRYTSVIKTISEDDGSDRSIAEMKLLSSGMNIAAFICATMPDVELNKTL…	1581
WP_167782044.1	1 member(s), 1 organism(s)	g-proteobacteria	hypothetical protein [Aquisalimonas sp. 2447]	190	7.69e-47	15.515	MTLQALPEPSPYRSRTNQIQLPVHDDEGRLDAGRLLALLRSLAAYVRACEGASATLGYVTLVDESDAPRDGGRGDAAGHQLAARRFARVLSDSWQAGDKNAGKMNFLGSVVREKVPGERARYRYLAYGLFGPHLSGSTDGHTALAARTLTPLDDDMLRKAAESAAEHPESLGYKRNWPLILVDLAFRAHMKRVQDEHWGEPEGLEAIFSRELMFTRPQLSMAKYLRGFLVQPLLNKFGILSLQTKWKAYARPTQRECAAEIGQDHGWHMHALHLGLGRELDGRMLRSVRPPFMRYSKPAGTFPDGERPPEEVEKLLASEMVFQNLAQDRMEACLRAAGILAQPVVFDPQWTTEKPVQEPVGSDVGPERIYLSFSPEMPPDVRDLAQARIQEHLSSGVFR…	812	>WP_167782043.1|hypothetical protein	MASGAPFIKAIGSGTGLGKTYWALVFAALRLARAKDRGESLMVIYAAPNRNQIDASNNLDEEQNKTIRLLREVGGIPVVRVVADGELNDPRGPGSLYQLLQDKTGLLGAAERLLNRHGHPKCGVGNNCPVKRLRDVRALQKGIRGRLTAWRAQVDQNGEQEFRDFLERQLKEYGDRQLKQLRRVLLALMDVPLIESELSSKHPEAWSELVQALVPWSAVQRSAPENPAGLVMMTTAKLLTRQQILYRTQEQLYSYRSLPMADLTHGLQQGTGESVTGLQEDTAFLYLIDEADESKARFENELLGDLVDLGPVTQAAGVLHREGGRILSGSKAMVEKLEAALHSGNRAEIEGLLGSVASNEWIQQYLALRHRRQKIYEEMEAFRKKEDFSVPESAFRKST…	1397
WP_172977695.1	1 member(s), 1 organism(s)	g-proteobacteria	hypothetical protein [Halomonas sp. THAF12]	142	8.06e-31	17.429	MSPKMDLRTNAIDLGLDPHRPGSGERAARLAERLLAYCHSQLLPGESLACVSLLYPAEQSAAGAVEQDPDAPEQAVRQEERDAEEADGEAIPREDETEGRVDSSAASPSDRGEREGEAGRGDAAAEGPLDWEAGWVRPRHDAITKTRLGRMAAARATRLLAYTHGYGHTQARSQRFACVVDVGLWGRGPHQRAAGVMGIFGHHVPPEPMATLWRDRTSLDAPLRWREWIKDSGIPEWGGERGVRGKIALVRLMTLAFRVSLRRVGLEGDARDRDLGLLLGEAVMLEASLERAKNGAGLLKGYEVRLDLDARGRLVVAMPRRVQRLPAKLADALSEAPYRLDSMAAAIHSLCLAARYKLNAARFASQMEFFYFLPGSRRSRMEKAARSGVDVEAASMRQD…	934	>WP_152479072.1|hypothetical protein	MDANPVETLYQRLHQIARQATHPTIAQNNLATGVGKSYWALHTSADALVEAKEAGESLVIVYVAPQHAHIDITNHHDRREALPPAQRSLLSHDIPCVKVPSRTQLTDPDHPHCLYRDVLAMEDRLKQQAGRKRPRPGLLSALQQALDDAQRQPDDELDGNAEPIEPVEAIAASAAQGDGAGSLQACMALIQRRQEQLARLRQENFNDDELEAPVDQLKNAHGQLYHLVLRAVIGTLSQASREGASLKSVLGDDALVAPFQLLERQLFPLYRVMRGHSQALGLVAMTADRLMTHLVFPRRRRQPRAGCGDFARYAGYLEDAIHGVQQDAAEIIGLEEQRTRFLFLIDEADAVKEILGKPATSGGGRIYLRGLILDQGRATQVGQTLLHEMPLLFRPAQEF…	1594
QFT85243.1	1 member(s), 1 organism(s)	g-proteobacteria	hypothetical protein FIU88_09665 [Halomonas sp. THAF12]	142	6.04e-31	17.429	MRPRHDAITKTRLGRMAAARATRLLAYTHGYGHTQARSQRFACVVDVGLWGRGPHQRAAGVMGIFGHHVPPEPMATLWRDRTSLDAPLRWREWIKDSGIPEWGGERGVRGKIALVRLMTLAFRVSLRRVGLEGDARDRDLGLLLGEAVMLEASLERAKNGAGLLKGYEVRLDLDARGRLVVAMPRRVQRLPAKLADALSEAPYRLDSMAAAIHSLCLAARYKLNAARFASQMEFFYFLPGSRRSRMEKAARSGVDVEAASMRQDDLTRRVMTSGLVLRNRGMDLVEAFLDELADGVEWEPERFRPTEVAQVSIRRARTQQPAFRDVPVTSLQIVYAPELRRDARWDRVHDRLMAALARKNPGGASPEELNWRVVDNLEATVASDPVLCVQLPELLSMPS…	799	>QFT85244.1|hypothetical protein	MDANPVETLYQRLHQIARQATHPTIAQNNLATGVGKSYWALHTSADALVEAKEAGESLVIVYVAPQHAHIDITNHHDRREALPPAQRSLLSHDIPCVKVPSRTQLTDPDHPHCLYRDVLAMEDRLKQQAGRKRPRPGLLSALQQALDDAQRQPDDELDGNAEPIEPVEAIAASAAQGDGAGSLQACMALIQRRQEQLARLRQENFNDDELEAPVDQLKNAHGQLYHLVLRAVIGTLSQASREGASLKSVLGDDALVAPFQLLERQLFPLYRVMRGHSQALGLVAMTADRLMTHLVFPRRRRQPRAGCGDFARYAGYLEDAIHGVQQDAAEIIGLEEQRTRFLFLIDEADAVKEILGKPATSGGGRIYLRGLILDQGRATQVGQTLLHEMPLLFRPAQEF…	1594
#: Results of psi-blast analysys on NCBI clustered nr database, by using apsB sequence as query and three iterations. Only proteins longer than 600 AA have been kept. The protein present on the 5' side was recovered with GCsnap.
*: CDS upstream of apsB-like gene recovered with GCsnap
