# Supplementary material for: An antiplasmid system drives antibiotic resistance gene integration in carbapenemase-producing Escherichia coli lineages
Source: Nat Commun. 2024 May 15;15:4093. doi: 10.1038/s41467-024-48219-y (PMC11096173; doi:10.1038/s41467-024-48219-y)
Supplement: Supplementary file 11 — Supplementary Data 8 [file 41467_2024_48219_MOESM11_ESM.xlsx]

## Sheet: Sup Data 8
Supplementary Data 8: Identification of apsA homologs by using PSI-BLAST analysis on NCBI clustered nr database.
Results of PSI-BLAST search											ApsA homolog		Protein encoded directly downstrem of apsA homolog*
Accession#	Cluster Composition #	Cluster Ancestor #	Taxonomy #	Representative Sequence#	Total Score#	Query Cover #	E value #	Per. Ident #	Accession Length #	Accession	Protein sequence	Protein-type$	Accession *	protein sequence	sequence length	protein type*	Structure model&	RMSD %
ApsA									1569		MRKSWTIEEDCKLLTLVRRYFSTLVSHNRLNATMPFSQQLHDAFDSPDRDAAALLYRLEQAKILGFASRPGGDPTKQLFRCLINNDLALYDYSLTFPTLRKSLHPDTIAAALNLFTISNPHEPLSNTINEIATALHLAPMQVEKILLESGQIIINSYRNYERVGEKIINNNLQDLISRQIPDITLVKDINACRAQVSQLYHVHERDGAEVIFSSDGTGFGKSYGVLQGYVEYLERFAKKTKSNDLFPEGGFTNLLFMSPQKSQIDLDNSQKDKILASGGEFICILSRQDIADLDFRDWATGLKNRDRYIQWYKGAKDSKYIGSTMRSLYYHVSQIDRCEEQLKKLTTYGSQDTSYERDILEEQLKSCRHSIRSTIESACKLLFGPDSEKASIKEYIRRG…	apsA		MIPNLNELTDTPIARTNLIKLEEDQLTIIQRLLAPVSNIYTIDFMVQRFTKERKEKSADYYARIHQEVKSCVRQKLGLEAGQEVKYELHCLPNYHHVFFFLAPATNPNSQAHRTLAERIETLCQQLTAENYDLSRLIQGLFSLHLKMVMLEKASERFSVSPTYFNSTLFLNARLTQPVTQKSGTGVMEAFELDIYASEYNELAFTLHKRKFLVEPEDEMLLSLDDTSVWFNINNRRLKARRKLDARDSKLDFFRERSGYGECQAYTYNVVMNAACERLSELEIPHQPIPFQATHEVNQFATDLDQQLANTLLVVNNGVKFSATQEAYFFDALAIQFPGYQLWPLASLKHSQQTGFSELPADTSILVLNAVEGERSNSISQQDNASVEYNDFYAAFADAR…	743	ApsB
WP_243194815.1	30 member(s), 6 organism(s)	enterobacteria	enterobacteria	hypothetical protein [Escherichia coli]	1412	0.79	0.0	100.00%	1245	WP_243194815.1	MRSLYYHVSQIDRCEEQLKKLTTYGSQDTSYERDILEEQLKSCRHSIRSTIESACKLLFGPDSEKASIKEYIRRGLQARQKRMQNAETARKTVKPELSVYEVYFELIKQVLPFEVCQYRPSVLLMTTNKFDTSTYRLVPCQRGEGVRFQSISFDLLIGGKLLPKAPQISSVATAGHTVQVDYLRNEHFRRNPDCPFRQKNIRFTVIIDELHEAYTRLEEACHVKLITQENNLAHVISVVGRIHNAVLSLERRNKPKEAQTTFEQEMVKFITILRDLLAKKCELSPGTTLGSLLEMFRDQLGAFEVNGDAAERIIAITRNVFSFNPKMYVNEEGLKRIRMRNSEGDITRTELYYEVENDTSDTNPTLHDLFQLISVILAACSEITNRHFKRWVKNGGQDN…	apsA-like	>WP_001550530.1|hypothetical protein	MIPNLNELTDTPIARTNLIKLEEDQLTIIQRLLAPVSNIYTIDFMVQRFTKERKEKSADYYARIHQEVKSCVRQKLGLEAGQEVKYELHCLPNYHHVFFFLAPATNPNSQAHRTLAERIETLCQQLTAENYDLSRLIQGLFSLHLKMVMLEKASERFSVSPTYFNSTLFLNARLTQPVTQKSGTGVMEAFELDIYASEYNELAFTLHKRKFLVEPEDEMLLSLDDTSVWFNINNRRLKARRKLDARDSKLDFFRERSGYGECQAYTYNVVMNAACERLSELEIPHQPIPFQATHEVNQFATDLDQQLANTLLVVNNGVKFSATQEAYFFDALAIQFPGYQLWPLASLKHSQQTGFSELPADTSILVLNAVEGERSNSISQQDNASVEYNDFYAAFADAR…	743	ApsB-like
WP_287655823.1	5 member(s), 3 organism(s)	enterobacteria	enterobacteria	hypothetical protein [Enterobacter sp.]	1281	0.71	0.0	93.04%	1121	WP_287655823.1	MTTNKFDTSTYRLAPRQRGEGVRFESVGFDLLIGGKLTPKDPQISTVAAAGHIGQVAYLRDEHFRRNPDCPFRQKNIRFTVIIDELHEAYTRLEETCHVKLITQENNLAHVISVAGRIHNAVLSLERRKKPKEAQTTFEQEMVKFITILRDLLAKKCELSPGTTLGSILEMFRDQLGAFEVNGDAAERIISITRNVFSFNPKMYVNEEGLKRIRMRNSEGDITRTELYYEVENDASDTNPTLHDLFQLVSVILAACSDITNRHFKRWVKNGGQDNSSSQNTPLGQFVDAANNVAGVVRHIFDRTTDKNLLIDHFYTYLQPKTVFTMTPIVELNYVNSGAERTIILAFEMDLVQELPEAMLLRLLTGTHNKVIGLSATSGFSHTKNGNFNRHFLERYSRD…	apsA-like	>WP_287655824.1|hypothetical protein	MIPNLNELTDTPIARTNLIKLEEDQLTTIQRLLAPISNIYTIDFMVQRFTKERKEKSADYYARIHQEVKSCVRQKLGLEAGQEVKYELHCLPNYHHVFFFLAPATNPNSQAHRTLAERIETLCQQLTAENHDLSRLIQGLFSLHLKMVMLEKASERFSVSPTYFNSTLYLNARLSQPVTQKKGTGVMEAFELDIYASEYNELAFTLHKRKFLVEPADEMHLSLDDTSVWFSIDNRRLKARRKLDARDSKLDFFRERSGYGECQAYTYNVVMNAACERLSELEIPHQPIPFQATHEVNQFATDLDQQLANTLLVVNNGVEFSVTQEAYFFDALANQFPGYQLWSLASLKHSRQTGFAELPANTSILVLNAVEEERSNSIRQQENESVEYNDFYAAFADAR…	743	ApsB-like
WP_250130477.1	216 member(s), 23 organism(s)	enterobacteria	enterobacteria	hypothetical protein [Escherichia coli]	1831	1	0.0	91.53%	1583	WP_250130477.1	MVAGAFILRGRRMRKSWTIEEDCKLLTLVRQLFSALVSHNRLNATMPFSQQLHDAFDSPDRDAAALLYRLEQAKILGFASRPGGDPTKQLFRCLISNDLALYDYSLTFPTLRKALHPDTVAAALNHFTISNPHEPLSNTINEIATALHLAPMQVEKILIDSGQITINSYRKCERVGEKNINNNLQDLISRQIPDITLIKEINACRAQVSQLYHVHERDGAEVIFSSDGTGFGKSYGVIQGYIEYLERFAKTQKSDDLFPEGGFTNLLFMSPQKSQIDLDSSQKEKILAASGEFICVLSRKDVADLDFMDWASGLKNRDRYIQWYEGAKGSKYIGGAMRSLNYHVLQIDRCEEQLKKLTTYGSQDTNYEREILEEQLKNCRHSIRNTIESACKLLFGPDS…	apsA-like	>WP_021577946.1|hypothetical protein	MIPNLNELTDTPIARTNLIKLEEDQLTTIQRLLAPVSNIYTIDFMVQHFTKERKEKSADYYARIHQEVKTCVRQKLGLEAGQEVKYELHCLPNYHHVFFFLAPAAAPNSLAHRTLAERIETLCQRLTAENYDLSRLIQGLFSLHLKMVMLEQASERFSVPPTYFNSTFYLNARLSQPVTQKSGTGVMEAFELDIYASEYNELAFTLHKRKFLVEPEDELHLSLDDTCVWFNIDNRRLKARRKLDARDSKLDFFRERSGYGECQAYTYNVVMNAACERLSELEIPHQPIAFQATHEVNQFATDLDQQLTNTLLVVNNGVEFSATQEAYFFDTLAIQFPGYQLWPLASLKHSQQTGFSELPASTSILVLNAVDEERSNSIRQQDNESVEYNDFYAAFADAR…	743	ApsB-like	A0A246NZ20_icn3d	RMSD = 1.762 (4716 to 4716 atoms)
WP_246856877.1	4 member(s), 3 organism(s)	enterobacteria	enterobacteria	hypothetical protein [Brenneria sp. CFCC 11842]	1759	0.99	0.0	84.22%	1553	WP_246856877.1	SQLFKLLCQIWSRLIHLNATMPFSQQLHTAFDSPDRDAAALLHRFRLAGILEFAGRPGGDPAKQPFRCLINNDLALYDYSLTFPTLRKALHPETVAAALNYFTISNPHEPLSNTINEIATALHLAPMQIEKVLIESGQITLNNYRQYERVGEKTTDNNLKTLISSQTPDTTLIEEINSCRARVSKLYDAHERDGAEVIFSSDGTGFGKSYGVIQGYVDYLTRFAQTQKPDYLFPDGGFTNLLFMSPQKSQIDLASSQKNNILAAGGEFICVLSRKDIADLDFMDWASGLKNRNRYIQWYEGAKGSKYIGGAMRSLNYHVSQIDRCEEQLAKLATYSTQDTRYDREMLDEQLKNSRHNIRDAIQSACKALFGPDSEDTSIQEYIRRGLLARRKRELNAMQ…	apsA-like	>WP_168197686.1|hypothetical protein	MIPNLNELTDTPIARTNLIKLGEDQLTTIQRLLAPVSNIYTIDFMVQRFTKERKEKSADYYARIHQEVKSCVRQKLGLDAGQDVKYELHLLPNYQHVYFFLAPAAAPNSPAHRTLAERIETLCQQLTAENYDLSRLIQGLFSLHLKMVMLEQANERFSVSPTYFNSTLYLNARLSQPVTQKSGTGVMEAFELDIYASEYNELAFTLHKRKFLVEPADELHLPLEDTHVWFSIDNRRLKARRKLDARDSKLDFFRERSGYGECQAYTYNVVMNAACERLSVLEIPHQPIPFQATHEVNQFTTDLDQQLTNTLLVVNNGVEFSATQEAYFFDALTCQFPGYQLWPLASLIHSQQTGFSELPANTSILVLNTVDEERSNSIRRQDNESVEYGDFYAAFVDAR…	743	ApsB-like
WP_038245073.1	6 member(s), 1 organism(s)	enterobacteria	enterobacteria	hypothetical protein [Xenorhabdus bovienii]	1769	1	0.0	84.19%	1561	WP_038245073.1	MRKNWTIEEDCKLLTLVRQRFSELVSHERLNATMPFSQQLHAAFDSPDRNAAALLFRLKDAGILGFAGRPGVGAEKQPFRCLINNDLALYDYSLTFPTLRKTLHPETVAAVLNYFTVIHELLSDAINEIAVALHLAPMQVEKVLIESSQITLNSYRQYERVGEKTTDNNLKALISSQTPDTTLIEEINACRAQVSQLYHAHERDGAEVIFSSDGTGFGKSYGVIQGYVEYLERFAKTQKPDDLFPEGGFTNLLFMSPQKSQIDLDSSQKDKILAAGGEFICVLSRKDIADLDFMDWASGLKNRDRYTRWYKNANNNSPISVAMRSLNHLVSQIDRCEEQLATFNSQNTDLDIKIIKDQLKNYRHSLRNTIESACKSLFERGNGETSIQEYIRRGLLARR…	apsA-like	>WP_038245071.1|hypothetical protein	MIPNLNELTDTPIARTNLIKLEEDQLTTIQRLLAPVSNIYTIDFMVQRFTKERKEKFADYYARIHQEVKSCVRQKLGLDAKQDVKYELHCLPNYQHVFFFLAPATAPNSPTHHSLAERIKKLCQQLTAENYNLSRLIQGLFSLHLKMVMLEQASERFSVSPTYFNSTLYLNARLSQPVTQKSGTGVMEAFELDIYASEYNELALTLHKRKFLVEPADELHLSLDETSVWFNIDNRRLKARRKLDARDSKLDFFRERSGYGECQAYTYNVVMNAACERLSELEILHRPIPFQATHEVNQFVTDLDQNLTITLLVVNNGVEFSATQEAYFFGALASQFPDHQLWPLESLKHSQQTDFSELPANTSILVLNTVDGERSNSIRQQDDESAEYGDFYAVFDAAR…	743	ApsB-like	A0A077PNJ9_icn3d	RMSD = 1.342 (4223 to 4223 atoms)
WP_029095950.1	1 member(s), 1 organism(s)	enterobacteria	enterobacteria	hypothetical protein [Budvicia aquatica]	1788	1	0.0	83.77%	1569	WP_029095950.1	MRKTWTIEEDCKLLTLVRQHFSALVGHDRLNATMPFSLQLHTEFDSPYRDASALLYRLEQAKILGFAGRPGGDPAKQPFRCLINNDLALYNYSITFPKLRQALHPDTVAAVQERFSISNLHEPLSDTISEIAAALHLFPMQVEKVLTENRQITISSYRQYERVGAKTIDNNLQDLISRQTPDVTLIEEINACRAQASQLYHVHERDGAEVIFSSDGTGFGKSYGVIQGYVEYLTRFAQTQKQGYLFPEGGFTNLLFMSPQKSQIDLDGSQKNKIQAAGGEFICVLARRDIADLDFMDWASGLKNRDRYTQWYEGAKGSALIKVAMRSLNYLVSQVDRCEEQLKKLATYSTQDTNYDREMLEEQLKNCRHSIRNTIESACKSLFGSDSEKASIKEYIRLG…	apsA-like	>WP_029095949.1|hypothetical protein	MIPNLNKLTDTPIARTNLIKLEEDQLTTVQLLLAPISNVYTIDFMVQRFTKDRKEKSADYYARIHQEVKSCVRHKLGLGANQDVKYELHLLPNYNHVFFFLAPATTPNSPTHHSLAERIEKICQQLTAENYNLSRLIQGLFSLHLKMVMLEQASERFSVSPTYFNSTLYLNARLSQPITQKSGAGVMEAFELDIYASEYNELAFTLHKRKFLVEPADELHLSLDDTSLWFNIDNRRLKARRKLDARDSKLDFFRERSGYGECQAYTYNVLMNAACERLSELEIPHQPIPFQATHEVNQFATNLDQHLVNTLLVVNNGVEFSTTQEAYFFDALAIQFPGYQLWPLASLKHSQQTGFSELPANTSILVLNKVDGERSNSIHQQDDESVEYSDFYAAFAYAR…	743	ApsB-like
WP_189761012.1	1 member(s), 1 organism(s)	enterobacteria	enterobacteria	hypothetical protein [Xenorhabdus griffiniae]	1796	1	0.0	81.84%	1565	WP_189761012.1	MRKSWTIEEDCKLLTLVRQHFSTLARHERLNATMPFSQQLHTAFASPDRDAPALLFRLKDAGILGFAGQTGVGPEKQPFRCLINNDLVLYDYSLTFPTLRKALHPDTVAAALNHFTVSNPHEPLSDTISEIATDLHLAPMQVEKVLIESGQITINSYRKYERTGEKTIDNNLKDLISSQTPDAKLIEDINTCRARASQLYHVHERDGAEVIFSSDGTGFGKSYGVIQGYVEYLERFAKTQKPGYLFPEGGFTNLLFISPQKSQIDLDSSQKNRIQAVGGEFICVLARKDIADLDFMDWASGLKNRDRYIQWYEGAKGSALIKVAMRSLNYLVSQVDRCEEQLEKLATYSSQDTNYDREMLEEQLKNCRHSIRNTIESACKSLFGSDSEKTSIKEYIHRG…	apsA-like	>WP_189761013.1|hypothetical protein	MIPNLNKLTDTPIARTNLIKLEEDQLTTVQRLLAPISNLYTIDFMVQRFIKERKEKSADYYARIHQEVKSCVRQKLGLEANQDVKYELHRLPNYQHVFFFLAPASALNSSAYLSLTERIKKLCQQLIAENHDLSRLIQGLFSLHLKMVMLEQARERFSVSPTYFNSTLYLNARLSQPITQKSGTGVMEAFELGVYASEHKELAFTLHKQKFLVEPADELYLSLDDTSVWFNIDNRRLKAKRKLDARDSKLDFFRERSGYGECQAYTYNVVMNAACERLTELEISHYPIPFQATHEVNQFITDLDRNLANTLLVVNNGVEFSATQEAYFFDALASQFLGYQLWPLESLKHSQQTGFSELPANTSILVLNTVDEERSNSIRQQDDESAEYSDFYAVFDAAR…	743	ApsB-like
WP_060467798.1	4 member(s), 4 organism(s)	g-proteobacteria	g-proteobacteria	hypothetical protein [Vibrio toranzoniae]	1681	0.99	0.0	73.56%	1556	WP_060467798.1	MKWTIEEDLKLLTIVRQRFPELVKHTRLDAGMAFSQQLNIDFNSPHRDAAALLFRLEGAKILAKASRPTGDANKQRFRCLLADDLALYDYSVTLPTLKRALNPQTVNAVLHHFSVSDPHQPLSDTIGEISATLFLVPMQVEKVLIEHNQLVINRYRQCERAEAARASLGLSDLIIKQTPAAKLVDDINKCRARASKLYHVHERDGAEVLFSSDGTGFGKSYGVIQGYVEYIERFAETQASDYLFPEGGFTNLLFMSPQKSQIDLERSQKNKILTAGGEFICVLARKDIADLDFVDWASGKKNRKRYNQWYEGAKDSSYIKSAMRTLNYLMIQIDRCEEQIERLSAFGTLDAIQDKEMAEDQLKSYRNSLRSTIESACKALFDASSSENPIRDYVGRGIQ…	apsA-like	>WP_060467797.1|hypothetical protein	MFPNLQKLTDTPIARTNLIQLEEAPLATIRRLLAPVSDLYVIDFGLQRFNKERKEKSRDYHARVHREVKVQLRQTLGLDAKDDVKYELHRLPSGQHVYFYLAPSAARHTPAHQSLSTRIEQVCHQLTANEQSLARLIQGLFGLHLKMILLEQAADRFPVCPVYFNAVMYLNARLSQPVTKKNGTGVMEAFELDVFASEERELAFTLYKRKFLVEPAEELHLALNDDKVWFNTDSGRVKARRKLDARDTKLEFFRERSGYGDCQAYTYNVVMNAVVERLIELEIPHAPIPFQATHEVNQFVTDLDQQLANTLLVVNNGVDFSATQEAYFFNALATQLPGYQLWPVDSLEQAKKTRFSELPSNTSVMVLNPVEDDTSNSIRQLCDGTAEHGNFFAAYDTDR…	743	ApsB-like	A0A109D9A1_icn3d	RMSD = 0.775 (4009 to 4009 atoms)
WP_219172894.1	1 member(s), 1 organism(s)	g-proteobacteria	g-proteobacteria	hypothetical protein [Ferrimonas balearica]	1695	0.99	0.0	72.02%	1556	WP_219172894.1	MKWTTEEDCKLLSIIREFFPELVQHDRLDPSMAFSQKLKAEFNSPHRDASALLYRLKEAGILVFASRPGGDKNKQRFRRVIHDDLALYDYSVTFPRLKQALNPDSVTAVLHHFVVSNPNQPLSDTIGEIAAALCLARMQVEKVLIDTKQITVNSHRQYERLEEGTAGSGLEGLITQQTPGAKLVDEINACRARASQLYHVHERDGAEVIFSSDGTGFGKSYGVIQGFVEYMERFASTQAQDYVFPEGGFTNLLFMSPQKSQIDLERSQKDRIQAAGGEFICVLARKDIADLDFVDWASGLKNRERYSQWYEGGQSSSYIKSQMRSLNFLMSQIDYCEEQIEHHSAFGTLDAIQDKEMAEEQLKIYRHKLRSTIESACKALFEVGTSENSVRDYVSRGIK…	apsA-like	>WP_219172893.1|hypothetical protein	MMIPNLQALTNTPVARTNLIQLEEAPLATIRRLLAPISNLYVIDFGLQRFSKERKEKRRDFHVRVHREVKAQLRQTLGLDTQDDVKYELHRLPSGQHIFFYLAPAASRHTPEHLSLSTRIEQLCQQLTANEQSLTRLLQGLFALHLKMVLLEQAAERFPVSPVYFNATMYLNAQLSQPVAKKSGTGVMEAFELDVYASEFRELAFTLHKRKFLVEPAEELHLALDDDKVWFNTDSGRVKARRKLDARDSKLEFFRERSGYGECQAYTYNVVMNAVVERLSELEIPYTPIPFQATYEVNQFVTDLDQQLANTLLVVNNAVNFSATQETYFFDALATQLPGYKLWPLASLEQAQKIRFSEQLTNTSILVLNPVEGDACNSIRQLDDATAQYSSFFAVYDEA…	744	ApsB-like
WP_227875169.1	1 member(s), 1 organism(s)	g-proteobacteria	g-proteobacteria	hypothetical protein [Oceanisphaera profunda]	1663	0.99	0.0	69.53%	1557	WP_227875169.1	MKWTLDEDIQLLTLLRQHFTSLIKYSRLDARSPFSQQLHTAFNSPHRDAAALLFRLKEANILAFASRPTGNADQQRFKCLLQDDMALYDYRVTFPTIRKSQNPATVAEVLKCFDVSNPHQPVSDIIGEIAAVLSLVPMQVEKILIENDQLFINRYRQLARCETSTCRKLGLSDQITKQAPDAALIDDVNACRARASELYHVHERDGAEVIFSSDGTGFGKSYGVIQGYVEYLERFTSTQALDHLPLEGGFTNLLFMSPQKSQIDLDNRQKERILAAGGEFICVVSRKDTAELDFIDWGSGLKNRERYTHWYEGAKTSTFIGSEMRRLNYLIAQIDRCEAQIEQQAGVGTLDAIHEKEMAEEQLKNHRHSLRSTIESACKTLFGPGCAAPSVQEYIRLGI…	apsA-like	>WP_169712990.1|hypothetical protein	MIPNLHTLTDSPVARTNLIRLEEAPQATIRRLLAPVSNVYAIDFAVQRFPKKHKENSRDHYVRIHREVKNRLRQLLGLDAREDVKYELHRLGNGQHVYFYLAPAGVTNTQAHLSLPTRIEQLCQQLMAEEHSLNRLIQGLFSLHLKMVLLEQASERFSISPAYFNATMYLNARLSKPVSEKSGAGVMEAFELDVFASDHSELAFILHKRKFLVEPADELYLALDDDRVWFNTDSGRVSARRKLDARDSSLDFFRERSSYGECQAYTYNVVMNTVLDRLSELEIPHTPLPFQATHVVNQFLTDLDQTLANTVLVVNNGVNFSAAQQAYFFEELSRQLPGYQLWSLESLEQAARTHCSGLPTNTSILVLNPVEDDASNSIRQLNDSSAEYSDFFDAFDAHR…	743	ApsB-like
WP_086963555.1	1 member(s), 1 organism(s)	g-proteobacteria	g-proteobacteria	hypothetical protein [Oceanisphaera avium]	1586	0.99	0.0	64.08%	1560	WP_086963555.1	MRWTIDEDIQLLLLVRQHFTALSKQNRLHVQSAFSQMLHTAFNSPHRDIAALLYRLKEAKILAFVGRPNGNAAQQSFKCLLQDDMALYNYRVTLPTLQKPLHPDTVAQVQQAFATSNPEQPLFDTLRDIATLFDLNPMQVEKILIENNQLCITPYRQLARCQVMNHHQADFSEQLNQQTPAAKLVADINACRARAAKLYQVYDRDGAEVIFSADGTGFGKSYGVIQGYVDYLTQHAKTRPADELILEGKFSNLLFMSPQKSQIDLDMRQKEQIIAAGGEFICVLSRKDTADLDFIDWASGLTNRDRYKQWYQHGKTSTYLKTELRQLSELVNQIDYCTAQIENQKKFATTDALHEQDMLKEQLKNRQHALRNIILTACKKLFEANGPATSVQEYIRLAM…	apsA-like	>WP_198341867.1|hypothetical protein	MNNTIIPNLKALAVKPVARTNLIQLQAPPLATIHRLLAPVSHLYSIDFVVQEFAKQPKEKNKAFHARRHREVKTRLRQILGLEANQDVKYELHKLANGQYVYFYLAPAAAPNSPAYLSLSSRIEQLCQQLIGEDHSLNRFIEGLFSLHLKMVLLEQAQQRFPISPVYFNSVMYLNARLSKAVSQKTGTGVMEAFKLSVYASEQQELVFTLHKTKFAVEPAEELHLALDDEHVWFNTHNGRIKARSTKDARDSKLDFFKPGSGYGQCQAYTYNVVMNAVVERLNELEIPHTPLPFQATHEVNQFTTDLDQQLTNTVLVVNNGVNFSAAQQAYFYALLAEQLPSYQLWPLASLEQAINSKFSEIQANTSILVLNPVAEGASNSIRQLDDGTVEYADFFDAY…	746	ApsB-like
WP_285384842.1	3 member(s), 3 organism(s)	g-proteobacteria	g-proteobacteria	hypothetical protein [unclassified Vibrio]	1450	0.99	0.0	52.17%	1540	WP_285384842.1	MKRWTIEEEIKLYTLIRTHFEAFRRKGKFNANSAEALRLHQDFGSSERDAASLLYRLTKDAKLFTYASHPGSHTPFFRCKECDDKCLYDFSVCTPLLKKAQHADTIKDVIGRFDFYCDSMTTQEAITQVATELTLSSLIVEKLLVEAEKIRINDYLKYERVYDTPPSVSSLVAMQTAKKELVDAINKNRKQASKIYHVHERDGAEIIFSSDGTGFGKSYGVFESYADYIERFQSKVSNDSVLPESGFTNFLFLSPLKSQIDLERKHIKRIESAGGEFICVLSQADTYDLDFVDWASEHTNRQRYQSWCKSAGKSGYIKAELSRLKYLISQSDWINEQLKYLNTRGGDAYSQKIAYEEQLSTIQYDIYKTIVNACKKLFDRVDADNGLLRQYIIKGLQAR…	apsA-like	>WP_262628433.1|hypothetical protein	MINNIKQLESSPIARTNMVKLGLSSTDTIRKLLRSDSNLYQVDFGYRYFKKARGERYDQFYKRLHVEVKHLIRSNLCLDDKQDVKYELTNLGKGYYAYFFLNHAFKVGSREHIELESRISELIAKLSESGSLNKLVEGLFSLRIKMALLEKTSDIFEAEASYFNSEIYLNARYSALKGAKKGKGVIEAFKLSVYASEQNELAFSLHKNKFLVNVSNELRVNLDDESIWFNTVSGKQDVNRKLDARDSKLLFFKDRSLYGESQAYTLNVVMNMVQKCLEQADISHQDITFQATHEVDSFSTDLDASLSNQLYVVESSSCFTDTQRQSFTERLQETFPQAEFISSTEVNKIANSDNKCSFLVLNPVNDGKGNSIHSSNAQKSSDEFSGFWQAFEQYQKDPS…	739	ApsB-like
WP_255754846.1	1 member(s), 1 organism(s)	b-proteobacteria	b-proteobacteria	hypothetical protein [Massilia sp. erpn]	1166	0.99	0.0	32.63%	1468	WP_255754846.1	MAQRKKWNIEKKERLFKVAARYADALAAAPYVIDENTEVIRNIHAAFNDSGSDPRAVLFQLEKMKFVKTKGDSRKLGIFYRQDPHFRVEDLTICVDYADASQDELNTLVASLPGHYAAGCTDVADLCTRLHAAGGRTELNYKKILFHNGIAELSADGRARLTPSHASGIPLPLTRWTQEREAPKHILAEIYTYRGRAGRYYDALDHPLPALIRSTDGTGFGKSYAVVARYLDSVKQKEPNVKHRNLLFITPQKTQIDIDRGLLDQARLMGVPCLPMLSRQDIADPQFIDWVTKESNRDKYQRWSKEGRGAHDLQDHLERLCATLEQIEVTSKQLADESSYAEEPHLRHQLLQLRNRFLRILEDTALAALNQNGSHTSIGELSRRNGRYDALRLEIISRV…	apsA-like	>WP_255754845.1|hypothetical protein	MTVTTNTPQSTTDMPLAKTNMWRIPLSDELLVEALLRPSTGPINVDYLCREISETKGEPKDKYHARVHREGGKMIRQRLGLSADAVVEYELLQMKRLCYFFFLAPERREPEDVLLHLAAAEIPLPRLAQALISLHVKLDLLAQMDKDYAIASVHHNGALYLGTDLYPSKRQGRALVDTFETRFYYSGSRELVSTLHNRTFFATSAAMLQAPLVDTIMTIHTSRGKYLSTERIDARRYGKKKFMRFQSGYASCQNHAHTLVARSVGRVFEKLKIDAAQETFCATSVWNDFVTAENQTALASTIIVDNYGPYPSDEVKRAVYAQLLESFGTCEIVPAASICSYGTLRESANYLFINKKLDGKNGTSIVDMATGERYNTFWQAYKANLARDNCQFDLYTLMK…	671	ApsB-like
WP_124926847.1	1 member(s), 1 organism(s)	g-proteobacteria	g-proteobacteria	hypothetical protein [Amphritea balenae]	1178	0.99	0.0	31.49%	1483	WP_124926847.1	MAYWSNFERESLFQIVCQNLDGLRACGKEIDLHSPVLTKIHKEFASSEPRNFERDEAAILYQMAKMGFLFHHQYSHKTRKFGVKRVTETEISRLTVNPKFPVIPLDEKQRLLDSFRKYAEEGLCIDEVIRLASSHEYPFSLVKKLAIDSGLLRVAHDGEFKMDFESTDIDQLANKQIPEDEKKDINKAREKLGKLYDSYFKLNPSVTYSNDGTGTGKSYSVIAQYIEKTDPSKIEDGHRNLIFITPLKAQIDIDPGLIEDAQNKKIPILSFLARPDMSGLDFKNWVTGEENNDIFARWIAFFNGKKKGASSIQKLIGSFKYQVNNAQYLKSQIERLEKNGAVEDLKEAKESFKKNANIMVKTLSAVAKEILNIKADKSKRLTSEKIFKEATLKKGKPDN…	apsA-like	>WP_124926846.1|hypothetical protein	MNSIFKPVEGSPVARTNMLSVSDSIDDVIHRLVEFDRPLGKVCFGILVCQRESGEGNEKYFRRFDRAIKQYIRTELGLDSKTEVKYSRGRITQSKAVFFYLGNKPTNTDGLLVELEENSISVQKAVQVLLSLLIKLDYLEEAAEIYDIQPALYNDEMFVGAFIRDTKSDGNVIIEALSYEIYYSDFDEISLSLHREVFDCSLVDTFVAEGEHGAIVFRSKKSMFRVNERLNATKESQRVYMGLTLKAREDEEKKLLSRYDNSVNYHQIDIQNKIISIFSEAGINHEPVVFCADHVCEEFVNPDQSYSDELVIIDCLSCYETDEIKSSFHDHLLTEFNASSVIPLHDAPSMAAIERNDKNYLVVNQLNRSKGTSIRIQSEGKELKSFSKALAKKTSQSDI…	706	ApsB-like	AF-A0A3P1SM97-F1	RMSD = 3.500 (3080 to 3080 atoms)
OTE96895.1	1 member(s), 1 organism(s)	g-proteobacteria	g-proteobacteria	hypothetical protein BCS42_04215 [Crenothrix sp. D3]	1157	0.99	0.0	31.44%	1485	OTE96895.1	MANRWTDDEKEALYLVAQKCYKEINQYETVEPTSEVIQTIHRLTNSSRDTKAILYKLEEMGFLRKSSNTYQDNVFFVNYLKESDFLSFSVFPNYKPFTSSDIIAFQSCYQQTVLKINDIDELCSAIACSLSLSSLRVKKKLFDSGLIRLNTLMRYELVSPLIDKEKDQNLRNKSLSPEHKNRINTLRCNISYIYDTHSKDNPSITYSSDGTGTGKSYSVIDKFIQQTDVNNIEQGHRNLLFLTPQKSQIDINPDLIKDAESKGIKILGFLSQDDMSNIEFKNWVTGEVSKDIFERWIKELDNDNWLKNYIYKLEKTVRDAEFYNTEIPKAKKRAELDTVEEYEERQKKNKYKLREMLESLAGAILQQKRANGEYIPIKERFDKTEIKKNGKHNKDGLLS…	apsA-like	>OTE96894.1|hypothetical protein	MDKSELIKPFEKGVAAKTNMLKVMDNQEQLISKLIKGSSGIRAISYSCREIFREKNEETEVYYRRVDSEIKSAIKNRLNPKNTEPVNYDRLSSKNNYMFFFIAEVGCTSDKLLDDIKRYNFDLEKVVQTLLSLRLKLAYINDVTARYDIEPALYNTKLYIGAVEIKKLKDGGSLIEALSLNLYFSKQHEIALSLHKQVFSCEDVFIAESKDSCLLFHHKSKTLRMKDTLDAVKWSKRPYMAYSLKKEAKIFDKYENCINYHLTVSLNKLITLLSDAGIDFSPIEFKADYIVSEFIESNEQYSNQLVIIDNFSRYETAESRIQFREYLKQIFDAKCVIGVEDAPKPEELKTEGVSYLVINEEQKKNGSSIIRIDTGKPLNGFFQALGLHLKDARIPFDYY…	702	ApsB-like
WP_067866269.1	1 member(s), 1 organism(s)	g-proteobacteria	g-proteobacteria	hypothetical protein [Neptuniibacter marinus]	1157	0.99	0.0	31.08%	1482	WP_067866269.1	MAIWTNLERETLFKIVCENLDGLRSCGKEIDLNSPVLIRIHKEFASSESVSLERDEAAILYQMAKMGFLFHYQHSHSTKKFGIKRVTETEISRLTVNPNFSAISDDQKQRLLESFRKHAESVSDIDQAIRLTCSSKLPFLLVKKVAIDERLIRPEHDGSYTMAFKQTDSNQLENKLIPEDEKKEINGARAKLGKLYDSYFKLNPSITYSNDGTGTGKSYSVIAQYIDETDPSCEQDGHRNLLFITPLKAQIDIDPELIENARTKGIHILSFLARPDMSGLEFKNWITNEENRYVFERWINFFSADGPGAAKVKKLISSLKYQVNNAQYLTDRIEKLESYGIIEDLKEARESFQKNSNIMVKTLSDIAKEILNIEAGKDKRLTSEAIFSKEILKNGKPKN…	apsA-like	>WP_067866267.1|hypothetical protein	MESIFKKVEGAPVARTNMLSVIESIDSVIDRLMLIDRPLGKVCYGIMICQKASGEDTEKYFQRFDRAIKQYIRNELGLNSKDEVKYSRGRISNSKAVFFYLGTKSSKSEDLLTELEENSISTQKAAQVLLSLFIKLDYLEEAAEIYDIQPVLYNDEMFVGAFIRDTKPDGNVIIEALSYEIYYSDFDEISLSLHREVFDCSLIDTFVAEGDQGAIVFRSKKSKYRVNKSLNSTKESQRVYMGLTLKSREEEEKKLLSRYDNSINFHQTDIQNKIISLLIEAHIRYEPLVFCADHVCEVFVKPDQSYSDELVIVDGLNCYETDEIKDAFHDHLMTEFSASSVIPLKDAPSIETIGKNEKNYLVVNQLNRSKGTSIRTQKDGKELKSFSKALAKKASQCDI…	706	ApsB-like
WP_158684014.1	3 member(s), 3 organism(s)	g-proteobacteria	g-proteobacteria	hypothetical protein [Pseudoalteromonas sp. T1lg10]	1146	0.99	0.0	30.52%	1497	WP_158684014.1	MKWTNDSKERLYEIARSYDPQLLSLEEITEENPVIVELAQRFGDEPKAVLFMLAKMGFFTIDKRTSYKTGIFYRRDSKTTFEDFSIQPLFDKLPTKTLDELELELTKLLKNRTPLEKSFELLGEKFAISELNIICELFKAGLLSYTDGKGYEFSDRAYLEEGESVIETVDYLKPNEELKNSINKYRSEASKLYQMTNHRKPCLVQSNDGTGFGKSYGVISEYIEYGPNPTSSGPFTNLVFVSPQKSQFDFDKGLVQKAQNAGIEFVAFLAMLDLTDLEFESWVASQNGEKRKNHDLYNSWVRKRKKYKWLEKDLTRLAQSLRTVDSLQNRINTEVKTYEADNAEIISDLKAQLTEQRRNMEKTLFDLSLSCLNYNAKAADLITLFESKTDLDVLRAEIV…	apsA-like	>WP_105200896.1|hypothetical protein	MSFDCTNPAQNMPIATTNILDIKGQTDDIVKALFHSLHEDLYIGCKSKLFVKEGEGFVEFEQKIHREIKASIRKELQLSNEINPHYEWVKFFNEGAIEVYFFYLTHEKPNHELLIDEISLLNKQKKDRLVSGLLGLHLKTEFLEQAKEKYEFSPTYFNSELYLSVHRSGREKKDGTTYLEALKPELYFSPSQELCFNLVKKVFRVNRLEAITVDLDDTKALFKTKDSKYIASREVSATKYSKRKFMSFGDAFAASINYAQNLLSDILQGILNRLDIEFSVRHFSATHVTDNFISADKVCTSDIVIIDNLGDDFDVAKKDKALSQLYSEFESSNVSIVQAPIPFESLKEEHNYIVLNASDGSSSIQRKGVEGKVFTGFWDAYRNTPIHQREDLDYYTQLK…	678	ApsB-like	A0A2E9T341_icn3d	RMSD = 1.944 (3024 to 3024 atoms)
WP_101215509.1	1 member(s), 1 organism(s)	g-proteobacteria	g-proteobacteria	hypothetical protein [Psychrobium sp. 1_MG-2023]	1171	0.99	0.0	30.33%	1496	WP_101215509.1	MKWTNGKKEQLFVIAKVHDKKLVALKEVNESSEVIHCIAEQVDEEPRAVLFMLAKMGFFKANNRTSYRDGVFYKRDANVSIEQFSIHPQFEKLSTERATQLELALTELIKISSPLQDCLSLLSKQFEISELNVKYELVRAGLLVHDGAKGYQFSDRTYLQEDEPIAVSVGKLQPENKLKDAVNKYRAHASQLYNVTNHNRPCLIQSNDGTGFGKSYGVISEYIDYSTKPNFYGQFTNLVFVSPQKSQFDFDSGLVSKAHNAGIEFVAFLSMLDLTDLEFESWVSSPNGEKIKNSVLYTTWIKKKTKYKSLEKGLTRLAQSVRTVESLQNRINTEVKTYEADNAELISDLKKQLEEQRRNMEKTLFDLSLACLNYNSEPVDLEALFESNTELDMLRTAII…	apsA-like	>WP_101215508.1|hypothetical protein	MTYQSTILANNMPAASTNIIDVHGELNELIASLFQSLNSDLYIGCKSKSFVKEEKSQAEFEQRIHREIKISIRRELELSKDKNVQYEMVKLYNNGSYEVYFFYLTHTLPNYAELVEELSQLSKSQKERLISGLISLQLKTEFMEQTKDKYEFSPSFYNAELYLSVQRSGREKKNGTAYFEVLKPEIYFSPTQELCFELKKKVFKTQKLEAVTADLDETKALFKNKEFSYQASRDISATKFSKRKFMSFGDKYPASVNYAQNLISDILQGILNRLDIAFEPRIFNATHVTDQFLESEKEHPSNIVLIDNLGRDFDPVKKDKALSQLHSEFEKTGLSIVKPSLAIEDMSPDVSYIVLNEGDGNSSITLSCDPDRGFTGFWDVYCNTNFSQKKNLDYYTRLK…	678	ApsB-like
WP_310280268.1	1 member(s), 1 organism(s)	g-proteobacteria	g-proteobacteria	hypothetical protein [Rheinheimera soli]	1111	0.99	0.0	30.06%	1472	WP_310280268.1	MAKVKWTPALEEKLYLITVDYFEKLQVHDSYTQQSHCIQKICEELKTDWITPSSVLYRLAEHKFLKTEKHSLQDQIFYKQTSAYSIQNFKICPKLPHVDAETVGNIISAFLDLLAEYSFNATEVCNVLGKQFDKTSLNIQKIVFDNGLIEIDFPPRKLRVKQEYVDKVSSGKGCWKSKSAPPDLKIKINNSRSKLGEYYNPTTHKLPAVIRSSDGTGFGKSYSVFNAFINNSVYEPGISHRCFVFITPQKSQIDITENLIRDAVNTNLPILPVMAHQDMRNLDFIDWVDGISNEKRFLDWISKGKKCPYMKNMLLKLEQIIYQIRKIQQIIKNSQSLQEGKLYEQQLQYLMYDIDKTLVLLALCVLNQFDQPRAFEDLLDKAKNSELEQLRLDIVSRVF…	apsA-like	>WP_310280269.1|hypothetical protein	MSNKIITKFPAAKTNSFKLPSEPAVIIKALLNDIEKPLSIDFFTRSFQKDKSENLENFYKRIHREAQKLISDETGVVEVKNRYSWLKRGNSHYFFYITDTPKPRADLFEDIISLPLEPQQVIQSLLTLRFSCFLFSKISEEFILSMTDAQSELLLFADVMPTKNQGTVYIEALQLDLFFSKYNELFFNLSVKSFLSNVGKQKLTSTDDGGFLFLRGSNKYFGTRALDARKSRNKKFVVFQRKYKGCINYAQQHIHKYLVELFNKLKIVYQATHLSASDSVCNFLTLQRNINKYDLNIINNCPGLTDSEIYEHFALTLGECFHLKVLTSNTPASVRDMDEDAVYLFLNKELGDGKDGGSIINVETGEKFQTFWQAYRFIRSNTGSNGLDLYTKIKIENFS…	665	ApsB-like
KGM27441.1	4 member(s), 1 organism(s)	enterobacteria	enterobacteria	hypothetical protein KS18_15095 [Photorhabdus luminescens]	1178	0.99	0.0	30.02%	1495	KGM27441.1	MRWSETLKEKLFDIAYEKLELFKRLDGVIDEHAEILEDIRQDLKHDEATAIAIMFELAKMGFLYQRSRDKARKVALPMKDKTASKDDFTLCVSYKTLTKRDKEAFLEANQLFGAGWLVNDVVAHFSQQLNRSKRNIIQELYRQKLIILLDGEYQPYGMVHQLEQSSLANYLANKRAPQHLKNDINVLRSQLSELYNVYQNNHPTLVFSNDGTGFGKSYGVLNRYIESVTVNAKDSDFTNFLFVTPQKSQIDFDKKLIKKAKKKGIEFLGLYSQEDLRDLNFVNWVEDCNGEIIENRKRYLTWEKRAKNSPLASKASNLAIVVRAIESIEKQILIQKQQGDDVDLIQDYEDQLKKCKSNLTRVLDELSEAALNKQESAVNLPAIMGAENKIELLRKEIIF…	apsA-like	>KGM27442.1|hypothetical protein	MIKLADIAKDCSDVSPVAKTNILDIDGSISGNIEKLFEVDDGSGLYITHGQKSFVKEKGERDKDFYAKVDKEIQKIIRKKLNLNPSEKVFYDSFWSSKAVHFFYLSDQEYDIKGFIDKFEENNKFLCNVFSAIVGLHIKRIFLKELEENYEIEPEFYNSRIYLSAEKRGNIIDSFYPRFHFFIQKELVVNLHRKAFRIEKKVDSYNVGSYNTEEIQLLFRTKENNFQVIDNINTNEHSKKKFMRFMKGYRNSKNYVQNLIIQKIKELLNHAEISFSERYFKADYVLHDFITVNKNLLHPLVLIDARIPKYSADSKSKMFLEKEIKEVFELQELTDSPVQDFNLLDKNKNYLVLNSLDGGAKTSILVKGEIKNTTWDAFKHIGEKEIEDAELDYYSKLKR…	681	ApsB-like
WP_054597291.1	2 member(s), 2 organism(s)	g-proteobacteria	g-proteobacteria	hypothetical protein [Pseudomonas]	1212	0.87	0.0	29.71%	1305	WP_054597291.1	MNTRKGRISAALSDEINSHRARLAPFFNGNAKPNPSVSFANDGTGFGKSYNVFDQFIEHAEERDELGGHRNLFFITPHKAQIDISKVTQEKAAARGVSILSFLAERDLSDLSFVGWVSKVRNEDLYASWSKALYSDYYHETVNELSNATSGLKATETEQARYLKSEVADYLREAELERRIDAAKQRLLHALQDLAKAVIREKVGFEFVTTQERFLRASNDRERAKIQVVDHVLPFERAKVGPTIFIATTARFLKRAFIVYLDKKREPNIKKLSFEEILGAKRPPTNAEEESIAPIGAACSLPHDEQITYLKEDFFVPDESNYFKTHGITFNLVIDEEHDSYDRVFEESKKKLVSEKVKPPHVIAGLHRLMEMISAEYGPEDEEPIAFNETVELMKDLRR…	apsA-like	>WP_054597292.1|hypothetical protein	MTLFNVLEPGTAAKARTNMLKLSGDLEGIIERLSAPEEGQGFVQAAVVEVARKYGEEAAEYYQRVDSTIKDFIRRTLGIPASTRVHYSRFSGRKGVFGFLFLSTQAPEPGQVRQVIAEHSLYPNYAIQALLDLKLKLSFLGDVHKHYEIAPVEFNADLYIGLVHSRTMKNGSYVFDALQYDLYFSTEQELALTLSRVTMQCSLSQDSISLPVGDTGNLMFDWSGKRFQRTRKLNATTDSDRNYMAFATNNVNATAFDQYQNSINYHQTDCLNRIERLLKRYGIEFKPVVYEATHQVKTFLEGLPKTSNPLWLLDTSAKPSTDDAWFGSISKLADQFGASKVLTAESLPAPTELEVGTTNYLVVNEKIKTPGGSKNGSSIFDTSANEAHNSFWQALARKQ…	692	ApsB-like
WP_095054783.1	1 member(s), 1 organism(s)	g-proteobacteria	g-proteobacteria	hypothetical protein [Pseudomonas sp. Irchel s3b2]	1199	0.88	0.0	29.67%	1335	WP_095054783.1	MPKKPRDTEGGNRPPEAPPRHQSDLFSNTPPTSKSAISAELSDEINSHRGRLAPFFNGHAKPNPSVSFANDGTGFGKSYNVFDQFIEHAEVRSERGGHRNLFFITPHKAQIDVSKVTQKKAAARGVSILSFLAEQDMADLNFVGWVSGIRNEDLYVGWTKALKVDYYKETIGELRNAITVLKIIEDEQNRFLKSGVTDYLREADLKRRIDAAKYRLLYALQDLAKAVIREKVGFEFLTTLELFQRTNDARDRAKIQIIDHVLPFERAKVGPTIFVATTARFMRRAFIGYLDNKKEPNIKKLSFDEILGAKRSPTDAEEDSIASIGAACSLSHDEQIAYLKDYFFIPDESNFFRLKGITFNLVVDEEHDSYDRFFEDGKKKLISENVKPPHVIAGLHRLM…	apsA-like	>WP_095054782.1|hypothetical protein	MTLFNVLEPGAAAKARTNMLKLPGDLEAIIDRLSAPAEGVGHIQAAVVEVTRKSDEKTDGYYQRVDSTIKDFIRKKLGLSASTGVHYSKFNARKGVFGFLYLSTRPPVPGQVRGVIAEHSLNPHYATQALLDLRLKLSFLMDVNKHYEIAPVEFNADLYIGLMLSRTSRDGSFVFDALEYDLYFSKEQELAIKLNRVAMVCSSTQEAISRPVTETGTLMFDWAGKRFQRTRKLSATTNSNRNYMAFATNNENAEACDRYENSINYHQTDCVNRIQRLLKLLGVEFNPVVYEATHQVKAFLEGLPTMSNPLWLLDTVTSYSSDEARLSFITYLADKFGASKVLTADCLPDPTKLKVGTTNYLVISEKVKTLGGSKNGSSIFNTSAGESFNTFWQALAAKQ…	692	ApsB-like
WP_184596389.1	1 member(s), 1 organism(s)	g-proteobacteria	g-proteobacteria	hypothetical protein [Pseudomonas nitritireducens]	1131	0.87	0.0	29.65%	1332	WP_184596389.1	MPKKPTDTTGGNRPPENPPSSHGDLFAGTSPARKGKLSDELSREINSHRARLAPFFNGNAKPNPSVSFANDGTGFGKSYNVFDQFIEHASERNDQGGHRNLFFMTPMKSQIDISPATKAKAEARGIHFLSFLSIADIADLEFTGWVTGIKNEKLYRGWIQKLTTIHYQDATNELSSSISNLTLTLADVEDQKRRGDLDLARKQELEQKLKQARRRLNMALVALAKAVITEPKHGAYITTAARFAETDPKGAPYIEILDHILPFERAKVGPTIILATTAKFMAQTHAVYVDQNQKPNLKLTRFDSIVGAKRDTTAAEKAEIPSIGSVCNLTFDEKITYLKESFFLRDDKNYFLEHGITFTLVVDEEHDSYDWMHRHAHKKLISDQVKPSHVLAGLYRLME…	apsA-like	>WP_184596387.1|hypothetical protein	MSLFTNLAHEAAARARTNMLTLPGALEAIIDQLSAPTPGVGHIQAGVVEVTRPSGERTDTYYQRVDATIKEYIRQKLSLPAGTGVHYTKFSARQGRFGFLFLSGQAPTPGQVRQVISDHSLDHHKVIESLLDLRLKLSFITDVEKRYDISPVEFNAELYLGMMFSYARKDEAGVFDALRFQVYFSRQQEIALSLHRVMMECAPDAKDISRPVTESGTLMFDWAGRRFQLKRRLSATKSDRNFMAFATSNENPEAYERYENSINYHVTDCLNRLLKILDQAGVESRPVEFQATHQVRKFLESIPDTTNPLWVLDTTTDPKRKAAVESLANTIGAAKVVNADSLPAPEALLERDVSYLVVSEASPEAGSSIVDRSSNVSYTTFWQAMAAQQKNPKAQFDFY…	682	ApsB-like
WP_013983929.1	6 member(s), 6 organism(s)	g-proteobacteria	g-proteobacteria	hypothetical protein [Stutzerimonas stutzeri]	1208	0.87	0.0	29.64%	1334	WP_013983929.1	MQKKLRDDKGGSSPPETPPLPNGDLFAGITPARKGAISAALSDEINSHRARLAPFFNGHAKPNPSVSFANDGTGFGKSYNVFDQFIEHAAVRGERGGHRNLFFITPHKAQIDVSKATQEKAAAQGVSILSFLAEQDLSDLNFVGWVSGVCNEDLYVGWTRTLKTDYYRETIGELSSAISGLKITEAEQTRFLRSGVTDYLREADLERRIDAAKSRLLYALQDLAKAVIREKIGSEFQTIHERFQRAKDDRDRAKIQIIDHVLPFERAKVGPTIFVATTARFLKRAFIGYLDNKKEPNIKKLGFDEILGAKRSPTDADEDAAAPIGAACSLSHDEQIAYLKSDFFLPDEANYFHLNGITFNLVIDEEHDSYDRIFEDGKKKLISEKVKPPHVIAGLHRLM…	apsA-like	>WP_013983930.1|hypothetical protein	MTLFNVLEPGTAAKARTNMLKLPGDLETIIDLLSAPTEGVGHIQAAVVEVTRNSDERTERYYQRVDSTIKDFIRQKLGLPASTKVHYSKFNARKGAFGFLYLSAFPPEPGQVREVIAKHSLNPLYAIQALLDLKLKLSFLMDVDKHYEIAPVEFNADLYIGLMLSRTSRDGKFVFDALAYDLFFSKEQELAIKLNRVVMECSSTQDSISRSITDSGELMFDWAGKRFERTRRLSATTNSDRNYMAFATNNENARACDRYENSINYHQTDCINRIERLLNLSGVEFIPVVYEATHQVKAFLEGLPTMSNPLWLLDTVTSYSSDEARLGFISELVDRFGASKVLAADSLPDPTQLDVGTTNYLVLSEKVKTVGGSKNGSSIFETSIDESFNSFWQALAAKQ…	692	ApsB-like	F8H079_icn3d	RMSD = 3.630 (3019 to 3019 atoms)
WP_122556348.1	5 member(s), 1 organism(s)	g-proteobacteria	g-proteobacteria	hypothetical protein [Pseudomonas viridiflava]	1190	0.87	0.0	29.53%	1304	WP_122556348.1	MNSKDGSISTALSDEINSHRARLAPFFNGNDKPNPSVSFANDGTGFGKSYNVFDQFIEHSTERSERGGHRNLFFITPHKAQIDVAKVTQAKAAARGVCILSFLAEQDLTDLNFVGWVTRVCNEDLYLGWMKALKSDYYREAVAELGNAMSGMKATESEQARYLKLGVADYLRQTELERRIKASKQRLLQALQGLAKAVIREKVDNQFVTTQQRFQPARDGRDRAKTQVIDHVLPFERAKVGPTVFIATTARFLKRAYIVYLDKKREPNIRKLSFEAILGAKRPLTAAEEREVIPIGLACSLSHDEQIAYLKKVYFVRDDSNFFKEHEITFNLVVDEEHDSYDRIFEESKKKLVSERVKPPHVIAGLHRLMETITADYGPDDDEPIAYAETVELMSDLRR…	apsA-like	>WP_122407641.1|hypothetical protein	MTLFNVLESDAAAKARTNMLKLPGDLDGIIDRLSAPHDGGGHIQGAVVEVAKKYGEEFSDYYQRVDSTIKDFIRKTLGIPASTGVHYSKFSARKGVFGFIYLSSRAAESGQVRKVIAQHSLNPCHAIQALLHLKLKLSYLNDVHKNYEIAPVEYNANLYLGLVFSYSTKNGNDVFEALEYDLYFSTQQELVVTLKRAVMECTSQDSVSRPVTESGMLMFEWGAKRFKQVRSLNATTSSDRNYMAFATNSPKAKALNKYHNSINYHQTDCLNRLGRLLGEAGVEFSAVVFQATHQVTSFLEGLPTMSNPLWLLDTAKNLSGNKDWLTTIASLAEKFGASKVLSADGLPEPTELEVGTTNYLVVSEKVKVAGKSKNGSSIFQANATGAESHNTFWQALNAR…	693	ApsB-like
WP_217277010.1	4 member(s), 1 organism(s)	enterobacteria	enterobacteria	hypothetical protein [Photorhabdus heterorhabditis]	1205	0.99	0.0	29.53%	1494	WP_217277010.1	MRWSETLKEKLFDIACEKLELFKRLDGVIDENARILEDIRQDLKHDEATVIAIMFELAKMGFLYQRSKDKARKVALPMKDKTASKDDFTLCVSYKVLVKEEKEILVNESNKLFEAGWLVNRVVVHLSEKLHRSKRNIMQELYRQKLIILSDGEYQPYSIAHKSEQPTFTNYLANKRAPQHLKDDINILRTRLSELYNVHKNNNPTLVFSNDGTGFGKSYGVLNRYIEAVPVNAKNSDFTNFLFITPQKAQIDFDQELIKKAKNKGIEFIGFYSQEDLKDLNFVNWVEDCNGQIIENRKRYLKWEEQAGKSSLKSKANNLAIIVRMIDSIEKRIITQKQQGDEFGLIQDYEDQLKAYKFNLSKVLDELSEAALNRQDLAIALPIIIRAETEIDQLRKEII…	apsA-like	>WP_172909321.1|hypothetical protein	MMKLIDFVNDCSKISPIAKTNILDIDGNICDNINKLFEVDDSSGLYVTHGQKKFFKEEGENNKIFYARVHKEIQQIIRKKLTLSSLENVVYDSFWKNYGSFSRSKEIHFFYLSHQESGIKEFVDKFEEDSDFLCKVFSAIVGLHIKRTLLKELDEHYEIEPVFYNSELYLSAEKYSQIIDAFYPRFYFSMQKELVVNLHRKVFRIETKKVMSGNIEETQLSFRTKENDFQVTGDINATEYSKKKFMRFKEGYRNSKNYSQNLVIQKIKEILNHAEIPFSERCFRADYVLHNFITVDKNFSYPLVLIDARTPEHLSDKKVKIYFEKEVKEIFDLQELAYAPVQSFESLDKSNNYLVLNSLVDEAKTSILVEGKRKNTIWDAFDHVRGKGIENADLDYYTE…	684	ApsB-like
WP_102394534.1	5 member(s), 4 organism(s)	g-proteobacteria	g-proteobacteria	hypothetical protein [unclassified Vibrio]	1045	0.9	0.0	29.44%	1385	WP_102394534.1	MSDNKKGLTAVRLQNKIANLRKTSKEAALEQGILQPSVDGQIALDLMPSEPVITADYIKAKDPGCLKKEIDDCRTITSKLFYRENKPKPSLTSCSDGTGTGKSYGQLKAYIEETTIDGNAQGHRCLFFITPLKNQIDFDDKLMKTAQDKGIYFVPFLSRSDLYTMDFKNWLPDLNGIVETNKERYDRWFKIGYSLPSQYDDVKNSLRTLSDAIRSLVAAERKLKDPSLTDGERSATDKALMYERGTVVSILGQLSVICADVAPKSLSGLLGCDSKRERLLAEIILHTTPLEMAKVRPCVLVATTRKFDFKTSILSCREDGYHYRKSMPFTRLLGGKKMVNITEFGAYVSKPHEKQMEYLTESYLASDEKNIFRKRKISFDLVVDEEHESYGILMNSCTT…	apsA-like	>WP_102394535.1|hypothetical protein	MGLFKGLLQCEGAPVAKTQIIDVQGALKENVCRLLCHDDHSMSVVYGFRDGKKKRLDGGKKESAEAYAKRMHCEIKEIIRNKLGLNKRDSVTYETARVYTEGSAGERWFFFYLAEAVVDTTALVQSLERDGLLVQRVFESIMSLHLKRFFVADAETSYPIKPVCFNSELFVNANKAEGGKKEGYYINALRPELYCGPKQDLCLTIKRITFKAEQTDGFFAQTEDTTLYFQSYTEGEKAYKVLKRVDARKRQIPYMSFGSEYKFCVNYTEHLMMEVLRAVLDAYAVPYTQRYFQANYVSDKFLEVTRERELPLVIIDDLGDRESDEQGGRAETICQLQKTLNPAVIMKSSELSTYDKLHPDHAYLVLNRSTSDGSSIRNYSEEQRHALKVEEAYANADRT…	723	ApsB-like
WP_150817334.1	1 member(s), 1 organism(s)	g-proteobacteria	g-proteobacteria	hypothetical protein [Pseudomonas fluorescens]	1204	0.87	0.0	29.44%	1305	WP_150817334.1	MNSKDGSISAALSYEINSHRARLAPFFNGNAKPNPSVSFANDGTGFGKSYNVFDQFVEHSAKRSELGGHRNLFFITPHKAQIDVSRVTQEKAAERGVSILSFLAEQDLSDLSFVGWVSKARNEDLYAAWTKALNSDYYRESVSELGNAISGLRATEAEQARYLKLGSTDYLLEAELARRIDAAKQRLLHALQDLAKAVIREKVDCEFVTTQQRFQSASNDRERAKIQVIDHVLPFERAKVGPTIFIATTARFLKRAYIVYLDKKREPNLKKLSFEEILGAKRPPTDAEEESIAPIGAACSLSHDEQVTYLKENFFVSDESNYFQVHGITFNLVVDEEHDSYDRIFDESKKKLVSENVKPPHVIAGLHRLMEMISAEYGPDDEEPIAFNEAVELMKNLRR…	apsA-like	>WP_150817335.1|hypothetical protein	MTLFKVLESGAAARARTNMLKLPGDLEGILDRLSNTGEGVGHIHAAVVEVTRKPAEKSEEYFQRVDSTIKDFIRKELGLSVSTGVHYCKFSGRKGMFGFLYLSNQSPMSGQVRGVVAEHSLNLHYAIQALLDLRLKLSFLTDVEKHYDIAPVEFNADLYIGLVLSRVSRNGSHIFDALKYDLYFSKEQELVISLKRVTMHCSIAQDSVSLPVAETGLLMFDWAGKRFQRTRRLNATTDSDRNYMAFATNNVNAKACDLYHNSINYHQTDCLNRIERLLKHSGIAFSPVVYEATHQVKKFLEGLPTMSNPLWLLATAANSSSDEAWLGSIANLADKFGASRVLTADSLPAPSELQVGTTNYLVVSEKVKTPGGSKNGSSIFDTTSDESFNTFWQALAAKQ…	692	ApsB-like
WP_049582851.1	6 member(s), 3 organism(s)	enterobacteria	enterobacteria	hypothetical protein [Photorhabdus luminescens]	1180	0.99	0.0	29.34%	1495	WP_049582851.1	MRWSETLKEKLFDIAYKKLELFKELDNAIDEHARILEDIRQDLKHDKATTTAIMFELAKMGFLYQRSRDKARKVALPMRDKTASKDDFTLRVSYKALKKEEREVFLKVNQLFEAGWLVNDVVAHFSLQLNRSKRNIIQELYRQKLIILLDGKYQPYSVSRKSEQLGLANYLATKMAPQPVKDEINTLRARLSELYSVYQNNSPKLVFSNDGTGFGKSYGVLSRYIESVAINVKNSDFTNFLFITPQKAQIDFDKKLIEKAKKKGIEFLGLYGQEDLRDLNFANWVEDCNGEIIENRKRYLTWEKRAKKSPLASQANNLAVIVRMIDNIESQILRQKRQVDEFDFIQDYEEQLKKYKSNLTRALDELSEAALNRQELAVNLPAIMRADNKIEQLRKEIIF…	apsA-like	>WP_155416470.1|hypothetical protein	MMIKLVDIAKDCSSVSPVAKTNILDIRGSILGNIEKLFEVDDGSGLYITHGQKSFVKEEGESDKDFYAKVDQEIQKIIRKKLNLNLSKKVFYDSFWHNKAVHFFYLSDQEYDIKGFIDKFEENSNFLCNVFSVIVGLHIKRIFLRELEENYEIEPVFYNSRIYLSAEKRGNIIDTFYPRFHFIHQKELVINLHRKVFRIEKKVDSFNTEETQLLFRTKENNFQITDNINTNEYSKKKFMRFMKGYRNSKNYVQNLIIQKIKELLNHAEISFNERYFKADYIFHDFITVNKNLSHPMVLIDARIPKHSADSKSKMFLEKEIKEIFELKELTYSSAKDFNALDKNKNYLVLNSLDDGSKTSILVEGEIKNTTWDAFKPMREKGIDNVEADYYTKLKSNRFK…	677	ApsB-like
WP_027915644.1	6 member(s), 5 organism(s)	g-proteobacteria	g-proteobacteria	hypothetical protein [Pseudomonas]	1192	0.87	0.0	29.24%	1307	WP_027915644.1	MDCRDGRISSALSHEINSHRTRLAPFFNGNAKPNPSVSFANDGTGFGKSYNVFDQFVQHSAVRNEGGGHRNLFFITPHKAQIDVSKVTQERAAARGVSILSFLAERDLSDLNFVGWVSKVRNEDLYGRWIRALSTDYYRDAVSELSSAISGLKATESEHLRYLKLGVMDHLRDIELRRRIDASKQRLLFALQDLAKAVIREKVGSQFVATEDRFRDARTDRERAKVEVIDHVLPFERAKVGPTIFIATTARFLKRAFIVYIDKKKEPNIKKLSFDAILGAKRSPTNAEEDSIAPIGAACSLSDDEQIAYLKDDFFISDEANFFKAHGITFNLVVDEEHDSYDRIFEESKKKLVSERVKPPHVIAGLHRLMEMVSEQYGPDNEEPIAFNETVELMQDLRR…	apsA-like	>WP_027915645.1|hypothetical protein	MTSINPLEMGAAAKARTNMLKLPGDLDDIIDRLAVIDEGYGHIQAAVVEVSRKYGEESEVYYPRVDATIKDFIRKSLGVPASTKVHYSKFSGRKGVFGFIYLSTHAPAPGHVRQVISEHSLYPYYVIQALVDLKLKLSYLNDVHQRYAIEPVEYNASLYLGLVFSRKARNGNEVFEALEYELYFSKEQELVLSLKRAVMECASSMESASRPVTDSGMLMFDWSGKRYQRVQSLNATTNSDRKYMAFATNHPEAKALDLYQNSINYHQTDCLNRIERLLKHAGIEYSPLVYQATHQVRTFLEGLPTMSNPLWLLDTAKDIADSEAWLSTINTLAEKFGACKVLSGDGLPLPTGLEVGNTNYLVVSEKVKTSGKSKNGSSISKSEGEETQAYNTFWQALND…	694	ApsB-like
WP_131189662.1	4 member(s), 3 organism(s)	g-proteobacteria	g-proteobacteria	hypothetical protein [Stutzerimonas kirkiae]	1206	0.87	0.0	29.18%	1305	WP_131189662.1	MSILGGSIPTELGNEINSHRVRLAAFFNGNAKPNPSVSFANDGTGFGKSYNVFDQFVEHSAERCERGGHRNLFFITPHKAQIDVSKVTQEKATTRGVSILSFLAEQDLSDLNFVGWVSKVRNEDLYLGWMKAFKTGYYQETIGELDNAVSGLKATESEQARYIKSGIADFLREVELERRVNLSKQRLLHALQDLAKAVIQEKVDNRFVTTQQLFQLAGNDRERAKIQVIDHVLPFERAKVGPTIFIATTARFLKRAFIVYLDKKREPNIKKLSFDAILGAKRPPTDAEEEEIVPIGEACSLSHDEQIAYLREGFFVRDDSNYFKEHGITFNLVVDEEHDSYDRIFEESKKKLVSERVKPPHVIAGLHRLMETIAAEYGPDDEEPIAFNETVDLMNDFRR…	apsA-like	>WP_131189661.1|hypothetical protein	MTLFNLLESGAAAKARTNMLKLTSDLERIIDRLSTPCVGNGHIQAAVVEVTRRAGEEAAAYYQRVDSTIKDFIRKTLGIPDSTQVHYSKFNGRKGLFGFLYLSTLVSAPGQVRQVIAEYSLNPSYAIQALLDLKLKLSYLSDVHKNYEIAPVEYNADLYIGLVLSRTARNGTSVFEALEYDLYFSKEQELVVTLKRAVMECTPSQNTVSRPFTDSGMLMFDWAGKRFQRSRSLSATTNSDRNYMAFATGNPNAKALDQYHNSINYHQTDCLNRLERLLEHADVEFSPVVYEATHQVKAFLEGLPTMSNPLWLLDTAKSPSDNQAWLSAIATLASKFGASRVVAADSLPAPTALEVGSTNYLVVNEKVKTPGGSKNGSSILKTNAEGDKSYNSFWQALNA…	694	ApsB-like
WP_201210061.1	2 member(s), 2 organism(s)	g-proteobacteria	g-proteobacteria	hypothetical protein [Pseudomonas sp. S36]	1192	0.87	0.0	29.07%	1305	WP_201210061.1	MDESSGRISAGLSQEINSHRARLAPFFNGNAKSNPSVSFANDGTGFGKSYNVFDQFVEHSAVRNDSGGHRNLFFITPHKAQIDVSLVTQEKAAARGVSILSFLAERDLSDLNFVGWVTQVRNEDLYNGWIKALSTEYYREVISELSSALSGVKSTDAEYMRYLSLGVADHLRDVELQRRIEASKIRLLFALQDLAKAVIREKVGSKFVSVQDLFKDARTDRDVAKIAVVDHVLPFERAKVGPTIFVATTARFLKRAFIAYIDKKKEPNIKKLSFDAILGAKRSPTNAEEDSIAPIGAACSLSHDEQIAYLRDDFFISDEANFFKAHGITFNLVVDEEHDSYDRIFEESKKKLVNERVKPPHVIAGLHRLMQMVSEEYGPDDEQPIAFNETTELMNDLRR…	apsA-like	>WP_201210059.1|hypothetical protein	MTINLLDSGAVAKARTNMLKLPGDLNDIIDRVSAPEEGHGHIHAAVVEVTRAYGEEPEAYYPRVDATIKDFIRKALGVPASTKVHYSKFSGRKGVFGFLYLSTHAPAPGHVRQVITEHSLNPCYVIQALLDLKLKLSYLKDVHQHYEIAPVEFNANLYLGLVFSRPVKKNGNDVFEALEYDLFFSKEQELVISLKRAVMECAASAEAVSRPVTDSGMLMFDWSGKRYQRVQALNATTNSDRKYMAFATNSPKAKPLDLYYNSINYHQTDCLNRIERILKRAGVQFSPIVYEATHQVRAFLEGLPTMSNPLLLLDTAKDSAGNEAWENTIDTLAEKFGASKVLRGEGLPLPTKLDVGSTNYLVVSEKVRTPGKSKNGSSISKTKADGSESYNSFWQALND…	694	ApsB-like
WP_194790745.1	2 member(s), 2 organism(s)	g-proteobacteria	g-proteobacteria	hypothetical protein [Pseudomonas sp. UFMG81]	1207	0.87	0.0	28.57%	1302	WP_194790745.1	MDGRISAALSHEINSHRACLAPFFDGNAKPNPSVSFANDGTGFGKSYNVFDQFVEHSAVRNESGGHRNLFFITPHKAQIDVSQVTQAKATERGVSILSFLAERDLSDLNFVGWVSKVRNEDLYLGWITALNSDYYRDPVSELSSAISGLKATEAEHTRYLKYEDPDHLRDLELRRRIDVSKNRLLFALQGLAKAVIREKVGSQFVTTEDRFKDAQTHRERTKIEVIDHVLPFERAKVGPTIFIATTARFLKRAFIVYIDRKREPNIKKLSFDVILGAKRSPTNAEEEAIAPIGAACSLSHEEQIGYLKDDFFISDEANFFKIHGITFNLVIDEEHDSYDRIFEESKKKLVNERVKPPHVIAGLHRLMEVISDAYGPDDDEPIAYDETMELMQDLRRHYE…	apsA-like	>WP_194790746.1|hypothetical protein	MTPINLLEAGAAARARTNMLKLPGELSDIIDRLSVLEDGHGHIQAAVVEVTRQIGEGPEVYYPRVDATIKDFIRKTLGVPPSTQVHYSKFSGRKGIFGLLYLSTYAPAPGHVRQVISEHSLNSSYVIQALVDLKLKLSYLSDVHKHYEIAPVEYNANLYLGLVFSRTAKNGNDVFEALEYDLFFSKEQELVVNLKRAVMECAASADAVSRPVTDSGMLMFDWSGKRYQRVRPLNATTNTDRNYMAFATNNPEAKALDLYHNSINYHQTDCLNRIERLLSRAGIEFSPLVYEATHQVRAFLEGLPSMSNPLWLLDTANADNEAWQSTIATLADKFGASKVLSGEGLPLPTELEAGYTNYLVVSTKVKTAGKSKNGSSISKTEGEQTEAYNSFWQALSESQ…	692	ApsB-like
WP_053932607.1	3 member(s), 3 organism(s)	g-proteobacteria	g-proteobacteria	hypothetical protein [Pseudomonas coronafaciens]	1182	0.87	0.0	28.43%	1301	WP_053932607.1	MDGRISAALSHEINSHRARLAPFFDGNAKPNPSVSFANDGTGFGKSYNVFDQFVEHCTVRNESGGHRNLFFITPHKAQIDVSEITQDKAAERGVSILSFLAERDLSDLNFVGWVSKIRNEDLYISWINALSADYYRDAVSELSSAVSGVKATESEHARYLKLEDPDHLRDTELRRRIDASKSRLLFALQGLAKAVIREKVGFQFMTVEDRFKDARTHQERAKIEVIDHVLPFERAKVGPTIFIATTARFLKRAFIVYTDKKREPNLKKLSFDAILGAKRSPTNAEEEAIAPIGSACSLSHDEQIGYLKDDFFISDETNFFKLHGITFNLVIDEEHDSYDRIFEESKKKLVNERVKPPHVIAGLHRLMEVIAEDYGPDDDEPIAFEETVELMQDLRRHYE…	apsA-like	>WP_053932608.1|hypothetical protein	MTPINLLEPGAAAKARTNMLKLPGDLSVIIDRLSVLEEGHGHVQAAVVEVTRQFGEEPGAYYQRVDSTIKDFIRKTLGVPTSTKLHYSKFSSRRGVFGFLYLSTHAPAQGYVRQVIAEHSLNPCHAIQALLDLKLKLSYLSDVHKHYEIAPVEYNADLYLGLVYSRTVRTGNDVFEALEYELFFSKEQELVLNLKRMVMECAASADSVSRPVTDSGMLMFDWSGKSYQRVRPLNATTNSDRNYMAFASNNPEARALDLYHNSINYHQTDCLNRIEHLLTRAGIEFSPLVYEATHQVRAFLEGLPTISNPLWLLDTAKHSGEHEAWVSAIATLADKFGVCKVVSGESLPPPADLEVGNASYLVVSPKVKTAGKSKNGSSISKADGEDTQAYNSFWQALND…	694	ApsB-like
WP_102043347.1	1 member(s), 1 organism(s)	g-proteobacteria	g-proteobacteria	hypothetical protein [Oceanospirillum maris]	1051	0.87	0.0	27.93%	1346	WP_102043347.1	MEPDSQEITDKFSYKPKKITPALKQEIDQARAEAGLFYRFDESEVPLLIQSQDGTASGKTYSVFKQYLDAVNPAVHAGEGHRNLVFITPLKSQIDLPAELLALAAEKQVRVLPFLSIADLEFIPWGQEPQGEKSNNTNRYRRWITQGKRLFGATSSVYIAFSRLDALLTGQLGIEQQIKAEYAAGALDSQDQLKDKLRDSRLSLVNQLRNTCLELLDAQGEEVDQLVDLVEKGKSQKGQLALEMLEHLFPFQIALYRRCILLATTKKFDGNVTLLRCNQEGHFTRSERPLDHLIGQKKTLKENPLGEIAQLPHTERLKALKEEYFPSDVSSPFLQRDIRFTLVLDEEHDAYQIFQESVTKVLLSENVQLPSLFAALHRVLEFVDGCAEDARALSYTPLK…	apsA-like	>WP_051206080.1|hypothetical protein	MTDSTFVHQIRMDEMQSFLPLAEAPKARTQLFDLSEPVECMLEKLLQPKESSELSIDILLLPFARKGRDWPEYMKQAHQTIRKAIGSALDTKVKPNFQYHTLRIKEYFLVVYLSPKPDVTPSKLQEFKAKGFDLYRLVQAVLELHLKRRLIKEAADNFELGIVDYNSELFFAAEVQSDKANKRGHFYVDALSFELYFSPDFKDLTFALHGKCFQSQTPGVGLVSGEDRLLLTNKETQQILEMVSTTRFGKKPYMRFATQSYWGCRNHAENQIQRYLCDIFEEYEIAFSPRIFQATHHYNHFIQKANTHLKRPLVLIDNLGHYPYVNRDDVLEELKNSLGATEIIQPLPIEQLNPSSNYLVLNHEIKSNGSSVVITEASKNKGGAESNSKSKMVNSFWQA…	704	ApsB-like
WP_244577194.1	156 member(s), 30 organism(s)	enterobacteria	enterobacteria	hypothetical protein [Escherichia coli]	1037	0.83	0.0	27.66%	1267	WP_244577194.1	MQSELNHNIRHLPLPQSVREAITAARKQAGTFYAFTEADTPLLIQSQDGTASGKSYNVFAQYIESVNPAINPGNSHRNLVFITPLKSQIDIPEQLIARARDKKIELLPYLSQGDIADLGFTSWVKSPEGKTPTNRERYRRWIKQANELMSGEIQLIFQRLKAEVDARNSLEVRLETEIKVGATFEQKRLEDELRLNSFHLAGRLQEATVAMLNALNQDLAVLLDGEATNPRYALATEMVKHLFPFQIALYRRCILLATTKKFDGSVLLLKRDKEGDYHRSSQQLDHVLGQKKGLKVNPLGEIANQTNPQRIESLKEQYWITDEDSPFAQRDIRFTLVLDEEHEAYRIFQQNVCQTLMNDDQQLPSLLAILHRVLEYVDECSSDERAPGYTPLKNYVDEI…	apsA-like	-	-	-	-
WP_079981306.1	16 member(s), 10 organism(s)	enterobacteria	enterobacteria	hypothetical protein [Salmonella enterica]	1047	0.87	0.0	27.54%	1321	WP_079981306.1	MSKREILRLPDAIHQEITKARSNAGKFYAFSESETPLLIQSQDGTSSGKTYNVFYQYIQGVNATTLPGNGHRNLVFITPLKSQIDIPSELVELASSKQILILPYLSLRDVADLSFTTWVKQTDGDEKDNQQRYLDWIHTGCNILKDNTQLIFERLRSDVQARVTLELRLKAEVRAGATDEQVKIEEELLTSGYKLTGRLQEAAIALLNTLNTDFETLLERAGQDKIAGLAVEMVKHLFPFHIALYRRCILLATTKKFDGSVLLLKRDNEGIYHKSSQSLDHVLGQKKHQDKNPLEELTSVTSAERLEKLKQEYWVHDSDSPYAQRDIRFTLVLDEEHEAYKIFQQTVCKILLNDDLQLPSILATLHRVLEYIDECRGNERAPGYEPLDEYVCEINNALL…	apsA-like	>WP_176210779.1|hypothetical protein	MSEIMELNQTRNAVITMSSEWDIHPSPYAPLARTQLFDIAEQVESVLEKVLKLPSSDGWGIDVAYIRKPKPLEISYDEYISGVHRDIKKLLSEKLHLDTPKKLRYHSFSLKDYHLALFLTPNPRPYSQWATEIIKLGLDHHRITQEVIALRLKLILLKNAAQHFSLSPISYNSDLYFSASLQSDKPNKNNEYYVDALKFSIFYSKYNDLTFELKAVCFRAQPEASGINTELGRLLINDNKKIDLIETVNAKQFGNLPYMRFANKPYSGCQNHAENLIQKLITEILDSANIAFTPRIFQASHRQLKFLETPHTALHRPLIIIDNLKNNEDKKSHQNYLHYLQQELNAESVVNAQDIKHLDNDKNYLVLNSSQKKNGSSITLEIMDDGGEVRNNSFNTTWQ…	715	ApsB-like
WP_053105884.1	6 member(s), 2 organism(s)	g-proteobacteria	g-proteobacteria	hypothetical protein [Thiopseudomonas alkaliphila]	1041	0.88	0.0	27.29%	1333	WP_053105884.1	MALLAQPLPDDLQQAVNQARQKAGEFYQFTEGETPLLIQSQDGTASGKTFSVFYQYLRAINPAVQPGQGHRNLVFITPLKSQIDLPAQIIELAERKQVKVLPFLSIGDLADLAFIPWGQEHKGEQVSNKNRYQSWIKQATGLLKRSLNDGPNAALVAFSRLEEELFTHARLERRLYEEADAGFIDEQQLLKDQLDKSNFTLVHRLQEACVELLNGLNTDIEALITAAEQDLQGKAQLAVSMLQHLFPFQVALYQRCILLATTKKFDGSVTLLRQSKDGHFVRYTRPLDCLLGQKKVLPDNPLGELAQLPKDERIDALKTQYFVHDADSPVALRDIRFTLVLDEEHDAYAIFQQNVTKILLNEDVQLPSLLATLHRVIEFVDECANDPRAPNYEALKDYI…	apsA-like	>WP_199532932.1|hypothetical protein	MKSTALHKEIYQVEMETEWGLQEPAHYAPPARTQLFDIGEPAEQVLQKLLAFNDEDGWGIDVFILERFKATEQDWEVYLKAVFKEIRQTVAEKIQVKASSSLKYEVLRKGMQYLVIYLSPQAQSMPQKLHDIQHFNIHQIAQTVLALRVKLLLLADVAQYSELGAVDYNSELYFGAVVQPGGPNKKGEFYIDALKYKLFYSPDFQDLTFELSLSSFRAKNAGLGLVGDEDRVLIANQTTLQVIKKMDGRSYSKMPYMRFANQDYAGCRNYTENRLQRLISDILTSSKITFTPQVYQATHCQLQFLSAKEKRLQRPLVLIDNLGKSTHTEQRQAFLQQLKTDLAAVDIIQPLAIEALNPHCNYLVINAEQKANGSSITALVVNKQGELEQKQLNTFWQAL…	711	ApsB-like
EET2949010.1	2 member(s), 1 organism(s)	E. coli	enterobacteria	hypothetical protein [Escherichia coli]	956	0.88	0.0	25.82%	1256	EET2949010.1	MQSELNHNIRHLPLPQSVREAITAARKQAGTFYAFTEADTPLLIQSQDGTASGKSYNVFAQYIESVNPAINPGNSHRNLVFITPLKSQIDIPEQLIARARDKKIELLPYLSQGDIADLGFTSWVKSPEGKTPTNRERYRRWIKQANELMSGEIQLIFQRLKAEVDARNSLEVRLETEIKVGATFEQKRLEDELRLNSFHLAGRLQEATVAMLNALNQDLAVLLDGEATNPRYALATEMVKHLFPFQIALYRRCILLATTKKFDGSVLLLKRDKEGDYHRSSQQLDHVLGQKKGLKVNPLGEIANQTNPQRIESLKEQYWITDEDSPFAQRDIRFTLVLDEEHEAYRIFQQNVCQTLMNDDQQLPSLLAILHRVLEYVDECSSDERAPGYTPLKNYVDEI…	apsA-like	>EET2949011.1|hypothetical protein	MTDVTESQQHNETDVVMAAEWGLQPPDYAPKARTQLFDIHDTADVMLEKLLQLPSTNGWGIDAICITKVKEYSMKWDDFFIELHREIQNILSLKLGTKNNREFQYQTLRKGNSYLVMFLSPDARPYHQWVNELKIKGFDQYKIAQTVLGLRLKLHFLDNAGKYFEVSHGAYNSEIFLGAVVQKEEPDKRGNYYVDALQSDLFYSPDYGDLTFTLKGICFRAKAEELGVLSDYGRILIKGKKSLQLLEKVDGRKYRKMPYMRFASKAYSGCKNHAENLVQNVLGNILSQADIAFSPRVFCATHSQLDFLTTNIKTLQRPLVIIDNLDNGEEPEAHQRFIHYLKKELDAVDIISPRELIDLDKDVNYLVLNQSKKINGSSISLGEDTFLNSTWQALNEAKA…	708	ApsB-like	A0A826VHB8_icn3d	RMSD = 2.636 (2913 to 2913 atoms)
WP_054578448.1	4 member(s), 3 organism(s)	g-proteobacteria	g-proteobacteria	hypothetical protein [Vibrio alginolyticus]	1007	0.99	0.0	25.78%	1614	WP_054578448.1	MKRSKIWTFEEESCLYLAAEKHAADLRSHMGQMTHESPVIRAIHFHFNKRKVAKGIYETTAERDRSAVIERLAMFKVLTKEMPIIKGERTFVFKFNPNCKLHEKTPRTAKYAKFWEWLNLDENRSFLAILKTQLEVEINSNEDDLAACKAVDERLRAIDIPKSSFSDCFQDSLNRYFIKIDLKYFKDPKGNRRTVPKCLTRDSDYMPDTSFEQRMLSLEVDTGPLNSQRENIAKFYESGFNLSEPSFLACSVGTGIGKSFGALQSYVNVNHQQFSNLSSDDVVESAEELRLVYDGMGISGFTNYVFMTPQKAQIDMHKPNLDLLASRGVHLLSVVSLRDMSSPNYVDWLTGESNFDLYDRVLRVFKGDYPKVYSLLKSIKHDEDLIAQLKKEKSDDNKE…	apsA-like	>WP_054578447.1|hypothetical protein	MSHSNLVPLRDRLSFTTDTNIIDILDDQASVIEKALLSFENGDVGIGVLKKHLPRVVQSAMGAKEPKDVYFKRVHQTIGKELSHIVGNPDGGKINYELFRLPKSETFLVFYIAPSLEVDEDAISDTLDFIDEEMDTLDAQAKRKLTQSLLTLIVKVAVYETAQRFGALGCEFYNSELLLSPIVGGSKKKYVSALRPSFFLSDTNEFVLTLSSASYELDSSVDVGASVEIAGGALNYYMLHDGKKLGFAKKVKATKTKRNFYATDKHFGESKLLAYSFMGYVIDLKLAEMGIAYQPRKFQPSLEVDSFARFQSDYAERLNPIVMVDTVNSLSREVDGYSRFVAKLADLFGAVSVIEEKDYQSFIDSATTPHGFVFVSASKDEDGTIEYFNDALASKLLQL…	769	ApsB-like
OUR84758.1	1 member(s), 1 organism(s)	g-proteobacteria	g-proteobacteria	hypothetical protein A9Q75_01565 [Colwellia psychrerythraea]	848	0.83	0.0	25.15%	1371	OUR84758.1	MTKHRSRVTADEKQQLLELATTHYKNQKSSKEMLTAIIDEMYSETDSRTPEAVLKQLQNVKVLYIPAGKHYPSYCSPFERANKVNQPIVTKAANETSIQSEGEVQLGDATVIAKAIDSDLQTQLNDTRAELYNLYDSLSQVRPSLIFSNDGTATGKSYNVVESFLRPIHPDNLIDGFTNLLFTCPQKSQLELSQNHISEAQKKRVPINCIFALDDIANLELKHWSSKEVLRKAFERWINQLLNNNYFKTLGVNLKGAIKRVDAAKKQLVSAMFDDALDVRIVENIVYSAERGLREQLTKTARQLYSYYVEDKGSISSHRAFFTSQYISIDPMLISAVEMVNHVFPFESSKYCPTIMLLTARKLKTQVTTLKLSERSKDGLTTEQHAIENIVGHKCHSAE…	apsA-like	>OUR84759.1|hypothetical protein	MNIDWNHNSLNLLSENSAHEPVHFFNCFVRDPVYTEKTKHNRKQYNPVDRFAINENLMKLLEGNK	65	-
HCJ8467962.1	1 member(s), 1 organism(s)	E. coli	enterobacteria	TPA: hypothetical protein [Escherichia coli]	630	0.9	0.0	20.78%	1501	HCJ8467962.1	MKNIKSIICYEMFQLIKSKLLLLETNQIYTGGTGFKELIKNCKIKKNELTKNYLISVIQKEIQGFKIKEKKGTEYLLTIETDIFIKSLKEEINKDKNYLYSIYNFNDEDYVEHSVQTKPKELIMILRECLAEIMNHVTEDSVIYMINDGTGTGKSYNVINNFVEQVPRHSCNMSENIRIHNMIYCVPQKIQMKIANEIHSKAKKKNIMTSQIKSRMDLIDLNTTCWTLYDEKENKLLINKDFFNYLFSFRDKKKLQDKINELYKNRDKNIEQNNTEDYDIDEGIFSKVNKPNITKLFNLYGSYEAVFFDSSAEEQEKKDAAEFFRRELDTLGKFLCIYMPDNEIKNMVNSVDVSSLDSLKKMSSIYDFIFYVLYHHSPLEIAKHRTSLIFLTGDKYLHN…	apsA-like	>HCJ8467963.1|hypothetical protein	MTTEKIGKKIHWLSNHIELDEEITTDKINVLLKQKVYLDVYNNNQYQDWYIHTIEEKVIFTDKKNKNNDYILFAENVKKRILAHLNNENVICDMKKITYTTMRILEENDGITYRIFYLAPNQSNYHIANNTSQTDRLKIMECILRLHFKSKVLSNGNLNNVDSVAINENYYLISETKVFGKNKKDILIYAFEPVITLNRNNVIEIYLKSVAFKSNSEGHKTNSKRKISFEYYQQGNKFLIEEFADARTYTLNHINIDFESFQKTKLAKYIKSYEFMEDILKNLHLKRNEVILNPTHANDDLLRIDFNEITNNKKIYLTIKKDDYDFLQNRKIELSNKVTSDIEILKENIYKEFPGIIVEEYIFDQEPVLTENHLYLCVTLKEKDDDHYIKNGEDTLDKE…	758	ApsB-like
HCJ8467980.1	1 member(s), 1 organism(s)	E. coli	enterobacteria	TPA: hypothetical protein [Escherichia coli]	664	0.97	0.0	19.28%	1544	HCJ8467980.1	MTDNKKWNKEVVTFMLSSIYDNFNKWTTKDITLNSEILINLSEKMSKKFNNDYNANSILCYLYSLPCIFDTSMDYRKKPNLFIKSLEKFLYIKDKSIKCFIATLFNKANEKIDTVDLANEDYNSMLSIQDNIENLMLKKNISKLSAYMSLLKKDMLKLTKDKDIIVSKAMIPSISVPSPQSPVKNLRVEISKIFNHYGDKNLFLLNDGTGSGKTYNAVLNFIKYSSKNIRKIMVFSAPQKNQLVISSDIYEESKNKDLPILVYRSTVDLCNLDMNNLAVIDDINVGTFEKQADTLTRIFSSIEIKSLNKKIKHYYFERQKIVKGLDESATDDEITKWSVKKHPDIMDVKKIYTAYVNICKEEEINNYSDLDKYKEEKNKLGKEFTSAIRNLAEFFAMAI…	apsA-like	>HCJ8467981.1|hypothetical protein	MKINKIKKEYQKDVLLSNFDLSGNDFTDALIESWFERPIAKNIYGGNSNINNFYISFMQIEMPYSKGDSTYYSDLNKKVQSEIKNSNSYVKTNCSGMPYNLFSIKQDDETIRKYLVIFISEKKSALKFDFSLISNNRDYFLRSIIEMSFKAVLLEEINANYNVNKNFLYGDILLNTHEDQKNIYRNQTKISIDILDGFVFKITYDKDMCGFTLKHQVFEASQNTSNIYDGISTVSKKFYKDKIDARTYTRSFLNLQSSQNFLLSKMATQLYAYQKLKETFDKLKITYDEVLFKPEYIFSDFYNLKKSVKKVNVIMQQNEYEDYNKKHPNQIEVLIEYIREKYNIDSEFKIIKSSIEEIGMVTNESYVFLMFDDKYSKDSNVIFEQESKWKHTLLPYFEK…	753	ApsB-like
WP_300508601.1	1 member(s), 1 organism(s)	cyanobacteria	Cyanobacteriota	DEAD/DEAH box helicase family protein [Crocosphaera sp.]	712	0.85	0.0	17.41%	1301	WP_300508601.1	MKNSQNISEQQLESFRHQILDSYLSIIQDSFTNNRSQLKLINYGTGSGKTHQLFQAIFQTIQEHSDTQIIGVYVAPLREHLSVPRSIKEQYPNIPVYTINGLDMKMTDDKIKSYKKWIPSILEDDNLWTSQSEEINVEKQNLNLIKAIINRLEYFKKADFGDQKINDEQILKARRDLEMSIKKFLDFLIKTNPNEDSWSQECFELIKIFFPLYLLREKSGILMLTYDKFETKINYFQRNGEKWKKESDYLDKYAVTKTQNSRKFIFAFDEQEDGYQIILKKKIDIISPQEMAINNALSSIIREFSLLFSPQNKNNRKFLNFIGNKKGIIEQFEKYFQTNKILDPQLKEYAPIYKRLILEEGNSFDYLKEVRTINQGFEQSLKDIIEIFNYADENNPITL…	apsA-like	-	-	-	-
MCP4345987.1	1 member(s), 1 organism(s)	bacteria	Thermodesulfobacteriota	hypothetical protein [Desulfobacterales bacterium]	741	0.84	0.0	17.31%	1300	MCP4345987.1	MADPRHRIIDSYHATIEKSFQANRSQIKLVNFGTGSGKTHMLFQSIYDAIQVHSDIQIIGVYVAPLREHLQIPPSVVKQYASIPAYKIHSLEMKTTDGNMELYKKWIPLIFKNKDFWKNSSKCHSHKKVQENQQNLSKVRSVIRRIEYLKSADFGDAELSQTQTTKAIRELNNFVEKFLEFLIKCNWDESSWPDECLKLTEIFYPLYLLRERSGILMLTCKKFETSLPYFRFNGEKWVKRNLPLRKYVAQGSGDSTRFILAFDEQEGGYQIMLDSMIDIISPRALAINNALSSINREFAALFSDHGGEYRKLLKFIEDNPNALQDFEEHLEKGTTINPEFKGFVQIFRHLIFEGNSMNFLQNMVEIHKGLEKSLQEIAKVFENYAEESPVTLDFEILHR…	apsA-like	>MCP4345986.1|hypothetical protein	MITDLSDVSRTNQLQTIQSHNEIAEKLYLHLFNIGKGIECFSANNLNLNKYDDTSLSFYQKRHRAIKQEIKKRLADSGKEWNASDIQYFLSYFEGKNYVFFLSPNKIHSGWKQLFCKDRSNRERILNLLFKVYLLSEGLPIDTINGFEELLLIHSMSVTKSKKGLVVWGQDVLLKYNFFDVLTLTLSRKRLLFLPECQYSTVDGDEMGEILVYKKKNYYYSDKLDARSKNSIKFMRFNKDDEDFGNFKKTQLYHYQNLMTKLENFFDACGITYKRLNFQTTHYFENSFIKNIESVNTLEIINNSGNDLSEDDKIFLTNFFANQGVSTVSFYHSGKTISAYERLDDEERPSWKITEIAHWEDISLDAEKNYLVFNKILDEDTDSSMAYQCNGIWYPKKDI…	757	ApsB-like
MCK6623637.1	1 member(s), 1 organism(s)	GNS bacteria	Chloroflexota	hypothetical protein [Anaerolineae bacterium]	691	0.85	0.0	17.19%	1305	MCK6623637.1	MSVEEFEIIDSYLTTIQTSLQDDRSQLKVVNYGTGLGKSYAFIEAACQTINQTPPGQRTIVFYIAPLREHLKIDPTLREKYPHVPIFTLASLEMKTTNENLQAYVGWIEALLNNKEIWQIRTDEQAKKTAEQPQRLNQALILIQQIKSFKRVFFMNDAARKKLLDRIIGELCQRIEGFLEFFISAQPEEATWPVEVLRLVEIFFPFYLLREKSGILLLTCKKFEKTIPFFHFNGTKWARLDRHIPTYIAQQQDPAIRFILALDELEEGYQWILDEMIDVISPQDLAINNALSSINRELSVLFSSHGQENRKLLTFVAQNPGAFREFEEHATRNKVIDRRLMEFFPLYQRLVAEEGNSIQFLKELAKVNRRLEESLAAIALVFEQYQETAPVSFEFEILD…	apsA-like	>MCK6623638.1|hypothetical protein	MLIAALSDIARTNQIKITDSPQVTADKLFNYLFSLGRGIESFSLDEVDLRINWELIEEEEDEDEADDEESEKKKRTKDEAKAEMFRQQHRRIKEEIQKRLAAQGEAWPYEEIQYISSFSAKDRKQIFFLSPNANHSGWTDYFEHGGSDRERLFNLIFKLYLLSEELPVGTLNGFEELLLIHTSYLTKPKPNTKRALIVWGQNVRVRYNYHHTLTLDLIRKCRRFYPAKDRYRTVASADLGEIILHKDKKYYFSRALDARRSNPIKFMRFEKDDHEFTHFKKTQVFLYQFLMEKLAAFLDTCGILYKVESFQATHYLENNFMKTVEPTTTLEIINNTGADLTPDEQKILGNVLRQQSITKLSFFAGGRTISTFEPVPLLKEQEKPRWVITEVVPWASIKL…	796	ApsB-like
WP_157951097.1	1 member(s), 1 organism(s)	cyanobacteria	Cyanobacteriota	hypothetical protein [Cyanothece sp. BG0011]	713	0.85	0.0	16.96%	1302	WP_157951097.1	MENSQNMSEQQLRRFRQQILDSYLNIIQDSFQNNLSQLKLINYGTGSGKTHQLFQAICQTIQEHSNTQIIGIYVAPLREHLSVPKSIRNQYPDIPIYTINSLEMKMSDDNIKLYKKWLPSILTNTELWKRGLKTYSQEKIQEYKEKLEKAKGTINRLEDIKKADFGDEEYKKLQTTKALSQLNNLLENFLLFFIQCELDKENLSKECLELIKIFFPLYLLREKSGILMLTYEKFETNINYLHHNGQKWVKRSDYLDKYAAKQTQNSTKFIFAFDEQEDGYQIILKKKIDIISPQEMAINNALSSIIREFSLLFSSHNKENRKFLDFIGNNKHKIDQFEKHFQTNKILDPQLIEYAPICKRLILQEGNSFDYLKEVRTINQGFEQSLKDIIDIFNYADEN…	apsA-like	>WP_107666425.1|hypothetical protein	MKEQITKELSAISRTNQLQILDDTEVVADKLYQYLFKNGRGIESFLLEYSRDKNEDSKEDNSDNNQQSDYYQKRHKYIKKQIKERLEEHNKNVKTSDIQYFLSYYDGKPHVFFSSPDKTHSGWKELFNKNNSNRERIFNLVFKVYLLPQFLPEEIVDGFEELFFVYSKSSPKSKKPVHVWGQNLFINYNYHNVLTLTLTRKHKIFLRQDDYNTSDGDDLGEVLTYEKKNYYFQRDGDARRSNKINFMVFPKDKKDYTKFKQTQLYYYQTLMTRLEEFLRDCKIEFKILDFQADHYLENAFITNIDSVECLEIINNLGTNFNENDQQFFINFLKYKGINEVTFYNLGKTITNYEKIEEEDDTCWKITELIPWENIELDKNKNYLVFNKLLEEETGSMAYQ…	788	ApsB-like
WP_198127359.1	1 member(s), 1 organism(s)	cyanobacteria	Cyanobacteriota	hypothetical protein [Amazonocrinis nigriterrae]	805	0.86	0.0	16.93%	1312	WP_198127359.1	MQKPKDSLSQQLESARSEILNSYLTAIEDSFRENRPQLKLINYGTGSGKTHQLFQAIYQTIEEHPDQQIIGIYIAPLREHLSVPSSLESQYPDIPVYKLNSLEMKTTEENIKFYKQWIPSILKNKSFWKNISKAYTHEKIQENQQKLDKVKNVISRLEFIQKTDFGNEEFNSSETTKAIRELNNLVESFLEFIINCKLAQESWPIECLKLIKIFFPLYLLQDKSGIVMLTYDKFETRIPYFIHNSKKWVKKSSYLDKYVIQETNDSKRFILAFDEQEDGYEIILDEKIDIISPQKLAINNALSSINREFSILFSIQSDENRKFLNFIEKNKGVLYEFQEHFEKNKAIEEELQQFAPIYRRLTYEEGNSINFLEKVVAIKKGLGESIEEIINIFDIYDEE…	apsA-like	>WP_198127360.1|hypothetical protein	MKDKITKELSVQSRTNQLQILDTPEEVAEKLFRYLFNENKGIGHFSLQYQPAQDKDNEDEDSQANFYKKRHKFIKTQIQERLSASGETQKYSDIYYFLCYANGQTHVLFISNNKNHSGWKQFFKDNKERIFNLVFKFYILSQSLSLETVNGFEELLLVHSQKLTKSKDALRVWGQNLLIKYNKHNVLSLTLSRKSRLFFPKDQYSTVDTDSLGEVVVYKDKEYYFERDLDARRKNDINFMQFDKDHKNYEKFQKTQLYHYQNLMTQLEAFLTKCGILFKPLHFQADHYLENPFIKNIESVESLEIINNTGNDFNESDQKFLKNFLKHQGVSILTFYNYGKTVSTYEKIEIEGEDDTCWRITEVVPWSDIKLDKEKNYLVINKVLEEEAGSMAYQRNDGF…	772	ApsB-like
WP_103670590.1	2 member(s), 2 organism(s)	cyanobacteria	Cyanobacteriota	hypothetical protein [Pseudanabaena sp. BC1403]	757	0.86	0.0	16.88%	1312	WP_103670590.1	MQKTTDFPNDQVGASRSKILDSYLETIEDSFRENRSQLKLINYGTGSGKTHQLFQAICTTIRENLDSQIIGVYVAPLREHLHIPHSILMQYPDIPVYKLNSLEMKMTDEHVKSYKKWIPSILKDKKIWNVDSKVYPNEKVQENKQKLKRIDGVISRLEYIKKAGFGDEDFNKSETTRAIRELNSLIEGFLEFIIKCQLDQASWSEECLNLTEIFFPLHLLREKSGILMLTYDKFETSIPYFTHNGKTWVKKSNFLDQYVIQPTNKSRKFIIAFDEQEDGYQIILDKKIDIISPQKLAINNALSSINREFSILFSKLNEENREFLAFIDKNKGAFDEFQDHFEKDKAIEQKLQKFAQTYQRLTYEEGNSINFLKQVVKIDKGLEKSVEDIIEIFKHYNEE…	apsA-like	>WP_103670591.1|hypothetical protein	MKDKMIKELSDISRTNQLKITETSEEVAEKLYQYLFKLGKGIEYFAIQNDWFTKEDYSNTNFYKIRHKRIKTEIKQRLSSYTENLKDSEVQYFLSHDKKNVFFLSPNKNHSGWKNLFKNNQEKIINLVFKFYILSQNLAVETINGFEELLLIHSQKISKDVLIVWGQNLSIKYNYHNVLTLTLTRKNLRFLPKDKYSTLDGDDLGELLVYKNKNYYFDRLYDARRSNSIDFMRFDKDFDKFKKTQLYHYQNIISKLEGFLSEWGISFQSLHFQADHYLENSFIKNIESVESLEIINNTGVDLTVLDQQFLKNFLHYQGKISLLTFYNSGKTISKYEKVEIEGEDNSYWKIYENVEWSSIKLEREKNYLVLNKLLDKETGSIAYQRNDGFWYPSIEVDKR…	762	ApsB-like
WP_221708123.1	1 member(s), 1 organism(s)	cyanobacteria	Cyanobacteriota	hypothetical protein [Desmonostoc muscorum]	799	0.85	0.0	16.77%	1316	WP_221708123.1	MQKRKDSLSQQLESARSKILNSYLTTIEDSFLENRPQLKLINYGTGSGKTHQLFQAIYQTIQEHPNTQIIGIYVAPLREHLSVPSSLVIQYPNIPVYKLNSLEMKTTDENLKLYKEWISTIIENKIFLKFISKDHRHEKVQESQQKLNKVKSVISRLEYIKRADFGDKEFNSSETKKARRELNDLVENFLKLLINCQLAQESWPVGCLNLMEIFFPLHLLRDKPGILMLTYKKFETAIPYFIHNGEKWVPKSSYLDKYVIQQTNNSRKFILAFDEQEDGYQIMLDKKIDIISPQKLAINNALSSINREFSILFSTQNNVNREFLNFIEKNKGAFHEFQEHFEKDKTIEERLQKFAHIYRRLTYEEGNSINFLEKVVTIKKGLEQSIEKIVGIFNDYDEE…	apsA-like	>WP_221708122.1|hypothetical protein	MKDKITQELSDKSRTNQLQILQNPEEVAEKLFLYLFNEGKGIEHFPLQYPPAEEKYSEDEDSQANFYKKRHRYIKTQIQERLSANGEKRKDSDIQYFLSYADKKSHVFFLSNKKNHSGWKQLFIGNRERILNLVFKFSLISQDLSVDTVNGFEKLLLVHSKKLTKSKNALWVWGQDLLIKYNQHNVLSLTLSRQSRLFFPKDQYSTIDIDALGELVVYNNKDYYFERDVDARRKNDIYFMRFDKDNENFDKFKKTQLYHYQNLMTQLEGFLTKSGIAFKPLHFQADHYLENPFIKNIESVESLEIINNTGVNLTEDDQQFLKNFLKHQGISILTFYNFGKTISTYKEEKLEGEEEPCWRITEVVLWSDIKLDKEKNYLVLNKNLEEEAGSMAYQRNDGL…	767	ApsB-like
WP_169205605.1	1 member(s), 1 organism(s)	b-proteobacteria	b-proteobacteria	hypothetical protein [Aromatoleum petrolei]	627	0.85	0.0	16.71%	1395	WP_169205605.1	MRTSPRPKFPDEAFQLPLLAWNSAQHALLKGVYLPTGSGKTYAAQSLVIDIFAGARAIPVYVAPIKRLIEDFEPGVRKLIAERGLTIPVYRIYAREDFANDDTLLTEAVPFCVAARRYLAGAHDLLDDDFDESPADGETASRGHSAADWLRRTENAVTRYRRLHEFLRISPTDQQLSEELRQAMGTILGGLNALSRKIVLQEVMNGYRDKLFENPDLRPMLLKLRPLDLFQYQPGIIIATTSKFASRCIQYELITEKLGIAKAKSNPYETFFEWASKCHERFALLIDEEEEAHEFLFRALKRDLTNRDVDLHRVIYAFFHHFDLSGFSDYADYESETFARRLFDSSGAIRANLGAIRKTLLESSSSEDQLARLQVLPCFAGFEPAWLQVLAQDFFAKHD…	apsA-like	>WP_169205606.1|hypothetical protein	MFEPLTPSVPAAWTNFLTITEPTDIAAAEKLLRQLAAGGQRWQLRSTEIDKTHRKSPAVPIQARKREIAQRTGLEAHHIPFLRGRRAGQYYYLEPGADPAVPAIEAGDAPLIIQLCLLAALLNRSAPGLLADAVGPSVYLGARTFKAAAGATGVEAFLLETNYLHREVQVILAAKAMQVLPGAMKSGDVLTPDETGFSLSLVSPDRIRKWDGRKTHLDDISFKQSAMTGSRLYLLNRLTETFSDILKQAGVAHERRAFAPTHATTVPRVQLSDIATVSRPLVVINNTSASWPAESHGRLLDALKADGVTFPQVSFHNGGGPARDRQWMNHLDRGAACLVLNRRAEVSGTSIQVETTRFDRPWDAYHGLAQDILLADDVDAYTWAKFDRLYRRRGAYPVL…	685	ApsB-like	A0A8B6R771_icn3d	RMSD = 4.673 (2865 to 2865 atoms)
WP_283765664.1	1 member(s), 1 organism(s)	cyanobacteria	Cyanobacteriota	hypothetical protein [Roseofilum sp. BLCC_M114]	775	0.85	0.0	16.61%	1303	WP_283765664.1	MNNLQNNPSPKTEIINSYLKTIEKSFRDNRSEIKLINYGTGSGKTHQFFQSICETIQKHTNIQVVGVYVAPLRQHLELPSLVSENYPEIPVYKINSLEMKTTDECIKLYKKWIPSILNNKNFWNISSKEISREKVDEVQKNLIKVKDVINRLEYIKKVGFGDDEFYKDQTKKAVRELNSLLENFLEFLIKYKPDKDWSDECLKLVEIFFPLHLLREKSGILMLTYEKFETSIAYFNHNGKTWIKKSSPLDRYIVQQTNESRKFIIAFDEQEDGYQIMLKHKIDIISPQELAINNALSSVNRELAILFSTKNNENRAFLDFVEKNLGSFREFEEHFDKGKPIDQKLEEFAPVYHRLIVEQGNSINFLEKVVKINKGIEQSLKEITGVFDDYDESNPIVVS…	apsA-like	>WP_283765663.1|hypothetical protein	MLNITEALSDVSRTNQLKITESPEEVAEKLFQYLFKINKGIEHFSIKGWFSKEEYSQPDFYKKRHKAIKNEIQKRLLEYGEEKKYSDIQYFFSYSNGDNNVFFLSPNKTHSGWKRLFSEKQGNSFPNRDRIFNLIFKVYILSQESAVEMIDGFEELLLVHSRSLSKSKDALFVWGQNLFVNYNYFDILTLTLTRKRRLFLPKDDYRTLDGDDLGELLVYKNKKYYFDRDLDARKKNEILFMRFEQDFDKFKKTQLYCYQNLITQLENFLSECGINYERRDFQTDCYLEKSFIKNVESVEFLEVINNTGDDFNQSDQDFLQCLLNHQGVLNLTFYNNGKTISSYKPVELDNEEDSCWEITEVIPWSNVKLDENKNYLVFNKLLEKEADSTGSMAYQGDDG…	777	ApsB-like
WP_293176257.1	2 member(s), 1 organism(s)	cyanobacteria	Cyanobacteriota	hypothetical protein [unclassified Microcoleus]	792	0.86	0.0	16.60%	1317	WP_293176257.1	MQKQTDDLNQQLDSARSKILDSYLATIEDSFRENRPQLKLINYGTGSGKTHQLFQAIYQTIEEHSNIQIIGIYVSPLREHLCVPASVESQYPDIPVYKINSLEMKTTDEYINLYKKLISSILKNKKIWKIDKKVCPDEKVQENRRNLEKVKDVIKRLEYVKNTGFGDENFNKSETDKAIWELNYLIESFLEFFIKSELDKSNCPAECLKLIEIFFPLHLLQNKSGILILTYKKFETAISYFIHNGTKWVKKSSHLDKYVIEHTDNSRKFILALDEQEDGYQIMLEEKIDIISPEKLAINNALSSINREFSMLFSTKNNENRDFLNFIDKNKGAFYEFQEHFEKDKALEPKLQKFARIYQRLTFEEGNSINFLEKIVKIQNGLDDSMEEIVGIFDNDEEN…	apsA-like	>WP_293176255.1|hypothetical protein	MKNKTAALSDISRTNQLKILENPQEVAEKLRKYLFKEGQGIEHFELKYPIAEDKDSENEDSRPTFYKERHKYIKAQVQERLAAHGEKREKSEIQYFLSYTGGKKYVFFLSPNKNHSGWQKLFTDNSSARERIFNLIFKFYILSQGLYFETLNGFEELLLLHSRDLSKSKEALFVWGQNLLIKYNQHGVLTLTLSRKHRLFLPKDSYSTIDGDDLGDLLVYNDKNYYFDRDLDARKKNKINFMQFGSDPKNYDQFKKTQLYHYQNLMTKLEDFLSECQIKFKSLDFHADHYLENPFIKNIESVESLEIINNTGVDLTEDDRQFLQCFLKHQGISTIAFYNDGKTVSTYEQVPDGEDGVCWKITESIKWSDIQLEPKKNYLVFNKLLEEEAGSMAYQAKND…	770	ApsB-like
WP_086499066.1	2 member(s), 1 organism(s)	enterobacteria	enterobacteria	hypothetical protein [Pluralibacter gergoviae]	677	0.85	0.0	16.59%	1409	WP_086499066.1	MEREDENCRPVFPLADAFDSALTQCIKTRRPVIKGVYEPTGSGKTHSAVRFAIDAYLAPDSTIPIYIAPIKRLVEDFEGALADALEQRGLIDIPVYRLYARSDFAKDDSLLGEVISFCREARKVLIGNNLIDDPAILPQPDSSTDQQRKKRTSEQWINQVDTAVQQYWRWRDLAKINPLEAVLSEQMSDAMNRIWSGLSALCTEIIRCEVMSNYTSGYIERPALRLILLKLMPINLFIHIPGIIVATASKFVAQAREVQKRTSKIGVTKAITRTYDSFFEWASCRNERFCLFIDEEEEAYSYIFNAQKKKLTNRDVDLHRVVYAFFHHFDLGSLSNYADSEGDSFARKFFDSTSQIVNQLKDIKTVIESGGSIYEKIDGLKKITSLTAFSNAQLKLLVQ…	apsA-like	>WP_086499063.1|hypothetical protein	MFEPIMPGARASALTNFLKLEEPSEQAAQKLLDYLSVQQMPWQPDVVNLDSFQKKNPAQPINNLKRNIATSMGNGIRPESIPFILNKKNKQQYYYLRPGHSNDIQVPYCDADVILKLGMIASLLGETEFGIRKPHAFMIGPYIHVGARAFTTKKGVSIVEAFRLDLAFSYNQFQIVLSAQAFKNEDNSIISGDVALPEKEELGLTLSLIQTERLQKLDGRKNKLPDITFNDKDIRQSRLYLLNRLTEFFSSIFTKVGIAHSRVIFEPTYVTSEPHIRLDAINRVRRDLIIINNTGIPLSVSDQSDIIAALSEDNVQFDAYNFYHDGRAVSNDAWLDELRPQDALLVINKASNDDNDSSIRVEDESLRRPWDAYHALANNMASREDVDPYTWLKYSRLYK…	708	ApsB-like
WP_174713226.1	1 member(s), 1 organism(s)	cyanobacteria	Cyanobacteriota	hypothetical protein [Nostoc sp. TCL240-02]	783	0.85	0.0	16.52%	1315	WP_174713226.1	MQKQKGSPNRQLESAHSKILNSYLTTIEDSFRENLSQLKLINYGTGSGKTHQLFQAINTTIQKYTNIQIIGIYIAPLREHLYVPTSIRSQYPDISVYKLNSLEMKTTDEYIKFYKEGIFSIIKNQEFWQIVSKKYPREKIQENQQKLKTVENVIRRLEYIKTASFGDDEFKKSETTKARRELNKLVESFLEFLIKCELGQENWPIECLKLIEIFFPLHLLRDKSGILMLTYDKFETSIPYFIHTDEKWVKKSNYLDQYVIQHTNNSKKFILAFDEQEDGYQIMLDKKIDIISPQKLAINNALSSINREFSILFSTHNNENRELLNFAEKNKGVFNEFQEHFEKDKSIDPKLQKFAHIYKRLIYEEGNSINFLEQVVTIKKRLEESIKEIFGILDDYDRE…	apsA-like	>WP_174713230.1|hypothetical protein	MKDKMTKALSDKSRTNQLQILDTPEEVAEKIFLYLFKKNKGIEHFPLQYQLPEDESSEDDDSRSNFYKKRHKFIKHEIENRLYGHGLKPNKLDIQYFLSYADGQNNVFFLSPNKNHSGWKQLFNNNRERILNLVFKSYLLSQDLCIDTLNGFEELLLLHSKNLTKSKDALLVWGQSLLIKYNYHNVLTLNLSRKSQRFLPKDKYTTIDSEDLEELLVYQKKKYYFERKRDARRQNSIYFMQFPQDSKDYDKFKKTQLYHYQNLITKLEGFLTDCGILFKPLHFQTDHYLENSFIKNVESVESLEIINNTGVNLNEYNQQFLNLFLKQHGVSFVTFYNCGKTISTYEQVEVEGEDEPCWRISEVVTWSNVELDKGKNYLVLNKLLEEEAGSMAYRRDDGL…	770	ApsB-like
WKZ48521.1	1 member(s), 1 organism(s)	GNS bacteria	Chloroflexota	hypothetical protein QY306_04010 [Anaerolineales bacterium]	763	0.86	0.0	16.48%	1316	WKZ48521.1	MAKSKSKQPPQSSDNGPRNRIIDSYLESINNSIRDNRPQIKLINYGTGSGKTHQLFQAICETIRKHHDKQIIGIYVAPLREHLQVPEMVKAQYEDIPIYPINSLEMKTGDNYIKSYKKWIPAILANKNLWQKNTNKNRDKEQEAKQNLLSAKKVITQFEFIKKSDFDIEFKQNQITDAMRDLNNYIERFLEFIVKYKSDNEDYPAECANLLKIFFPLHLLREKSGILMLTYDKFETLVPYFIRSGENWVKKNDYLDKYVAKFTNSNRKFIIAFDEQEDGYQIMLKYKIDIISPKKLAINNALSSINREFSTLFSSDTDDNRQFLNFIENNPGALFELQEFSEKGKVIEPDLQRFIPAYNRLTIEAGNSIKFLTKLIELNKGLQKAFEEIAGTYEEYGES…	apsA-like	>WKZ48520.1|hypothetical protein	MINLTEAISDVSRTNQIKILQNPEEVAEKLFQFLFKIGKGIEYFSLKGWYSKDAQQQNEKLSSDDFFRRRHKDIKLEIQKRLAEYGEKSDLSNIQYFLSYADGNNYVFFLSPNNTHSGWKQLFSEKWGTSNRERIFNLVFKFYVLSQGLPSETINGFEELVLVHSKNLSEKKSALLVWGQNLYVKYNYHNVLTLNLSRKSMRFLPKDQYNVLDGGDVGELLIHKKQNFYFDRKRDARSANSIVFMRFDAKDENYEKFKQTQLYHYHNLTSKLESFLKECGIAFSSLDFQANYFLENPFIKNIDAVQSLEIINNTGCDLSKLEKGFLANLLRYHGIGELTFYEDGISVSKYSQTETEDDLCWEVTENIPWADIALNKDKNYLIFNRQLDEETGSMAYQRE…	782	ApsB-like
MDJ0600684.1	1 member(s), 1 organism(s)	cyanobacteria	Cyanobacteriota	hypothetical protein [Crocosphaera sp.]	736	0.84	0.0	16.41%	1318	MDJ0600684.1	MQTRRYIDVGQLKLIRDKILNSYLDTIEESFQTNHSQFKLINYGTGSGKTHQLFEAICQTIEKYPDIQTIGIYVAPLREHLSVPSQVTKKYPNIPVYTINSLEMKTTDQYIQRYKKWIPSILKNTKLWKKDLKIYSRDKVAEYKKKFQTAKGIINRLEYIKNMGLGDEEYNKSETTKAKRELNNALESFLEFYIKCEFDKDNLSDECSELIKIFFPLYLLREKSGILLLTYDKFETAIPYFIYNGKKWVKKSDRLYKYVVQNTSDSQRFILAFDEQEDGYQIMLKKKIDIISPEEMAINNALSSIHREFALIFSKKNNLIRELLTFLDRNKGAYSEFQEHLEKGKIIDSKLHNYLSAYQKITSEEGNSRNFLEHLISINKGIEESLTDILAIFNDDPEE…	apsA-like	>MDJ0600685.1|hypothetical protein	MKNQLIKEKSDISRTNQLKILPNQDIAEKLYQYLFKAGKGIESFELKYPPATDEENHDSDNSTSKGESADYDSQADFYRKRHEYIKKEVKNRLSQYGEEINYSDIQYFLSYKNGKNNIFFLSPNKQNSSWKRLFEDNRERIFNLVFKFYLLSLVLPGETIKGFEELFFLHSKNLTKSKDTLLVWGQNLLVRYNHHNVLTLTLTRKSRRFLSQDRKDYNTVDAENLDLEEIIVHKNKNYYFSRDRDARRSNSIYFMNFSKDKEGKKYEKFKKTQLYYYQNLMNKLEDFLKECDIKFEILDFQANHYLDNPFIKNIEAVESLKIINNIGINLTEIERQFLQQFFKHKGVSVLTFYNSGKTISTYEKVENEEDPCWRITEVIPWSSIELDKKKNYLIFNKIL…	793	ApsB-like
WP_045053643.1	1 member(s), 1 organism(s)	cyanobacteria	Cyanobacteriota	hypothetical protein [Aliterella atlantica]	761	0.86	0.0	16.41%	1307	WP_045053643.1	MQKPESFHSKILNSYLRTIEDSFLENLPQLKLINYGTGSGKTHLWFQAVYKTIEKYPNVQIIGIYVAPLREHLSVPTSVVSQYTDIPVYKLNSLEMKTTDEYIKLYKKWIPSILRSKSFWQSISKKYPHEKVQENKQKLEQVKGVINRLEYVKLVGFGDEELNSSVTTKARRELNNLLESFLEFIIKCELEQEECSNEYLKLMEIFFPLHLLREKSGILTLTYKKFETDVPYFIHNGETWVKKSSHLDKYVIQHTNDYRKFILAFDEQEDGYQIMLDKKIDIVSPEKLAVNNALSSINREFSILFSTQSNENREFLNFVDKNKAAFHEFQEHFEKGKVIEPELQKYTRIYQQLIYEQGNSINFLKQLIAIRNGLENSLEEIVDIFDDSDKENPTILNFE…	apsA-like	>WP_045053644.1|hypothetical protein	MRDKIINKLSDISRTNQLQILQTPEEVAEKLFQYLFELGKGIEYFSLQYQAEDEYSEDEGSQPTFYERRHRYIKSQVQERLSISGEKLKYSDIQYFLSSADGKTYVFFLSPNKNHSGWKQLFSGSRERILNLVFKFYILSQGLSVETINGFEELLLVHSMNLSKSKDALLVWGQNLLTRYNHHNVLTLTLSRKSRLFLLKDHYSTLDGDDVGELLVYKNKKYYFERDRDARRQNSIYFMRFDKDDENFDKFKKTQLYHYQNLMTKLEKFLSECDIAFKPLHFQADHYLENPFIKNIESVESLEIINNTGVDLTESDQQCLKVFLKHQGVNLLTFYNSGKTVSTYEQVEVEGEEDPRWRITEVVPWSKVKLDKKKNYLVFNKLLEEEGGSMAYQKEDALW…	768	ApsB-like
WP_292869456.1	1 member(s), 1 organism(s)	cyanobacteria	Cyanobacteriota	hypothetical protein [Nostoc sp. LPT]	766	0.86	0.0	16.37%	1314	WP_292869456.1	MQKPQNSFSQHSESARSQILNSYLTTIEDSFRENRSQLKLINYGTGSGKTHQLFQAIYKTIQQYPNTQIIGIYVAPLREHLCVPNSIVTQYPDIPVYKLNSLEMKMADKYIKLYKKCIHSILKNKQFWKIDPKVYPHEKVQENQQKLKTVEKVISRLEYIKTVGFGDEELNSSETTKARREINNLLEDFLEFTIKSKLERSSWTDECLKLIEIFFPLHLLQDKSGILMLTYDKFETFIPYFVYKDKTWVKKSNELDKYIIQHTNNSRKFILAFDEQEDGYQIMLDKKIDIISPQMLAINNALSSITRELSILFSIQNREFLNFVEKNKGAFHEFQEHFDKNKDIDPKLQKFAPVYQRLTFEEGNSIKFLEKVVTIKKGLDKSREEIIAILNDSKQENPI…	apsA-like	>WP_292869453.1|hypothetical protein	MKDKMTKAFSDKSRTNQLEILMKPEEVAEKLFLYLFKNNIGIEHFTPEYQVPEDENSQDEDSQTNYYKKRHKFIKSQIQERLSVNGVKSKYSDIQYFLSYVDDKKNVFFLSPNNSHSGWKQLFSKNQERIFNLVFKFYLLSQGLSVETMNGFEELLLQHSRSLSKSENALIVWGQNLLIKYNNHNVLTLTLSRKRRLLLPNDEYITTDSDDLGELLVYKNKNYYFERDLDARRQNSIHFMQFPKVQEDFDKFKKTQVYHYQNLMTKLESFLSECGINFNLLHFQADHYLENHFIKNIESVELLEIINNTGIDLTESDKQFMKNFLKHQGIFLLTFYNSGKTVSTYEQVVENEDEPCWKITEVVSWSNIKLDKGKNYLVFNKQLEKEVGSMAYQKDDGFW…	768	ApsB-like
WP_269384904.1	1 member(s), 1 organism(s)	g-proteobacteria	g-proteobacteria	hypothetical protein [Aeromonas hydrophila]	692	0.84	0.0	16.28%	1413	WP_269384904.1	MEHATKKYKPFFPLGDAFDSALSQCIKTNLPIIKGIHEPTGSGKTYSAAKFAVDAFLAPSQTIPIYIAPIKRLVEDFEIAITDDLKRRGLIDIPIYRLYAWSDFANDESILDDVIPFCSEARKVLYGRSPIEDPFSTRQSDSTISKQTRRGKLPEDWVNQVEIAVRQYQRCREWAKVSPLDAALAEQMSDAMNRIWSGLSSLCVEIVRLEVVANYSLGYVKRPALRQILLKLMPANLFVHTPGIIVATASKFVSQARVVQKQANKLGVTKVVTHAYDSFFEWAAARDERFCLLVDEEEEAYSYIFNAQKKELTNRDVDLHRVVYAFFHHFDLGSLANYADTEGDGFARQLFDSTGAIVAQLKDIKAVMESGGSTYEQIDDLKKLSSLASFSCAQLKLLM…	apsA-like	>WP_269384903.1|hypothetical protein	MFEPIMPSAKTSALTNFLKLDETPEQAAKMLLGYLSTQQIPWRPSVVTLERFQNKNPALLINNMKRSIAASMGNAIRAESIPFVQNRNNKLQYYCLLPGNTNDVMTTSQDIDSDIIIRLGMIASLLGETEFGTRKPHAFMVGPYIYVGARCFTTKKDVSIVEAFRLDLTFFRNQLQIVLVAQVFKSEGSVIISGDVAVEGKESLGLTLSLIQAERLKKLDGRKNRLPDITFDDKDIRLSRLYLLNRLTEFFSNVFTKAGIAHSRVVFEPTHVTSEPHLKLEAIRRVSRELMIINNTDSELSVPDQSAIIAALSKDNVQFDGVKFYKNGLPAHSSAWVEELEPKDAWLVLNKASNDDNDSSIRVEEVSLKRPWDAYHALANGMASKGDVDPYTWAKYSKL…	704	ApsB-like
MCE7858277.1	1 member(s), 1 organism(s)	GNS bacteria	Chloroflexota	hypothetical protein [Chloroflexi bacterium CFX2]	777	0.86	0.0	16.26%	1317	MCE7858277.1	MKNKSSSIPKETEEGPRTRIINSYLEIIDNGIRENRPSIKLINYGTGSGKTHQLFQAICETINKYPDMQIVGIYVAPLREHLQVPTLIESQYPEIAVYPINSLEMKTTEDSIKAYKKWIPAILANKGFWKKSAKNNSWEKEQEARQNLSNAKKAISRLEYIKKSDFGNHEFKQVEITDAMRDLNNCIENFLEFVVKYKSDEKDWPIECVNLIAIFFPLHLLREKSGILMLTYDKFETLVPYFNRSGENWVKKNDYLDKYITKHTDSNRKFIVAFDEQEDGYQIMLKHKIDIISPKKLAINNALSSIKREFSVLFSAANDENRQFLNFIENNPGAFYELQEFSEKGKVIDPGLQKFIPTYNRLTVEEGNSIKFLTKVIELNKGLQKSFAEIAGTFDDYGE…	apsA-like	>MCE7858276.1|hypothetical protein	MINLTNALSDISRTNQIKIMQSHEEVAEKLFQYLYKSGKGIEYFSIKGWYAKDDRPRNDKQASDSFFRKRHKDIKQEIQKRLAEYGEKPDLSSIQYFLSYADGANYVFFLSPNNTHSGWKQLFSEKWGTSNRERIFNLVFKFYILSQGLPSETINGFEELLLVHSKNLSEKKGALLVWGQNLFVKYNHHRVLTLTLSRRSMRFLPKDQYSIMDGDDIGELLVHKKINYYFERKRDARSANSIMFMRFDSKDENYEKFKQTQLYHHHNLISKLEGFLEECNITFTPLHFQANFYLENPFIKNIEAVQSLEFINNTGHDLTEINKKFLTNLLKYQGVQMLTFYNDGKSISKYSLVEGEDDLCWEISECVPWSDVVLDRNKNYLVFNRQFDEESGSMAYQRE…	780	ApsB-like
TAG92411.1	2 member(s), 2 organism(s)	cyanobacteria	Cyanobacteriota	hypothetical protein EAZ18_14780 [Oscillatoriales cyanobacterium]	785	0.86	0.0	16.14%	1317	TAG92411.1	MQKQTDSLNQRLESPRSKIINSYLTTIEDSFRENRPQLKLINYGTGSGKTHQLFEAIYQTIEENKDIQIIGIYVAPLREHLSVPTSVVSKYPNIPVYKINSLEMKTTDEYLKLYNKLISSILKNTKIWKLDRKVCSDEKVQENRRNLEKVKDVIKRLEYVKNTGFGDEDFNDSEITRATRELNNLIEKFLEFFIKCELDQSNCPAECLKLIEIFFPLHLLQKKSGILMLTYAKFETAIPYFIHNGTKWVNKSSHLDRYVIQHTDNSRKFILALDEQEDGYQIMLEEKIDIISPEKLAINNALSSMNREFSMLFSTQNHENREFLTFVDKNKGAFYEFQEHFEKDKTLEEKLQRFATIYQRLTVEEGNSIIFLEKIVRIKNGLDESMEEIVSIIKNYDDI…	apsA-like	>TAG92410.1|hypothetical protein	MKNKTAALSDISRTNQLKIEEKNLKDVAEKLRQYLFKMGKGIEHFTLEYRLSEDKDSENEDSRANFYKERHKYIKEQVQARLAAHGEKWEKSDIQYFLSYDKKSVFFLSPNKTHSGWQTLFTNIENYSVRERIFNLIFKFYILSQGGLSVETINGFEELLLVHSKKPQKSNLFVWGQNLLIKYNQHDVLTLTLSRKRRKFLLPKDKKKYKTVDGDDLGELLVYDNKNYYFDRNLDARATNDICFMQFDSDPKNYDKFKKTQLYHYQNLMTKLEEFLRECKINFKSLDFQADHYLENPFIKNIESVESLEIINNTGVDLTESDQQFLQQFLKHQGVSMIAFYNDGKTVSTYEKVESEGEDGVCWRITESIKWSDIQLEAGKNYLVFNKLLEEEAGSMAYQ…	779	ApsB-like	A0A355CQV7_icn3d	RMSD = 5.517 (3237 to 3237 atoms)
WP_004552966.1	2 member(s), 2 organism(s)	b-proteobacteria	b-proteobacteria	hypothetical protein [Burkholderia pseudomallei]	672	0.84	0.0	15.99%	1369	WP_004552966.1	MSRQQKRSETDILNRGFREPFLLAGDCPFIKHLNWFTGFGKTYTAAFFSLELFLKYRVVPVFIAPMQSLVKGFVDDVRKQSASKRENDEVSRFLKERGRDVPIYLLYSRDYHRNDRTFFEAVLKLYDWLVQNREVLSMVEVEVARERSAASKSNVSEMRRRANICLTSSFHDVAPGDDTYEDAKAAYFKATSSALSSADGVIRRLITLSVDRAADSRWRDVLQVPPVAEMVRRLQPLQAFLKDPGVIAGTASKSQVQQQLYAFDPERGCNRWFKFETLADFLAEINREGSVLGRSISGTSVPARAVVFLDEEEDAYWYQFDSRRSVVNAAGRHDLNVVITEFFAFLDFRWPIAFEKSSDNYTLASKVYQNLEMFASVAPAVWREYAVEASSKKAQHIPD…	apsA-like	>WP_229280575.1|hypothetical protein	MTIWSVSCLRDSVSYSNITSMPIRNLESSGAVARLNSVRLDVNIEEAAVQLARWEASRDSLIVPVSIDLRQFAEMAKAAGGGELAPDFYKDRARYVRQHIAGELGLDEYAASRLTFTMTKSDAWYLGPKPKLNRESMIAAVRAHPEKFVELMLQRELLEAAAYDSEQTFVTGGFGPGVYLGSLPKADARRLYLAEAKFRIRSKYQQIVCDFIAKAFTRKKASKGNTSAETLVAEAGNGFLFGVTRIVPSQFFEEDARKYPMTGISLDSGKFRQTRLYYLNILTEFALSLFDRASVRASAETFVATHCVDDGYIPLEPLAELKRPLIVVNATEQQLTEEALAPLKRIPEFFPKWTSSIGERAHFTARSVTGVAAAPAQLSKEKNYLFLNGEVELGETSIR…	753	ApsB-like	C4KRZ3_icn3d	RMSD = 6.645 (2874 to 2874 atoms)
NDJ25340.1	1 member(s), 1 organism(s)	cyanobacteria	Cyanobacteriota	hypothetical protein [Nostoc sp. B(2019)]	799	0.86	0.0	15.91%	1315	NDJ25340.1	MQNQEDSFSQHSESDRSKILNSYLTTIEDSFRENRPQLKLINYGTGSGKTHQFFKAIYKTIQEHPNTQIIGIYVAPLREHLCVPTSVRSQYPDVPVYKLNSLEMKTTDEYIKLYKKWIPSILKNKKFWKIDPKVYAHEKVQESQQKLKTVEDVIRRLEYVKTVGFGNEEFNSFEAKKAIRQLNNLLETFLEFTIKCKLDRSSWPDECLKLVEIFFPLHLLQDKSGILMLTYDKFETAIPYFIHKDKTWVKKSNDLDKYIIQHTNNSRKFILAFDEQEDGYQIMLDEKIDIISPQRLAINNALSSINREFSILFSNQNNENREFLNYVAKNKGVFHEFQEHFEKNKVIDPKLQKLAPVYQRLTFEEGNSINFLQQVVTMIKRLEKSMEEIAGIFDDSEQE…	apsA-like	>NDJ25339.1|hypothetical protein	MRDKMTKALSDKSRINQLQILLKPEDVAEKLFLYLFKTGKGIEHFVPEYQVVEDEYSQDEDSQADFYEKRHRFIKNQIQERLSVNGEKPKYSDIQYFLSYVDGKNHVFFLSPNKSHSGWKRLFSNNQERIFNLVFKFYLLSQGLSVETMNGFEELLLLHSMSLSKSENALIVWGQNLLIKYNHYNVLTLTLSRKRRLLLPKDEYITTDSDDLDLLVYKNKNYYFKRDLDARCKNSIYFMQFPKAQEDFDKFKKTQIYHYQNLMTKLEGFLSECDITFNLLHFQADHYLENPFIKNIESVESLEIINNIGVALTESDQQFVKNFLRQQGVSLLTFYNSGKTVSTYERIEVEGEDEPCWRITEVVPWSDINLDKGKNYLVFNKDLEQEAGSMAYQRNDALW…	769	ApsB-like
WP_156135264.1	3 member(s), 2 organism(s)	g-proteobacteria	g-proteobacteria	hypothetical protein [Aeromonas allosaccharophila]	650	0.83	0.0	15.64%	1408	WP_156135264.1	MGYEDKESRPEFPVFDAFEAALVRCIRTGRPIIKWIHEPTGSGKTYSAAKFAIDTVIASNPAIPIYIAPIKRLVEDFEKAISDEMKKREIVDIPIYRLYARSDFANDEAALDDVLPFCRDARQVLDGSNPIEEAFPSEVVDSSSKSRKGKLPGDWIKQVENSVYQYQRCREWVKISPLDTVLSEQMSDALNRIWAGLTSLCSEIIRREVLVNYRCGYINRPALRVILHKLMPVNLFVHRPGIIISTASKFVSQAREVQKKINKLGGVKAVYRTYDSFFEWVASRDERFCLLVDEEEEVYSYIFNSQKKELTNRDVDLHRVVYAFFHHFDLGSFANYADTEGEYFARNLFDSTSQIVAQLIDIKIAMEVGSTIYEKIDSLEKISSLSTFNRSQLRVLVDD…	apsA-like	>WP_042656015.1|hypothetical protein	MFEPIMPGAKARALTNFIALEDSPEQAAQKMLGYLSTQQIPWCPSVVTLDNFQKKNPALLINNLKREIAASIGNGIRAESIPFFQSKKNKQWHYYYLHPGHTNRMVTDSQNIDADVTLRLGMIAALLGEIEFGARKPHAFMIGPYIYVGARCFSTKKGVSIIEAFRLDLAFLHGQLQVLLVAQAFKNEDSAVISGDLTSPGEEDLGLTLSLIQAERLKKLDGRKNKLPDITFNDKDIRRSRMYLFNRLTEFFSDIFTKAGILHSRVVFEPTHVTSEPHLKLDAIRKVSRELTIINNTDTQLSQTDQSNIIEALSLDNVQFDAFKFYNDGRTADSAAWVEELSTQDAWLVLNKASNDDNDSSIRVEEDSLKRPWDAYHALSNQMASKEDVDAYTWAKFSK…	705	ApsB-like
WP_023064624.1	1 member(s), 1 organism(s)	cyanobacteria	Cyanobacteriota	hypothetical protein [Lyngbya aestuarii]	719	0.84	0.0	15.63%	1320	WP_023064624.1	MQEERNIAVGQLKLIRDQILNSYLNIIEKSFQENHSQFKLINYGTGSGKTHQLFEAMCQTIEKYPYIQTIGIYVAPLREHLSVPSQVKDKYQNIPVYTINSLEMKTTDKYILLYKKWIPLILKNTKLWKQASLASFKDKVEEHKQKLKTAKGVINRLDYIKTIGLGDEEYNKSEITRAKRELNNALESFLEFYIKCELEKDNLSNECSELIKIFFPLYLLRDKSGILLLTYDKFETKIPYFIHNGKKWVKRNEHLDKYVVQNTNSSRKFILAFDEQEDGYQIMLKKKIDIISPEDMAINNALSSIYREFGLIFFNRNNSNRELLNFLDRNPGAFDEFQEHLEKGKILDPELQQYLSTYQKITFEEGSSIKFLQSLISISKGIEESLADIVAIFNNYDQE…	apsA-like	>WP_023064640.1|hypothetical protein	MKDLLIEAKSDISRTNQLKILPNQDIAEQLYQYLFKTGKGIQYFELQYPPTTDEEDRNSDNSTSEAESSNDNSRADFYRERHKYIKNEVKKRLSQHGEEVEYSDIQYFLSHSNGKNYIFFLSPNKQNSSWKRLFENNRERIFNLVFKLYLLSSVLPSETIKGFEELFFLHPKHFTKSKSGLDVWGQSLLVKYNYHDVLTLKLTRKRRLFLSKDKKDYKTLDGEDLGELLVYKNKKYYFDRNLDARRSNYIYFMDFRKDKEDEKYGRFKKTQLYHYQNLMNKLEDFLKECDIKFEILDFQADHYLENPFIKNIEAVESLEIINNTGIDLTESEQQFLQKFLRNKGIPILTFYNSGKTVSTYEKIENEDEDDICWRITEVIPWSSIELNKQKNYLIFNKLL…	792	ApsB-like	AF-U7QPQ4-F1	RMSD = 7.536 (3338 to 3338 atoms)
WP_190870794.1	1 member(s), 1 organism(s)	cyanobacteria	Cyanobacteriota	hypothetical protein [Aulosira sp. FACHB-615]	758	0.86	0.0	15.42%	1317	WP_190870794.1	MQNSENTSDYQPESAHSQILDSYITTIEDSFRENCSQLKLINYGTGSGKTHQLFQAIYKTIESHPNTKIIGIYVAPLREHLCVPSSIINQYTDTGIPVYKLNSLEMKTTDEYIKLYKKCIYAIVENQKFWQLISKYNTNEKILENKQNLNKVKGVINRIEYFTRVDFGDEELNKSEITKARRELNKLFESFLEFLIKSQLAQETWPIECLRLMEIFFPLHLLQEKSGILMLTYDKFETSIPYFIHNGEKWVKKDDKLDKYIIQQTNNSKKFILALDEQEDGYQIMLYKKIDIISPDQLAINNALSSINREFSLLFSTHNNENREFLNFLDKNKGALRELQEYFDKNKDIDPKLQKFAPTYQRLILEEGNSINFLEQVVTIKKGLDKSMDEIVGILDNYE…	apsA-like	>WP_199331366.1|hypothetical protein	MTKALSDKSRTNQLQILLKPEEVAERLFQYLFNKNIGIENFVPDYQASGDEYSQDEDSQSNFYKEQHRFIKKQIQKRLLEHGEERKYSDVYYFISYVNGKKNVFFLSPNKNHSGWRQLFKDNQERILNLVFKFYLLSESLSIETMNGFEELLLVHSKNLTKSKDALLVWGQSLLIKYNPHNILTLTLSRQHRRFLPEDKYTNIDSDEDWLVHNKKNYYFERKRDARRQNSINFMEFPKDQQDFEKFKKTQVYHYHNLMTKLESFLSECNIEFQPLHFQADNYLENPFIKNLESVESLEIINNTGIDLTESDKQFLKNFLKHQGISSLTFYNSGKTISTYEQVVESEDEPCWKITEVVTWSDINLDKNQNYLVFNRDLEEEAGSMAYQGNDGLWYPSGKI…	774	ApsB-like
WP_253233507.1	3 member(s), 3 organism(s)	b-proteobacteria	b-proteobacteria	hypothetical protein [Comamonas thiooxydans]	672	0.84	0.0	15.32%	1378	WP_253233507.1	MSSKTPRTARTARTASAIFQRGFKEPYLKASERPFVKLLNWYTGFGKTYTAAAFSIELFTKCDVIPVFIAPLQSLVAGFSDELAKHQKVGEYADEIEAAIKERGFAIPMHRLYSIEYHLNDRSFFQACLALVGWLERHQNLFPRLETSAKHADTDKSVRARVNELRQKALYCEQSNFLTMATSDDTYEDTRTAYIKAAQRARTLADGLVWRLIKLDVETRHLKQDADRFMRAKEVAELVRRLHPLQAFLDTPGVIVSTASKAQVGHQVYGPDGKGGFKAHKYDNLPLFLEELNRDGSYFGRLVSGRPDSARVVTFVDEEEDSYWYLFDQRKSVVNSGGRNDLNLVISEFFQYFDLRWPMAFEKLRRDGPTDLALATKVYDHLEHFALVSKAVEDEFAME…	apsA-like	>WP_253233508.1|hypothetical protein	MPIRRLDPNEVAHARLSALRFTVPVAEAARALARWQATQGSLLVPIAIPLPRATEDSPKGVSFFRHRAKLVRVQIAKELGLDGDAALKLSFSMSSKDAWYLGPRPRLDAQTMLDAVAGSPGKFIELMLLKELIESSALDAQDTFVGGGFGPGVYLGSASQASKKYLQLAEAEYSVNTKHGLLLCDVTAKRFSRKATASAETAAATRLASAGEGFLVGVTRIVPDEFFEQDGRKSPMEGLSLDTDKIRRSRFYYLNLLTEFAIRLFTKAGVPFARETFAATHCVDDAYIPLEPLASLQQPLTVVNATAEALDADALAPLARFPEYLPGYHVAGGKKTHFPAPDLQVAVAVPDELLPNINYLFLNGQDDEDLGSVRLAKAPSTELQPAKTSAAYTALAKGE…	727	ApsB-like
MCE9659934.1	1 member(s), 1 organism(s)	b-proteobacteria	b-proteobacteria	hypothetical protein [Burkholderiales bacterium]	697	0.84	0.0	15.19%	1375	MCE9659934.1	MSANRKPRTASDIFKKGFTEPYLRAGNKPFIKLLNWYTGFGKTYTAAVFAIDLYVNCDVIPVFIAPLQSIVGGFASDLKGHNESRDYADHIEEAIRRRGAPIPVHRLYSVDYHINDRTFFSAALELADWLEANQRVLSQMERSDKQADTDKGFAYRLAEMRSKCISCHASQFLLMSPSDDTYDDTKAAYLKAARRARSLADSVTRRLIVLDVSGRKGESPDERYLAVPQVAEMVRRLHPLQAFLDNPGVIVSTASKAQVGQEVYAFDETKGRHAWRPFENLPLFLEELNRDDSALGRMVSRRPDSARVVTFVDEEEDSYWYLFDQRKSVVNSEGRNDLNVVITEFFTYFDLKWPLAFERRGGNDYTLAGKVYDHLEHFAKVSEAANREFETEKLNKGAK…	apsA-like	>MCE9659933.1|hypothetical protein	MTYKDAWYLGPRPNLDRTAMVAAVRATPAKFIELMLQKELIEAAAFDPNHTFITGGFGPGVYLGSLSQAVKRRLHLAEAGFSVNAKHGLLLCDITSKVFAKKTKAASGPSASTLAIDAGEGFMVGVTRIVPDDFFELDGRRHPMVGVSLDTVRIRQTRLYYLNVLAEFALALFEKAGVPVARDTFVATHCVDDGFIPLEPLANLQRPLVVVNTTTEPMDDEALKPLARFSEFFPDGYHVAGNKKAHFQALGVHAAATAPTELDVGQNYLFLNGIGDPDHGSIRLAKSTAALEFKPVRASTAYAALARGESIADPYTQSKFRHLIDRDTVSVAMQGLDFGPGALASLMPGKARGDDRQLQEAVKRCLVELSLKECLLGHKAVSTPTMPAELMPTSLTLIA…	637	ApsB-like
WP_230247584.1	1 member(s), 1 organism(s)	b-proteobacteria	b-proteobacteria	hypothetical protein [Rubrivivax sp. JA1055]	675	0.84	0.0	15.07%	1376	WP_230247584.1	MGREKTPRTASHLFQRGFLEPYLRAGDKPFIKLLNWYTGFGKTYTAALFAIDLYVNCDVIPVFIAPLQSLVAGFGEELKEHNESREYADHIEDAIKARGASLPLHRLYSVDYHLNDRTFFKAALDLVEWLEANPAVAARLERSEKQADTDKGLAARLAELRSKCTVCHASQFLAMSPTDDTYEDTKAAYLKAARRARALAESLTRQLIMLDVSSRRAENPAERYMQAAPVADMVRRLHPLQAFLDNPGVIVSTASKAQVGQEVYAFDNAKGKYIWHKFENLPLFLEKLNEDDSQLGRMVSRRPDSARVVTFVDEEEDSYWYLFDQRKSVVNSEGRNDLNVVITEFFTYFDLKWPLGFEGRGGTDLKLAGKVYDHLEHFAEIAEAVNREFKLESEAKGAK…	apsA-like	>WP_230247585.1|hypothetical protein	MAFFKDRAKQVRAAIAEALGLDAGKAAKLTFTMSSKDAWYLGPRPNLDYATMMAAVAGAPAKFIELMLQRELIEAAAFEADHTFVTGGFGPGVFLGNAGQAVKRRLHLAEANFSVNPKHGLLVCDVTSKVFARKTKASGESASAATLALDAGEGYMVNVSRLVPDDFFEVDARRYPLEGVSLDTVKIRQSRLYYLNVLTEFAWGLFEKAGVPVDRDTFVASHCVDEGYIPLDPIANLMHPLEVVNASGQPMDGEALKPLSRFSDFFPDGYHVAGNKKAHFVAPVVRAAEGVPSALQDRVNYLFLNGEGDEENGTVRMSKPGATHDWKPARASQAYAALARGDAVADPYTECKFKHLMACDTVRVSIQGLDFSPASLASMLPGKANAADRQLQEALKRCL…	670	ApsB-like
WP_272552901.1	1 member(s), 1 organism(s)	b-proteobacteria	b-proteobacteria	hypothetical protein [Acidovorax sp. NCPPB 3576]	686	0.84	0.0	15.01%	1373	WP_272552901.1	MSTKPPRTTAAIFEKGFKEPFLRASERPFVKLLNWYTGFGKTYTAAAFSIELFIKCDVIPVFIAPLQSLVAGFSDEVNQHQKSREYADEIEGAVLERGTPIPVHRLYSIEYHLNDRSFFQACLSLVAWLEGHREVSIRMEQSFKHAETDKGVRARVNELRQKAAFCEQSSFLGMSPSDDTYEDTRSAYIKSAQRARSLADSLVWRLIQLDIETRTQKCEEDRLMRVKEIGELVRRLHPLQSFLDDPGIIVSTASKAQVGHKVYGADGKGGFKAHKFDNLPLFLEELNRDGSQFGHMVSRRPDSARVVTFVDEEEDSYWYLFDQRKSVVNSGGRNDLNLVISEFFQYFDLKWPMAFERLRRDGPNDRGLATKVYEHLEQFARVSKVLDDEFAMEVARTSA…	apsA-like	>WP_272552902.1|hypothetical protein	MRFTSSVADTARLLAKWQAGAGGLLVPIAFPLPKAAEEKPAKGVSFYRERAKQVRSQIAKELGLEPSAAAKLSFTMTSKDAWYLGPRPKLDLQLMLDAVASTPAKFIELMLLKELIESASFDSEDTFVGGGFGPGVYLGSMSQASKKFLHLAEAEFTVNAKHGLLLCGVTAKRFGRKATAAAEEAAVTKLANAGEGYLVGVTRIVPEDFYEHDARKSPMEGLSLDRDKVRRTRLYYLNLLTEFAIRLFTKAGVPFERETFVASHCVDDAYIPLEPLANLQRPLMVVNTTVDPLDHDALAPLTRFPEYLPGYHVAGNKKTHFPAPSVQVAEAVPTALDPALNYLFLNGKGDEDLGSVRLAKSSATPDFQPVKTQVAYAALSRGDGTADPYTEAKFRHLLA…	711	ApsB-like
WP_301444369.1	1 member(s), 1 organism(s)	b-proteobacteria	b-proteobacteria	hypothetical protein [Comamonas sp.]	632	0.84	0.0	14.99%	1370	WP_301444369.1	MKRQQGRTETEIFHMGFRKPFIQAGDRPFIKQLNWFTGFGKTYTAAVFAIDLFLQAEVIPVFIAPLQSLVKGFADDVQKHHSATGQADEIERLLRERGAAVPVHRLFSRDYHQNDTTFFEAVIRLHDWLTSTNRVFSALERAGRADSKNPLTARLAEMRRKARVCLESNFHDLEPNDDTYADAHAHYMKAAGIALTQAEAMIKRLIQLDIDTRTQDSSELRVMAAPPVADMVRRLQPLQAFLDNPGIIVSTASKSLVQQQVYTFDDKAGRNRWQPFESLPEFLKELNCEESRLGRLVSKRDMPARVVMFVDEEEDSYWYLFDQRKSVVNSEGRHDLNVVITEFFKFLDLRWPMAFERPGVDYGAAYKVYAHLEKIAAISPAVWREFELQKTASKAKHIP…	apsA-like	>WP_301444370.1|hypothetical protein	MNSIRFKSSVQEVAVKLAEWEASRQGLVVPIRIELPKYSTQPNGEMADAPSEYFRDRARQVRQKIATDLGLDMKAASRLTFTMTYRDAWYLGPRPNLNWTGMLDAVRATPEKFIELMLQKELIEEAAFDPTQTFVTGGFGPGVYLGNLGKSTVRRLHLAEVQFTVRGKYGQVLCDVASKVFAKKSRTGSEATSSATLPIDAGEGFILGVTRVVPSDYFDVDARRYPMTGISLDTQKFRQTRLYYLNVLTEFALKLFEKAGVPVEPDTFAASHCVDDGYIPLEPLAQLQRRLMVVNATNEPLTEEALKPLKRFPEFFPNGYYVAGSKRTHFTAPEVYSLEKPPLNLDSSLNYLFLNGASNDEESSIRVAKMTGAALEFKAVRANVAYSALAAGGSVADPY…	722	ApsB-like
WP_221405620.1	1 member(s), 1 organism(s)	b-proteobacteria	b-proteobacteria	hypothetical protein [Azoarcus olearius]	627	0.84	0.0	14.69%	1376	WP_221405620.1	MVSPTPPKLTDPIYELGFHEPFRQAGNRPFIKLLNWFTGFGKTYNAARFAAELKRKHHVIPVFIAPLHSLVSGFVEDLNRHAKGEREYADDVEATLRACNADLPVYRLYSVDYHVNDRTFFAATLNLLAWLSAHPHVEKLLDGSDGTGDPKKSYAARAAELRSKCITCRDSQFWRLSPSDDAYGDARDAYLKAARRTRSIADSLTRQLIRLDIDSRERNNAKERYLSPQPVAEMVLRLHPLQAFLDAPGVIVCTASKAQVEHTVFAIDEARGRRVWRRFENLPLFLKELNRDQSKLGQLVSGGTETPRVVTFVDEEEDAYWYLFDQRKSVVNSEGRNDLNIVVTEFFTFFDLKWPLAFEHSRPRGEAMAAKVLEHLEDFADVAEAVEREFQCEKQRTRA…	apsA-like	>WP_065339869.1|hypothetical protein	MTIHRFDESAAVARLNSIQFCCPIEEVATRLAHWAEQERDALLAPHTVNVAEIARKLTGGKSSVIAYRERAKLVRAHIAEMLELDTGSAHKLTFQIAGRDAWYLGPRQNRSTSDILTAVRAAPEKYIELMLQRELLEEAAFDAEHVFVKGGFGPAAYLGSLSAANRRTLHLAEASFQINKKFGFLLCNVVSKVFLRKTGGGISPASSATLPFDAGEGFLMAATRLSPSDFTELDAREHPMVGISLDVTKVRRSRLYYLNLVTEFAARLFEKAGVPVEHRKFIASHYVEDAYIPLQPLANLCRPLILVNATAQELTAEALKPLERLEEFLPAYHTTGNRKAHFSASTVETAAQPPNALQPGRNYLFLNDARDPQLGSVRLASLDAHSDWKPSTPVEAYNA…	733	ApsB-like
WP_066737589.1	1 member(s), 1 organism(s)	b-proteobacteria	b-proteobacteria	hypothetical protein [Cupriavidus sp. D384]	634	0.84	0.0	14.68%	1376	WP_066737589.1	MSNGQESRTSSEIFQKGFLEPFLHAEERPFVKLLNWYTGFGKTYTAAVFAIDLLLNRDVIPVFIAPLQSLVAGFASDIQAHHRSDVYDDEIEAAIRSTGHAVPVYRLYSIDYHLNDRTFFAAALALVSWIHGSPQVVRDLEILTGQSARKDDLMARLAELRAKSVICQQSPYLGMSTSDDTYEDTQAAYLRAARRARSVADSLTADLIRIELAARERKEGSPGYLDEPAVADMVRRLHPLQAFLDRPGIIISTASKAQVSHSVFVFDKARQRCKPENFENLPAFLEELNRDGSELGRKVSQRADAARVVTFVDEEEDSYWYLFSQRKSVLNPDGRSDLSIVISEFFTYFDLKWPFAFERSNGNHVLAGKLYDSLEQIADVAEAVHREFELERERTKARF…	apsA-like	>WP_066737525.1|hypothetical protein	MPIRQLDDSAAVARLNSIRFSMPVAEVAERLARWQAKAGGFVVPIQVELSRLKGDGSTTPRGFKERAKLVRAEIANRLGLDAVAARKLTFRQSSRDAWYIGPRPSLTEGSMLNAVRDAPDVFIELMLKRHLIEAAAFDDQETFVTGGFGPSVYLGAASEAGKRRFHLAEAEFNINVKHGHLLCDVTSKVFARKSKSADAAAASASELAAVGHGHLLPVTRIVSEDFIELDARQYPLVGVSLHTTKVRQCRLYYLNVLHEFALDLFAKAEISVVQDTFVASHYVDGGYIPLAPLASLLQPIEVVNATQDPMDVEALKPLQAWPEFFSNGYHVAGNKKVHFQPPVFQASSLVPERLTSDVNYLFLNGPGDDENGSVRVAKVGDAENWQTVSWKEAYAGLSR…	729	ApsB-like
WP_174427218.1	1 member(s), 1 organism(s)	b-proteobacteria	b-proteobacteria	hypothetical protein [Cupriavidus basilensis]	715	0.84	0.0	14.66%	1375	WP_174427218.1	MNTARNPRAASEIFRKGFLEPYLRAGDKPFIKLLNWYTGFGKTYTAAVFAIDLFINCDVIPVFIAPLQSIVSGFASDVKGHNESREYADHIEQAIRERGASVPVHRLYSVEYHLNDRTFFSAALALVDWLNATPRVCAQMERSEKQADTNRSFAARLAELRSKCNVCQASQFLAMSPSDDTYEDTKAAYLKSARRARAIADSITSRLIVLDVSTRRAESPEERYMTVPQVAEMIRRLHPLQAFLDNPGIIVSTASKAQVAQEIYAWDEEKGKSIWRKFDNLPLFLEELNRDESALGRTVSRRPDSARVVTFVDEEEDSYWYLFEQRKSIVNSEGRNDLNVVITEFFTYFDLKWPLAFEGGGVTGLELAGKVYDHLEHFAQVAESVNREFETEKLKKHAK…	apsA-like	>WP_217446921.1|hypothetical protein	MPIRQLDDKAAVARLSSLRFEVPVAEAAQRLADWQTGTGGFVVPISVPLPRTPALEGDEIATGASYFKDRARQVRALIAEALGMDGRAAAKLTFSISSTHAWYLGPRPKLDRTAMLAAVAAAPAKFIELMLQRELIEAAAFDPEHVFVTGGFGPSVYLGAGSQATKKRLHLAEAIFSVNPKHDLLLCNVKSKIFVRKTQTCSTTPSASTLALDAGEGYMVGVTRLVPDDFFEVDARRYPMAGISLDTEKIRQSRLYYLNVLTEFALGLFEKAGLPVAQSTFVATHCVDDGYIPLHPMANLLNPLVVVNASGQSMDDEALKPLTRFPEFFPDGYHVAGNRKAQFKPPTVRAADNLPEELDKQLNFLFLNGEGDDDYGSVRVSKTGSAVPDWSPAGVSSAY…	734	ApsB-like
WP_305678170.1	1 member(s), 1 organism(s)	b-proteobacteria	b-proteobacteria	hypothetical protein [Hydrogenophaga sp.]	687	0.84	0.0	14.60%	1380	WP_305678170.1	MGKWLGCQVSTKPPRTATAIFEKGFKEPFLRSSERPFVKLLNWYTGFGKTYTAAAFSIELFIKCDVIPVFIAPLQSLVAGFSEEVVQHQKSREYADEIEAAVLARGAQVPVHRLYSIEYHLNDRSFFQACLALVAWLEHHRDVSVRMEVSAKQAETDKGMRARLNELRQKAMFCEQSSFLGMSPSDDTYEDTRGAYIKAAQRARSLADSMVWKLIQLDIETRSQKRDDDRLMGVREISELVRRLHPLQAFLDNPGIIVSTASKAQVGHKVYGADGKGGFKAHKFDNLPLFLEELNRDDSPFGRMVSGRPDSARVVTFVDEEEDSYWYLFDQRKSVVNSGGRNDLNLVITEFFQYFDLKWPMAFEELRRDGPRLELATKVYENLESFAKVSQAVEDDFVI…	apsA-like	>WP_305678169.1|hypothetical protein	MPIRALDPKTTAIARLNSLRFTLSVADTARQLAKWQADTGSLLVPISTPLPKESGDKPASGVGLFRERAKQVRLQIARELGLDAAATAKLSFSMSSKDAWYLGPRPKLELQTMLDAAAGTPAKFIELMLLKELIESAAIDANDTFVGGGFGPGVYLGSTSQASKKYLLLAEAGFTVNTKHGLLLCDVTAKRFVRRATAAGEDAASTRLASAGEGYLVGVTRMVPDDFFELDARKSPMEGLSLDRDKVRRTRFYYLNLLTEFAIRLFTKADVPFTRETFVASHCVDDAYIPLEPLTQLLRPLVVVNATQDALDRDALAPLIRFPEYLPGYHVAGNKKAHFVAPDIQGVEANSQTLDPAFNYLYLNGEGDEDMGTVRLAKNSSAPEFQPVKAQVAYSALAR…	729	ApsB-like
WP_029046409.1	1 member(s), 1 organism(s)	b-proteobacteria	b-proteobacteria	hypothetical protein [Cupriavidus sp. amp6]	694	0.84	0.0	14.52%	1376	WP_029046409.1	MSTARKPRTASDIFKKGFLEPYLRAGDKPFIKLLNWYTGFGKTYTAAVFAIDLFINCDVIPVFIAPLQSIVSGFANDVRWHNDSREYADQIEQAIKARGATVPVHRLYSVDYHLNDRTFFSAAFALVDWLSANPRVSAQMERSDKQADTRKGYAARVAELRSKCGMCHASQFLSMSPADDTYEDTKAAYLKAARRARSIADSFTRRLIVLDVSTRHAEDPMERYMAVPQVAEMVRRLYSLQSFLDNPGIIVSTASKAQVAQEVYGFDEAKGKYGWWKFENLPLFLEELNRDESILGRIVSRRPDSARVVTFVDEEEDSYWYLFDQRKSTVNSEGRNDLNIVITEFFTYFDLKWPLAFEGHGGPERLGLAGKVYDHLEHFAQVAEAVNREFEAEKLKMRA…	apsA-like	>WP_029046410.1|hypothetical protein	MSSKDAWYLGPRPNLDHAAMLAAVSAAPAKFIELMLHRELIEAAAFDPEHIFVTGGFGPNVYLGSASQVVKKRLQLAQASFSIKPKHDLLLCDVTSKVFARKTKTGSASPPAATLALDAGHGFMLGVTRLVPDDFFEVDARRYPMVGVSLDTVKLRQSRLYYLNVVTEFALGLFEKAGVPVARDTFIATHCVEDGYIPLEPLANLQRPLAIVNASGEPMDDEALKPLARFPDFFPDGYHAAGNKKVHFEAPIVHTTNQWQGDPDERLNYLFLNGEGDEEYGSVRVSKAGKAAPDWSHTTVSSAYAALSLGDTMADPYTQCKFRHLMECDTVKVCMQGMDVSPAAMASMLPGKGNAEDRQLQEALKRCLVELSLKESLLGHKPVPTPTMPPGLLPASLTL…	639	ApsB-like
MCA0440789.1	1 member(s), 1 organism(s)	proteobacteria	Pseudomonadota	hypothetical protein [Pseudomonadota bacterium]	672	0.85	0.0	14.49%	1372	MCA0440789.1	MTIRQSRTATSIFLKGFKEPYLRSSERPFIKLLNWYTGIGKTYNAAAFSIELFLKCDVIPVFIAPLQSLVAQFSGEVREHQQNRSYADELEQAVRDHGADIPVYRLYSREYHVNDRTFFSACLALVHWFERHPQVVGQLERSPKHADTEKSVRSRIQELRAKAASCEQSNFLGMSLSDDTYEDARAAYVKSAQQARGLADRFVWKLIQLDVQSRPAKRDEERYMQAPPVAELVRRLHPLQAFLDAPGIIVSTASKAQVAHKVFAAGDKGGFKQHDWENLPQFLEELNRDGSALSRLVTKRPDSARVVTFVDEEEDSYWYLFDQRKSVVNSGGRNDLNLVISEFFQYFDLKWPMAFERLERDGPRRELAKKVYEHLEEFAAISKSVEDEFRLEVDRTRAS…	apsA-like	>MCA0440788.1|hypothetical protein	MPIQTLDPQSTAHARLNALRFDVPVAEAARLLAKWQASRHSLLVPIPLQMPKAEEGAPRGAAFFRDRAKLVRAEIARELKLEGDSATKLSFTMAGKDAWYLGPRPKLDASSMLAAVAAQPAKFIQLMLLKELIESAAFEEDTFVRGGFGPSVYLGSASQASKKYLQLAEVEFDVNIKHGLLVCDVKSKRFARKASVGEGAAAMRLAPAGEGYLVGVTRIVPDDFFEVDARKYPMEGLSLDREKVRRTRLYYLNLLTEFATNLFTQAKVPFARETFVATHYVDEAYIPLEPLANLQRPLVVVNTTTEPMTPDALAPLARFPEYLPEYHVAGNKKTHFPAPDVRVADGVPTQLDPEFNYLFLSAADDDEAGSIRLAKGAADSDFRATRPETAYAALAKGDG…	726	ApsB-like
WP_198045374.1	3 member(s), 2 organism(s)	b-proteobacteria	b-proteobacteria	hypothetical protein [Cupriavidus taiwanensis]	678	0.84	0.0	14.37%	1373	WP_198045374.1	MAKRQSRTATAIFLKGFKEPYLRSNDRPFIKLLNWYTGIGKTYNAAAFSIELFLNCDVIPVFIAPLQSLVSQFNGEVRKHQEDRSYADELEREVVERGADIPVYRLYSIDYHVNDRTFFNACLSLVHWFERHPQVVAKMERSPKHADTEKSIRSRIQELRVKAASCEQSNFLGMSPADDIYEDTRAAYLRSARQARGLADRLVWKLIQLDVESRSANRDEERYMQAREVAELVGRLHPLQAFLDAPGIIVSTASKAQVAHKVFAADGKGGFRQHDWENLPLFLAELNREESELGRLVSRRPDAARVVTFVDEEEDSYWYLFDQRKSAVNSGGRNDLNLVITEFFQYFDLKWPMAFERLELSGPRRGLANKVYDHLEDFARISKGLEDEFKLEAERTKAS…	apsA-like	>WP_115690131.1|hypothetical protein	MPIQTLDPQVTARARLNALRFNCSVAEAAQLLAKWQVSQGSLLVPIPVAMPKAEEEASRGAGFFRERAKLVRAEIAKALGLEGEAASKLSFTMTGKDAWYLGPRPKLDAPSMLAAVAAQPAKFIELMLLKELIESAAFEEDTFVRGGFGPSVYLGSVSQASKKYLQLAEAEFEVNMKHGLLLCDVKSKRFARKASADAETAAVTRLATAGEGYLVAVTRTVPGDFFEVDARKNPMEGLSLDREKIRRTRMYYLNVLTEFAARLFTRAGIPFACETFVATHYVDDAYIPLEPLANLQRPLAVVNTTMEAMDHDAIAPLARFPEYLPDYHVAGNKKTHFPAPDVRVADGVPVQLDGSLNYLFLNGEGDEESGSIRLAKGGPGSDKQPVRPEVAYTALAKGE…	727	ApsB-like
WP_115216759.1	2 member(s), 2 organism(s)	b-proteobacteria	b-proteobacteria	hypothetical protein [Cupriavidus lacunae]	559	0.83	1e-169	15.95%	1396	WP_115216759.1	MTILNRPRFPEDSFETPLRQWLRSGAPVLKGVYAPTGSGKTRAASRLVVDAFHQDQVIPIYVAPLKRLIEEFIPEVTQTLQSLGLDIPIYRIYARSDFENDDTLLEEVVPFCTAAKQYFIADRELPFEETDDALVDDQGEPPSTRITPAMRLRRIEGAVFKYRRARDILKLIPSEDVVNEMKSAMSRIWSDLNYVCAAIVEHELLNEHAAGLFQHSKLRPMLLRLVPLNLFDQQPGIFVSTTSKFASKPTVYSVERNKLDIPKLVRGKADSFFGWAAARPERFLLLVDEEEESHQFIMKSLKKELTNKDVDLHRVIYSFFHHFDLSSFSAYAEHDSEAFARKLFDNSGEILRSLDKIQEAIVSNPDLDDQVAAMRGIPCCASFSPSWVRKLIEDFLSKH…	apsA-like	>WP_115216760.1|hypothetical protein	MFVDTPAEIATAWTNFIRVDDSIDAAAERLLAFLRLGGEGHWAVGSTELAKADRKNPDVRIQARKRQIAGPLGLGPDAIPFLRGTGEGQYFFLKPGPAATVPAESNAAVVIHLCLLAGLLHRTAYGANAMRAQAIGPHVYLGARSFTTKQGQTGIEAFELGIRIRHNEIQATLSARVMQVAAGEMVSGTVADDEHDAGFVLSNISPTRLQKWDARKSRPLDITFDNASLRRSRLFLLNRITELFCAILQESGVRYQRTKFSPSQTIALPRLSLAEIAHQDHAVLIVNNTGARLVDRDRERIIEALRFDGLQFRGIDFYRAGLPATNADWTQLVDARTALLVLNPANAPFGSVRIQGDPCSRPWEAYHGLTTAILAQDDVDRYTWAKYVHLYRRDKPRYP…	696	ApsB-like	A0A370MYC1_icn3d	RMSD = 4.062 (2837 to 2837 atoms)
WP_135188135.1	1 member(s), 1 organism(s)	b-proteobacteria	b-proteobacteria	hypothetical protein [Massilia horti]	543	0.84	6e-164	15.90%	1381	WP_135188135.1	MPIVSGINRKSSHLYRLGFEAPFRESRGRAFIRALNWYTGVGKTYNAACFALQLFLNEQVVPVFLAPLHSIVTGFASEVRRHLCPDRFSDAIEDAVRDHGGIVPIYRLYSREYHFNDRTFFQAVLLLEEWLRDQPQVYAALEKDLTQKRRRAGASAASLAMQLAECRSKCNVCLKSELHSLTPTSDDYEAEKTRYDKAADKVLSMANRITRKVIDLEVRSRYHGLRHRFMATPVVSDMVRRLYPLQAFAEKPGLIIGTAAKAATSLTALLYNEADERCKWVSYDSVFEFAYKLNMTGNPMARAIAPQKQRMRVVTFIDEEEDSYWYLFDQHKSVVNPQGRNDLNEVNADFHKFFDLTWPFAFEHGGNRALARKVFDNLSAFSHVSVEFERLLNYERVSK…	apsA-like	-	-	-	-
HAT61600.1	1 member(s), 1 organism(s)	CFB group bacteria	Bacteroidota	TPA: hypothetical protein [Prevotella sp.]	508	0.84	3e-149	17.66%	1581	HAT61600.1	MTDHKSILKAILPRLPLFEEDSYSLMSITNDSPCVLSTSQLLGISPDDVFKVISGLPFYKNKNDVSNTLPNALYIPTDIWLNIGDHLVKSTKSEKQVDMFITVGNDIGTLKDIVDGAESNNKDIIEYIKTLVCHNGLSTDDLTRIIHAGNLSFKAYDKPFIPYEHFSDYEHSHGSNQPNLIVRNDPTGSGKSRNIFGKFFSRYSNDFEDSNSDIASLIYVAPQRKHLRDVCDVRFARERLIPIVYLRAKRDTVQIDGYDIYESECRNEEYSVLLMWNDIHSLWKKVWNKSGTSAHSQIVSLICRLDPKGRWKPSKQIEAVMTYEEGNDEDEVGKEYEIEYPHLKQFDADLNRYTSVIKTISEDDGSDRSIAEMKLLSSGMNIAAFICATMPDVELNKTL…	apsA-like	>HAT61599.1|hypothetical protein	MITAMALQHRLTFNTNRFSIPHIDDDLVRKLYNADYGSFKINAMACDSVLNTEGKIDFKKTHKLFKDNLVEKDGTLKFFQMSYGVNGSYGFFMRHSKEQIPFTPADYNFRPILDVAVINKLKEILSSEELIDFNVLGEAGFTLFLARDLSNQKEGQVSQKYKDKACGLKVKINITSEDDRTIISFDAVEALIRKNDDQIIETIHNYESYKKIPSHDNKIPFINMDNPGKSHLYLMLLLRRAIVSVFEAANIPYENTLFEPSYLATGFRSLSSDHKLDDVKILYKEEDRASFPELFDFYIGELQELMKEKAIKYLVIPYDNIIDLQTITSDGFSIILQIAPQDNESGFVRCHKKGKENIIATSDYLHLLDRFKITGEYGVLDDYIIDDYTALKIETYKNQ…	725	ApsB-like
WP_167223151.1	1 member(s), 1 organism(s)	Massilia sp. I	b-proteobacteria	hypothetical protein [Massilia rubra]	485	0.85	2e-142	14.85%	1378	WP_167223151.1	MPKVARINRQQARIFKLGFEDPYRNSRGRAFIRLLNWYTGFGKTYTAACFSLHLFLTENVIPIFLAPLQSVVTGFAEEVRRHMCVDRFDDEIEQAIRRYGQAVPVYRLCSREFHINDRSFFQAVLLLVEWLGQQPVVYAALEKDLSNKSRGIGGSTPSLAAQLAECKSKCHVCLKSELHSMSSSNEDFEVEMERYQRAADKVLAMANRITRKVIDIDMRSRYHGPIRKLMSAPEVYDMVRRLYPLQAFADKPGMIIGTASKAAMPLQVLVYHEAEKRCKWVDYDSLFWFAGELNRSGNPLAQAIKPGQQRMRVNIFIDEEEDSYFYLFDQRMSVVNPDGRNDLNEVIGDFQKYFDLAWPFAFEHGTHRGLARKLFYNLWAFADVSVDVEQLLNHERVKT…	apsA-like	>WP_167223149.1|hypothetical protein	MTLHRLEGDVAHAWTNALRFGTSVEDAAVDLFRSMRQQGSLLPTSFALPDVQTNDEPSEDQSSYYRRRAKVIRDKIAKVGKLVQRAGKGHRPFYLIAEGQVWFLSTHAKVAQSASESFVRAHADIYLQLVLQKELREQSGIPVADTDPIGGFGVGVYLMHKVSSNAKNLQLAELRFDVVPKHGIILANVRASSFYKTGRGPDIRLGALDTGHGYSADIVDLRDVSVTRGDAREHPIRGIHLRKSEFRRTRLYYLNILTEFALSIFQRAGIAIERDTFTATHYVREGYLPLASIASLARPLLIVNTTPEPMQATSLMALNDLKSYFPKGYHVAGGRVGFTQPKVKLASRIPRSLTTKYNYLFLNGAKIETNSVRILKAGDDEAGPASTVRGYNCLETQGA…	719	ApsB-like
WP_167782043.1	1 member(s), 1 organism(s)	g-proteobacteria	g-proteobacteria	hypothetical protein [Aquisalimonas sp. 2447]	473	0.83	3e-138	15.37%	1397	WP_167782043.1	MASGAPFIKAIGSGTGLGKTYWALVFAALRLARAKDRGESLMVIYAAPNRNQIDASNNLDEEQNKTIRLLREVGGIPVVRVVADGELNDPRGPGSLYQLLQDKTGLLGAAERLLNRHGHPKCGVGNNCPVKRLRDVRALQKGIRGRLTAWRAQVDQNGEQEFRDFLERQLKEYGDRQLKQLRRVLLALMDVPLIESELSSKHPEAWSELVQALVPWSAVQRSAPENPAGLVMMTTAKLLTRQQILYRTQEQLYSYRSLPMADLTHGLQQGTGESVTGLQEDTAFLYLIDEADESKARFENELLGDLVDLGPVTQAAGVLHREGGRILSGSKAMVEKLEAALHSGNRAEIEGLLGSVASNEWIQQYLALRHRRQKIYEEMEAFRKKEDFSVPESAFRKST…	Unclassified	>WP_167782044.1|hypothetical protein	MTLQALPEPSPYRSRTNQIQLPVHDDEGRLDAGRLLALLRSLAAYVRACEGASATLGYVTLVDESDAPRDGGRGDAAGHQLAARRFARVLSDSWQAGDKNAGKMNFLGSVVREKVPGERARYRYLAYGLFGPHLSGSTDGHTALAARTLTPLDDDMLRKAAESAAEHPESLGYKRNWPLILVDLAFRAHMKRVQDEHWGEPEGLEAIFSRELMFTRPQLSMAKYLRGFLVQPLLNKFGILSLQTKWKAYARPTQRECAAEIGQDHGWHMHALHLGLGRELDGRMLRSVRPPFMRYSKPAGTFPDGERPPEEVEKLLASEMVFQNLAQDRMEACLRAAGILAQPVVFDPQWTTEKPVQEPVGSDVGPERIYLSFSPEMPPDVRDLAQARIQEHLSSGVFR…	812	ApsB-like
WP_198745949.1	1 member(s), 1 organism(s)	g-proteobacteria	g-proteobacteria	hypothetical protein [Pseudomonas putida]	456	0.86	5e-132	15.49%	1404	WP_198745949.1	MTLQPDRSFFGAEVFERSFARDFFKAHRQFKPFIKHVNLFTGFGKTHSSASFAIKTLTSLGDVYSIFLVPTQAIAAGMQENLESQPRDWSDQYALDLHLAGAASGAKVPIYRIFSMEYLRKDKIFHTELVKFGDYLRSNPDLLQAMKAMQTQKDVKSPHDHVASMISSAKGCLNSPVMVPTPEVEVTDENESQFESMGKAAYSDANWLMSKLVRLRLAGNSSIKRSNCFGGQVVTSLYHKLLPMQAFIEQPGIIVTTASKAMTQVSLCFASESGKVTQETFESLSSFVQSASKPDTNAGKALKRSQDAAQFMVFIDEEEESYWYTFDGRLSEVNKEGDNDLNEVLSQFLRLNDINLHSGFSKVSKALALKIYHDIKAIAEISADFMDALSRAYPGVPFD…	apsA-like	>WP_198745948.1|hypothetical protein	MTIHAVDQVMAVARLSQISFKDSLDDVAIKLANWQISKGSLQVPLAVNLSELKSKNYKTLVAQAREHFANKHPMSSAKPQIMLDRGKAWCLGDVRNQTPEQTLNLAKSHPEIYIRLVLMSEILATNAIMAPAGEVSAFSSLGPSVYMTQGKDATSKTIKTFRAEFMLNKALRSLTCDITRKVFFLLKHKQKEGQKAKKSSIVDAGDQNAVTFEQLDPEMYGEADARGYPVKGIALNDQVRSSRIYYLNVLLEQVCSILKAAGVKFRQSTFQATHQVTEGFINADEVAHLARPLRVIWNTEAPMPANLPSEATFDHAFGFAGAKKAKFQPGSVSFEPVGGGYKQLRADGNYLFLNDRAEDESGSITLENAEGEITPADAYTAYRALEEGTGKADLYTTVK…	722	ApsB-like
WP_028486827.1	1 member(s), 1 organism(s)	g-proteobacteria	g-proteobacteria	hypothetical protein [Thiomicrorhabdus chilensis]	442	0.84	2e-126	15.35%	1490	WP_028486827.1	MAQISLAPLYPFAYADTVNGFVKSITSGTGLGKSYSAQVAVLDDVKSKINSQSANEIYIFTAPQHNQIQFDAKIVKELGDYGCEVIKVRPVSAIALSNMEVEGNVLDIVKDLFFVAGNSTNTLFKTLKSSITEIIKKLDNSYGLDEQFKRLEIIESQARALSYLIDEKQGEINGDEEVINIYREQEEASKKERIRNLAKTLSGTLTKLCEDSYKNKTFSDLLEVVFRSKHPKSYEQFRAITASFFPFFHVQVSSSKFFLLGMTTAKLMTKHYFFKPRLLKNGRLNWTKDIRSIDELAQMSLEHEEAEDDIKSSIFMADFTFFLDESDAAKEVIKDSLDENFRDFNLLQSIGSLFKEMGDVLCDKSYKNLKSLYDDSGQRLLPFLDNHVTDDSIPRIIAK…	Unclassified	>WP_028486826.1|hypothetical protein	MKLNSLAIKDCSRVNEQLIEWLIDKTKQYENMTLIPCMTKADKPEIAYKALVEDVNSRLSSNNPSYEKKKNIKGIASFKNKDTYFGVCLVFGNENKLSFDIELRDLYQKAFSSTEEISWFTLSLIRLCLAFKGFEPVLTEKLELENDIELTLGRQSFAYSFSDQDHIFSVSVQRSTLRPNEVNLSVVSPKRYLPKDSQGVIAYKQGIYIFDYDCLRKSTLKKPNFPYIQHRTKQTDEGEAEKYIDEQANTRVLHEYYWSKHLENLLEECNIEFIRPEIQNSYSVYTNPENDSFGYISKNFGGLSLSNTQNFAIYFDDSLYELESFDEQVALEALQKLSVERLSDDVDVVLTVSKSPELADIYITQFTSEEPWISSSRNENLDTYGQIRLNSIINNSFSP…	706	DdmE-like
MBE2182430.1	1 member(s), 1 organism(s)	GNS bacteria	Chloroflexota	hypothetical protein [Anaerolineae bacterium]	376	0.66	2e-105	14.54%	1159	MBE2182430.1	MTINHKNRSFQEYYARTIGVDNQGFKLVLGGTGLGKTSGIVDLLSTGEVSRKVVYCANRIQLLDEMAQSLTARFGADFVVVLPNDTEVVYAAIKPPYRTQLYDLLDDKLVEKYVKAGRQQIKEIRRTVEVLARQIDRGIRSADLNSIQTRSVLYFFRGILGEAARKKESQADHIRLLDHPIVQLLFPFVAFKRRDEARVLLVTVQKGFRRFFDGSKGTSLPELKGKEANFIIFLDEFDFLEPDLIDLICSSPQIEAPFDFVEAFYREMTRHKLPKEDYPEQTRIRKITELVETELQDNGIDFPNINQFTSLNERREPAIFQTSRTHINAKLYIKPGIRSFEIVTTAGPDTYNALRVFDTIHDVTRRILYLYKELQAQYPRFYRELLRQCYENTVFQSQI…	Unclassified	>MBE2182431.1|hypothetical protein	MNEPKTMRTTTLEIERPTDFSILEREFRLVYYQLPSSYVKAPKKSHKYQKLHIQLKNQLQQPYKTYDYAIINEETVPVVYVLYRRSDIANLDEQPKELKWSTQKMQPVDIEFDHIPFHILIKLLQADYFRGDHERTFVSQGDFFILAKHGREGNGAVCLLIEVKGDRRNTDDMTIQAFQVTGSARKFVKITDPNDPKQLPKDSEKTTPYFRRETRQTEIIFSQVKQKEFAEFIEARRPLFKIKRRKDKKPSLPYHDQLNLFVSRGGILYTFIENFCEYLGEKGLVAKPKFRTLSKFSADQDYANLPISELGKIHIFDNRIDKSPQQLEDFLVLLNGWLKEESYQVDLELVSSIADASRIPTLLLQDHDKKDFAKGGRFFEQGVTNDPKQAIYSDPKYQN…	756	Unclassified
WP_204757380.1	1 member(s), 1 organism(s)	GNS bacteria	Chloroflexota	hypothetical protein [Herpetosiphon giganteus]	367	0.64	1e-102	14.34%	1163	WP_204757380.1	MSFVHPYFDYYHPIITAHTTGIKQVLGGTGLGKTSGIAATIKHTQTDRKYMYCANRIQLLQEMAERLDADGIGYVHLQNDTDTVYSLLHDDHRERFYEFLRHPLVVKYAESTTLRGGIAGIEKLCHDVGSHLAHIRQFPFLEDHLGRQVHRILNFVKRLLIDAATRKRTHDHQTLLKHPVIQQLFPYIKFRHDATKRILLLTIQKAFYGFFDGKTHVNLSTLMGDHGQHIIFLDEFDFLENNLIDLICNDGQIDAPLHFVEAFYRAMKRHKLPSTLYLSTTPVRTAIEDIVEQIDQLHLAGLDYPQINQFTYSNEMQQPITIFETSRTLLTNDLYVQPTTRSFELVTAARQGTTIDVDTLFRVVHQVTTDILRVLKDLESADPALYRELVQQCFDTTVF…	Unclassified	>WP_204757379.1|hypothetical protein	MNKSMPMRTTTLCIDTPIDFHMLQQKFRLVKYAVPADFRFMKNKYKFERFHTTLKDQLPEPYHFFSYDRPTPSIYALYPLESTPHTITVPFLSKDPLPWSEGQWSNLPIHLVIKLLQASYFKSVRSAAFVSQNKYYIQAKPEKNAIICLEIEIKGDRKNPERVEGVCQEFKIIGHATRFLPIKKEDIKVDWPSLFPYFCKMSPKDGQSFFRRLTPAEISSFEGVIYRIYHSRSSPASLNFHEQDQPEYTRGYLLYTFIDSFTAYLATYGISATPKVRTFKKYSVKSKHTVLPKHAFGTILIFDNRLNQETIPTTAYQTLLQDTYPDYTFHRTTSMPQDEILPVLILQDYEAEDFELAGRLEAYEDPYKHLYQHYSHIPKQSININPQNPVDTNSATDYL…	773	Unclassified
WP_254277527.1	1 member(s), 1 organism(s)	g-proteobacteria	g-proteobacteria	hypothetical protein [Halomonas sp. 3H]	438	0.79	4e-102	15.69%	1592	WP_254277527.1	MEMCKDASPVKTLYQRFHQAARQATHPVIAQQNLATGTGKSYWALETAAETLIEAREKGESVVIVYVAPQHAHIDITNHHHDPQALPAAQQRLLTQGIPCVKVPSRTQLTDPDQPHCLYQDVRALEAGLKKKADRQRTSPGLLDRLQQILNDAHLQQDDELYASDDVSETIVETEESDGRSDTLATCMKLIRRRHEQLVRLRQEGFDDDALEAPVDQLKKAHGQLYSLLQRAVIGTLSQASREGATLEGVLGEAALVAPFQLLERQLFPLYRVMRDHAQALGLVAMTADRLMTHLTFPRRRRLQRAGCGDFGRYSGYLEDAVHGLQEEAAEIIGLDEHRTRFLFLIDEADAVKDIIGKPAKLGGGRIYLRGLILDQGRATQVGQTLLHEMPLLFRPQSE…	Unclassified	>WP_254277528.1|hypothetical protein	MTSSAPISSPRMDLRTNVIDLGLDPHRPGAGDRAAQLAERLLSYCHAQLLPGESLAIVPLLYPEEQAIPGEVDVDPDAPEQAARQEEEGGDDPLAVSVGETRASSRLASQLSGAEVAEQLELGSGDVMGAESLDWDAAWVDPISDTISGARLGRMAAARATRLIALTHGYGRTQARSLRFACVLDVGMWGNRPQDRAASVMGIFGGHRPDQPMDTLWRQATKMDGAPQWRKWVYDNQIHEWGGRRGMQGKIALVRLMTLAFRVSLRRAGLDGDARDHDMGLLLGEAVLLQASLDRSRDGAGVLRGYEVRLELDARGRLVVEMPRRVQRLPAELADALSEAPYRLGSRAVAVHSLCLARRYKLNATRFGSQMEFFYFLSGSRQSRLEHRVRTRGVDPEAA…	938	ApsB-like
WP_152479072.1	1 member(s), 1 organism(s)	g-proteobacteria	g-proteobacteria	hypothetical protein [Halomonas sp. THAF12]	431	0.75	7e-102	15.91%	1594	WP_152479072.1	MDANPVETLYQRLHQIARQATHPTIAQNNLATGVGKSYWALHTSADALVEAKEAGESLVIVYVAPQHAHIDITNHHDRREALPPAQRSLLSHDIPCVKVPSRTQLTDPDHPHCLYRDVLAMEDRLKQQAGRKRPRPGLLSALQQALDDAQRQPDDELDGNAEPIEPVEAIAASAAQGDGAGSLQACMALIQRRQEQLARLRQENFNDDELEAPVDQLKNAHGQLYHLVLRAVIGTLSQASREGASLKSVLGDDALVAPFQLLERQLFPLYRVMRGHSQALGLVAMTADRLMTHLVFPRRRRQPRAGCGDFARYAGYLEDAIHGVQQDAAEIIGLEEQRTRFLFLIDEADAVKEILGKPATSGGGRIYLRGLILDQGRATQVGQTLLHEMPLLFRPAQEF…	Unclassified	>WP_172977695.1|hypothetical protein	MSPKMDLRTNAIDLGLDPHRPGSGERAARLAERLLAYCHSQLLPGESLACVSLLYPAEQSAAGAVEQDPDAPEQAVRQEERDAEEADGEAIPREDETEGRVDSSAASPSDRGEREGEAGRGDAAAEGPLDWEAGWVRPRHDAITKTRLGRMAAARATRLLAYTHGYGHTQARSQRFACVVDVGLWGRGPHQRAAGVMGIFGHHVPPEPMATLWRDRTSLDAPLRWREWIKDSGIPEWGGERGVRGKIALVRLMTLAFRVSLRRVGLEGDARDRDLGLLLGEAVMLEASLERAKNGAGLLKGYEVRLDLDARGRLVVAMPRRVQRLPAKLADALSEAPYRLDSMAAAIHSLCLAARYKLNAARFASQMEFFYFLPGSRRSRMEKAARSGVDVEAASMRQD…	934	ApsB-like
WP_167082118.1	1 member(s), 1 organism(s)	Massilia sp. II	b-proteobacteria	hypothetical protein [Massilia aquatica]	369	0.86	1e-101	14.51%	1426	WP_167082118.1	MMGRKAKRNDHDHSRQLLLFSSDGSIPAHVTNLSPEKRLEADRIRNSISAAFTEPLQRFQENPRAGMYGIHFGTGSGKTYQVSRLAKLVDSERMLLIYTTSNKLLVEQARSQFENALRGTETPVYVHLGIDDHWSSEIINKDALPFIEEIRSLRRVDTVSWERIVAIYAKNSTRSARAQLPMFDDFLDAAHGAAVRLQKMTGVYEQFGVLDTETEEPLRKARRALAATLTKLCILVTRVDVGSGFSFTRMRAPIAARLCRRIFPLDYALYDRPGPIIMSHAKFNTGPAMATHSGFKEKRSAKKNAAADRELPTPGSHVMWTHYVNEKFGKGTITIIDEEEDGYVRMFDSLNAKIDSPQTWFPTITSLSIYFHWGMFSSRQSPDLTGWRNLLFDRLEFMV…	apsA-like	>WP_167082116.1|hypothetical protein	MPEPIFQATIRKFDQERVHPARLNGCTITEPAAAATGKLLDLLNVDATTTVSLRSMRVVQTVTPTQLPQHLAKMRRLIAESCGVASVNVILHRDAQDGRRYYFVAPRTCRVGIPVTRTEDVDQHRVFKLALETLLLRKSALFRENLHAAIGPQGSAARLYLHIASRTSAKTRRRHLDCLLLDLTFDSHMQLMIDARRRCFSVPEEAAVPASAITPFAIGESVARIALIDLDGARREDARKAPSRSAVRDITFDIGKIKSSRWFAIDQTLGMVRAILSEAGIRTDDLVFLATHYLDKPFIRPEHLAIPSRLSVAFADSLKPTDLSKKLLEAQIRSGFGKNAAALAVDWITQSSINPARDLATDHAYLFINHAAAQEQPIDFGGDEQDTAYGGYDTDGDIT…	751	ApsB-like
MDP9316960.1	1 member(s), 1 organism(s)	GNS bacteria	Chloroflexota	hypothetical protein [Chloroflexota bacterium]	362	0.62	1e-100	14.19%	1170	MDP9316960.1	MDQPSYVDYYERVITQNTNGLKHVLGGTGLGKTSAIAEVVTHSVTDKQYIYIANRVQLLNEMAERLQGLGIQYVHLQKDSDTVFTVLRSPHKQALYQLLQSDTVERYADSINQKSPQYRLTPQRVISMCEEIEQHLAPQAIRPDLLSELLDQRAVTVLSFIKRIVLEASKYEGQGKRGTEYAYLLEHPVVQQFFPYIAFSRNRSLRVLLITLQKAFYGFFDGLDQVSLTTLTGSNGNRIVFLDEFDFLEHDLIRLICKDAQISNPLQFVSHFYRAMKHHKLPLPDYPQDDWIRQRVEGIIAAVDGLQRVGLNFPTINQFTCTLRDLKDFAIFETKHSVLTQDLFLHATSRSFEIVTSVQEKSDKIVPVSEAFRIIRFAVGDILGLSAQLAIASPTLYRE…	Unclassified	>MDP9316961.1|hypothetical protein	MNKLLRTTTIQITNVDYSTLAQHLKVVRYTLDRSFRFSNDKTRFGRLHNQLKEQLQAPYHFFSHDNPAPSIYVVYGRSEQPLELNIKLANPVGNLPWEYQDLEQLPRHLLIKLLLARYFIARRSTEFYSHNKYYVEAKHRGTTFTCLEIELRERDQEFKVSGRATRFVKLHKSAVRDGYQWLYPYFRRVIAADGSAFFSQLKPSQVQEYTGDIFRILRRSTDRPTLDYHSRKQPEATRGYVLYQFIHRFIDYLHAHGVAAQQKRRAFQEFKPQGAMAQLLIGELGTVNLLDLRMNQTLTSIAEYQRHLTRLYPAITFNIINEIRPESTQPTLILLDYKENDFADEGVFAHQSDPYKELYRRSEYRRTPKQSINVNPNDAETQAESYLTYSCVLEGSSLH…	763	Unclassified
WP_132043746.1	1 member(s), 1 organism(s)	g-proteobacteria	g-proteobacteria	hypothetical protein [Halomonas marinisediminis]	426	0.84	4e-98	15.95%	1592	WP_132043746.1	MDASPVKTLYQRIHEATRDAARPVIAQNNLATGVGKSYWALQTSADALIEAKEAGESLVIVYVAPQHAHIDILNHHHDPQALPAAQQRLLDQGIPCVKVPSRTQLTDPDQLHCLYRDVLELEKELARSGRQRAKPSLISTLQEILDDAQVQQDDELHPDSGDAPSDEVATPEEGDGRSDTLTACIGLIGRRHDQLARLRKEGMDDEALEGPVDQLKRAHGFLFTLLQRAVIGTLSKASREGANLESVLGDPTLVAPFQLLERQLFPWYRVMRGHSQALGLVAMTADRLMTRLLFPKHRRQSRAGCGDFARYNGYLEDAIHGLQQDAADIIGLDEQRTRFLFLIDEADAVKGILDKPAKLSGGRVYLRGLILDQGRATQVGQTLLHEMPLLFRPEQEVAA…	Unclassified	>WP_132043744.1|hypothetical protein	MTKVGKASLPRMDLRTNVIDLGLDPHRPGAGERAARLAERLLAYCHAKLLTGESLALVSLLYPEERSVAGEVEEDPDAPAKAVCQEEREAEEEAGEPEPQGDEAASSAGHSAEPTSAPSTDESDRAKSSGNAMAVGALDWDAEWTEPRSDAITKARLARMAAARATQLLAYTHGYGHTQARSLRFACVLDVGMWGSRPDQKASSVMGIFGDHLPPAPMDALWGQARHLDGPAQWHEWVQSSGIPEWGSKRGMRGKIALVRLMTLAFRVSLRQAGLRGDARDSDLGLLLGQAVMLQASLERTNGSAGILKGYEIRLELDDCGRLVVEMPRRVQRLPAELADALSEAPYRLDSAAAIHSLCLAARYKLNATRFGSKMEFFYFVSGSRQSRLEKDVRDRGID…	943	ApsB-like
WP_305011681.1	2 member(s), 1 organism(s)	CFB group bacteria	Bacteroidota	hypothetical protein [Hymenobacter sp. M29]	352	0.62	2e-97	15.26%	1175	WP_305011681.1	MGKTSSLAELLNAGNYPPDTKFIYVANRIQLLNEMAAQLTEPRHYVQQHKDADQLQAVLEDGTLAALLNHPHTPALLDEYRRQERLPATSLDDLRGKADRFGRAWAMGRAGDGLLDLGDLASDALRPLKELLALARQLASAPPLARQCIAQEPARELAALPVWPRLFPYIRFQEDATCRLFLLTVHKAFHGVFDGQRTVKLGSWKKPLEGRYVFVFDEFDFLENDLLNLLAHDKEVRDPFGLVQTFYERLCRRKLTHSQYLAHRPEWKPIRKMMEDIQERIDELADKGIDFPAITHFDTGHEELRGRAIFQSNRSLVQKPVYLHPDTPRQHSFTLTPEAEGPNAFLLFDVVTRAVKDIIRLFNRLQAEHEDIYFEVLRQCFGNTEYLREIRQISQVGAQ…	Unclassified	>WP_305011680.1|hypothetical protein	MAKNQQNPQPLVVPTNQLHITLPNDYSKLLQAYSIWRYRLSPSQEHYRKFQANSSMFYPSFTNAYKNQIDRPFYFYTHDKPQASLYTLLPIGHTAKPWQYPFGNPNQVPAEDITAELVSPDELALQPPVLIKLMMALCFYEHSERERERRVCQSKFYLRVKGSATGKRLVAVEVKPQVDSEGDLHTLTVKVEANTFAKIDPTKVGTYASLGTYYELFASLGHTYLRQLRPSQVATFKGDVYKQAPTNGKRTTADWHHNGNKREPDKYRESRSYQVRHVQERLHDFLTTYGFGVDFGEESMLRLRSRATPLPLNLLPTIQVVDNRLNRADAPAAQYVEWLNDRRFESGKTAFALSFELVEAGQVNPEQPLLVLTDAGKDAFVVQNWQPGLLATAGYADPY…	709	Unclassified
MCL4264738.1	1 member(s), 1 organism(s)	GNS bacteria	Chloroflexota	DEAD/DEAH box helicase family protein [Anaerolineae bacterium]	350	0.48	4e-96	15.57%	1236	MCL4264738.1	MKQTPVLTAQPVAARGDQPEPNQSSYQQYYLRVIDQQLSAGDFGGLKLVVGPTGMGKTSAIPAVIAHLRARPVEKRCIYTSHRHLLIGEMAKTLEADGIPFVYLKNNEEVVAAFLDWREKGDFLGRLERCDFFKLADSSRTSVEKQIESLRQEQANLRQLKNSGFHAAYEQQRLAFRERCDRLLNVFKAGLSHKDLPPETHKQLMSDPGIWRLFPYVGFLYSPARPVLLVTVQKLLYGFFNGRTNERLLSLEDNIIFLDEFDMQEKEMLGFLCRSPEIQNSFEFVRLFYEEMSRQRQLGHLDPVPGEPERRVKAKQRAMSIVDQLQADCEKAGINFPQIRHFALREGEFPSNHLSVFQSGVQIMTDPFYLRERDHIWEVVRRAGSDTQRARPLMTIITQ…	Unclassified	>MCL4264739.1|hypothetical protein	MEIEVKHNWQENKDEFIVSDEAARLRKLRPIDFDNIQPWRQVYYGRYYLTPDMPIFKQLKKDQITSEQLHEGVFELYEGSRTNRASLTFHSTKSLRALQQTRSYLLNQFIAQFVAYLNGLGLPFQQKRLSVQRMHTESTTAMKERQLPLEQKPIYIVDDRLNARRQPDDFATRFCAIANETLTDHDALFVVKSEADLQPGDWVLRLQDYDGDEFDPETGILKAWQDSKADFYDRHPDIVKQTMNINSNSKIRQKDAQPQKSRRWSAAEYLDYGIPTVAAIKTQIEVCRNQLLLKDVVMFPKNVLPRLPQIGRMSDMIFLYQETLVYFDGQDLHFMPVANNLDAASVFVRAYTGWDLLEDVLLPSIERYYFNPQRDKAIEDTLKRPFIISRDFVWEIWEG…	616	Unclassified
MBN2006049.1	1 member(s), 1 organism(s)	GNS bacteria	Chloroflexota	hypothetical protein [Anaerolineae bacterium]	347	0.62	3e-95	14.16%	1194	MBN2006049.1	MVSSYFDYYHPLIQQNASGLKLVLGGTGLGKTSAIANVVAQAETERKYIYCANRIQLLNEMAEHLTQRSIAYRHLKNDTEVLIDIFRNPHSRATFDSLLQDDRVQKYTEHIRRTAGLTLSIPDVQQACRAIRDVMDAPQAKASPVFRQLLGMQTSKVMNFFKRIMIEAATPAIKTNRALSQQDHPWFSNHPVIQALFPYMVFKRDPAVKVLLVTIQKAFFGFFDGTKNVSLTSFQGQDSGYVFFLDEFDFLESNLIDLICEDEAITEPFKFVQYFYEAMQQNKLPLPEYPVDPQVRQEIEVITEQVAKLSCQYGINFPQVNHFTCTHLQDIKADLAHRGRDRRSQDGSQGITIFQTNRTIANVPIYLQETARAFDIVTEKTPLSAYILFNTVYNATCRI…	Unclassified	>MBN2006050.1|hypothetical protein	MKPVPMYTTTIEIHPEAIDYEQLNANVDVIRYVIPKSFQFSQDYYRFGRLHTAVKQQLALPYYFFSNDTPTPGLYTLLQTGRTPPSLSLEFLRGANLAHEVANFQALRMDIVIKLMLATYFQSRDTARFSAHGKHYVLAKRKGKTLVGLEIEIKGDRENLRQEQSQLFKVIGHAANFRRATTVTARDKETRPYFAKFIKRGQALLRPLLPEQIDSEKDEIYRIFSRPDQRATLDYHATLQYEETRGSILHDFITDFIGYLRQHGIPATQRVRQFTEYKPQLTTDQLPLSDLGTVYLFDNRLNTETVPIATYQQMLSAQYGPLFNLHFDILPGTSDFDPDKPVLILQDYNQDDFKAGAVFEGQTDPYRSLYNAYRYIPKQSINVNPNVSNQYAPTGAQEY…	760	Unclassified
WP_091353414.1	2 member(s), 1 organism(s)	g-proteobacteria	g-proteobacteria	hypothetical protein [Amphritea atlantica]	348	0.81	4e-94	14.92%	1541	WP_091353414.1	MVLKKKTTSLADVYLKPLNESISFVKSVSSGTGLGKSWSAIFAALEFVKSKTEKGDETPHIFFYTAPQHNQISFDDRIVKKLQDAGCDVVKVRPISAMALSNIEQEMNSYDIAKDLIKTPTDKLNNLYNDLIKICTTIDRAIDRSDSTNPIDLALKLKTIRYQIGRIEQEQGKGSKFQADEDSPKSNISDDIDEDLTFIKEQENEEEANRSKDRIVKAMEKITSSLVLLTKHSYTNEPFRKSLKENLSDQSYKKFREVSSSFHPFLHIQTSDSRFFILAMTIKKFMTKHSVLAPRIMKTKNIIRWGNRPVDIREIVSDRSSINTKAAEIFDNASDTNTVVSHTDNVLSKIFCANYTFFIDESDASKEVISKELSRNVEDAELIQAIGAFSKEVGDVLLN…	Unclassified	>WP_091353412.1|hypothetical protein	MSKSYFQNNIAIQDVGNFNANLIDWLIENSTSLNLLVLPVSVPCSDYKTATALLKAKVQDEIRSMSENTQDLVSNIGCVSFFINDGKAHGISITFGNNFISEDKLPTYHRRLNSFKRAIPQRCNELTFRFSLPLLRMCLAVYGIRHELTSIKASDLDEYALLSFAREKLYYSWDKTLFKVELAQVQDSDNQIVLYVRNPQTSLDAKKRLESLRFSNAETGLTWFDTTDLKLKSFKDSKKLPYKHYLGLALSQDPSKIQENVAKQLNTRMINEVMWNGLLEALLKDAGIAFRRERFENYKEIAIKSEYQQSRSLTQYPLGMDLSEIVLNNNVIEICYTVDTSLQNQREYIGDFLRENLASFFDGSPYGFGLKEFEYGTCFSHLDLVIGVMPDEDHYWKSS…	728	DdmE-like	A0A1H9DD48_icn3d	RMSD = 35.251 (3637 to 3637 atoms)
WP_151089172.1	1 member(s), 1 organism(s)	CFB group bacteria	Bacteroidota	hypothetical protein [Hymenobacter baengnokdamensis]	342	0.51	4e-94	16.11%	1140	WP_151089172.1	MAALVEEPRQYVQQHKDADQLQQVLDDGSLNEMLQHPHLPALLDEYRRLERLPATSLDDLRGKAERFKRAWEMGARGAGLVDLGDLASEALKPLKELLALARRLAAGAPLAKQRIDQRPAQELATLAVWPRLFPYLHFQADASCRLLLLTVHKAFHGVFDGQRTVRLGRWEAPAEGRYVFVFDEFDFLENDLLDLLAHDKEVRDPFGLVQTFYERLCRRKLTHPQYLAHRPEWKPIREMMQAIQTRIDVLLLEHKIDFPNITHFDTAEEELRGRAIFQSNRSLVQQPVYLHPATPRQHSFTLTAAPGGPNAFLLFDVVTRAVKDIIRLFNRLQAEHEDIYFEVLRQCFGSTDYLREIRQVSQIGAQYELCETSYGSLLTNGFGLYEIEMDTSQLTDPEE…	Unclassified	>WP_151089171.1|hypothetical protein	MPQNKPSPSPQQLLVPTNQLHIKLPADYTKLLQSYSIWRYRLSPSQERYRRFQVKPGMFYPSFTNAYKDQIDRPFYFFTFDEPQASLYTLLPVGHTAKPWQYHFGNPSQVLAEEITAEPVGPDELKPHVLLKLMVALCFYEHSDRERERRVCQSKFYLRVKGSASGKRLTAVEVKPQVDSEGDLHTLTVKVEANTFAKIDAAKVGAHASLGTYYELFASMGHTYLRQLRPSQVATFARAVYQQKTTSGKRTTADWHHNGSKAEPDKYRESRSYQVRHVQERLHGFLSTYGFDVQLAEEAMQRLRPRATPLPLNLLPIIQVVDNRLNRAAVPAADYVQWLSAHSFKSGKKAFVLSFELVEARQANPDQPLLVLTDAGKDAFVQDRQPGLLAAAGYADPYP…	708	Unclassified
MBX3057643.1	1 member(s), 1 organism(s)	GNS bacteria	Chloroflexota	hypothetical protein [Anaerolineae bacterium]	344	0.48	5e-94	15.59%	1234	MBX3057643.1	MNQETVLTAPPVAAHGDQPEPNQSSYQQYYRRVIDQQLSANDFGALKLVVGPTGMGKTSAIPTVIAHLRAQPVEKRCIYTSHRHLLIGEMVDALQEQGIPFVYLKNNEEMVAAFLNWPDRGDFLARLETCDFFKLAGSSRTAVEKQMESLRQEQTSLRQLQNSGFPAAYEQQRLGFRERCDWLLNIFKAGLAHKDLPPDTHKRLLSDAGIWQLFPYVEFLHNPAQPVLLVTVQKLLYGFFNGRANERLLSLEDHIIFLDEFDMQEKEMLSFLCRSPEIQNSFEFVRLFYEEMSRQRQLGHLDPIPGEPERRTKAKQQVGQIIDKLQADCQKEGISFPQIRHFVLREGEFPSNHLAVFQSGVQIMSNPFYLCERGQVWEVVRQSGPDTKRARPLMTIITQ…	Unclassified	>MBX3057644.1|hypothetical protein	MATVSKNNTRAVPTTILTIDRGAIDWKRLGQNSHIVRYDVRRKEWGESASKYYGSMHNWYKQESEYPCYLHTFGPHLYVKYDNADEVAELKHEGRPLPWKAVNVQDKELLPQILKLLLADFFQVDGRFVSNADFFLWATADKDFVTGLKIKLTHNWQEDEFIISDQATRLRKLRPSDFDKINDWKRKNVVYYGRFYREGMAIFKQLKPDQLTKEQLKEGIYELFEGSLANRASLTFHSTKSLRALQQTRSYLLNHFIAQFIAYLNGLGLPFEQKRLSMQPMHTMSTSAMKERQLPLEQKPIYIVDDRLNALRSPDDFAACFCQVANAATPDHDTLFVVKPEDEIEPGDWVLRIQDYEKDDFDSETGILKDWQDTKADFYARHPDVVKQTMNVNNNSKKR…	763	Unclassified
MCB8988983.1	1 member(s), 1 organism(s)	GNS bacteria	Chloroflexota	hypothetical protein [Ardenticatenaceae bacterium]	343	0.51	8e-94	14.67%	1230	MCB8988983.1	MNNTSVRVSKPVAANGQTSESQGLSYQQYYQRVIEQQLLADNFNGLKLVVGPTGMGKTSAIPAVIAHLRLEQIDKRCIYTTHRHLLIEEMAQALQKANIPFVYLRNNVEVVEAFLDWQEKGAFLRRLEGYDFFKLAESSRILVEKHIESLQREQTNLKRLQNSGFHDIYRQQRQAFTEQCSQFLNLFKQGLAHKGLADETHKGLMRDPGVWILFPYVEFLHNPNQPTLLVTVQKLLFGFYNGRANERILSLENNIIFLDEFDMQEKEMLSFLCRSPEIQNSFEFVRLFYEEMTRQQQLGHLEPAPTDTERQKKAKQRAVNIINKLQEDCEKGGFSFPQIRHFSLREGEFSSDHLSVFQSGVQIMTNPFYLREKERIWEVVRQSGKDTLRARPLMTIITR…	Unclassified	>MCB8988982.1|DUF2779 domain-containing protein	MAKNNQAKARDVRTTILTVDRQAIDWERLQQNCHIVRYKMPYRPNNDKSYYARMHVWYKHTSNFPCFLQMQGGQYLYVQYDTLDKIVDLSYEGRLLPNDPIDLQDEQVFPQILKLLLADFFQVDGRFVSNADFFLWATADKDFVTGLKIDLKHNWEGMRLNYGQNDEFRIDDQAARLRKLRLSDFDELNDKKRKNKVYYGRFYMDDMAVFKQLKPDQLTRAQLKKGIYELFEGSVTNRASLTFHSVKSLDDLQQTRSYLLNQFIGKFVTYLNERGLPFQQKALPMQSVQKISTAKMKQRQLPSERSPIYIVDDRINANRQPDDFATRFCQAANEAISDHDTLFIVKAEADLQPGDRTLRIQDYDGDEFDPETGILKDWQDTKADFYARHPAVVKHTFNV…	1258	Unclassified
MCE7980185.1	1 member(s), 1 organism(s)	GNS bacteria	Chloroflexota	hypothetical protein [Caldilinea sp. CFX5]	342	0.58	1e-93	14.68%	1177	MCE7980185.1	MTEQNSAKPTVGYCDYYQRCMAKYQRGLKEVLGGTGNGKTSSIRKLVPKLTADDRKLIYCANRVQLVQEMAEQLPKGSYIHLPSDLDSVRSLLNGEVRTQFIDLLDSRLLRQALELLRNEQQRQLDLPQLRRTVQSLESLGGMDVQNADLEQLLRDKASQVVRFFQTLLAKLGNGSARSQELHEKLLAQPAIRTLFPYIEFRTNPTAKILLLTLQKAYQGFFDGKRTLNLARLRGDQGNYVIFLDEFDFLEHDLLVLLTEDEQISDPFHFVELFYGAMKRHKLPLDEYPVSDEIRQRIEAITDKIDKLQSQYAIHYPNINQFTTDHPNLRSAAIFQTARTMTSAPLYLRETARSFEILPTSTDSEGRPNLPALALFGAIHDTVNAIITLFKETETARPL…	Unclassified	>MCE7980184.1|hypothetical protein	MPDSVTTKTTTLVIEKPDSFEKLAEKYCLMRYELPLTYRLQYENDYSRLHIAMKTYLRAPYRLYTYDLLAPDKSPRRAIYAMFLRGKERVEPGVMVDSSTVLSGNEIQANQLPFHMVVKLLQMSYAQTDRTAFTAIGKYYVHAKGEKKTVTCLEIEIKGDRQNQEDEHEQVFQVMSHATRLRTRRKEDIKHHYKYIYPYFRRQLKGRQHLYIQLLPDEIDNYDGEIFDIYKDPSERATLDFHSNFDPERTRGKLLYDFIQNFTGYLESLGIHVDRAERQFEQFKPSVPNATLPMDGIFSVYLYDNRLDTKATSIEYYQKLLCSKCPGFQFEFIQDLHKDLAYPVLILQDHTKADFDEGGKFYGLSEDPYKEIRRDLTLIHVPKQSILVERITEANESDC…	758	Unclassified
MBE7512428.1	1 member(s), 1 organism(s)	GNS bacteria	Chloroflexota	hypothetical protein [Anaerolineales bacterium]	340	0.61	3e-93	14.00%	1153	MBE7512428.1	MTGYLDYYKQTIEHYETGLKLVVGGTGLGKTSSIKAVVRDLPQERKAIYIANRIQLLEEMVERGQGFKPEEVAFLRRDFEVVLNTIATMKADLYALLDDDLFRAYAGSVDITRLKQSCTLLEDLREQVGGPFIPKLLEEKAEEKARQVLADFKTVILTAKQKRKKDYGKLLDHPVIQGLFPFIRFLRRPEVRILLVTLHKAFYGFFDGSETLSLSRLSGYLIFLDEFDFLENDLIGLICRSPQIDDPFQFVEFFYEQMRRHKLGLDIYPVSGGENIRRRLIEIQSEIELLQRSGIRYPEINQFICKAPQINAAVFRTTHSVSTAPLYLCQTNRAFEVVFDRNAPCDGNVFPARRLLSAVSAVSERILTLLKELETDDPETHRDLMRDCYRNTAFLEQLP…	Unclassified	>MBE7512427.1|hypothetical protein	MTKPDAFTVLDSEFKLVRYVIPDRLNKRDWKTFQRIHAQLKEQLDFPYKSYQYDKLDGSERWAVYVLYPKSVTPIVLTVENTEMDSRTVSFGEPELHLLLKLLQVQYFRGEEHGKFIGRDACFIYAKRDGKSAHICMEINLKGDLGNRDTDATQLFKVIGSAHKFVIPKKPLEAGKQYLNAYYGISNMSDGIVFFRQLKPSQVIEFSKTSQVYEQRTFEGRRTTLDYYSLDDVERSRGYLLNAFIAGFAAFLGKYGFVVQPVERQFTKFDPTPEITEFELPLDMLEVVNIYDMRLNQHIPIERYRTLFQSMFPQVRFEVLQQLTSNLKVAVLYIMDYEPEAFDEEMPLHGQNDPYQSLYEQYPQIPKQGLNVNPNELKRAEDYDKTERAYLDYDRLNAD…	759	Unclassified
MCL4872058.1	1 member(s), 1 organism(s)	GNS bacteria	Chloroflexota	DEAD/DEAH box helicase family protein [Anaerolineae bacterium]	341	0.46	5e-93	15.39%	1235	MCL4872058.1	MNETLTLTDQPVLASDSEPKQNDTSYQRYYLRVIDQQLSAGDFGALKLVVGPTGMGKTSAIPTVIAQLRVRLVEKRTIYTSHRHLLIREMANAMEANGIPFVYLKNNEEVVETFLDWREKGGFLDRLERCDFFKLAGSSRMSVEKQIEGLQEEKASLRRLKNSGFPTAYEHQRLAFKQRCDQLLNLFKTGLAHKNLQEETHKRLMSDPGVWRLFPYVEFLHNPTRPTLLVTVQKLLYGFFNGRTNERLLSLEDNIIFLDEFDMQEKEMLSFLCRSPEIQNSFEFVRLFYEEMSRQRQLGHLAPSPGEPERRTKAKQRAVSIIDQLQADCEKEGVNFPQIRHFALREGEFPSNHLSVFQSGVQIMTNPFYLRERGHVWDVVRQAGPDTRRARPLMTLVTQ…	Unclassified	>MCL4872059.1|hypothetical protein	MTNRSKNNNRAVPTTILTIDRGAIDWERLRHSCYIARYKLPFYNRKTDKNYFARMHNWYKQEGNYPCYLHTHGPHLYVKYSNAGEVIDLLYEGQVLRAETIVVDNEAMLPWIMKLLTADFFQLDGRFVSNAKFFLWATADKDFVTGLEIELNHNWQENKDEFIVSDEATRLRRLRPIDFDYIQSWQQVYYGRFYPTPDMPVFKQLKRDQLTRDQLREGIYELYEGSRTNRANLIFHSTKSLHALRQTRSYLLSQFVTRFVAHLNELGLPFQQKRLPMQSMHSKSSAAMQERQLPLEQKPIYIIDDRLNATRQSDDFAAQYCAVANQAITDYDALFIVKSEADLQPGDWALRLQDYDGTEFEPDTGILKDRQDTKTDFSNRHPKVVKQTINVNSNSKKRK…	759	Unclassified
WP_027002798.1	1 member(s), 1 organism(s)	CFB group bacteria	Bacteroidota	hypothetical protein [Hugenholtzia roseola]	339	0.64	7e-93	14.45%	1185	WP_027002798.1	MTKSFYTTYYQNTLQNSTGFKLVLGGTGLGKTSGIVETVKQNTEKNKRFFYVANRLQLLDAMVKDLEGANIGYCLQERDEEIIKKIKKEDFEALLNHTAIQQYANKLYKGNNNFIKQNYSLIQEFTKKQANDFPNNSDLTDFLSEKVRSIFSFFRNIIKSASAEKNQKVYSELIQNPTIKVLFPYLDFVNNPTEKRIFLVSLQKAFYGFFDGKDVINLYKLKNNKEKEETNVIFLDEFDFLENDLLTQICKDTAVEQPFSFVEYFYITLTKYKLSRERFLPNNPKIRQDLDKITTEIKNLTEKYKLRYPEVNHFLCNEAKLRGTSIFQTRYSIGNFSIFLNFRDEACYLEIATEQNRPNAYVLLNVVNQSISAIIRLFKNLESEHPKIHRDLAEHCFGT…	Unclassified	>WP_027002797.1|hypothetical protein	MAKTSTPKQHNVPTTNFVINLDKINISALQEKYQLFTLEVPDSFRFSQDKNKFAKLHNTYKEQLNLPYYFYSFAQPKACIFVLVDKSEKPEKRISLTFDFLKGEKVTAQEKNIIDLCTQSNLHILAKLFLSSWYYKAHRTCQGDYFYIHSKDDKQKTTALLAKIQESKGEFQITSEASYLKKLDSKFDIKYINFYNYFEQIQGTRYLRQLKQSEVGQRLKNNQNLNTIFRDTTTQDAKNLNFKPRRPAIKWYDSHKTDTNAFQGCRSELLRNFQSELVAYYNEVFGERVAEKRSHFMTQVIPMEQMGKQSKKVGSVKGYGFNEKTGEGTGLYLKLLGEIGVLDLRQKDVPKPNQNNFQDYIDLLNKYFGNLYEISFSEIKREDLESSTKPILVLQDVEK…	713	Unclassified
WP_227429289.1	1 member(s), 1 organism(s)	g-proteobacteria	g-proteobacteria	hypothetical protein [Psychrobacter sp. I-STPA6b]	578	0.82	5e-92	20.19%	1756	WP_227429289.1	MSKNGFEALTAKELQDKSINFQTKLGYFLSPYSNISSQKLKTLDNPKAYLRSVIRFVQYGTGTGKTYAATNNYIKFQTMDIKELCHHQIWQRNPNNSNFTNALFITPNKNQIDIDKSLIKKMLEGGITPLSILGRDDITNKDTILWLGGKYSNYKRLKDYRVYITKILKLDCLDDPTLPPWLIKHIKYVDKQLLKITSCMELIDKLEKSPTSAFETKEDRNNEINKLKNQFIKKIEDVIKVILNNTYEIKKIKDNEVDAINDISNDGTIFEPRIDIQDNVCMKPIDESNVYTEIFALAISKEHYDDLITTVLSKSIDIYKLWATLKADILRVYAPLNYAACKPSFICLTSDKFITSPTIFRASYDKSKVWTKDSSYAGFAELIGNKESVNQIIPPIPSS…	apsA-like	>WP_227429288.1|hypothetical protein	MHISKTRSFESKIDYIHNQVTNSNEELYRNIERKFPTAKTNIVQINSETKEAILNIIKLLQDKYGSHIGFMKEICLPDKAEVKKQSSADYFKALHQYISNKIRAKTGATGHVNYGQWKSDDSGYCVIYININNNEQDLASLNAFISELDSESDTYHCSEKQKMLKALLKLFLQIDHIQHLNAHDDVLADSYINLNNDAYYLIDIDENSDSFLYHMLKPKIWVSSENEIITDVEYKKFESAILNADIFTSDEMDTIMLDHLPLRYKHFYNKDTNEILKDRFKIKQISASEGKRRVNYFDKNDLRASSFFYETYLAQLMCQLCHHADIDYTHLQYAPQYRGRPFVTLEQTTLKNTKLVIINAIRKELLEKTYQEAVAFKVAKDQPQPNPKTIEFTGEEAFT…	869	ApsB-like
MBK8985323.1	1 member(s), 1 organism(s)	GNS bacteria	Chloroflexota	hypothetical protein [Chloroflexota bacterium]	336	0.51	2e-91	14.99%	1236	MBK8985323.1	MNQTPVLATQPVAASDAQPEPNQSSYQQYYLRVIDQQLSGDDFGGLKLVVGPTGMGKTSAIPAVIAQLQARQVEKRCIYTSHRHLLIGEMADALQEKGISFVYLKNNEEVVATFLDWQDKGDFLNRLEGCDFFKLAGSSRTAVEKQIESLRQEQTNLRQLKSSSFYAAYEQQQSAFRERCDRLLNLFKVGLAHKDLPPETQRRLLGDAGIWRLFPYVEFLYNPAQPVLLVTVQKLLYGFFNGRTSERLLSLEDNIIFLDEFDMQEKEMLSFLCRSPEIQNSFEFVRLFYEEMSRQRQLGHLNPVPGEPERRAKAKERAVQIIDKLQADCQKEGISFPQIRHFALREGEFPSNHLAVFQSGVQIMTNPFYLREQGQIWEVVRRSGSDTKRARPLMTIITQ…	Unclassified	>MBK8985322.1|hypothetical protein	MTKKSMDNARAVPTTILTINRGAIDWEQLRQNCHIVRYDVRRREWGESLSKYYGSMHNWYKRESDHPCYLHTYGSHLYVKYDSPDEVAALSYEGRPLSCSVVNVQDEELLPQILKLLLADFFQVDGRFVSNADFFLWATADKDFVTGLKVKLTHDWQKDEFVFFDQATRLRKLRLSEFDAINDWKRKNRVYYGRFYKDGMAIFKQLKPDQLTREQLREGIYELFEGSRTNRASLTFHSTKNLHALRQTRSYLLNDFITKFAAYLNGLGLPFQQKRLSMQPVHTKSTAAMKVRQLPPEQKPIYIVDDRLNARRQPDDFAARFCAVANETVTDHDTLFVVKPEADLQPGDWVLRLQDYDGDEFDSETGILKDWQDSKADFYAQHPDVVKQTMNVNNNSKIR…	757	Unclassified
MCL4299577.1	1 member(s), 1 organism(s)	GNS bacteria	Chloroflexota	hypothetical protein [Anaerolineae bacterium]	334	0.63	5e-91	14.07%	1163	MCL4299577.1	MTASYFDYYDRTIQHNQNGLKKVMGGTGLGKTSIIAKVVSQSNTERKFIYCANRIQLLNEMKERLPEGQYVHLKKDPDCLQDVLQRQGETFYQFLESALVKKYAERIKRKGAADIHQVRRACEYVEKSRQVKDLAILEEALNAQVRVVFNFFKAILKEAAGKPEHQLLLDNQFIRGLFPYITFRQDERVRILLVTIQKAFFGFFDGWEDISLTKLQGRNGNNIIFLDEFDFLESNLIDLICQDAQIDAPFKFVEFFYGAMKRHKLPLAIYPIEESIRQQIEEIVALVDELKTEHSLRYPDINQFTCKSTELKGQAIFQTNRSILNKRLYLQDAERSFEIVPNSDGGQNLNAIILFNAIQRATSQILFLFKELEANPILYTEILRHCFENTTFKVQIGRI…	Unclassified	>MCL4299578.1|hypothetical protein	MMPTRMRTTTLIIETPISYEGLAQNFRLIRYAVPERFNFINDKNKFKRLHVQLREQLKYPYRFFTHDKINGPLAVYVLYEPQAAITPLKLNFVSGDDELAWCETQFEQLPLHLIMKLLQANYFKARKTSEFISESKYYIQAKLIRGKVVCLEIEIKGDSRNKDDHLSGAQEYKVIGHATRFGKRNKSKITESYKRLYDYFQQRSPKEGQSFFTRIPPNKIDDFEGDIYSLYTDPDERATLDYHSQLRPERTRGKILYDFIDNFTLYLAGYGIIARQKNREFTEHKPKGNNADLPLEKLEPVKLVCIRQNPNTVPIRDYQNLLQGAYPYLSLAMIDELKADERSPLLILQDYNKEDFQVGGILAEKQDPRSAVYNTCSDAPKQTINVNPNEAADFSEVSA…	777	Unclassified
WP_126552504.1	1 member(s), 1 organism(s)	GNS bacteria	Chloroflexota	hypothetical protein [Dictyobacter kobayashii]	331	0.63	4e-90	14.60%	1178	WP_126552504.1	MSYIEYYHRTIQQHETGLKFVLGGTGLGKTSSIRKVIKLPENQERKFIYLANRKQLVEGMGQDLDRENQSSQYVILHRDLDVVLNTLKRQRSAFYELLESAFFIEKVKRWNDSNLRRRIDLPTVRRSCKTLEEIITTQVVLPSIVEEQLQPHARIVLEAFKAALLGAGNKRDTSPDYQKLADHPIIQSLFPFVAFKRRPEIRLLIATIQKTFYGFFDGLKNINLTRMKKKDGGYIIFLDEFDFLENDLVGLICREPHVRNPFWVDELFYRAMKRHKLPLETYPIPGDIRERIKQINLIIDHDIIDQQGLHFPDINQFTSNISHQRPKRKGEKTRLSSVIFRTLHTISTDNLYLKETNRSFEIITSPNNLMDQTLHRALPFFEKVSLACELILLLFKELE…	Unclassified	>WP_136625264.1|hypothetical protein	MVKSKVTEPRPTSTTTLIVTKPTDFSLLEAHYQLIRYILPKDLRYRAKHDKNTYGRMHNCLRDQLNCPYKTFMYDTIDGSQKWVVYALYSRPVKPGTLIDVKLPFVSDIALEKREISFRELELHNLLKLLQIAYIRGDQTNRFVGQDYCYVYAKKDTKEDDALVCLRIDLNGDIRNQKEDIEQELKITGRACLFKKVNYPSDTLPPFPYFGNKPTQDKRYLIHLKRDEIENHKKNNLPLYGIRTRADKRTTLDYHDQYHIDASRGKLLFDFINDFRSFLTQFDISCRIKERQFMMFDPLSEDQASLPLCLLDPIKVFDNRLNKTHSLQNYLEIFDQIFDEQSVHFVDIEDLSMALNEPALILQDHNKEDFLEGGILFGQVDPYKQVYDTYAHIAKQSFN…	794	Unclassified
WP_078014860.1	1 member(s), 1 organism(s)	CFB group bacteria	Bacteroidota	hypothetical protein [Hymenobacter sp. CRA2]	331	0.62	5e-90	14.92%	1206	WP_078014860.1	MSLYTQYYRRTITEYQTGLKLVLGGTGLGKTSSLAALIKSGEYPADVKFIYVANRIQLLREMAEQIENKRWYIQQQKDADQLALVLDNRSLQEFLHHELTPKLLAEYRRLEHLPATSLNELHNKIERFDRARHMGAQGAGLIDLGDLASDTLKPLKGLLSLARQLAISTPQLRQELDQRQAQTLADLPVWPQLFPYIHFQADDECRLLLLTVHKGFHGVFDGQRTMRLGRWERQSGWRYVFVFDEFDFLENDLLDLLAHDREVRDPFGLVQTFYERLCQRKLTHPHYLTRRPEWQPVKQMMLDIRDRIDSLQSKHSIKFPEITHFVTDEPELQGRAIFQSNRSLVNRNVFLAPDAPRPNSFTLTADKKEGGHNAFVLFDVVTRVVKDIIRLFKRLQAEH…	Unclassified	>WP_078014861.1|hypothetical protein	MPQSKRQGEQPMLVPTNQLHIKLPTDWELLHQKYSIWRYRLTDSQDYYRRNHPRPDLFYGSFTNEYKDQIDRPFYFFSFDEVKPGVNRPALYTLLPAGHQAKPWMYTFGNPQNTQPEELTGEMVSPGDLKPHVLLKLMLALSFYEQSEPEKNRRVCQSKFYLRVKGAPNGKRLTAVKITPKVDSIDDDLHILTVQVEANTFIKIDPAKVSHPHLDSYFELFTSMGHTYLRQLRPSQIAGFSGDVYRYSSAPGKRTHADWHQNGSKKEPEKYKESRSYQVRHVQERFGDFLQKYGFEVALTVEPMKQLKPSRSTSLPLDFLPTVQLVDNRLNQTNVPVANYLNWLKAREFKSGKTVHNISFELVDADQVDPERPVLVITDAEKEAFAKDGQLGLLAHEGY…	713	Unclassified
WP_072813291.1	4 member(s), 3 organism(s)	bacteria	Fibrobacterota	hypothetical protein [Fibrobacter sp. UWR3]	325	0.62	2e-88	16.05%	1162	WP_072813291.1	MKKNILDFIDSGRKNGLLLVDPNTGSGKTFWSCQAIHDYARNPNNKKKIFFTTTLLKNLPEDELKKAYNNEVLYKKEVLVIKSNVDFVKENITRVKVPEEFQGDEYQALYHLVEACTEPNYGKTPGIYREEMDKRLSEAEVVFRKYLRKIITTQMKGSEQEKKDNIRHNSKYRWIGEIYPTVFTDDFKIYLLSISKFLRRNDTLVKPSYPFISADILKNSIVFIDEFDASKDTIQEFIIEKAVESQNDYLDMVKELHGRMRDYRPASSFYGPYEKYVENKPYLRTLKTLQKEVEGLYEKYALYFNYKTNDGFDRSRSFLFFDGAFRSYLSNNNHYIRCVKDGDNQQVKIYYENKDVYEKNRDLDNDINIYSLLRDVTHFLNEFARFIANWAERYAVAEN…	DdmD-like	>WP_072813290.1|hypothetical protein	MANNLDGNKFPIYTNNIKVEIDRKKVDAKFVVYQIATKDLFLKENVLDLPAEQFKAQSVAYYQKTRWFAMFNKGNVNFDKFKQEIQAKDDSAVANEGDLFCQDETSKEGIRDVELAQLLVNSLKNRSSDIFAYNNITGKLYYSPVIKPNAKTIEFLRIRFFTALNSIFLEANTETFSEVNALKKYGKRNVEPKFLFDEETGEFRRKLHADLKKGQYFFDQGALSKKGPRKKFLDFLSRDNYRKSKAGIIAIFLKDVKENLSDFITIEQIPFMNYENCEQKRINYENYDYGTFVNKNGICVVNTIPNRTDAKEMQSRMVNFLKSEYGVESVSDNREKGKYIIEIIHDKKSGEYATAEEVTSLNLFDEFNKPQDQHNLFSENEIIQHITVENSAEKVNSDT…	741	DdmE-like	A0A1M7NZV6_icn3d	RMSD = 25.147 (3266 to 3266 atoms)
MCK9229045.1	1 member(s), 1 organism(s)	bacteria	Thermodesulfobacteriota	hypothetical protein [Syntrophorhabdaceae bacterium]	324	0.57	6e-88	14.04%	1159	MCK9229045.1	METNNSNTAPRGYFYGYYKRTIEARDKGLKLVLGGTGLGKTSAIVDIVTDATEDSEAGGNRKFIYIANRVQLLNEMQQHFEERGLGKICVHQKNNHETLVSAETDIEGFFANNLIRKYANHLEKKGRSRITVQQVRRAWGFIMREYEFAKKGSGRDAYTEEKIEDCTRLVFRFFQDILSEAYKRSVDPDITRYTKEGFTQNDFGSLIALPETKALFPYIEYKYNPEKKILLITLQKAFFGVFDGVRIVDLMGFDNRRAPGDGNRIIFMDEFDFLENDLTTLICKDIDIFNPFKFVEVFYTKMNRDKLPEKIYPGKADVRLRIEKILKIIEQVKNEYGIPYPDINHYICRNENAVLKGKSIFQTSHSIVDIPVYLDTATRTNSFDLCTGKKLSAFTLFNH…	Unclassified	-	-	-	-
NBA78445.1	1 member(s), 1 organism(s)	CFB group bacteria	Bacteroidota	hypothetical protein [Emticicia sp. ODNR4P]	324	0.68	1e-87	13.14%	1192	NBA78445.1	MINSFYTKYYQNVLGNRSGFKLVLGGTGLGKTSGIIEVVKQNKEESKRFFYVANRLQLLSEMVADLKKENISYCLQERDEEIIKKIKQEEFDSLLCNTHIVKYADKFYKGNLNFVKQNYTLIQEFAKNENNSFILNNDISGFVNEKVRSVFSFFKNIIKKASMEKNPRAYTELIQNSTIKVLFPYLDFVNNPSEKRVFLVSLQKAFYGFFDGKQVINLYKIKNNEEKDETNIIFLDEFDFLENDLLTQICKDTAIEQPFSFLEYFYTVLTKYKLSREHFLANHPDIRKELDNITKGIKTLTQKYDIPFPHINHFLCDEPKLKGTSIFQTRYSISNFPIYLNHHRKNSNKKTINAFYLEIASPPNNPNAYVLLNVVNQSTSAIIRFFKELEFEYPKIYED…	Unclassified	>NBA78444.1|hypothetical protein	MAKTSALKQHNVPTTNFVVNLDKIDVKSLEKRYQLYTIEVPESFKFLQDKNKFAKLHNTYKEQLDFPYYFYSFAKPKASIFILVDKCENKENSISLNFDFLKGEIINAKERDISDICTEKDLHILVKLCLSSWYHKAHRTCQGDYFYIHSKDDKQKLTALLVKIQERKGEFEIVSEAKYLAQIDSNFNTRYLHNYNYFEQVQGTRYLRQLKRSEVSERIQNKNSLNTMFKEASPQDAKNLNFKPQRPSIKWYDSNKTNVNAFQGCRSELLRSFLNNLVTYINNALGEGVAEKQSHFMTEVVPIEQMGKQSKKVGSVKGYGFNEKTGEGTGLFLKLLGQIGVLDLRQKDVNNPNQNNFQDYVNLLNEYYGKLYGVSFIDVHREEIELSAKPILALQDVEK…	705	Unclassified
MCG3207149.1	1 member(s), 1 organism(s)	GNS bacteria	Chloroflexota	hypothetical protein [Anaerolineae bacterium]	322	0.62	4e-87	13.62%	1203	MCG3207149.1	MSDNTEVSYKDYYLNTILKQIQEDDFNGFKPVVGPTGMGKTSRIPPVIEKIREMEIGKSCIYTSHRHSLIEEMEKELADKNIPCVYLKSNEDVVRAFIKNEARDTFLGMLEDGGFFEDYAEISLRETKKLIRQIERLIQSLNSISSEETIATNLVREKLRGLCSKLLKVFKTGLSNMPLEKNEKLLTSRSLFWVLFPYAQFIHDPEKPVLLVTIHKLLYGFFTGHRDEGILSLEDKIIFLDEFDMQETEMLSFLCRNNEVRNSFEFVRLFVEEMRDQQQIGYLDSSSGETKAQQKAKSTIIKIVQDLEQECDDNKFGFPRISRFLLRKSEFKQETISAFQSNVLILTKPFHIRNNKIYWEIVKDKTKDTFNARNLFYTIFRTTEAILEFFTILWANDLT…	Unclassified	>MCG3207150.1|hypothetical protein	MKYENDIIVPQRVNFTYPDVLHILVKTLVSNYFHTHETFVSNTDFFLPVANLDSDFITVLKIRINQNWNNRNEFFFKDEAKVLRKLQDIEMDRFWSNTNYYGVNYDQNNNPTFKQLRYDSIRLRQKRQGIYVLPRRHKNRAQVTYHSVKSLEDLRESRSYILNKFFRGLLDYLNQLGLPFKHKELDMWNIDALKGKEMQKPQISIGDKSIYIVDDRMRPHIRPELETNNFADVFCTTTQSLLTEMKEESQGEIFDGKIPALNTGTAAQLPAGSYVLRIQDNEEGDFKNTYKTDPITKEEIIAEFALFKGYEDPLPKFYKAHPKLVIQTLSINDNTIARNKQQKRKKKSTPQVIWDLSNYLDYGQPNLDDNFRYKLEVSLNQLILKDVVMHPQNAQTLLP…	710	Unclassified
WP_017430302.1	1 member(s), 1 organism(s)	g-proteobacteria	g-proteobacteria	hypothetical protein [Halomonas jeotgali]	326	0.84	5e-87	14.59%	1554	WP_017430302.1	MKDDANQHPIGLIYRSIHRAVREATEPHIHQSNQATGTGKTYQALMTSVEALEQAKAAGESLIVVYVAPQHRHIPFENRAGRHPSGSPQALLAAADIPAVKVNSRTLLTDPEEAHNLYQDLNQTERHLKSSYDDKAAPSLVRCLQQLLYQFQSPQTVEQELPENALDITRSLIQRQQKTLGRLRQEGFTEAELERNLERLQHAHDRLFSELQRAVDVALKQSTLDGKTLESVLGHKALVAPFRFFQRQLFPWYEVVRRPGGPLGMVAMTASRLMTRHRFPCPRRALASADKGDFTTTQCYVEDAIHGAGAGSDVSGLNEGRTRFLLLLDESDEVKQVLNQAASVGKTARRRYLSGMLLDQARATQIGNTLLNEMPLVFCTAAHRDAVWEGYKALEEAHP…	Unclassified	>WP_017430303.1|hypothetical protein	MTVISSATVGVAALDAETPLMDLRTNQIDLGLAPEKPGAGDRALDLGEKLLAYCAAAARTEHGERLMAVALLSADEMYARGPVAADPDAPSEVLKTLEEQGGDAPGESEALEAIGRTGSLFASPEASEIPQPKAAPAPERLPYRWLNRQATQRFTQLMAATHGQAAGAVRSKRFAGVLDIYVGNGRHIKPRATGLMLLGGEAPADPALAARLSDPDTVALDTPEARREWLGALAHWGDQYRYGAHVQANIRLQQLMELALRVYLRRQGIEDGAPEDELGLLLGSTLMLRVSLKAGMLKGYRLEIAIDKSGRLSVKTIKSAQSIGSLNAQREVADALGRGVVEYPGLPLLECQALAPQHRRDATRFCSDMDFFHAVYLGADSTRDERREKWAAKHGQEQA…	935	ApsB-like
WP_095879257.1	1 member(s), 1 organism(s)	bacteria	Fibrobacterota	hypothetical protein [Fibrobacter sp. UWS1]	312	0.6	7e-84	13.17%	1154	WP_095879257.1	MYEVIKKYCENELTNGLFLMDLPTGFGKTHNVIQYIFDASIKPENKDKKYFFITNLKKNLPEKQLRNFFEKKGMGKEFEEKFLYLNSNAELAIDGYTKHQGVASRIPKELWDWDETKFFFQDLKDIAKTRSKNGNSDGSSSLENTFATKIEPDFRHKVEMLLKSEYKKVEDRRKAVESDGRWKWLGELYESTKTKSKQIIILSAKKFVTKNSTIVDAPYLFYTNDIINNAVVFIDEFDAVKKDFLDNIIDDGIREQIDYIDLFLDIHGVLQTKVFQKNLGRKSNWYLSKKYGNKPVESIIDGFRENANRIFENYNLFCDIRTDRNQDLSKNFLFQDSQYHAITNDKKLISVAYNEDESLNEIILSDTKPEEKLENIQVILSKIRGFVSFFQIGVSMLAL…	DdmD-like	>WP_095879256.1|hypothetical protein	MTPFKTNALKYNLDRKAIAKKYDVFLVKKDAKRFNRGTMCLDVPLMEKRVCAVRFDCENTFYVLMDKGDGNKTLLLNALKQTDEIDKICIPSVRISDVNDRTLIQLLLNTLGTSSNERLRINNLTGHLYCYKSDWLKKNAKEGLIEQVSCLEILVTKDLCLNISVRTFTSGKCKNQIIFSPKHPYESYPKYVLSRFQTMARKPKNSTEEEFIQRQKFHNKYNIPFLNIGKDKESFESSKMGVVADIIQRFNDRFGDLAHLDFDEISEYKSLERTRACINEDKSIRTAALDGMNIRIIDLVKENSGEYCTKAQEVVENLCGIKPTIGVNKSKDGLNICVVLEKEKYKDVEDPYSKNYDATVQHITIGGDFKNKSAQLKSVLNELVIKHDVRNKKLSLYDW…	603	DdmE-like
OLD84209.1	1 member(s), 1 organism(s)	GNS bacteria	Chloroflexota	hypothetical protein AUF64_02405 [Chloroflexi bacterium 13_1_20CM_54_36]	304	0.62	5e-80	14.44%	1503	OLD84209.1	MEQVPGSRLVELEALLRRHPDGLTSNELAEALAVDATTIRRDLARLSSTGVEIGKRGRRYHVGFHHATRSLRLTPDEVLALYLACRLLSRQQSDRNPHAERVMQKLADAVHDDSPRFSNYIEEAALLQRSLPLDEGYLAVLETLTQAWSEGRVVHLRYRDRTGSITERNFHPFCIEPYGATNSCYTIGFDELRHAIRIFKLNRILAADLTNEHFDIPSDFSPNRLFSEAWGVVWHDRPPQMVDLRFFGDTARIVQEAFWHPSQRVLAEQDGTSRITFQVSEPLEMESWIRQWGASVEVIAPPELRKAIATNIHQLAEQYTEDIISIPYQPTRGTPSGEKGTVMAGYPEYYQRAIDAYEHGIKLVLGPTGLGKSSSIPDVVHTNPDRKFIYMANRKQLLE…	Unclassified	>OLD84210.1|hypothetical protein	MTIQAHPKQHTAKTTTLVVERPQNYALLEARFQLVRYLIPDALRHRGNPTDFGRVQNTVRDQLDYPYRSFQHDKLDGAKNEKWAIYVLYPRGAQISELVLSWFRDEPLPRREIAFGDLPLHVLLKLLAFRFFRDDKTHRFVGQDKCYVYARPGGKDSNFHYCVEIELSGAPANTEGAPTQEFRVIPHARCFGKATPPFRPGWAFFGKRPVRSRFLFLHLKSEAVEQEPTVYSPVTFPGKRAQVKYHDLRDVNAGKGKIIFDFTQQFIANLKEVGIVAHLRERAFTLAPLSKTANIEVQQLKEVGIYDNRLRRAHSLDDYVDLFQGMYPALCFVALEDMRRAPQGGVIVLLDATAEDFKEDGILFGQTDPYPVLYREHPNVPKHSINVNSNDPDALEGGD…	773	Unclassified	AF-A0A1Q7A4H9-F1	RMSD = 32.924 (2597 to 2597 atoms)
TMC94593.1	1 member(s), 1 organism(s)	GNS bacteria	Chloroflexota	hypothetical protein E6J11_15245 [Chloroflexota bacterium]	300	0.62	8e-80	14.53%	1161	TMC94593.1	MAGYPEYYQRAIDAYEHGIKLVLGPTGLGKSSSIPDVVHTNPDRKFIYMANRKQLLEEMAARFKPGECVILRRDLEVVRDVLLTQRAAFEALLVDPRFKSYLEQARQRSRLKSLEIVAIRRACQQVIEMTKEERILPDWLSRYADAQARIVLQAVRWVLQVTRDENEQGKVYTWLVNHPVVEALFPAIPFRRRPEVRIMLVTLHKAFYGFFDGGQMRSLTDLSAEKRLVVFLDEFDFLEHDLVTLICRGPQITDPFAFMANFYRAMAHHKLPKADFPLHPNIRKRIEKIVEIIDDVQRKKLNYPTINQFTLEKTPAPANQPFTPAVFRTQHVISTNPLYINQTDRAFQLEMQRNNPGWLPARWLFNAVGTATTRTIALLKEMERDEEVRYWEILRQCFN…	Unclassified	-	-	-	-
NLH09692.1	1 member(s), 1 organism(s)	GNS bacteria	Chloroflexota	hypothetical protein [Chloroflexota bacterium]	294	0.62	7e-78	13.85%	1153	NLH09692.1	MAENGPSYVEYYERVLAAEPYGFKLVVGGTGLGKTSGILEVVKQHPDRKLIYIANRRRLLSEMQSDAESKLPAGSYVRIYRDIDQVQRAIRHAGFDELLDSELARQIDAESRSSQRRNAVLRAVERIRRLGGSDLPRTDLHELLEDEARVVMRFFRNLVSASDGHLFNDRVVQTLFPFIRFRHETSVNLALVTLQKLFFGVFDGETDVDLSNLSEYVIFLDEFDFLEQELLDLLCRAPEIDNVFEFVAPFYRVMQYSKLPYAGYAENHPRLKPRLKQIVRLVKPLRKKDGLKFPHFTQCFMSPVHTLPEQGVQIFHTDRAVSTAHLLIRQGERGFELAPARDVDWEDGINLSHVLGRLHNATRRILTLLKEYKFASPAVYEELREQCYGQSRSQYYDLV…	Unclassified	>NLH09691.1|hypothetical protein	MIVRHDNELEVREVETSSLVIEMPSSYEALSSAFTFVRYALPEQADYDEVHMALRNQLTSPYRVWWRDPLGRSVYALWPSERVPQPFEFGGEQIAPDHVAPDEIPFHMLVKLLMAHYFRGQEDVFTGQGKHYQFVRHDSWRDEVICLEFDLAAAKGVEVDDPVQLFDVLISACRFKVVSPDRARPARNSYYARTIGDDGISRMQLLTRSEAERRLAAGEPLWELGGDSRRPARLDFFNLKAIEKSRGFLLQEFCHRFAALLNSYGISAQPQARRFTRYLASKPMAGGSLDIALSGRVFFVLDQRHQRSVPSEYYIRHFRQWFPECDFTPIEDVSLLPETHEGPTIVLLDAPPEAYKGPLPGDAWEDPYQRLYAEYPGIPLQSFVVNPNIIPDFGVTTPE…	758	Unclassified
WP_182464173.1	1 member(s), 1 organism(s)	CFB group bacteria	Bacteroidota	hypothetical protein [Spirosoma foliorum]	293	0.7	6e-77	14.87%	1292	WP_182464173.1	MSYFYDYYQRVIYSTTSEPVVGLKLVLGGTGLGKTTGIKEVIQQHPVDDPRQFMYVTNRVQLLDEMLKSVPSAIYLKRDAENLIDVLLKEEIYLLQFFNHPIVTIYLEQINDEKPGQINLPLLRQYTDYLIKEPEYVRNNPNDEVIARRVGYILRAVKLVFYQIRQVETLAKQQRPKNKEQISLCQEHFSQLVQLEMIGELFPFIRFKYGKDKNGSSHKLLLITVQKAFHGFFDGKRIVNLENLSAENNSGKYVLFLDEFDFLETDLANLICADNEIANPFDFVESFYSRLRRNKLPVTKYLQDRILRRRTLYKRHSEDESIELIRERPRGEISQIVVNRGKDRQVIWQKEEKGEFKRTIKVEHSSEDKNILGVKQSISIRYRIRQIIKKVDKLADQTA…	Unclassified	>WP_182464174.1|hypothetical protein	MTAIRTNHIVLHTDLFDLSQLLNHYQIVRYTIPDPNALFENGVVFRNELGRLKYTDKAYAMLQNLFKEQLERPYYYNSPNLTLLVMFDRKDQAPALTIPFLKNESIKPTILSTDAVANIAYQLTPGGYSQLHLLMKLMLAKFHFDYDRQHLMCQGKFFVFGKKVLIKKKTPHIVALELGLKDDYKHNRDNDPNKEYAITFEATCFLEYYQGFQNEKDEDIAYRYYYELVTDSGDLKYLRQIKRGSVKAYTSQGYVELTTPIRRKLQASGKTAPRADMAWFDAYHPFESRMPILHQFQNLFVEFLNAWGLSASVKSGLFQQYRPQIKHSDLRLDLLNNINLIDIRENKKDVDAEKYVSFMNQAASFLEDSYNKRQKSKDPRTFKYSFNLVNETELNKDIP…	728	Unclassified
MBY0244630.1	1 member(s), 1 organism(s)	CFB group bacteria	Bacteroidota	hypothetical protein [Sphingobacteriaceae bacterium]	291	0.49	8e-77	13.56%	1200	MBY0244630.1	MQLEYKDYYLRTIVKEKNGLKLVLGGTGLGKTHGMREAVKQYLKSDGEKKKQFIYITNRHNLITEQKKEFEKAGFKCCYLKSNKEIILDLLKSKQIQELISEFEEINFFKFDEVFKSKYKREAKFKRLIEGIEYKQHLLKAEKQKKSTLQKAIENELNLECDELYKLLRTQIVQVGQKNDTLYEKLKTNKFVWKLFPYIEFENNPDANILLVTIQKVLMGFFDGKKDVKIASIENRIVFLDEFDFLEQEILKTLCDEPSIINPLEFVRIFYEKFKHWSVADFWDSTEELKKIREQFNAVIEYLDKTTKEKGLNFPRVIDFRLESKPEESANPYMLFQTNEIITPKPFFLKEKNNSWYIQNKKTSESVSPFHLFNILAIATNKILGVFHYFQKNQNLGSE…	Unclassified	>MBY0244631.1|hypothetical protein	MKQQQCKTSSIIIDIENSSFKKMNEAFSVYEFKLPSFIKDKFNEYAILHNWAKDNLNLPYYLNTPSKRIYVLVPTKEQAPELTFEDNKLSSLQFADFNTKEKFHITIKLLLAKYFELSENFVSNDKFFLHADVNRANSWATVLKIDLTHNYKNKNELEFSVKDAANRLKKISLEAYNKYFLKKIVYGKSIKGGQLFFKQLKRSEIRKFECELFAESNFNNSNGGKTKIDFHSIDSLKHESSKSFLLERFSGNFLTFLNDYGIKASAKVLNLEKIEIKNNKAILDIKNFNVSLIDGRKVKKLSLTEIFQNSDAITFTEKTIADLMDNDTCLFVMDYNKEDFEERFKGEIDPYKTFKESLKHVNIAKQGICINENYFDEDARDAEQNKEEYLNYEGLRKED…	704	Unclassified
WP_202644741.1	2 member(s), 2 organism(s)	g-proteobacteria	g-proteobacteria	hypothetical protein [Vibrio fluvialis]	289	0.44	3e-76	17.42%	1161	WP_202644741.1	MSALLETYIEMAGPNACDSEKGFLALVDAQTGLGKTYQATALQLEHLISDSKKTLIYSTNLRVNVKEAYQDLLERIKHDEFLNETQKKNLISNVILIPAQDSCIRALSEEDWATIFEVLEVQQRREIKSLCDKIALLTGAQDNISAAAFEDELREYCGKIYTLLRSFFRGKGRMSPSVETVLDKVFPARLIDEEQTQALFMTTSKLLYPWHGIERTYRISDFLENSLLILDEFDRQQSEFLTHLINIVSDYDIIALTRKFYSSFDSFKIQGAPEFNGVDKCFDHFRIALKDYKQKWKIYYRPFITNATIQKGSENQNRIFTLLSDRMSIHAINFKHEDLRSNINHLKGSHEIGPNGKESTIQFVNNGAQLVRTFCNGMLSAILTLKKNLEESNDPRSYT…	DdmD-like	>WP_202644742.1|hypothetical protein	MSQSLTTLIDLTFDFETLNQKYVMYKVSLDKSMGKVDYAKQLSIVERASMPKALIKHSGNYWVLLDKKDKVKPESADVAFERVKFEDCDQLLLGRLFVRALGKVASSQFFSGLGETFLFVESDKFFEHIVYKCLKFELKESVRFNSLFIAMDGTTFSPIETVYKPAGYIEKQTKFEFDMESGLLRRNPKGNLIVYSPGKKKFTTNAIDITGQEPISLQKTKTGAIYQFVDLMNTHFSGGLLLKLKPIKASWREHYIKRDVERVYQRIYQVIDDAGGLQITNASLKEEGYEKLKHQQWPIQVEFVEAADIDARKPLLVVLDRAEDYERAGLSDPKIGFYTSDKVTQGIYNATITAVRSKAKGNELSPIIDAVVKEMAIKQECLQGQFLIQPLTGNYWFVE…	656	DdmE-like
WP_144847243.1	1 member(s), 1 organism(s)	CFB group bacteria	Bacteroidota	hypothetical protein [Hymenobacter setariae]	287	0.62	2e-75	13.41%	1188	WP_144847243.1	MSHYINYYRRTLLAHAMGLKLVLGGTGLGKTSSLAALLRSGDFPPDTKFIYVANRIQLLDEMAAQVSDLNLHVHQKRDADQLVEVLAQGLVASLLDYPATPALLADHNQRNPLSATTLERLRGRANRFQQLQGMGLDSFFDLAELARELLRPLKSLLALARQLVAATPAEGQRTTQQEARALAGLPLWPALFPYLHFQEYPACRLLLLTVQKAFHGVFDGERTQRLGQWDAPATGRYVFVFDEFDFLENDLLAMLADDREVRDPFGLVQTFYRRINEQKLVHSGYLAREPRWQPIRDRLERICRRIETLRDEHGIDFPAITHFVSTDDQLKGKAIFQSNYSLVKRPVYLHAAPSRRNTFELTTDRKGRKAFVLLDVVNRTVKDIIRLFGWLKTEHEDVY…	Unclassified	>WP_144847245.1|hypothetical protein	MATSPSPAKPTSVKETMVATNQLHITPPTDWAALLGKYSLWRYQLSDEQNRFRKFADVRFFSRFTNDYKNKFDQPFYFFTFDQPGASLYTLLPADAVPRPWLYHFGNPQEVAPQEICSERVSPDELRPHVLLKLLLALCFYENGPSERDRRVCQSKFYLRVKGAANGKYLTAVEVQPVVEERHASHTLTIKVEANTFERIEPEKAGSYAHLGAFYELFESRGYTYLRQLRPNQVATFTRELYQQRTFSGKRTQADWHHNGSAKHPQQYQESRSYQVRHVQERLQSFLTRYGFSVTLAEELMQRQKPSKETLPLHRLPTVQVVDNRLNQSTVPAADYLKWLNAHPFTQGKTTHTLPFELVPADKVDATRPLLALLDADRPAFETTDRQLGLLALAGHQDP…	719	Unclassified
WP_201384794.1	1 member(s), 1 organism(s)	GNS bacteria	Chloroflexota	hypothetical protein [Ktedonobacter sp. SOSP1-52]	282	0.66	6e-74	13.13%	1198	WP_201384794.1	MLAFNGDQPGYEQFYIPAIRKHATGLKLAPGGTGLGKTSVIDKVIHVPDFSQRKFIYFANLKQLVEDVGHFEHSIILHSDRDTVFFTLRDKKQAFYELFHDEAHFRVPILQWNQRHRNMKVDLTKVKRACQAYEEILTEHTSIPSSIEEQMSDHARTIMHCFQAAVLGTKTKRGNNASYLFLLDHPIIQTLFPFIAFKRRPEIRLIALTVQKAYYGFFDGSKKINLGTLTEDDGGYILFLDEFDYLENTLAHLICESAQITNPFHFVQLFFHAMETHKLPHGTYPSSTELREQLILIGQVIKDLREETKLRYPDIYQFTGNIFEDHEKAGNKHPSHVIFRTQHIVRTASQYVLQTERSFELHSGPIAEEEDLEEEEQRKALSALRLFSAVSHASELIIQ…	Unclassified	>WP_201384795.1|hypothetical protein	MSEKRTTTTTTLLITKPTDFTLLEAKYQLLRYELPDDLRWKFKNAKKPSEMWASMQNSLQAQINSPYRVFTHDRLDGRAYHKWVIYVLAPRHTSPQPITLPLWSNGALPYKPIKFTNLAFHMVIKLLQVAQMHGNQAGRFTGQGRCYVHAKLKTKSSHICVQLDLHEDILTQEEDSIRQFKVEAQAKLFQRCSANEYLSYHETYFCKRNAADSAVYFLQMKLDEIKRLKEENGVFYKIGTIPGKKTTLAFHDLNHIEESTGKILADFIRDFRQFLAHCGIKSQSQTRTFTEYVPPKEEELSLKNTPFQPVYVFDNRKNKTLPLHTYLQLFENMRPDMHFLGIDDLSQVQRPVLVLQDYQQKDFLDKGIFAGEADPYQELYRKYRNLPKQAFNINLLEAQ…	789	Unclassified
WP_111326066.1	1 member(s), 1 organism(s)	GNS bacteria	Chloroflexota	hypothetical protein [Thermosporothrix hazakensis]	280	0.64	2e-73	13.26%	1157	WP_111326066.1	MADYADYYGQTIDNYQRGFQFVLGGTGIGKTSAIRKVVTIPKYQDRKFIYCANRTQLLEEMAQELDSSSYIYLRRDLDVVVQTLEKHQDELYEFLNDPMITQAARNIAQENSIIRFDIADIQRHCQDLKELIKEKLHIHRFIESHAEYLARQILGSFKFILLTYYHKGNIKIYEKLLDHPVIQYLFPYIAFKRRKEVRILLVTLQKAYYGFFDGKRTLNLTRLQHLDGGYIIFLDEFDFLEHDLVSLICRSAQIGNPFHFIERFYSAMEKHKIPLETYPFSQNVRNRILDILALLKKLQKEGLAFPEIYQFTSTMQKKVSTIFRTRHIISTDLLFLKQTKRSFEILSKADAQALNDTQIRPAPRLFDTVSSVCALILTLLKELERENEIIYQEILRQCF…	Unclassified	>WP_111326067.1|hypothetical protein	MTNFQRTQTTTLIAQRPTDFHLLEAHFQLVRYELPKHLGHRKNSNDYGQMHNCLRDRLDYPYKTYKFDRLDGNQKWVVYALIPHNIAPPLITIPFLSNAPLKQRSIAFKQLEFHILLKLLQIAYTRGEQNESFVGQDACYIYAKRSKNNHICLRIDLVGDVRNQEQDLVQEFKVVGHATPFRRVQEPNRASHAYFGQRILKEGQVSFVHLRTPDLSNHPKKEIYEIRPTKGHRTTLLYHDLRRIDECIGKILYDFIRGYTAYLAKYGIIATSKERLFQPFTPPKGLDQLPLALLQTIYVYDNRLQPTHSLQAYIDLLSELRPDLRFRPLDSFDTLQDGAVLVIQDCRKEDFEEDGVLYGHFNDPYLTLYEQYPYIPKQSFNVNLNDDEGAKATYFKYPL…	765	Unclassified	AF-A0A326TYM4-F1	RMSD = 17.814 (2638 to 2638 atoms)
WP_198070497.1	1 member(s), 1 organism(s)	CFB group bacteria	Bacteroidota	hypothetical protein [Hymenobacter negativus]	281	0.46	2e-73	13.58%	1194	WP_198070497.1	MNSYYLDYYRRAITQHPHGLKMVLGGTGLGKTSSLAVLLGEGKLPPDLKFIYVANRIQLLDEMAGQVKKYGVPYVHQRRDEDHLREAVNGGLVEKFLAHPATSDLVDEYNRRGGAFGIRLDALVDRATKFKRLARFSEDELADIPGQDDLVRELMSPLKRLRALAAKLQEQAPAPGQQATQQQAKLLAQLPLWPALFPYLRFQQDDSQRLLLLTVHKAFHGVFNGKSTIRLGRWEAAPAGCRYVFIFDEFDFLENDLLTMLSKDKEVQNPFGLVQTFYERMNAQKLSHGDYLNDKPSWQAIRKELTDICDRVGKLKTDHEIDFPAITHFVTQEDDIRGKAIFQSNYSLVTQPIYLRDPSSRINSFDLTTNRKNAKRAFVLLDVVSRAVKDIVRLFNRLR…	Unclassified	>WP_198070496.1|hypothetical protein	MSATPSAKPQSARASKTDTLSVLTNQLLIEMPDDWSRLTDKFSIRRYQLNKSQHGFGNNADRGFYYRFPNDYKNQFDQPFYYFTKDDPYAALYTLVPHDAPDQDKPWLYAFGDSVEEIESVTLAPDEVRPHILLKLMLALCFYENGDNDKAYRVCQNKFFLWVKNSGRDFLTAIEVSPSVNELTTPYRMTLTVEARWFAKAYPMGERSLNSASNYYDLFHSKGHTYLRQVRPNQVATFAGDLYQPRKLRNNPHADWHNNGAKYKESRSYLVHHVQERLVAFLNEYGFRASASEEEMERLIPQGENLPVERFTAIQVVDNRLNKKTVDVATYMEWLTNYQYPKAKGFVTLPFQLVDASKLDNTKPVLVLNDVGALAFGYDEDTKAPRLLTAVNEEDPYQV…	696	Unclassified
MBI5666482.1	1 member(s), 1 organism(s)	GNS bacteria	Chloroflexota	hypothetical protein [Chloroflexota bacterium]	278	0.62	2e-72	12.49%	1180	MBI5666482.1	MSTSLPGYFEIYRDVINKSGFKTGFKLIGGGTGFGKTRGISELIRQNSTDRKIIYCSHRKQLIENMKREIGDPDRYIVLPSNAEAVYNALQVPSPTLEEVIHNEQIFKWAGSDPQKQKGVLRALRQLRRLIEKYGEKAVKQFQDEAHHEANEVIKYVRAALKAKAKEETKSKKQNTSVRYERSKSSKQGKSANKDNWLDHAVVYALFPFIQFQRTDKQVLLTTVQKGFDSFFDGKRSTNLTRLRGGDGYIILLDEFDFLEEELLGIICKTPLVDDPFMFVELFYQEMTRHKMLHEEYATEEIRARIKNDIIPLIARIADYGINYPTINQFTTHLEKKKPRPAIFSTSVTHLNQQLYLKQGQRSFEIYDSPKPDSVDAVRVFEFIYQATQEILILLLELR…	Unclassified	>MBI5666483.1|hypothetical protein	MARNALHPVSTTTLRVTIPDASTYTQLDNHFMLARYVIPNDFSRLPDRDKSYSLLHIALKTQLNRPYMTYQNDELDGKQQMVVYALYRREPSNQDFRVVDIDLRETFRFVHGLLDKREISFADLELHMALKLLLTDYFHGGWNKAFIGQGKKYIYVSGFNGFHKCLEVQLNGHRDNKNQKEAQWFQITGHARQFRNLLPDERFDEVSRKYKEFYTPVIQHGQTTLAQLLPDTTIDKDRVLKPYIDEDHPAKLPYHNHTHLDQGRGKLLYDFHQGFIQYLSQYGLEASSQTRMFQRFPSRYKNQTLPVNDMGTIAVLDLCFDTENIAQERPEFWATLHRLYPNYQAITEEDLSEEDYQTPVLILQNYGKKDFEAGGVYEGQVDPKPSIYREYPHVPKQTL…	762	Unclassified
AMR26434.1	1 member(s), 1 organism(s)	CFB group bacteria	Bacteroidota	hypothetical protein A0257_04495 [Hymenobacter psoromatis]	274	0.61	2e-71	13.38%	1191	AMR26434.1	MSSYTDYYCRTLLAHDTGLKLVLGGTGLGKTSSLAALLRSGDFPADTKFIYVANRIQLLDEMAAQVEDQGLHVQQKRDADQLREALAQGLLASLLDHPAAPALLADYNQRNPLTATTLERLRGRATRLARVQAMEEAALAGLFDVAELARELLRPLKGLLTLARLAATATPAEGQRTTQQEARTLAELPLWRALFPYLHFRETPACRLLLLTVQKAFHGVFDGEKTQRLGQWAAPATGRYVFVFDEFDFLENDLLTMLADDREVRDPFGLVQTFYRRISEQKLAYSGYLACEARWQPIRDRLAKICAQIEVLREKHDIDFPNITHFVSEDKELRGKAIFQSNYSLVQQPVYLSRTPSRPNTFELTTSKNGQKAFVLLDVVNRAVKDIIRLFSWLKTEHE…	Unclassified	>AMR26433.1|hypothetical protein	MSLSVSSQPKRLATKEIQVLTNQLHIGLPADWSALLRKYSIWCYRLSETQNRFRRFADARFYSRFTNDYKNKFDQPFYFFTFDEPCAALYTLLPADEVPRPWLYSFGKPQEVQPEEIIAESISPDELKPHVLLKLMLALCFYENGSNDKDRRVCQSKFYLRVKGQPSGKFLTAVEIQPVVEEQPGTYTLTLKVEANTFERIEPAQASNSAHLGAFFELFESQGHTYLRQLRPSQVATFTRELYQQRTFPGKHTQADWHHNGSLKHPQQYQESRSYQVRHVQERLSSFLGRYGFRVALAEETMQRQKPSPETLPLHRLPVVQVVDNRLNPTAVPIDDYLTWLNGHQFRQGKTAHALAFELVAAAKVDAARPVLALLDADRPAFETTDRQLALLALAGYQD…	726	Unclassified
WP_045412891.1	15 member(s), 8 organism(s)	g-proteobacteria	g-proteobacteria	hypothetical protein [Vibrio owensii]	272	0.47	7e-71	16.56%	1160	WP_045412891.1	MSALLKTYLEIAGPEACTSDEGFLALVDAQTGLGKTYQATELQLEHLIADSKKTLIYATNLRVNVKEAYDDLRQRIDNNNSLSKNRKVSLKRNVILIQAQDTCIKDLSTDDWTTVFEILDARERREIKKSLDKIELLEQAKSSSSTVFDDELRTRYGAIFTSLRAYLRDKDGWDVKTDHILNRIFPARLIDQEQTQVLFLTTSKLLYPWHAIHRTYRISDFLENSLLILDEFDRQQSEFLTHLINAVSDYDIIALTRKFYSSFDSFKIQGSPEFSGVDKCFDHFRVALKDHKHKWKIHYRPFITNAAIQKGSENQNRIFTLLSDRMLIHAINFKHEDLRSKINHLKGSHEIGPDGKESAIQFVNNGAQLVRAFCNGMLSAILTLKKNLEDSDEPRSYTT…	DdmD-like	>WP_230599446.1|hypothetical protein	MKKLSRSLTTLIDIKFDFETLSQKYAIYKASLGKRIGKVDYAKQLSAVERASTPKALIKHSGYYWILRDKKDKSKPESADIAFERVKSEDCDQLLLGRLFVRALGKVAPNQFFSGLGETFLFVEPDKFFEHTVYKCLKFELRESVRFNSLFISMDGTTFSPIETVFKPDGYIEKQPKYEFDLESGLLRRNPKGNLIVHSPGKKKFTTNAIDISGQEPVSLHKTKTGAIYQFVDLMNKHFLGCLSVQLKPLKASWREHYKKSDIENVYKRIYQVIDDAGGLQVVNASLKNNGFEKLQSQQWPVKVEFVEASDIEGRKPLLVVLDSAEEYEKVGLPDPKAGFYVSDRVTQSVINSTVASVRPKPKGNELSPIIDTVVKEMAIKQECLHGQFLIQELKGAYW…	659	DdmE-like
WP_224474652.1	1 member(s), 1 organism(s)	CFB group bacteria	Bacteroidota	hypothetical protein [Salegentibacter tibetensis]	269	0.66	1e-69	13.49%	1191	WP_224474652.1	MKSYKDFYRKTIESNPELKGLKLVLGGTGLGKTYGLLETIDEYVNQQPEKNHKFIYLTHRHNLITQQEKKLREEYGISTTYLKSNKEIILKLHKEIGLHNVIDQLEAMNYFHFDQELKSKYLRQSKFKKLIKNIESKCNIIETEQQSEIRETINKDLNFDCSELFNILKKQSVLIYREDKVKYEAIQREKIIWNLFPYIEFENNPDCNVLLVTIHKVLSGFFNGKTDIKLTSIEDKIIFLDEFDFLEADVLKILCDEPSIINPLEFVSIFYQNFKHWSKADFWNINAELKTVKEKFEDVLLYIDESCEKYNIGLMNVFDFRLSENTNTIQANVLFQTNQIITPKPFFLREEKNSWVIESNLPESSISPRILFNILTISTGKIIGVFNYFKHNPNLVNEI…	Unclassified	-	-	-	-
WP_047874410.1	1 member(s), 1 organism(s)	g-proteobacteria	g-proteobacteria	hypothetical protein [Photobacterium aphoticum]	268	0.42	2e-69	16.26%	1161	WP_047874410.1	MSALLETYLKMAGPERCQSKDGFLAIIDAQTGLGKTYQATELQLEHLIADSKITLIYSTNLRVNVKDAYEALLDRIDSKVALDCSQKEELKRNVIWIPAQETAIAELSAEDWSAIFEVLEIQQKREVKTVIDKIALINQAKSSGNTSVFNDELRALYSKVFTLLKTFLRGGEIKDATLNDVLDRIFPARRIDKGKTQVLFLTTSKLLYPWHGIDKSYRVSDFLNNSLLILDEFDRQQSEFLTHLINTVSDYDIIALTRKFYSSFDSFKIHGSSEFNGIDKCFDRFRCALEDYKDKWHVNYRPFITDATIQQGSENQNRVFTLLSDRMSIHAINFKHEELKSQINPASGSHEIGSGGTESAIQFVNNGAQLVRIFCNGMLSAILKLKKNLEELGDSKNYT…	DdmD-like	>WP_047874528.1|hypothetical protein	MSRSLTTLIDLTFDFEALSQKYVIYKASLDKSMGKVDYAKQLSLVERSSTPKALIRHSGYYWVLRDKQDKAKPESAYIAFERVKFEDCDLLLLGRLFVRALGKVAPSTFFSGLGDTFLFVESDKFFEHTVYKCLKFDLKESVRFNSLFISMDGTTFSPIETAYKPAGYIEKQAKFEFDMESGLLRRNPKGKLIVHSPGKKKFTTNAIDISGQEPISLQKTKTGAIYQFVELMNKHFSGCLSLQLKPIEASWREHYKKRDVEKVYQRIYQVIDDAGGLQVANASLKDDGFEKLKSHQWPVQVEFVEAVDIDARKPLLVVLDSAEDYEKAGLPDPKSGFYSSDRVTQSIYNSTITSVRPKAKGNELSPIIDAVVKEMAIKQECLKRQFLIQELQGSYWFVE…	657	DdmE-like
WP_130024265.1	1 member(s), 1 organism(s)	CFB group bacteria	Bacteroidota	hypothetical protein [Emticicia agri]	268	0.59	2e-69	14.24%	1208	WP_130024265.1	MNFNYSDYYFLDSFKKKAGFKPVYGPTGLGKTYGIKELIKRVLAESPDQKFIYITNRHALIQELNKDLLEIGIAHDFETCYLKTDIEIIRELFTNNELIIILRRLVNKDFFRFNIFLGDNSKESLIHYFDNKVKILSEYENDLKSLKNQHILKDEVEKIYSILVRNLKEQFFQFKKSNIQKLQASFLNDPDIWKLFPYIKFENDTHSKVLLGTVQKFCRGFFNGKRDLKLHDLKHPTENEIFLIFMDEFDFLENEILEILSEEPQLQNSIEFIRFFMEDFEDWSKGEFWNKDKDLLFVKEQMQKTYDFLESQIKENKFYFPKLRKFIFNNDEFQDAEKQRFILFQNNRTVLSETFYLEQVKLGRKAFKIVKDRNENTVDTYAFFSMIKSATEQLLQTFD…	Unclassified	>WP_130024264.1|hypothetical protein	MNNSKKHKTATLDTTTLIIDFQNSDFQKLTSQLQIWEYILPKHIPTTGSDYTKLHIWARNETNKPYYLHAQTFRLYVIYEVKENVEELLWGEQQLDKKQLSDLYKQDILHCILKVLMAHFVHQTQKFVSNNNFYLLVKTYSSGKGNSYADVLKISPKLNIQKDSDNRENGLFELLVSDTGTRLKRNEFSKRDQRKVPFSFVELPNGQISFKQLKTKGIEQDQLIYEENTSVDHKTKIRFHSIESVEAYEKSRNYLLETFCKGFLNYLQALGFNVSTKQLHLEQKEKHLNEKILSYQRFDIKVIDKRFNQNQSFLSIINLLNKTEYGIKFIASTESKAEKDDVVLILMDYSQGDCEQDGVLPNRIEDDGYKIIKKTGFTISQGFCINKNTFLKKDEKLSL…	719	Unclassified
WP_264726415.1	1 member(s), 1 organism(s)	g-proteobacteria	g-proteobacteria	hypothetical protein [Shewanella subflava]	267	0.46	5e-69	16.82%	1156	WP_264726415.1	MSALLHTYLEIAGPGTCQSKDGFLAIIDAQTGLGKTYQATELQLEHLLADSQITLIYSTNLRVNVMEAYEALLERIDEKATLSDIQKEKLKRNVVWIPAQDTAIAELSVEDWATIFEVLDTQQQREIKTILDKVELLSQAKCSSNTSVFDEELRAQRSKIFTLLKACLKGKEIQGVKINEILDCIFPARRIEQGKTQVLFLTTSKLLYPWHGIDKSYRVSDFLENSLLILDEFDRQQGEFLTHLINTVSDYDIIDLTRKFYSSFDSFRIHGSPEFNGVDQCFDRFRHALKEYQNKWFVNYRPFITDATIQKGSENQRRIFTLLSDRMSIHAINFKHDVLRSQFNHVLSSHEIGPGGSESAIQFINNGAQLVRTFCNGMLSAVLKLKQNLESLEDPKTYT…	DdmD-like	>WP_264726416.1|hypothetical protein	MSRSLTTLIDLTFDFEALSQKYIIYKATLDKSMGKVDYAKQLSLVEQSSAPKALIRHSGYHWVLCDKQKNTKPESAEIAFEHVKFEDCDQLLLGRLFVRALGKVAPNQFFSGLGETYLFVEPDSFFEHTLYKCLKFELKESVRFNSLFISMDGTTFSPIETVYKPTGYIEKQAKFEFDLGSGLLRRNPNGNLIVYSPGNKKFTTNAIDISGQEPISLQKTKTGAIYQFVELMNTHFSGYLSLQLKPIEASWREHYKKRDVEAVYQRIYQVIDNAGGLQVVNASLKEDGYEKLKHQNWPVQVEFIDQTEIDNKKPLLVVLDSAEEYEKAGLSDPKAEFYSLERVSQSIYNSTITSVRLKLKGNELNPIIDAVVKELVIKQECLQGRFGIQHLLGNYWFVE…	656	DdmE-like
MBO5015853.1	1 member(s), 1 organism(s)	CFB group bacteria	Bacteroidota	hypothetical protein [Bacteroidaceae bacterium]	264	0.61	4e-68	13.82%	1161	MBO5015853.1	MYRAIKNYCDDQNITNGLFLIDMPTGFGKTHNVLDYIFETARDDSRSQQKLFFITTLKKNLPKDDLRKRFERAGDIARFREKFLFIDSNADCVIEGLTKELIRSIPDSIKTTDEYKALERDVKFIQNSGVDTKPELRPIVARVKDDLRQKSEPQFRNYVSTLICNQFPTVQARLQAIRTSREWQWLGELYPAVFTRDRQIIFMSIDKFLARNSTIVEPSYMFYNSDIINDAIIFIDEFDATKETLLKNIIQNGLRDRIDYLELFRDIYAALQTKSFPTVLTTPSQRRLDSDYKGKTLQSIIDGFRERAESIHKDYCLQFSHKTSTYGTDLNRNFMFQDHRYHSILDGNKNFVTTRRDDIAHINWIDFVEDKPAQDHNNIFVMLGQLRGFVTFFQRGISI…	DdmD-like	>MBO5015852.1|hypothetical protein	MNSPIKTNQLRLSVDYCIFNEQYDVFSVSTSENYFKHGARILDVPSLDNRVCAIRFSGGKTFYAMMTHSPGNLNILKTVLQQDEDADKITISQLKGEDLYSDVITQLLLNGMASSQSRFLRFNNLTGQLYCFHPQWLKHSKKKGQDVIMKVPCLKVNVTRQLRMEATICTFTSVLLRNKITFKRRRFEEYPQYILSVHNTLRRKLEQDTATGYIQRQTDNDRADIPFIDFQSIARFEQSKMGVIWQVISDFNTKYDGLAHLSFEETTSYTALDYDRNSSKEDKQAVRTALSEASVRLVDVIGDEYSSVFCENISELFSARYGISVPIGKKVTKGHLNVRVIHNKAYYEGGHDPHDDEFDDAAVQHITLEDFADNCETAISTIVHELLIKQDLQNGRISL…	599	DdmE-like
WP_192015665.1	1 member(s), 1 organism(s)	g-proteobacteria	g-proteobacteria	hypothetical protein [Photobacterium arenosum]	263	0.42	5e-68	16.14%	1160	WP_192015665.1	MSALLETYLEMAGPETCQSKDGFLAIIDAQTGLGKTYQATELQLAHLIADSKITLIYSTNLRVNVKEAYEALLDRIDSKAALSEERKAELKRNVIWIPAQDTAIAELSEEDWATIFEVLDVQQQRDVKSILDKVTLLNQAKNSTHTSVFDDELRAQHGKIFIQLKACLRGMELKDVKLNDVLDRIFPARRIDQEKTQVLFLTTSKLLYPWHGIEKSYRVSDFLNNSLLILDEFDRQQSEFLTHLINTVSDYDIIALTRKFYSSFDSFRIHGSSEFDGVDKCFDRFRSALEDYKDKWQVHYRPYITDATIQTGGENQNRIFTLLSDRMSIHAINFKHEELKSQISHALGSHEIGPGGTESAIQFVNNGAQLVRTFCNGMLSAILKLKKNLENTEDPKTYT…	DdmD-like	>WP_192015666.1|hypothetical protein	MSRSLTTLIDLTFDFEALSQKYVIYKASLDKSMGKVDYAKQLSLVERASTPKALIRHSGYHWILRDKQGNPKPESAEIAFERVEFEDCDQLLLGRLFVRALGKVAPSMFFSGLGETFLFVEADKFFEHSVYKCLKFDLKESVRFNSLFIAMDGTTFSPIETVYKPPGYIEKQAKFEFDMESGLLRRNPKGNLIVHSPGKKKFTTNAIDISGQEPISLQKTKTGAIYQFVDLMNKHFLGGLTLQLKPIEASWREHYKKRDVEKVYQRIYQVINDAGGLQVANASLKHDGFDKLKLQQWPVLVEFTEVLDIDARKPLLVVVDSAEDYEKAGLSDPKSSFYSLDRVTQSVYNSTITSVRPKSKGNELSPIIDAIVKEIAIKQECLQHQFLIQELDGNYWFVE…	657	DdmE-like
WP_258500949.1	7 member(s), 4 organism(s)	g-proteobacteria	g-proteobacteria	hypothetical protein [Vibrio alginolyticus]	261	0.43	3e-67	16.08%	1160	WP_258500949.1	MSALLETYLDMAGPEACQSKDGFLAIIDAQTGLGKTYQATELQLAHLIADSKLTLIYSTNLRVNVKEAYEALLERIDSKSALSEARKAELKRNVIWIPAQDTAIAELSEGDWATIFEELDLQQQRDVKTILDKVSLLNQAKSSSNTSVFDEDLRAQHSKVFTMLKTYLKGKDINNAALNGVLDRIFPARRIDQEKTQVLFLTTSKLLYPWHSIDKSYRISDFLDNSLLILDEFDRQQSEFLTHLINTVSDYDIIALTRKFYSSFDSFKIHGSPEFNGVDQCFDRFRNALADHKAKWHVNYRPFITAATIQKGSENQNRIFTLLSDRMSIHAINFKHEELKSQINHASGSHEIGPEGTESAIQFVNNGAQLVRTFCNGMLSAILKLKKNLEKLGDSRVYT…	DdmD-like	>WP_258500950.1|hypothetical protein	MIYKASLDKSKEYTGYAQQLSIVERASTPKALIKHSGYYWVLRDKQDNTKPESADIAFERVKFEDCDQLMLGRLFVRALGKVAPSEFFSGLGETFLFVETDKFFEHTVYKCLKFDLKESVRFNALFISMDGTTFSPIETAFKPAGAIEKMSKFEFDMGSGLLRRNPKGNLIEHSPGKGKFTTNAIDISGQEPLSLQKTKTGAIYQFVDLMNQHFSGCLSLQLKPIEATWREHYKKRDVEKVYQRIYQVIDDAGGLQIANASLKDEGFEKLKPQQWPVKVEFVEVAHIDARKPLLVVLDTAEDYEKAGLADPKTGFYASDRVTQSVYNSTITSVRPKAKGNALSPIIDALVKEIAIKQECLERKFLIQELNGNYWFVEREDPKFGNKDPIFRILKCNNGR…	636	DdmE-like	A0A7Y3YVF3_icn3d	630/636
WP_065584199.1	4 member(s), 3 organism(s)	g-proteobacteria	g-proteobacteria	hypothetical protein [Vibrio sp. ZF57]	260	0.42	9e-67	15.32%	1163	WP_065584199.1	MSALLETYLEMAGPETCQSKDGFLAIVDAQTGLGKTYQATELQLEHLIADSKITLIYSTNLRLNVKEAYNSLLDRIDDRATLSSLQKEELKRNVIWIPAQDTCIAELSDEDWATIFETLDIQQQREVKTILDKVELLNQAKNSSNTAVFDEDLRDQHRKIFTLLRACLKGKETLDAKLDEILDRIFPARRIDQGKTQVLFLTTSKLLYPWHGIDKSYRISDFLDNSLLILDEFDRQQSEFLTHLINTVSDYDIIALTRKFYSSFDSFRIHGAPEFDGVDKCFDRFRNALAEYKDKWFVSYRPFITDATIQKGSENQNRIFTLLSDRMSIHAINFRHEVLKSQINHALVSHEIGPGGAESAIQFVNNGAQLVRTFCNGMLSAILKLKKNLESSEDPKTYT…	DdmD-like	>WP_065584198.1|hypothetical protein	MSRSLTTLIELTFNFEALSQKYVIYKVSLDKNMGKVDYAKQLSLVERACKPKALIRHSRYYWVLLEKQEKNKPESVDIAFERVQFEDCDLLLLGRLFVRAIGKVTPSQFFSGLGETFLFVEPDKFFEHTVYKCLKFELKESVRFNSLFISMDGTTFSPIETVYKSPSYIEKQAKFEFDTESGLLRRNPKGNLIVHSPGKKKFTTNAIDITGQEPISLQKTKTGAIYQFVDLMNTYFSGYVSMQLKPIEASWREHYNKRDVENVYRRIYQVIDDAGGLQVVNASLKEDGFEKLKHQQWPVQIDFIETVDIDARKPLLVVLDTAESYEKFDLTDPKASFYTTDRVTQSIYNSTITSVRPKAKGDALSPIIDAVVKEMAIKQECLKGEFLIQTLKDNYWFVE…	656	DdmE-like
WP_077771675.1	10 member(s), 5 organism(s)	g-proteobacteria	g-proteobacteria	hypothetical protein [Salinivibrio sharmensis]	258	0.42	4e-66	16.24%	1160	WP_077771675.1	MSALFETYLEMAGPETCQSKDGFLAIIDAQTGLGKTYQATELQLAHLIADSKLTLIYATNLRVNVKEAYDALLERVDDKAELSDKQKLELKRNIIWIPSQDTAIAALSEQDWATIFGQLDVQQRKAIQKIRDKVTLLEQAKSSSNTLVFDEELRAQHSKIFSMLKTYLQGKATKDVELNDVLDRIFPARRVDQEKTQVLFLTTSKLLYPWHSLNKSYRVSDFLDNSLLILDEFDRQQSEFLNHLINTVTDYDIIDLTRKIYASFDSFKIHGSPEFRNVDQCFNRFRHALADHKDKWHINYRPFITTATIQQGSENQNRVFTLLSDRMSIHTINFEHEALKSKINHELGSHEIGSEGSESAIQFVNNSARLVRSFCNGMLSAILQLKKNLAKFEDSRTYT…	DdmD-like	>WP_077771676.1|hypothetical protein	MSRSLTTLINLTFDFDALNQKYVIYKASLDKRVGSTGYAHQLSLVERVAKPKALIKHSGYYWILRDQHDKTKPESADIGFERVAFEDCSPLLLGRLFVRALGKVASSEFFSGLGETFLFVEPEKFFEHTVYKCIKFDLKESVRFNALFISMDGTTFSPIETAHKRANTIEKLPKFEFDMETGLLRRNPKGNLIVHSPGKGKFTTNAIDISGKELISLKKTKTGALYHFVDLMNHHFSGCLSMQLKSIKATWRKHYKKCDVENVYQRIYQVIDNHGGLQVVNASLKEEGFERLKQQRWPVKIEFLDSEASIDASKPLLVVLDSPEDYDKAGRSDPKASFYSEHRVTQSIYNVTITSVRNKTKGNALSPIIDALVKEMAIKQECLAQQFFIQELQGVYWFV…	658	DdmE-like
WP_095465343.1	11 member(s), 3 organism(s)	g-proteobacteria	g-proteobacteria	hypothetical protein [Vibrio cholerae]	257	0.75	8e-66	14.36%	1160	WP_095465343.1	MSALLETYLDMAGPSVCQSKEGFLAIIDAQTGLGKTYQATGLQLEHLIADSKKTLIYSTNLRVNVKEAYQALFDRIDGHPLLNESQKALYKRNVILIPAQDTSIAELSSEDWPFIFEALELPQQKEIKAILDKAALLQQAKSINNTTVFDEELRTEYGHAFNLLRSYFKNKEINNPVLDSILDRIFSARRIVQDQTQVLFLTTSKLLYPWHGIEKTYRISDFLDNSLLILDEFDRQQSEFLTHLINTVSDYDIIALTRKFYSSFDSFKIHGSSEFDGVDKCFDRFRNSLADYKGKWHVQYRPFITAETIQRGSENQHRIFTLLSDRMSIHAINFKHEELKSQIDHTLGSHEIGPDGTESAIQFINNGAQLVRTFCNGMLSAILKLKMNLEKLGDPRVYT…	DdmD-like	>WP_095465342.1|hypothetical protein	MSQSLTTLIDLTFNFDVLSQKYVIYKASLDKSKGDAGYAQQLSLVDQASTPKALIKHSGYYWVLRDNEDKAKPTSPDIAFERVKFEDCEPLLLGRLFVRALGKVAPSQFFSGLGETFLFVESDKFFEHTVYKCLKFDLKESVRFNSLFISIDGTTFAPIEAAYKPEGVIERQPKFEFDIQSGLLRRNPKGNLIEHSPGKGKFTTNAIDISGQEPISLQKTKTGAIYQFVELINQHFSGCLSLQLKPINASWREHYKKRDVEKVYQRIYQVLDDAGGLQIVNAALKEEGFEKLKLQRWPVHVEFIEHADINVKKPLLVVVDSAEEYQKAGLSDPKLGFYSSDRVTQSVYNSTITSLRPKAKGNELSPIIDALVKEIAIKQECLQRQFLIQELQGHYWFVE…	657	DdmE-like
WP_022933314.1	1 member(s), 1 organism(s)	spirochetes	Spirochaetota	hypothetical protein [Treponema bryantii]	255	0.44	3e-65	14.85%	1161	WP_022933314.1	MKKLDDIINEYAFEKMTNNGLLLIPLPTGAGKSYTVFEFIHKTLTQSDRKDKIIFVTTLKKNLQLDSLKERFSENEMEIFNSKVLIMKSYLDCVLDKLLTIDVPAPMSETREYKYLKQAVEFCKKFEDSRDFQIQDNVQEKKKEIGETYERNFRRKIKALLETEIKAKYAKNVSYKYRLDFVKSSERWSWILELYPQILTKEKQVFMMSMDKFLLRNDPIIDKKYYIYKELAKDAIVFIDEFDATKDTILDRLIENATKGRIDYVSAYKLIYDRLLQDDFPTDMTVPSQKQLESKNKGFGEDKINAVIPGWKKRAQEIYDRFNMKYIFKNSDTEVFGSAFLFQDVHSMAVTNQVDQHHIAFKFNEEKRINEILYTKAKEKNKELKDFMYMIKDVRGFLK…	DdmD-like	>WP_022933315.1|hypothetical protein	MAKVFINKIDLTKSKIDYDKINSIYDFYLIENKSLNFKISAKILDEPTLTPDVLAIQFTSGNSFIVMLKKNILNESRIVNIINAYNQENNDSLCKKKLSVPFSDYPHSLLQILFNALAKQYESISNITGKLFYFSEKKANQVYGLELKIDYSYSISLASKTFTKNKEEKKNQSYKKLFVLEPNNTLRIKTDNDKTSELYSLFQFKNTKHSISFANTKTPSLYSSSKTGILQKLVKEFNKEYSGISELVLLQEDDWNKLDVQSSNAQKRDHLRHLKEILKGRTIRIIDKVGDKETFEFANELKLAIENIFLNKKYFLKDQNTVDFSITITDTTCNNDFNLIIIREKKYYEIHKEEHDLHEVSNSVAIQNITFESFPRDKITKLPSEAACIVLLNELIVKK…	635	DdmE-like
MCB9231084.1	1 member(s), 1 organism(s)	CFB group bacteria	Bacteroidota	hypothetical protein [Bacteroidia bacterium]	253	0.74	2e-64	13.88%	1173	MCB9231084.1	MKTYKDIYLRSWSTHKIGIKPILGGTGLGKTSGMIDAITESIQKGEGRKFIYCTYRHNLLQEQEDAFIHKKIGYTYLKSNLDIVVSIFKGKKEKVIFETLSKSGLFNYEAQSQKNESKGKGIDHISNLFNSRLKLIQELEDPTLKDLVSKEMERLAGDFLKFFKNSLKKVRKNNKKLYQNLLLSPIIWELFPYIQFENDPNTRVLLGTIHKFLYGFFDGNQELKITSLKENIIYLDEFDFLEPEILKILSGGPGLQNLIEFVRFFYEDFDYWADKGFWQENPDYQIIWQKLSLIKRFLDEKLKILGFSFPQIRHFRMRDGEFVESEKIRLFQTNKSMVSKKFFLEEENNSWYIREKETKESKIPQELFFILNSARDKILGAFNAFHLNITLIEDIIAFI…	Unclassified	>MCB9231085.1|hypothetical protein	MKPKGTGKTANNPTTAFIFDKNQSDFSEFSSNFQILKYRIPWMKGNKEAQHALMHNWAKGNISSPYYLHSPKKELYILLPNDSVNTLINCEGTPLFAEKLKPWNVYSDILIKLVLAEYFSKSPSFISSEKFFLFAKAEKGQKYALVYCIRLAKKRSENFSDEFIVQGFATRFKKVTLEEYLTYYSRKQVPYGIEFHRNKQVFLRQLKVSEISQHKGGIFLHLPPKWEKSSMSFHSVDSLNKFNLSRGALLQSFIDSFISHLKAHGISASQRKAKLIQVSSSYQTATINLKGFKVGLIDARFNPSFPLNEMVTLPENLIKNVSLVPKTLDRFEKDLPLLFAMDYGKNAFEEGGILAGKSDPYFTLKSNPDFSKIPTQGLKIEDLDRRQNGNQFESKTFKN…	709	Unclassified
WP_029855874.1	22 member(s), 2 organism(s)	g-proteobacteria	g-proteobacteria	hypothetical protein [Vibrio parahaemolyticus]	252	0.43	2e-64	15.36%	1160	WP_029855874.1	MSALLETYLEMAGPETCQSKSGFLAIIDAPTGLGKTYQATELQLEHLCTDSKITLIYSTNLRVNVKEAYEALLDRIDGNASLNASQREQLKRNVIWIPAQDTVIADLSIEDWATIFEMLDIQQQKEIKTILDKVELLNQAKSSSNTSVFDEDLRAQRSKIFTLLKACLKGKEIQDVQSNEIIDRIFPARRIDQDKTQVLFLTTSKLLYPWHSIDKSYRISDFLDNSLLILDEFDRQQSEFLAHLINTVSDYDIIALTRKFYSSFDSFKIHGSPEFNGVDKCFDRFRNALAEYKDKWFVNYRPFITDATIQKGSENQNRIFTLLSDRMSIHAINFKHEVLKSQINHALGSHEIGPGGTESAIQFVNNGAQLVRTFCNGMLSAILKLKKNLESLEDPKTYT…	DdmD-like	>WP_029855875.1|hypothetical protein	MSRSLTTLIDLTFNFEALNQKYIIYKASLDSNMGRVDYAKQLSIVEQASMPMALIKHSGNYWVLRDIQDKIKPESADVAFERVKFEDCDQLLLGRLLVRSLGKVAPSQFFSGLGETFLFVEPDKFFEHTVYKCLKFDLKESVRFNSLFISMDGTTFSPIETVYKPTNYIEKQPKFEFDMESGLLRRNPEGNLIVYSPGKKKFTTNAIDITGQEPISLQKTKTGAIYQFVELMNTHFSGCLSLQLKPIEASWREHYKKSDVEKVYQRIYQVIDGAGGLQVVNASLKEDGFEKLKLQNWPVQVEFIKPTEINNKKPLLVVLDSAEEYEKAGLSDPKADFYLSGRVTQSVYNSTITSVRPKVKGNELRPIIDAVVKEIAIKQECLQRQFLIQELSGNYWFIE…	656	DdmE-like
WP_069670369.1	1 member(s), 1 organism(s)	g-proteobacteria	g-proteobacteria	hypothetical protein [Shewanella colwelliana]	251	0.43	5e-64	15.56%	1160	WP_069670369.1	MSALLETYLEMAGPETCQSKEGFLAIVDAQTGLGKTYQATELQLEHLIADSKITLIYSTNLRLNVKEAYEALLDRIDRKVALSASQKAELKRNVIWIPAQDTSIAELTVEDWATIFEILDIQQQREVKTIFDKVELLKQAKSSSNTVMFDEDLRAQRSKIFTLLKACLKGKEIQEPKLNDVLDRIFPARRIDHDKTQVLFLTTSKLLYPWHGINKSYRISDFIDNSLLILDEFDRQQVEFLNHLINTVSDYDVIALTRKFYSSFDSFKIHGSPEFNGVDKCFDRFRNALLDYKDKWFINYRPFITDATIHQGSENQNRIFTLLSDRMSIHAINFKHEALSSNINHALGSHEIGPSGTESAIQFVNNGAQLVRVFCNGMLSAVLKLKNNLESLDTPKIYT…	DdmD-like	>WP_069670368.1|hypothetical protein	MSRSLTTLIDLTFDFNALNQKYAIYKASLDKSMGKIDYAKQLSIVERSSTPKALIKHSGNYWVLRDKQDNPILESAEIAFERVQFEDCDQLLLGRLFVRALGKVASSQFFSGLGETFLFVEPDKFLEHTVYKCLKFELRDSVRFKSLFISMDGTTFSPIETVYKPPGYIEKQAKFEFDMESGLLRRNAKGNLIVHSPGKKKFTTNAIDITGQEPISLQKTKTGAIYQFVNLMNIHFSGCLSLQLKPIEASWREHYKKSYVEKVYQRIYQVIDDAGGLQIMNASLRKDGFSKLKLQQWPVQVEFIEAEDIDARKPLLVILDSAEDYEKAGLTDPKSGFYSSERTTQSIYNSTITNVRPKTKGNELSPIIDAVVKEMAIKQECLQGQFLIQKLEGNYWFVE…	656	DdmE-like
WP_154497282.1	1 member(s), 1 organism(s)	firmicutes	Bacillota	hypothetical protein [Waltera intestinalis]	251	0.61	5e-64	13.76%	1160	WP_154497282.1	MYDIIKRYVENENENGLLLVDMPTGSGKTYSAIEFIYNSCMNPDNKDRKYIFVTTLKKNLPYEDLRKRFIESGNEELCQEKVLVIDSNMDSVVDGWSADVERAIPFEIKRCDEYKDFQRDLSFVKKQRDDKSSMMREFLSSIESNLREKTEPRFRRLVSDYLGKEYTTVEQRIYAIKTDKRWQWLGKLYPAVFTKDRQVLLLSMDKFLSRNTTIVEPSYMFYNSDVIKNAVIFIDEFDATKDTILKRIIDNGLHDKVNYIELFKDIYAALHTDEFPTVLTTPSKERMEGKYRAQTLESVVEGIKEKADYIYTTYSLQFKHRTLGELSDTYQNYLFQDHQFHSILNANNSYITMHSDAGQKINSIGFSQKKPIKENNNIQTMLGQLRGFIAYFQGAVNIL…	DdmD-like	>WP_154497280.1|hypothetical protein	MSSSIKTNQLVCFIDRKQFADCYDVYYLETIDKYIKRGAYILDVAELDYDIKSIKFESGKRVYLLLQKNPDNKDKLKSLLLGIEDGDKYSIGKVDVSELSDDIIVQLLLNALGSYDSEFLKFNNLTGHLYCFHTDWIKHGKEKNADVIWRVPCLELSVTKEMCLNLNVRTFTSELLRNRITFTKKKFEDYPKYVFAANNTLRRRLKDDNEICFIMRQIDGTKTEIPFLDLQNIAKFQHTKMGVLNSVLNTFNEKYSDMCKIEFACKEISSRLDYSKSVQKENAKRIKDVLEEKGVQLIDQIGDEYSAIFTDNIKSLLESKYDIRPTIGKRVSKDKLNIMIIHNAEYYNGVNDPHDKAYKDAAVQHITFEDFSDSSEFAIATVIHEIIIKKDIQERKLSL…	601	DdmE-like
WP_102317504.1	1 member(s), 1 organism(s)	g-proteobacteria	g-proteobacteria	hypothetical protein [Enterovibrio norvegicus]	251	0.43	6e-64	16.13%	1160	WP_102317504.1	MSALFETYLEMAGPAVCQSKEGFLAIIDAQTGLGKTYQATELQFEHLLADSKVTLIYSTNLRVNVKEAYQALLERIDGNTDLSSSKRALFKRNVILIPAQDTSIAELSSDDWSTIFGTLDLPQQKEIKAILDKVTLLQQAKSSSNTAVFDEELRAQHSKVFTLLRTYLRDKEIDDTSLDDILDRTFPARRIDQEQTQVLFLTTSKLLYPWHSIDKSYRISDFLDNSLLILDEFDRQQSEFLTHLINTVSDYDIVALTRKFYSSFDSFKIHGEPELKGVDKCFERFRSALEEYKAKWQAHYRPFITDATIQKGTENQNRIFTLLSDRMSIHAINFKHEDLMSHINHTSGSHEIGPGGTESAIQFVNNGAQLVRTFCNGMLSAVLTLKKNIESSADPKTYT…	DdmD-like	>WP_102317505.1|hypothetical protein	MSRSLTTLIDLTFGFEALSQKYVIYKASLNKSMGKVDYARQLSLVERASAPKALIRHSRYHWVLLDKQDNTKPESADIAFERVRFEDCDQLLLGRLFVRALGKVAPSEFFSGLGETFLFVEPDTFFEHTVYKCLKFDLKESVRFNALFIAMDGTTFSPIETAYKPASVIEKQPKFGFDMESGLLRRNPRGNLIEHSPGKKKFTTSAIDISGQEPISLQKTKTGAIYQFVELMNQHFSGYLSLQLKPIEATWREHYKKRDVEKVYQRIYQVIDAAGGLQIANASLKDEGFEKLKQQQWPVKVEFVEAVDIDARKPLLVVVDTAEDYEKAGLADPKSGFYVSDRVTQSVYNATITSVRPKAKGNALNPIIDALVKEIAIKQECLECKFLIQELKGNYWFVE…	656	DdmE-like
MCB9352096.1	2 member(s), 2 organism(s)	CFB group bacteria	Bacteroidota	hypothetical protein [Lewinellaceae bacterium]	250	0.59	8e-64	15.89%	1155	MCB9352096.1	MESKKPTAKRQQTLKDILLNHCQDASRLNGLLLLTLPTGFGKTHYVLEYMADHIRQRFGQRVWFITNLKKNLPVEELKQRVGEDLFNREVLLLSSYSDQVLHFLKHHDIPDSVKGQLRAFAPLCKAAEAFRNAPAHPEFKQFLQKQLTEKELVFRKELKGFLKPYFQGAASMEERLRVLRATPELRWVEVLYPSVQFFEKSVFFCTIDKFYLYVDTVIGPNIQITNPKFIEGSIVFIDEFDATKQNVKRAIIENAIRFNQDILGLFIQIFYGVRSRKLPVSQINGAPKRRLDYLKGKFDKLTDEAWRIYSEYEFQSHFYHEGTDGANRAFLFHDFEYHTVFEGSGKGKKPGFLARYYDKDDQVNYIRIENNRPETDNENLLFLLNDLRSFIHLFSFFVL…	DdmD-like	>MCB9352095.1|hypothetical protein	MPNLFFNQFILDVNHDLLNRDFVILRFSRDKGYLSYHDLAFMDRLLAKPGLGALSVCFDWGQEAYALYDKKLLGASPQEFVRQLEMEDACGWNPYTPIR	99	-
MCB9053318.1	1 member(s), 1 organism(s)	CFB group bacteria	Bacteroidota	hypothetical protein [Lewinellaceae bacterium]	247	0.59	7e-63	15.24%	1155	MCB9053318.1	MEGKKPTAKRQLTLKDILFNHCQDASRPNGLLLLTLPTGFGKTYYVLEYMAEHIRQKLPQRVWFITNLKKNLPVEELKQRVGEDLFNREVLLLSSYSDQVLHFLKHHDIPDSVKGNFRTFEPLRKAAEALRNAPAHPEFKQYLQEQLSLKELVFRKELKGFLKPYFQGATSFEERLRVLRATPELRWVEILYPSVQFFEKKAFFCTIDKFYLYVDTVIGPNIQITNPKYIGGNMVFIDEFDATKQNIKRAIIENAIRFNQDILGLFIQIFYGVQSRKLPVSRINRAARKRLDYLKGKFDKLTEEAWRIYSEYQFQSHFYHKGTDGANRAFLFHDFEYHTVFEGGEKGKKPGFLARHYDKDDLVNYIRIEHGRPETDNKNLLFLLNDLRSFIHLFSFFVL…	DdmD-like	>MCB9053317.1|hypothetical protein	MPNFFFNQFVLDVNHDKINQDFLILRFSRGKGYLSYRNLAFLDRLLAEPGQGALSVCFDWGNEAYALYERKVPGASGHELIRQLELEDDLRVEPIYSESIRWEHKLFQLFLNACAGSENPRYRYNNLTGKLYITSPDGKFFNPKGQSRVALEARVLPRHVISLDTVTFTALSRYDDLAQDDWGKECPKRKKKLRDIEKYIFDPRHSTFRRCFEEEKVKAADKYVRMRPPRRLRKGKQKNRIDFFSLNPKVYPHTKIALLNELLFDAFYPRFGAYFTLEQKLITDGFNSVQFKPADESFSGLAEAPARLIDNVGDPVKLKEIRTILHQEYGLQPRLTKKIKPGCLNLQFNHDAEYYGLEKAEKDPYQESTLECAVQNFTLQQYLKNGKNQLFKTLQEGHI…	705	DdmE-like
WP_220111511.1	1 member(s), 1 organism(s)	g-proteobacteria	g-proteobacteria	hypothetical protein [Shewanella nanhaiensis]	245	0.45	3e-62	15.09%	1162	WP_220111511.1	MSALFNTYVEMAGPSACVLDEGFLALVDAQTGLGKTYQVIELQLEHLISDSTKTLIYATNLRVNVKEAYEDLSQRIDNHKTLSKKQKARLKRNVILIPAQETCIRELTCDDWNIVFNILDVHERREIKKALDKVELIEQAKAGSNSIAFDDELRNRYGAIFTSLKSYLRKKSDCGDDVNDVLNRIFPARMIDKGQTQVLFMTTSKLLYPWHGIHSTYRISDFLENSLLVLDEFDRQQGEFLTHLINTVSDYDIIVLTRKFYASFDSFKIQGSPEFKGVDKCFDSFRLSLQNHKSKWKVNLRPYITNATVQKGSEYHNRIFTLLSDRMSIHAINFKHEELRSKVDLVNGSHEIGPNGEDSAIQFVNNGAQLVRAFCNGMLSAVLTLKTNIEKSGDTRAYT…	DdmD-like	>WP_220111512.1|hypothetical protein	MSRSLTTLVDLKFNYPALNLRYLIYRVSLDKKNGKQDYAGQLSFIDREVSPQALIRHSGYYWILVDIDKKVSSTSAKVSFEQVKFEDCDTLSLGRLLIRALGKVAPDEFFSGLGETYLFVEPDKFFEHIVYKCLKFDLMESVRFDSLFIDMAGVTFSPIEAVYKAKYQIDKAPKFEFQNSTGLLRRNPKGNLMVYSPGNKKFTTYAIDISGQKPISLLKTKTGAIYQFVKLMNKHFCDVLELKLKPIEADWREHYQKKDIEKVYRKIYDVIDLAGGCQVVNASMHSNGFERLKAEQCPVKVEFVDGDIFDKTKPTLVVLDPAKEYEGAGKVDPKQSYYSKDTAVQSVYNSTIISQRPNKNGTELQPLIDTWVKELAIKQECLHGQFSIQEFVEGYWFVE…	651	DdmE-like
MBX7090303.1	1 member(s), 1 organism(s)	CFB group bacteria	Bacteroidota	DEAD/DEAH box helicase family protein [Cyclobacteriaceae bacterium]	241	0.64	8e-61	13.43%	1202	MBX7090303.1	MELHYKDYYLRTIQEHNVGLKLVLGGTGLGKTFGYRQAVTEYLTSDIANKKKCIYITNRHNLIAQQVKQFRAASINCCYLKNNREIIIGLLESNEFSEIVSELEKKDFFKYDELLKNKHQRTNHIKKLVSSIGGKLELIESQKDKKSSIIKTLGNEIDFDCNELFKIFKSQMILISRNEPDLHQRLLANKFVWKLFPYVEFENNPDANILLVTIHKVLMGFFDGKKDIKIASIENKIIFLDEFDFLEQEILKILCDEPTVINPLEFVRIFYEKFKHWSKADFWNHDKKTQETREKFNEVINFIEDQAAKKGITFPQVVDFRVSNDKDEKEAPGTYLLFQTNEIITPRPFFLHEKDFSWFIQLEKTKDTVSPYQLFNILAIATNKILGVFHYYLKDVNHT…	Unclassified	>MBX7090304.1|hypothetical protein	MKQKMSKTSSLIIDLKNSSFEKLRNEFSVCQFHLPSSIKEKSNAFPYLHNWAKDSLDLPYYLNLPDKRLYVLKPLSSTMPDLEFENVGLRSEPFNDWSNPMKTHVILKLLTARYFEIQGTFVSNDKFYLYASTNRSNSWATVLKVEISHNYKNRESFEFFVKDEATRLKAISHEEFEKYHSRDIIYGQSINEGQSYFKQLKRKEIRGFTGKLFTKPSSALIKNTKAKIHFHSILDSESHESSKGFLLERFVSNFLNFINDYGIKAYQKELKLSKVLLHKEVAQLVVSNIDITLVDGRKNKQKPLVEYFDSTGNITFNQKSFDLIRPDDRCLFVMDYNSDDFQERFKGEEDPYKSFKSQPELRVNAKQGICVNEKSFDSDLATEPVSSYLNYSGLNSDDL…	699	Unclassified
MBX2956167.1	1 member(s), 1 organism(s)	CFB group bacteria	Bacteroidota	hypothetical protein [Cyclobacteriaceae bacterium]	240	0.5	2e-60	12.70%	1200	MBX2956167.1	MELEYKDYYLRTINQHEQGLKLVLGGTGLGKTHGMREAVKEYLNSEREQKKKLIYVTNRHNLITEQERHFRKAGFKCSYLKGNKEIILTILREKLFDALIENLEASNFFKFDETFKSKSKRKAMLKKLIDGIENKLHLLRKSNLQDKSLVNSIDKEIEKDCGELFNFFKSQFIGVARADEKLHERLKSNEFVWKLFPYVEFENNPETNILLVTIHKLLLGFFDGKKDIKIASIENKIIFLDEFDFLEQEIMKILCDEPSILNPLEFVKIFYENFKHWSQAEFWKSTDELQTVREKLNSVIQYIEEAMKKKGLNFPSVIDFRLENNPEGNDKPYMLFQTNEIITPHPFFLKEKNNSWYIQEEKTSESVSPFHLFYILAIATSKILGVFHYFQKNQALVSE…	Unclassified	>MBX2956166.1|hypothetical protein	MNQQICKTSSLLIDLKNSSFKKLKVENSVRQFDLPAYIQDKYNEYAILHNWAKDNLNLPYYLNIPLKKLYVLVPSKETIPELQFDDKKLSSSEFNDYDEQEKLHIIVKLLLAKYFELTESFVSNDKFFLYASMNRNKTWATVLKIDIAHNYRNKESIEFWVKDEATRLRGISEEEQGKYYQKEIIYGQSIRNGQTFFKQLKRKEIKGFGGLLFAKPKTGFVGNTKAKINYHSIFDSTGHEASKAFLLERFITKFLQFLNDYGIKATSKELHLSKVNIERQRAGLDIKNFNVSLVDGRKVKNRDLSEIFESNKEVLFTKKEIEDLQENESCLFVMDYNKEDFEERFKEEEDPYKTFKENAQYKGIAKQGICINENYFEEDASDSETSREDYLTYEGLSEE…	703	Unclassified
MCQ2799933.1	1 member(s), 1 organism(s)	firmicutes	Bacillota	hypothetical protein [Bacilli bacterium]	239	0.8	4e-60	12.67%	1145	MCQ2799933.1	MKESLKTFVNSVGSNGLMLLELPTGFGKTYNVQEYVFDYLMGRIENAPSRIFYLTPLKKNVQDVWTDIRKKFVKEKKIELFDANVLLMKRNAEAVIEHLLDSNPSDDFSKLESYRALRKKVEAYRRHIGEDGIVNEDAKDIAEQIENEYERKFRRDVELIVSKWKDARGYEKRLAKIKKEYPWLLDIYPAMLTKKRKVIITTVDKFFYGNNPIIDKHYRFVVNSITDRALIFIDESDSAKQRLLASMIEECTEYKLDLLRLVRNIHHAMNDDRVSSDLFKQLQTDNPDHTTKASFEKLKKVFQNVYDEHNLELQFKLDDTDSDQFFLFHDYSTMTIVDKKNGKMVSIKRNEARGLNLLSTSGDEENSFVKFIADIHGAINYFITFCNIAAKNYMAYKNN…	DdmD-like	>MCQ2799934.1|hypothetical protein	MKTKTTIINISIDTKAVDDRFDFFSFKTSKKFIAKGARFLDIGEDTKAESIAFDYGVTAFAMFKKNSMKLAELQNKLADADIAARKVSVDELKEHIVVRLLLNSLGNSNYDGFEFNNLTGRLYFFLPDWVAKNGKSVKALDISTTSLPDGRIRLNANACTFTRVSCFKTKPDSRFARYSISINGTMKRVFENDPSYNSEGLFVRKTPSGKKTEIPFIDFSKGRQGSTRVAAIYKVINSFNAKFAGLCSLSFDELEIKEKLDSKRDEDFLERSVSSLSRLGVNVVNLDVNEEDRPDFDRLIENISRFMPGCRITESDSVSNSIPNVVFMHNADYYKENGYDDLYKTLPRNAAVQCVTEEDAGSSSSEAVIKTIIKELAIKQDIIHGRKITLDDWPDYGFA…	584	DdmE-like
WP_294671880.1	1 member(s), 1 organism(s)	firmicutes	Bacillota	hypothetical protein [uncultured Blautia sp.]	238	0.61	5e-60	13.65%	1160	WP_294671880.1	MYNIIKRYVENENQNGLLLIDMPTGSGKTYSAVEFIYDSCMSPDNKDRKYIFVTTLKKNLPYEDFRKRFVESGHEELFQEKILLIDSNMDSVVDGWCQEVERAIPAEIKRCDEYKDFQKDLDFVKKQREDKSSMLREFLPSIEKNLREKTEPRFRRLVSEYLEKNYRTVEKRIYAIKKDKNWQWLGKLYPAVFTKDRQVLLMSMDKFLSRNTTIVEPSYMFCNSDIIKNAVIFIDEFDATKDTILKRIIENGLHDKVDYIELFKDIYAALHTDEFPAVLTVPSKERQDGKYRDQTLESVVAGIKEKADHIYSTYSLQFKHRTLGELSDAYQNYLFQDHQFHSILNANNSYITMHSDTGQKINSIGFSQKKPERAKNNIQTMLGQLRGFITYFQGAVNIL…	DdmD-like	>WP_294671876.1|hypothetical protein	MNTSIKTNQLEYSLNRDKFSEKYDIFCLETSDKYIKRGAYILDAAELCNDIKAIKFESGRKVYLMMYKNPSNKARLKQLLAKVEEGDRFSIVNMNVCDIKDDYLIQLLLNSMGSYDSEYLKFNNLTGYLYCFHSDWIKHGKEKHADVIWKVPCLEIKVSSSMSLELNVRTFTSELLRNRITFSKRKFEDYPKYVFSAKNTLRRRLKEDTETCFIQRQIDGVKTEITFLDLQSKETFEHTKMGVFQNVIAAFNEKFAGICRLGFQSKEVKRRIDYSKSVQKENVKRIKEILEETGVHLVDKIGDDYSALFIKNIKLLLETKYEIAASTGKRVRKDTFNIVLIHNAEYYNGVNDPHDEVYDGVAVQHITFEDFSDNSEFALATVVHEIIVKKDIEEGRITL…	599	DdmE-like
WP_073189628.1	1 member(s), 1 organism(s)	bacteria	Fibrobacterota	hypothetical protein [Fibrobacter sp. UWP2]	237	0.61	1e-59	13.10%	1159	WP_073189628.1	MYNVIKDYCENEKTNGLFLMDLPTGFGKTHNVIQYIFDAVCDEKNKDKKFFFITNLKKNLPEKQLRKLFEKKGRKKEFDQKFLYLNSNAELAIDGYSKNAGIKGKVPPDIWQWDETKFFFQDLDTIIKFRNKKKTEFYESASSIENTFATKIEPDFRHKVERLFKDEIKNVEGRRKAVESDPRWMWLGDLYESTKTYSKQIIILSAKKFVTKNSTIVDSSYLFYTNDIMNNAIVFIDEFDAAKKDFLDNIIEDGIREQVDFIDLFLDIHTILQTKKFQKVISRKSDWYSKRKYGDKPVETIIQGFKDNADEIFEAYNLAFDIRTNRDEDLSKQFLFQDCQYHTITKENKLISISYDDKEDLNVIHLSDEKKNESFANVQMMLSKIRGFINFFQIGVKRL…	DdmD-like	>WP_073189626.1|hypothetical protein	MTPFKTNELKYELNRNTIAEKYDIFLVKKDAKRFNRGSMCLDVPLMEKRVCAVRFDCENTFYVLMDKGENNRALLLNALNQTDEIDKICIPPIRMRDVDDRTLLQLLLNTLGTSSNERLRINNLTGHLYCYNSAWLKKDKDNNIEQVSCLENLVTKDLRLDISVRTFTSGKCRDQIIFTPKHPYESYPKYIFSRFQTMARKPKDSKEEEFIQRQKFHKKYNIPFLNIGKQRESFDNSKMGVVAEITQRFNDKFKGLAHIDFDEIPEYKSIERTRSCINEDKATKAKALENKKIRIIDLVKEASEDFCAKTQEVVEDLCGIKAAIGTNKSKEGLNICVVLDPEKYKDVEDPYSKNYDATVQHITMGGDFKNKSAQLKSVLNELVIKYDIRNKKLSLFDWS…	605	DdmE-like
WP_060999434.1	1 member(s), 1 organism(s)	g-proteobacteria	g-proteobacteria	hypothetical protein [Photobacterium aquimaris]	236	0.43	2e-59	15.86%	1161	WP_060999434.1	MSALLETYLEMAGPETCKSKDGFLAIIDAQTGLGKTYQATELKLEHLIADSKITLIYSTNLRINVKEAYEALLDRIDSKSTLSEEEKEEFKRNVILIPAQDTAIGELSAEDWATIFEILDIQQQKEVKTLLDKVKLLIQIKNSSNTLIFDEEIRTERNKVFTLLKTQLKKKEIQDTNLNEILDRIFPARRIDQEKTQVLFLTTSKLLYPWHSLKKSYRVSDFLDNSLLILDEFDRQQSEFLTHLINTVSDYDIIALTRKFYSSFDSFRIHGTPEFNDVDKCFDRFRKALSEHKEKWFVSYRPFITDATIHEGSENQNQIFTLLSDRMSIHAINFKHELLRSNINHALGCHEIGPGGNESAIQFINNGAQLIKTFCNGMLSAIFKLKKNLESLNDSKNYT…	DdmD-like	>WP_060999432.1|hypothetical protein	MSRSLTTLIDITFDFEALNKNYIVYKVSLGKNLKHVDYARKLSLVERSSKPTALISHSGHYWVLLDKHDKIKFESPDIAFECVAFEDCDKLLLGRLFVRALGKVAPSHFFSGLGETFLFVETDKFFEHTVYKCLKFELKESMRFNSLFISMDGTTFSPLETVYKPAGYIEKQAKFEFDMGSGLLRRHSQGNLIVYSPGNKKFTTNAIDISGQDSISLQKTKTGAIYQFVSLMNTHFSDILSLQLKPIKASWREHYKKRDIEQVYQRIYQVIDSAGGLQVVNASLKENGIEKLKRQKWPVQVEFIKQMDIDSKKPLLVVLDSAKDYEKAGLSDPKAGFYSSDRVTQSIYNSTITSVRPKPKGNELSPIIDTVVKEIAIKQECMQGQFLIQTLKGTYWFVE…	656	DdmE-like
WP_102563349.1	1 member(s), 1 organism(s)	g-proteobacteria	g-proteobacteria	hypothetical protein [Vibrio sp. 10N.286.49.B3]	235	0.44	9e-59	14.46%	1162	WP_102563349.1	MSALLETYSEIAGPEPCNTDQGFLALVDAHTGLGKTHQVFALQVEHLIADSKKTLIYSTNLRENVKKAYNELLQRIESHGSLSAAQKLDLSKNVIFIPAQATCIEFLSDGDWLTISEVLNTQQIRELKSLRDRITLFTQAKESSNNLVVIEDELRRHYQSIYTLLRSYFRGKGSLSNSVEAILDKVFPARRIDTEQTQVLFLTTSKLLYPWHGIERTYRISDLLSNSLLILDEFDRQQSEFLTHLINTVSDYDIITLTRKFYASFDSFIIQGAPEFAGVDKCFDQFRVALDEYKCKWHVQYRPFIADSTIQEGSENQNQVFTLLTDRMSIHAINFKHEDLKSHINNKNGSHEIGPKGDESAIQFINNGAQLVRIFCKAMLSAVVTLKKNIEALPDSKTY…	DdmD-like	>WP_102563348.1|hypothetical protein	MSRSLTSLINLTFNVEALKQKYVIYKVSLNRSNGKIDYAKQLSLIEQASTPKALIRHSRCHWILLDKKDKAKSESAEIAFESVKFEDCDQLLLGRLFVRALGKVAPSHFFSGLGETYLFVEPDKFYEHIVYKCLKFDLKESVRFNSLFISMNGTTFSPIETVYKKPAGYIEQQAKYDFDMESGLLRRNARGNLIVHSPGKKKFTTNAIDISGQELVSLQKTKTGAIFQFIDLMNTHFSGCLSLKLKPINASWREHYKKSDVEKVYQRIYKLIDDAGGLQITNASLKEDGFEKLKRQQWPVQVEFIDAVDLDEKKPLIVVLDSAEDYEKAELADPKSGFYTSERVTQSIYNSTITSVRPKAKGNELSPIIDAVVKEMAIKLECLKGEFLIQKLEGNYWFV…	656	DdmE-like
MDM8520013.1	1 member(s), 1 organism(s)	GNS bacteria	Chloroflexota	DEAD/DEAH box helicase family protein [Anaerolineales bacterium HSG6]	227	0.47	2e-56	14.51%	1192	MDM8520013.1	MSKSNKKITYEDYYTRTIDERSQSDNLMGLKLVVGPTGLGKTFAIPLVIQNQRQKGHKVRYIYTSHRHFLIEEMEKGLDEHDIPSVYLNANDRIVTDFINGSNVELFLNTLDKKYKFFEPTGKTVTDVNELAKNISGIQNEIKRNKPSILRKKNERYLKDACSDFLRLFEVGLKSVDENKHSNLLQNEQIWQLFPYIKFLKDENRPVLLVTVQKLLYGFFDGKSKQSIISLSDKIIFLDEFEVQESVILKAMCAHDGIRNNFEFVRLFHNEVTTQQQLGNLTSDNDSVKIVKQLQTELTRNGYEYPPIFRFTMGEDEFEKKDGKSKIITIFQSRHIIQTTPFYFKKETEAWRIVKPKTGQSVASRQMLYTISRITDEILEFFAELWATGAAGRWQEWID…	Unclassified	>MDM8520014.1|hypothetical protein	MIKNIFTTTTLKVAPDKIRYDEIGKQGYFVEYEIPYSEKRRWDYLHNWYLSTSKYPYFLNPSARRLYVKYPSQANAVNLKYNSQVWTPSPMDIKDPELFHALIKLLVSNFFHQRDIFVSNNDFYLLVYVTLKGNAKVLRINLKQQWKENEHFEFSLQAGATTLPRSKDIKTEDIKKKQINMHGANYLIDSKDGLPVLRRLTPYKVTHKLAQNGIYYKPKNRTINGKLLRTHIRYLDINSDYQIKDEDKKRKPLQRCKIYHMYQFATDLVAYFNQIGIPFYLKPLEYERVVSKKPKKKQGPQIDMSQKTVVLLDDRIRPTIRPDLEPDDFSAETTQRVAEIINSEDWAPQVIVKTKTDLKSDDFVLRLQDNNDPLDFERKFELDDEGNPRLDGDDNQIIS…	777	Unclassified
WP_147353743.1	5 member(s), 4 organism(s)	firmicutes	Bacillota	hypothetical protein [Clostridium sp. AM34-9AC]	228	0.61	2e-56	13.78%	1176	WP_147353743.1	MLFKELKKSDKGEIEMYDIIKRYVDNENKNGLMLIDMPTGSGKTYSAIKYIFDACMDPQNKDRKYIFVTTLKKNLPYDDLQKWFNSIGKSELYQEKVLVIDSNMDSVVDGWSPEVESAIPAEIKKSDEYKNFQRDLSFVKRQREEKTLVMREFLDSIESNLREKTEPRFRRLVSDYLAKEYVTVEQRLYAVKTDKKWQWLGKLYPAVFTRDRQVLFLSMDKLLSRNTTIVEPSYMFYNSDIVKNAVIFIDEFDATKDTILKKIIDNGLHDKVDYIELFKDIYAALHTDDFPTVLTTPSRERRMGAYRNKSLQAIVDDIREKADYIHKTYSLQFKHRTLEEIADSYQNYLFQDHQFHTILNSDNSYIIMQRDLQRKINSIGFSQKKPTKENNNIQTMLGQ…	DdmD-like	>WP_118731484.1|hypothetical protein	MSIKTNSLDYVIDKQKIEEKYDIFCLETSEKYIKRGAYILDVSVMCNDIKAIKFESGRKMLLLMSKNLDNKRKLKELLGEVTDGDKFSVLPVAISELKDHLLIQLLLNALGSYDSEFLKCNNLTGHLYCFHPYWIKRGKEKKEDIIWQVPCLEITVTEKLYVNLAVRTFTSERLKKKISFTKRKFEDYPKYIFSANNTLRRRLKGEEETCFILRQLDDRKTTLPFLEFQSLSKYEQSKMGVLNAVITTFNDKYEGICRLGFRKEPITQRVDYSKTVQRENIKRIKNVLNEKGIHIVDQINDAYSDIFCENIRTLLRQKYEIETTLGKRVSRDKLNIVLIHNAEYYNGVNDPHDKNYEGVAVQHITFENFSDSSEFAIATVMHEVIIKKDLEEKKISLFD…	600	DdmE-like
MCF0214926.1	1 member(s), 1 organism(s)	bacteria	Fibrobacterota	hypothetical protein [Fibrobacteraceae bacterium]	222	0.61	6e-55	12.61%	1149	MCF0214926.1	MKNIIKSYCENELSNGLFLMDLPTGFGKTHNVIQYIYEASLNPDNKDKKYFFITNLKKNLPEKQLRDLFEKNGKKKEFEEKFLYLNSNADIAIDGFTKNPSIYDRVPKDIAAWEETKFFFQDLKDIVKQRRLRQNGEIDFSSSLECTFATKIEREFRHKVEMQLKSEFHKTEDRKTAVKKDERWNWLGDLYESTKTSEKQIIILSAKKFVTKNDTLVETPYLFYANKIMDGSVVFIDEFDATKSDFLDNIIDDGIREQIDFIDLFLNIHSFLQSKKFQKELWRKSNWYQGKKYGNKSVDSIVEGFKDASDEIFEKYNLSYDIRTHRDQDLSKNFLFQDNQYHAITNDNKLISVSLNENEFRNEIRITDEKINDSSVSIQMMLSKVRGFINFFQIGVKRL…	DdmD-like	>MCF0214927.1|hypothetical protein	MTPFKTNQLKYSLDRNALAEIYDIFQVSTDEKKIKYGSNCLDLPLMEKKVVSVRFESGNSFFVLMEKSKENRSLLLNCIKQADDASKLYLPQISFSDVDDRTILQLLLNSLGNAKNPILRINNLTGHLYCYNADWLTKGKDDSIEQVSCLEISISKEMRLTFPVHTFTSIKLKDEIYFSKKKPFESYPRFVFSKFHTLARKTKESKGEEYIQRQKKFHKSDIEFLNLKDASKFEASKMGVVADIILRFNEKFNGLAHLDFENISKYKTLDHAVAQTKEEEIVKRAFLSNKKLRIIDFVKDSKSKKLCEGIIPILETLSGIKPVVGVNKIKDGLNIVLIHKKDWYKNEVDPHSEYKDVSTQHITVDGVFKSKKANIRSVINELIIKDDIKNHKFSLYNWS…	600	DdmE-like
WP_057888194.1	1 member(s), 1 organism(s)	firmicutes	Bacillota	hypothetical protein [Companilactobacillus mindensis]	219	0.59	6e-54	14.81%	1174	WP_057888194.1	MNIEDFYSIIDKVKKGLTIVPLRTGMSKTYSAINFIEDIHSKGISEYKRIVFITNKKNNIPYKELKNIYEQHGNLNLFDKEVLYLESKFDSIIHHLPTRIPHNTCPESFAELREKVDLYISNSSSEEKFEGKINEKEYIKSLIDSDNSLTGEFGLEKKFRFEIKDILNKAVGNNNIASKKELVRNNKDYQWIAKVYPQIFMEDYKVILMNTSKFNAYYDPIIRNSKKILSDELITSDSMIIFDEFDQTKKVFLKNIVDEALRNKGNIFNDFLSFGQNLTQDITNKVPEINADESQKILTGLKSEYESIRNKYYVHKTWFLNSNRNKHGLIFFNGSVTSLINRNSNNRLSNVFDQNDNQVNMEIVKYDSPNTQNNESINLVGAIFSINKFLLHLRTYFLK…	DdmD-like	>WP_057888195.1|hypothetical protein	MQIKEMQVNVLNKKINEINIQRDFDIFVFKKNDTYKKNISFAALSNLKECAISNQYYFVHLISKKNSITLNELKELKIEGFEVSKTEPADLTDTSLFNLFFNMYGSRNFICENDTSSVYGEFYYPIIGQNKDKFFRSAMHVRYLSNNGLNMNVTTFKKVKNNHKKNFKQKMYQWDDPSLVPNRIENNDDAENYWIVGARKDENKNVNFFENANLKKLDDSKVGILNKFINEFNEEFKRYITIGLNNIDEVQQYDIEFNRETFLKRIGRERSFKEINIVDLVKSTQTSENIVKLKSILNDKGIQTTECNTTVPGFNICIIKSEEYFRNHPDQKDTHQESCGEVIVQNITDDNFKMPTRKNSDGEMSLFEEYQVDFKWENNNLLLKVLQELLSKKSIVDER…	713	DdmE-like
WP_214117654.1	1 member(s), 1 organism(s)	e-proteobacteria	Campylobacterota	hypothetical protein [Campylobacter sp. 2018MI10]	218	0.6	1e-53	14.33%	1112	WP_214117654.1	MELFNLQSNGLKLINLPTGFGKTHMMLEYIINHLENNKLERVFVVANQHKLLDYEKFINMLKERGLEKYISKCDKYKSMQEHLYDFIKSDKYYDFINSDDCKTIKKELERAKKDFETNYNLEKEASKHEKKFRKLIKNLDKKTIYQIYPQVDFLNKKVVFLTIHKFLSPFDLVKNQVIFKDDKPYEIKTLNLIDNLQDDIVFIDEFDKSKETIFDYLLNLQDGRECIIELFRVIFSGILQSEKRLETFLKNKLELKQIINSLNNFEKIKELGSEIYKKFNLEYPYKTIDVEENNNFIIQSNRTYISVLGNGKSHIILDFNEERNQVDIKTVNKDESKSTKYNIFELIRSINKFLRQVGFYLENTAAMIEKHAKDIQNDESRIIYDKSNYKYSLAHELMI…	DdmD-like	>WP_214117653.1|hypothetical protein	MKMSFTNKIKYNFYKVDKINVDFDFYKFENTKGYFDSNFLKKNKKVDILSVVYTYGRTWYMMVRKDTNILEIQNNLDKDIKCEKILYEQLPYENIKYQILLNYIPKISKNSDVSNALGKLYYFIKEDGKHIRLINFEINYQKILIFKITTFYPMNKDYEKAKSIIFFHHITKKVLDKDGDGMRKYSEKSFKNASVNFLSIENLEKFKKSKCYYIKRLFDDIKKYLGDYLDFEFLPYLNEQNKNLDKEFNDYEKIKNYKHKNESVKELFKGYKLIINNLEDEAGKPLEFKLKESLSSLFNPNANKILNLNIVYSKDYYKDNDLQDKYKASVNTQHICIDEISINNQQEYDKTLDKITQELLIRKDLVEKRISLINYKEEQNIEIIYIYKQDKKYEFFSMY…	645	DdmE-like
MCH5171569.1	1 member(s), 1 organism(s)	firmicutes	Bacillota	hypothetical protein [Erysipelotrichales bacterium]	217	0.8	3e-53	13.24%	1153	MCH5171569.1	MKTLLNNYCFSEKKGGLLLIDMPTGIGKTHDAIEFIYENYKKAKNKIIFITNLKKNLPIADLQEYFKKDNRLDEFENDVLFLDNNVDTLIDHFDEVKTLIPRDKFNKNGILNNVETCINIIHTLKPALNKRKDMARDIVSKDNTIFIINQAKENLRDKYEKEFRLVIEEVLKIDADGKKRTKAQKLQLIKDDSDYQWISKLYPAVFTDEKKILFMSIDKFLVRNSTIIEPSYNFLDNKSLLNDSIIFIDEFDSSKEIFLNNIIDDCLNTEIGIIELFRIIYSGLETTNFSRLLTEVSKKLFDNINNKKLRYYTPEKILNEFSARAKEIEEKYNLVDFHKLEVSEKEKANFLFQDYQFHTVLNDEKKFVYFENDHKQHINWIKSSNSKKTTEEESLFSLL…	DdmD-like	>MCH5171570.1|nucleotide pyrophosphohydrolase	MKIIKKRIDKFNKDRDWDKFHTPSNLAKSISIEANELLKCFQWNDNEYDIEEVKEELADVMNYCIQMSLVVNVDILEIINEKMDKTEKKYPVDKAKGVSTKYNKL	105	-
WP_055198089.1	1 member(s), 1 organism(s)	g-proteobacteria	g-proteobacteria	hypothetical protein [Pseudoalteromonas sp. P1-8]	213	0.66	4e-52	14.74%	1167	WP_055198089.1	MDSELYKAYICYAGPEAVKQEDGFIVLADAQTGLGKTFQASELELEHLISDSKRKLIYTTNLRVNVTEAYEELIEKVNANPSLSPSQKRQFLKNIILIPSQETSIKQLSEDDWQVLLGEVEGSQYRTISSLRDSIKILSQAAQSLSSYQLNDDLSERHNKLFKTLQTIFKDKFNQKKFSKSSAISRVLSKLFPASRIDDESTQVLFMTTAKLLYPWHALRKNYRLSDVLKNSLIIIDEFDRQQGEFLSHLLRGVKDFDVISLVRRLYSSFQSFLVQGDDEFDGVEDSFIKFREQLAEFDASWQVSLRPYINDKTIQAGVENQNRVFTMLSDRMSLHTINFKHDELMSDIDEFRGAHEIGTGGERSAITFINHASQVVRAFCNAMLGATNKLSNNLRSIE…	DdmD-like	>WP_236702899.1|hypothetical protein	MELSNLFDLYQVSFDSESKKLSWGKRLSQIDKHTSPLGLISHGGKYWILLHKGTDVPRKLPDIGFVRSEFIDCDNLLVTRLLTRALGKLSGERVFSGLGETYFYLETDTFKNETVHKCVSIDIKESLRFSSLFVELKGTVFCPTEIVFKSQAFIEQSPKFSFDMTTGMLNRDKDGAFIVHSPGKGKFTSNAVDISGQKPISLRKSRTGALHHYIELMNREFRGAFNINLKQMSADWRQHYGNAEIRAVYNKIYDVVNAAGGINVVNASLSEEGFLKLKAEDWPVKVNFASSGNVEDKTPTLVVLDSKEEYENAGLEDKKQSFYSPQNVVQSTYNKTIISKGIKALKVLIDTWIKEIAIKLECNNRQFLIQEFKDNYWFVSVEQRYKADPVIYHILKCNG…	640	DdmE-like
WP_286262214.1	1 member(s), 1 organism(s)	g-proteobacteria	g-proteobacteria	hypothetical protein [Thalassotalea atypica]	212	0.63	1e-51	14.95%	1171	WP_286262214.1	MNSELYKAYIDLAGPEAVQKDEGFIALVDAQTGLGKTYQATELQIEHLISDSKKKLIYATNLRVNVKEAYEDLINRINSSSKISSKQKKLVLKNIIHIPSQETSIKLLSEEDWLLLLEEIEGTSFRKVNTLKDSIKILNQAAQTSTNSQLNDDLSDKYRKLFRLVQTIFKDKINKKEISKSSAVYCVLTKIFPACRIDDSSTQVIFMTTAKLLYPWHSLEKNYRISDVLKDSLIIFDEFDRQQGEFLSHLLKDSKEFDVISLVRRLYSSFQSFKVEGDEEFEGVDSSFNKFRSQLKEFNANWNISYRPYITDTTIQAGAENQNRVFTMLSDRMSLHTINFKHDELTSNINEVAGSHEIGTGGDKSAITFVNNGSQVIRAFCNAMLSATNTLSNNLKKID…	DdmD-like	>WP_286262212.1|hypothetical protein	MSFSSDIKQLTYGKRLAKIDKHTSPLGLISHGGRHWILLSKDSQAPAKLPDIGFVKSSFLDCDDLLITRLLTRALGKLAGEQVFSGLGETYFYLGADTYRKETIHKCVSIDLKESVRFNSMFVDLKGTVFCPTEIVFKSPAYIEQATKYSFDMMTGMLNRDKKGSLIIHSPGKGKFTSNAVDISGQKPISLRKSRTGALHHYIELINKVFDGALEIKLKQVNADWRQQYGNAEIKSVYNKIYDVVNEAGGINIVNASLSTEGFEALKNEAWPVDVTFISPDEVDDNTPLLVVLDSKNEYENAGLEDRKQSFYNRSSATQSVYTSTITSKDSKGLKVLIDTWVKEIAIKLECKKQQFLIQEFNDNYWFVSVEQRYQKDPLIYHIMKCQDGKFTYESGDEY…	626	DdmE-like
MBR6125205.1	1 member(s), 1 organism(s)	bacteria	Candidatus Saccharibacteria	hypothetical protein [Candidatus Saccharibacteria bacterium]	211	0.61	3e-51	14.89%	1155	MBR6125205.1	MSSQSTQNGLLLVDPSTGCGKTFQSCQAIYDYTHGDHFAKKIYFTTTLLKNLPEVELREAYRRNKNPNYEKEVFVIKSNEDFVKTNLPNVQVPEKYKNSEYEKLLELIEIVKGDGFVKSPALFKDEIQKRLTNAERNFRKYLRKIISEEIKGSVDIKKDTIKKDKRYKWIGDIYPTVFTDDYKIYLLSVSKMLYHNDTLIKPSYPFISAECLKNAIVFIDEFDATKETIQNYIIEKAVSTQNDYLDIVKELHSKLHDYTPAKDFYEPYREYAKGKPYLQTLESLQKEVDLLYEKYALAFNYKTSGKSIDRSRGFLFFDGSFRSYLKDNRHYIRTVVDYDNQQTKIFFETKEEYDRNKNLVSDINIYSLLRDVTNFLNAFARFVANWADRYVIAENAKRK…	DdmD-like	>MBR6125204.1|hypothetical protein	MPSNFEENEYPIYTNNLDVKINRKNVDEKYVVYQIGTDNVRFHENVLDIASEKFKAQSVAYYRNNRWFAMFKKESTLYDEFKAEVQANDDSAIVNIVNLFECDQNGRNGIKDVELAQLLVNSLKNRNNELFAYNNITGGLYYSFDAKRNAKTFKLLKLRLFSPNEKSDLIALEANTETFSECSALKKYSKKNVELKYVFDDETGEFRRKFRDDYGKHCRFFDKGALTREGSKKKFLDFSNNDNFLKSKTGVIATFFMDVKENLNNYIELFQIPITKYNGDDEPNEGYENKNYGPLLCKRGAFVNDTVKSPESNRMKKLIEDFLVNEYGLSVPDVNQNSGKYIIEIVLNTEDSNYSNVELTQHLTVENSAEKIDSKTIKDVMHNIVQELLIKGDLHDKKV…	714	DdmE-like
MCH5152537.1	1 member(s), 1 organism(s)	firmicutes	Bacillota	hypothetical protein [Clostridiales bacterium]	210	0.6	3e-51	13.07%	1156	MCH5152537.1	MYQIIKKYCENNDKSNGLLLIDMPTGFGKTHSVLDYICDAVLSHKFDKKKVFFITTQKKNLPIDELKERFARRNEQVLFDEKFVFLDSNIDTVLTNWNAKLEKSMPSEITKTDEYRALKQDLLFIKRQKSDNTTKQLVETIEKNLREKTEPAFRGLIQAYLNKEFTSVKDKLYAIKTSERWQWLGRLYPAVFTQSKQIIFMSMDKFLSRNSTIVEPSYMFYNSDIIKDAVIFIDEFDATKATILNNIIENGLRDKIDYIELFREIYSGLQTTEFPSVLTTASRQRQASRFADQSLDGIIDDIRSKAEVLYKDFSLKFSHRTSVEAEDQNKNFLFQDHQFHSILNGNKSFIYTYSNEKLRLNEIKFADKKPQHDSQNIHVMLGKLRGFITYFQIGVSILA…	DdmD-like	>MCH5152536.1|hypothetical protein	MSFPISTNRVNYSLNITELNKQFDVFQISTSENYIRSGAFILDAPSLGNSVYSLYFEKGKSLYVLMKHNEENRHSLLLILNSCEGSENLSIQQLNFSQLPHYISLQLLLNGMGNFESTNLKFNNLTGHLYCFHPQWLKKSKEKTNEIIWQIPCLDIRITKDFHLLFNVHTFTSIKLRNHIVFEKRKFDEYPQYVISAHYTLKRKLKDDKGGAFILRQIEGKKIEIPFLNLEDIDKFNCCKLGVLYSVLNEFNGKHAKYAQIKLEKIEEYSSLDYSHVEKRENKKRIETILTSKSINIVDKISDEYSKRFCSEIQQLLYDTYSINANLSKKINKQSLNICVIHNAEYYGGNEDAYEEYNDAVIQHITLEDFVDCAEFAIKTVVNELLIKDDIKTKRISLF…	600	DdmE-like
WP_017217901.1	5 member(s), 5 organism(s)	g-proteobacteria	g-proteobacteria	DEAD/DEAH box helicase family protein [Pseudoalteromonas sp. NJ631]	210	0.63	3e-51	16.20%	1168	WP_017217901.1	MESELYKAYIDLAGPEIVRQEDGFIALVDAQTGLGKTYQATELQLEHLISDSSKKIIYTTNLRVNVTEAYEELMQRVSSHDELSSSQKKQLLKNVIHIPSQESSVKLLDEDDWQVLLGEVEGAHYRKISTLRDSNKILTQAAQSLNNQQLNDELSERYSKLFRTIQSIFKDKLNKKEFSASSAVNGVLEKLFPASRIDEDSTQVIFMTTAKLLYPWHALNKNYRVSDVLKDSLIIIDEFDRQQGEFLNHLLKGGKDFDVISLVRRLYSSFQSFKVQGDDEFNDVEKSFSKFREQLREFDTKWNVNLRPYINDATIQAGIENQNRVFTMLSDRMSLHTINFKHDKLNSKIDEINGSHEIGAGGNKSSITYVNNASQVVRSFCNAMLSATNTLSNNLRKTE…	DdmD-like	>WP_017217900.1|hypothetical protein	MSRSLTTLIDVVIKHAELAQLFDLYQISFSAEAQQLSWGKRLSKIDKHTSPLGLISHGGKYWILLNKGADAPKKLSDIGFVLSNFVDCDDLLITRLLTRALGKLSGEQVFSGLGETYFYLEPDTFKNETVHKCVSVDIKESLRFDSMFVELKGTVFCPTDIVFKPQAAIEQAPKFSFDMTTGMLKRDNNGSLMINSPGKGKFTSNAVDISGQKPISLRKSRTGALHHFVTLMNKVFNGAFEMSLKQISADWRQHYGNAEIKAVYNKIYEVVNNVGGINIVNASLSEEGFRRLQNEEWPLKVNFISHDELNDKTPTLVVLDSKAEYETAGLEDKKQSFYSQNKVVQSTYNKTVITKDSKALKVLIDTWIKEIAIKLECKQNQFLIQEFNDDYWFVSVEQR…	653	DdmE-like
MBE6361624.1	1 member(s), 1 organism(s)	spirochetes	Spirochaetota	hypothetical protein [Treponema bryantii]	209	0.6	6e-51	13.91%	1100	MBE6361624.1	MQTLESIIESYAFDKMQNYGLLLIPLPTGAGKSYTVFSFIHNVIIQKKTTQKILFVTSLKKNLQIDELRIKFTEAEQSIFDEKVLLLKSNLDFVLDNWDLVDKEIPYGIKEFNEYKKLNAAIRYCKDMEDNTHFRKNFQILETVKTKKDDIKDTFEPNFRKRIKSFINEHVPPKAGYKVKLTFVKSKMPWLLKLYPQILSNEKQVFLMSMDKFLLRNDPIVDKSYFVYKKLAKDAIIFIDEFDATKETVLRRLIDNATDSRIDYAITYKMIHDRLEQGNFPVTLTSPSENTMKRYNEGRLRKKLEDVIPELQERSDKLYKQFNMQYFFKNIETENEDAAFLFQDLRSITISNKDNKNKIVFKENKNSNLNEIFYTDKDDKNANNFVYMVATVKAFLQKF…	DdmD-like	-	-	-
MDD7513114.1	1 member(s), 1 organism(s)	firmicutes	Bacillota	hypothetical protein [Clostridiales bacterium]	208	0.61	2e-50	13.30%	1158	MDD7513114.1	MYTAIKNYCNNESENGLFLLDMPTGFGKTYSVLRYIYEASIDESNKNKRFFFITTLKKNLPKDDLKKWFENNGQLDKFKEKFLFIDSNADCVIENLTKDLENTIPDNIRTTDEYKNLIQDVRFLQKPNSSNKYELKDFIGSIKDNLRTKSEPKFRRMIQNILSKNYSNVDKRLFAIKTDPDWKWLGLLYPAVFTRDKQIIFMSMDKFLSRNATIVEPSYMFYNTDIINNANIFIDEFDATKETLLNNIIQNGLRDKIDYVDLFKEIYSALHTNVFPTALTTASCQRNGSKYKDQTLQSVIDGIKEKADVIHDNYSLQFSHRTSTDVLDNNKNFLFQDYQFHSILDGKKSYITTKSDTEKKINSICFSQNKPTEERQNIQVMLGKLRGFIKYFQIGINIL…	DdmD-like	>MDD7513113.1|hypothetical protein	MLSKEYDVFQIRTTKSYFKSGAYIIDAPIINNGVCSVLFNSGKEFYVLMKHNGNNISVLKAVLKDADDFDCITLSKLQSNTLGDEIVIQLLINSLGNYTSSFFKFNNLTGHLYCFHPNWLVKSKKSDAATILKVPCLEVKLSKDFRLNLEVHTFSSELLKNKIEFKRKRFKDYSKYVFSAHNTLRRKIDGDTDKVFIMRQTKNARTEIPFLDMQSIEKFNQSKMGILSSVIESFNDNFKNIANIEFEDIAQYEVVDYTRTVAKENSKIVSDLLSSKSVKIIDCIDDDYSKVFCENIKRLLFDKYAITANIGKRISKDYLNIRLIHNAAHYIDCEDEYKTFDNATVQHVTFEDFSESSEFAISTVIHELLIKDDLKNGKITLFDWSNLNFDNDISFGIES…	589	DdmE-like
ETP71267.1	1 member(s), 1 organism(s)	firmicutes	Bacillota	hypothetical protein UYO_2777 [Lachnospiraceae bacterium JC7]	206	0.6	6e-50	13.13%	1162	ETP71267.1	MYNVIKRFAESEANNGLMLIDMPTGSGKTYSAIKYIFESCFQKKNEKRKYIFVTTLKKNLPVYSLRQRFEEAGKADLFSEKVLFIDSNMDSVIDGWSDDVRRNIPYEIKKTDEYTRFTSDLEFVKKQRDKKDAAFRDYLPSIESNLREKSEPAFRRVVSELLNKKYSTVEKKLFAVKTEKEWQWIGKLYPAVFTRDRQVLFMSMDKFLGRNTTIVEPSYMFYNSDVIKDSVIFIDEFDATKETILKKIIDNGLHDKINYIELFKDIYASLHIDSFPTVLTTPSEERKTSKYSNQSLEGIVEGIKEKADYIFDTYSLQFKHRTSGEVEDLYQNYLFQDHQFHSILNANNSYITMMSDAKQRVNSISFAKTRPVNEKNNIQVMLGQLRGFIKYFQGAVNIL…	DdmD-like	>ETP71266.1|hypothetical protein	MGTSIKTNKLLYKLDRQAIASEYDLFTIETSDKYI	35	-
RYV01881.1	1 member(s), 1 organism(s)	g-proteobacteria	g-proteobacteria	hypothetical protein SOPP22_12025 [Shewanella sp. OPT22]	206	0.66	8e-50	14.13%	1168	RYV01881.1	MDSQLYKAYIDLAGPKIVTQDEGFIALVDAQTGLGKTYQAIELLLEHLISDSKKKLIYVTNLRINVKEAYEDLKDRVAACKQLSSKQRNTFLKNIILVPSQETSIQQLNEEEWKILLDELKGENHLKIVTLRDSIRVLTQAANSLNNSQLNDDLGERYSKLFKTIQTIFKDKLNKRELLKSSAAYSVLIKMFPAMCIDENSTQIIFMTTAKLLYPWHALEKNYRISDLLTNSLIIIDEFDRQQGEFLNHLLKGSKEFDVISLVRRLYSSFKSFKVEGDDEFEGVDASFNKFRELLREFNSDWNVSLRPFITNQTIQSGEENQNRIFTMLSDRMSLHTINFKPNELTSNINDVKRSHEIGIGGDKSAITFVNNSSLIIRAFCNAMLSATNTLSNNLNKID…	DdmD-like	>RYV01880.1|hypothetical protein	MNKCLTTLTDVLINHSELDHKYKLYQVNFSTNVKQLSYGKRLAKIDKHTSPLGLISHGGKYWVLLNNKSQAPKKLPDIGFVKSSFLDCDNLLITRLLTRALGKLAGEQVFSGLGETYFYLESDTFKKETVHKCVGIDLKESVRFNSIFVDLKGTVFCPTDIVFKSPAFIEQAPKYSFDMTTGVLNRDKNGTLIIHSPGKGKFTSNAVDISGQKPISLRKSRTGALHHYIDLMNKVFDGAIKISLKQVNADWRQHYGNAEIKSIYNKIYDVVNQAGGIKIVNASLSTEGFEKLKGESWPVDITFITPEEVDDITPLLVVLDSKDEYESSGMEDIKQSFYNRNSATQSVYSKTITSKDTKAIKVLIDTWVKEIAIKLECKKKQFLIQDFKENYWFVSVEQR…	649	DdmE-like
MBO4517533.1	1 member(s), 1 organism(s)	firmicutes	Bacillota	hypothetical protein [Clostridia bacterium]	205	0.74	1e-49	13.29%	1160	MBO4517533.1	MYQAIKRYCENDKQNGLFLLDMPTGFGKTYNVIKYIYDASINEANKDKKYFFITTLKKNLPTVELEQWFKENGKADQFKEKFLFIDSNVDCAIEHLTEKVKDLIPNDIKKTDEYKEFEKGIRFLQSQDTDTKLKAFVSSIQDTLRTKTEPAFRRLLQTMLAKEYPSVDKRLYAIKTEKRWQWLGELYPAVFTKDRQIIFMSVEKFLSRNSTIVETSYVFYNSSIIENAVIFIDEFDATKETILNNIIQNGLRDRIDYVDLFLSIYGPLQTASFPAALTIPSKKRKASDYANQSLQAVIDGIKEKAEIIYDTYSLQFNHRTNVDENNSRNFLFQDHQFHSVLNGNNKYVTTTSIKTDRINAIKFTEERPELESNNIQILLGKLRGFISWFLGGVNILAIN…	DdmD-like	>MBO4517534.1|hypothetical protein	MAIQTNKIEAEINYVALDNKYDFFVLTTTEKYIKGGAMILDAPSSILRVQAIHFTNGKCFFVMVFKSADNKNKLKELIQSYSEGRYLTINQLNSSDLEEKDLLQLLINGLSNSRNPLLGFSNLTGHLYCFHPSWLKHKRTGSQEEIVKVPCIEFHVVDENKLLIDVRTFSSVKLRNKITFRKKKFEEYPKYSFATNNTLKRITESCDDASYILRQTDGAKTEIPFLDILNTEKFMQSKMGVLSAVIEQFNKVYVGEASIKFSSIDEYKRIDHKKKAEEENKSRVVSILKQNKIRIVDQIGNGYSEEFCKTMSRLLERKYGIKPSLGTRLSKNGLNIVLIHNAAYYIDVEDPHDVVKSNYAIQHVTLEDFSNSAEFAIATVVNELIIKDDLRSGKISLFD…	605	DdmE-like
MBQ5562812.1	1 member(s), 1 organism(s)	firmicutes	Bacillota	hypothetical protein [Clostridia bacterium]	204	0.7	2e-49	12.87%	1136	MBQ5562812.1	MYNVIKDYCENESETGLFLIDMPTGSGKTYHVLKYIFDSCQLKANRDKKYFFITPMKKNLPSEDLKRFFDKAGKTNEFDQKVLFINSISETVMENYSCELERSIPNEIKNTKEFTELRQKILLLRRYKESSSQLVLDMIPKSEEDFQETERIFRKMLSNALRKYSSPEERLHAIKTDKKWKWIGKLYPSVFTSERQIIFMSVDKFLLRNITIIEPSYFLLDSIDNAFIFIDEFDSTKETMLKSIIKDNLHDKIDLIELFKTIHSALKIRKFPSAMMEISKKQIEEMSQKAEEIYERYSLQFDHHTAGDMEEQEKNFLFQDYQYHSIFKGDNRYVTVETDNDSCMNIINFRHDKPSSETKSIPTMLGDIRAFMNKFKKVINGLSYNYMKKKNENSQNVKS…	DdmD-like	>MBQ5562813.1|hypothetical protein	MAVPIQTNKLIYKLNYDEIDKKFDIFMVQTSKQKFDRGAYILDIPAMDKNIKGVRFEDGKCFYVLMEKNYKNKYLLRQAIDKAPDTDTISFSQRASSDTEDYIILQLLLNSLGSASHDLLRFNNITGHFYYFHPQWKKDVRRKYKGLDQIPCLEIKITPECKMKFDVVTFTSEKHKDEITFDEKKFEDYTQYVVSVNNTLRRKMPHDKKTAYIQRQLDGHKNRISFINVYKLNKFNSTKMGVVSEIVQTFNKNFKGLAEIDFEYISEYFSLDYNNKKVKENEMLIKAELKSKNLCLVDGIGDNKSQDLCSRIQNLLLDEYNIFVPIVKDIMKDHLNLYLIHNKEYYFGVADPYKKQYDGISIQHITLEDF	370	-
WP_044220093.1	4 member(s), 3 organism(s)	eubacteria	Bacteroidota	hypothetical protein [Phaeodactylibacter xiamenensis]	203	0.8	6e-49	14.31%	1144	WP_044220093.1	MTLKDIISRHATADDPNGLLLLTLPTGFGKTYYALQYMKEQIQLADGPGQNIWFVTTLKKNLPVDDLKVLVGKDLFDQHVLQVKSYVDLVTDYIQKNGELPERAKEIPHASEMTKWAIQYKACPKDASPDFKRYLYEKLSEAERQFRNALKAYLKPKFKGQSEAKGRLNELRSDKNLRWVEELYPIVAVFEKRVFFSTVRKFYTQLDTIIGPAVQIATSGIVENSVVFIDEFDASKQHIQDAIVEHTERYTQDILGLFVRIARGVDARSLPTSRLRPMITEQELNYLQDRFEHLRAEAEAIRSGFHFDYHFLLRSATAQDRAFLFHDYRYHTFVGDNRAYLKVEPSKADATNYIHTQPEPPETEQENLLFLLNKLKGFIWMFAYFIGDLSRVYQSVHSK…	DdmD-like	>WP_044220096.1|hypothetical protein	MNHLYFNAFDVTPNYREIMKNFTILRMRRRGEHRLSYRVIGDFLDALPDPFQGVLQSACFMWENEAFLLFRTSDLPKSGYLGRLTETGQSFDCLIAPVQPQQIKRKHKLFQLFLNAAPNSDRHRYRYHNVTGRLFITSADRDFVNKADQSRIAMEVEVKPDFTIQLHTRTFTSLNRHEDLSRDKYCRPSEKERKKLWSEEQFLFDPATDRFKRYNKVLDGDIPLKDRYVNRRPKCARLIKGKKKKNRINFFSLNPKKYGTTKIALFNELYFEAFLPKFRNYFDVQQVCRPETAVESVQFEKSAADCTDVLRNMPVRLINNTIDAKAEQQFKAALREHFGLSARSTRHADPGAINFVMNNDIEHYQRHKEDKDRYAQFKATPECATQQFTRQEFKGAGNS…	719	DdmE-like
MBR4628899.1	1 member(s), 1 organism(s)	spirochetes	Spirochaetota	hypothetical protein [Treponema sp.]	203	0.62	9e-49	13.58%	1161	MBR4628899.1	MYKSMSDFLQSEKRGGLLLVDPNTGSGKTYCACQVIFDYVHNQKQPKKIYFTTTLLKNLPENELKAAYENNKNPNFKNEVLFIKSNEDFVKDNLPNVNVPEKYQTDEYLKIKKWIETVGSESSLKSSQFVKDEIKKQLRDAEVQFRKFLHKIIEKEIKGTAEQKKIAIRNDKRYKWIGEIYPTVFMDDYKIYLLSVNKLLVRNDTLIKKSYPFISAENLKDAVIFIDEFDATKETIKESLIKEAVDSSNDYLDIFKELHSKLHYYKPSREFYEPYKKYAENKQGQQTLESLEAEADSLYEKYSLAYNYKLFSEDYDKKRGFLFFDGSFRSYLENNRHYIRTVIDDEERKGKIFFETKDEYEQKKHIETDINIYSLLRDVKKFLDDFVRFIMKWAEIYAE…	DdmD-like	>MBR4628900.1|hypothetical protein	MSNDFFENEIPIFTNNLKLTINRQAVENVFDVFRVSTKNSNFNNNVFDVATDRFKAQSVAYYPKNRWFAMFKKDSVIFEDFKSEVQKMDSSAIVNSVNLHDTDERSLASIMDVELAQLLVNSLKNRNNDLFAYNNLTGSLYYSFCKNQKATSLELLKLRFYSPERKSTSIALEADTETFSEYEMLKKYGKKAEKNYVFDEDSGELRKSIKSDFEKKCRFFDNKAISRKGSRKKFLDGLNSSYENFSKSKVGIIATFFEDVKENLSEFITMEQIPFTKYNSYDAQKSNYENTDYAELLQKRGVCVVDEVGTPESEDMKNKMSDFLRTEYHINEIHYERMPGKYIIEIIHDKDSDFYAKREDDEMLPFEEFERPTDQHNLFGKDDIIQHITVENSAERINC…	732	DdmE-like
MCM1061561.1	1 member(s), 1 organism(s)	firmicutes	Bacillota	hypothetical protein [Eubacterium sp.]	202	0.61	1e-48	13.75%	1159	MCM1061561.1	MYTAIKNYCNNESQNGLLLLDMPTGFGKTYSVLKYIHEASLDERNNERRFFFITTLKKNLPTDELKNMFEKSGQLVKFNEKFLFIDSNADAVIENLTPEITKKIPSKITKTDEYKSLWQDVSFIQKQSNSRSIDVKSLLGSIKDDLRTKTEPSFRKMLQTMLAKEFSTVNDRIYAIKTKEEWKWLGSLYPAVFTRDKQIIFMSMDKFLARNATIVEPSYMFYNSDIINNAVIFIDEFDATKETMLKNIIQNGLRDKFDYVELFKDIYSALYTNKFPAVLTTPSKSRLEGKYKDQSLQSIIVGIKEKAEEIYQTYSLHFSHRTDSELVDSSKNFIFQDHQFHSILDGNNLYVSAVSDSKKQLNTICFSKKLPDENNNIQVMLGKLRGFVSWFQKGIHILA…	DdmD-like	>MCM1061560.1|hypothetical protein	MSVTIKTNQLNYTLNKEKLSRRYDVFKLCTSEKYFKHGAYIIDAPLLNNNVCSVLFKSGREFFVLMNQCDSNFIFLKKVLTDAEGYENITLTNVSFDSIADDVIIQLLLNILGSFETDFIKFNNLTGHLYCFHPKWLIKGKKGGTDTILKIPCLELKVTSEYRLNLEIHTFTSELLRNSIEFKKKGFESYPKYILSANDTLRRKLSSDTGSAFIMRQTKNTKTDVPFLDIQNIDHFDRCKMGIVAQVVEDFNKKFCEAAHIDFAGIENYESLDYTRSTANENKHNISKILSTKPIKIIDHINNMYSKRFCEEICDLLFSKYGVKAKIGKRVSSDHLNIRVIHDASYYINSEDPHKSFQGASVQHITFENFLDNSEFAISTVVHELLIKEDLKNRKISLF…	599	DdmE-like
MDE7122421.1	1 member(s), 1 organism(s)	firmicutes	Bacillota	hypothetical protein [Oscillospiraceae bacterium]	202	0.6	1e-48	11.75%	1149	MDE7122421.1	MYKIIKAYCENDDTTGLFLMDMPTGFGKTYSVLRYIFEACQQEENKDQLYFFITPLKKNLPIKELEERFQKASKIQEFHEKFLFIDSNSECVIQNYSDKLKKEIPSEITETEIFRRFEEEVKFLQKQRKTADHALQSLLKNTESNFCDHTEPAFRQMIQKRLKKYPDVNHRISAIKNDNKWKWLGKLYPAVFTQERQIFFMSMDKFILKNSPIVEPSYYFCDSSIIDRAIIFIDEFDSTKEKILDFIIKNGLQGKIDTVRLFKAIYSALKTNDFPRDLVISSQTGKSSKVLKDMLKDMQKKAERLHTTYSLCFPHHTALDAESNDKNFLFQDYQFHSVLNGDRRYITSVFDHKAKQNIIHFTKEKPESEKYNIHSMFGELRGFIQYFQGMVSKLANNYR…	DdmD-like	>MDE7122422.1|hypothetical protein	MSSLIRTNQLVYTLNYEEIDKKYDIFVVQTTEKYFRYGAYILDAPILEGNVCSVCFLNGKEFYVLMYHNEQNKKLLKEALFNAKGGDTVILRSLKSKELKNRSLLQLLLNSLGSIKHPSLRFNNLTGHLYCFHPDWIDESKGIIWKVPCLELKLTSEYHLKLDVCTFTSVRLKNKITFKNQKFEDYPKYVLSMAHKTLRRKLKDDKEPAFIKRQVDGEKSSIDYLNILNFQAFSRSKMGILAETVLHFNEVFKNMAYIDFEAVSEYDSLNDTKENKNFIKEKLQIQEIRIVDMIGDESSKKFCKEMKEHLFEEYQITVKIGKRPDKNCLNLCLIHEASYYHGKDDPHQKQYPDTAIQHITLENFADNVKYATSTVIHELLIKSDLQDRKIRLFDWSKLG…	599	DdmE-like
MBO5203235.1	2 member(s), 1 organism(s)	firmicutes	Bacillota	hypothetical protein [Clostridia bacterium]	202	0.64	2e-48	14.31%	1158	MBO5203235.1	MYTAIKDYCSNGIENGLLLLDMPTGFGKTYNVLKYIYEASMEEANAERKFFFVTTLKKNLPKEDLEKQFKADGRLAEFKEKFLFIDSNWECVVQNLSLDLENKIPHELRKTDEFRAMKNDVRFLRESQKNADKKGLRPYAESIRENLRGKTEPAFRRYVQAILAREFKTVKDRIYAIKTDEKWQWLGELYPAVFTSDKQIIFMSMDKFLARNATIVEPSYMFYNSKIIDNAVIFIDEFDATKETILKNIISNGLREKIDYIELFNDIYSVLHTIEFPKAMTAPSKKWTERQATNNYKHSNLQFIVDNIREKADAIHSQYSLQFSHKTVSNEDAESRNFLFQDHQFHAILDGNKSYITTVSDSAERINAIQFSSEKPSSEDGNIQVMLGKLRGFIKYFSG…	DdmD-like	>MBO5203236.1|hypothetical protein	MNSPIRTNQVIFKVNISAFNDKYDVFRVKTDDKYFKHGAYIIDAPFLNNSVRSVLFERGNTFLVLMDRNDGNFDALKRTFDSHEEGDKITFSKEDVSLLKESEILQLLLNSMSSQKSEFLKCNNLTGHFYCFHNEWLRHDKKSEKNIIWQVPCLELRITQDMKLCMSMHTFTSELLRKKITFGARKFEEYPKYVFSRKSTLRRKLKEDDEPAFIMRQLDGKKIDIPFIDLQDIRKYRKSKVGMLATVISNFNMEFAGLASIEFDTIKEYTALDYSRRAQKENLKAIQEMLSVQSIKIVDQIGDEYSDRFCHEVAEKLLEKYSVKATVGKRVSKGALNICVIHNAAYYEDIEDPYKEKHEGVAVQHITFEDFSGKSEFAISTIVHELLIKKDILSGQITL…	601	DdmE-like
WP_002694128.1	1 member(s), 1 organism(s)	CFB group bacteria	Bacteroidota	hypothetical protein [Microscilla marina]	199	0.61	8e-48	15.28%	1169	WP_002694128.1	MQEILDAYCDSNNGLLLLDPPTGFGKTYHVLQWIYNNYETYCKGGEKIFFVTNLKKNLPYKNLEELFTKQGKKEKFEQDVIFIDSNLDLVLKNFPLVENEIKDFFAEESFDELDHLSKKIKILEKPDVNPETIAILKQEIQKNLEPKVRKAIIKRLNNRFGSKKKKLKAINETKKYGWIKKLYPQVRSSEAKIFFLSIHKFYLKNSSLVEPAYHFINHDITKNALVFIDEFDASKDILMKIMIDEAVGQKVEIIELFNNIKRNLDAHELPANLLQESEWRQELMNKYPNVQPLTKMVKELEGVATENFTNYNLAFKFKTKQTSQRKRNLIFQDFEYHTIAGKGKYFNLFTDSSHKYNYLELLVDKPESFEHDIVALINRLRFFLKSFKNLVKSLSHNLY…	DdmD-like	>WP_002694130.1|hypothetical protein	MQLTQTKTNQLAINIDRKKLSQDFVIIRFKHKKGYFLQGAGILDNIPNLPQVKSITIREDDQDKSLYALFDKAQFNTVHIPTFLLRQGSDAENITYEIIDQISGFNKLPDHIICQLLINSLASPKGSRYSFNNLTGHFYIVHPEHKVPVIKPKVNQPKTKQVVALQVVINRHSCLEINVKTFTNIYFKNRLSFSKKRPYTSYPKYALEFITMSMKRLPGFSDQKEDDDQELFIIKQFPGKKNNITFIDFGTFDKFQVSKCGTVSTILKLIKQELNRYLFISFKELSPQLICQYNSKNTALKKVRIGHHLSYKKINIADVINDAESQELVLHLSNTLRTQYPTCTITQKSRIQKSSFNFRLIHDKEFYEHNNLSDSYQVYNKVPVNHLNLYELKKIKDSD…	705	DdmE-like
WP_239772505.1	4 member(s), 1 organism(s)	CFB group bacteria	Bacteroidota	GspE family protein [Tenacibaculum finnmarkense]	198	0.6	4e-47	13.76%	1178	WP_239772505.1	MKKILNNYCTKENGLFLFNPPTGSGKTYNVLQWIFENYRDYCIENRKIFFITNLKKNLPSDELRDTFFIPNNKELDFEKHVIFLDSNSDALLKNFKNIESSINESFKKNAIFKPLKHCVTQITKHGKSSELKGIVGDLKNKLRDDLEPKFRGLIEKFLKENYPNKKERINAIQQEKELQWIGELYPAVFSSKRKIFFLSIDKFYYKNSTLVEPSYSFLENNISKDALVFIDEFDATKDSLLRNIIKKGLEQKTDFIHIFTQIYWALSNNIFPENFTIHSEKRTELIEQGYYTDLKNVQETLKEKAEEIVKKYKTNYSFKSKNTDQKNENQRNLLFHDFQYHTVYRNNKNAIRLNTNDKSKINEIIFEDKKPEKEEENIVFLLNQIKGFLNYFCRIVKSI…	DdmD-like	>WP_239772504.1|hypothetical protein	MKNIKTNELAIVLHYEKIIEDFSIIKFATSEKYIKYGALFLDEINLETKAKSIVFEDGNSFYALYDKDYISKIDISKKLQSLKNCDSLSFNFIDTTNKLQEIPKHLLSQLLINSISNPKHNRFSFNNLTGKLYLFNPENFERSKTNGKNVIFKIIGLEFKINNDISLELNVKTFSNTLLSKKISFDKNKFTNYAKYTFVNATGTLKRVLNSDSKVENQYILRQTSENGSLKKSTISFLNFESFKKFQITKIGVLKETLVTIENKLSKYIEISFVNHQIENIERFQSKFRINKTKLNIKIIDLSADENGLEISTKLISKIKESSPLSSVKIASRKNRNGFNIILINNKKHYEKYNLKDPYKSDIKSQYITVQDFKTNSKASINTILKELIIKNDIQKEQI…	661	DdmE-like	A0A2H1YE29_icn3d	RMSD = 25.408 (1756 to 1756 atoms)
WP_281714320.1	1 member(s), 1 organism(s)	firmicutes	Bacillota	hypothetical protein [Allobaculum stercoricanis]	198	0.61	4e-47	12.86%	1160	WP_281714320.1	MEHAIKNYCDNSSNNGLFLLDMPTGYGKTYSVLKYIYEASLNESNSEKRFFFITTLKKNLPINDLKKQFEEAGQLDIFNKKFLFIDSNADCVIENISSEIIKEIPSEIKKTDVYKSFIQDVIFLKEHKENKNDQLRSFIAIIKDNLRRKSEPNFRKLMQQILEKEFPTVDERLYAIKTSKRWQWLGKLYPAVFTRDKQIIFMSMDKFLTRNATIIEPSYLFYNSDIIDNAVIFIDEFDATKETVLNNIIQNGLRDKIDYIELFKNIHSALHTNIFPTILTTPSKQRKKGKYKDQSLQSIIDEMRKHADSIYETYTLQFSHRTSSDLVDNTKNFLFYDYRFLSILDGDNSYITTISDTKKRINSILLSQKKPTAEKNNIQIMLTKLWYFIQHFETCVKIL…	DdmD-like	>WP_281714321.1|hypothetical protein	MNIPIKTNQLTYMFDRSAFIKIYDVFCIRTSKKKFYYGANIIDAPLLNNNVCSVLFKPGNEFFVLMKSCDTNLFLLKEAISKDEDADYITISQISTNSLKDDIVFQLMLNSLGNYESPLLKFNNLTGHLYCFHPKWLIKRKIENRENVVVKVPCLELKLSSKFRLNMEVHTFTSERLRNKIEFKKKKFEEYPKYVLTDRNTLRRKLKSDKKNSFIMRQTKNKKTEITFLDIQNIDNFNQSKMGILTTVLENFNKKFSDIAHLEFESITHYKSLDYTCSIAQEKKAISNFLKNKSIKIVDCIDDEDSKIFCKKVCNFLFSKYGLKASYGKRVAKNNLNIRVIHNADFYADGDDPHKVFNDVAVQHITYEDFSENSKSAIRAVIHEMLIKDDLVKQKISLF…	597	DdmE-like
MCQ2966739.1	1 member(s), 1 organism(s)	a-proteobacteria	a-proteobacteria	hypothetical protein [Alphaproteobacteria bacterium]	197	0.65	6e-47	13.38%	1195	MCQ2966739.1	MVVYLYNMVNYIEKEIQKMKALKDIIADYAFSKMQNHGLLLLPLPTGAGKSYTVFKFIHDTLVSGNCKEKIIFITSLKKNLQPEELRELFEENEQELFESKVLYLKSNFDCVLENLKALDDGNAVPESVKDLKEYRNLWLATKFCLDMADNSSMGVQDAVKTKKDEIQNKHERVFRQKIRRLLDSDIKKKIGPKVGYKQKIEFIRNPKNKWDWLLKLYPQILTKERQVYLMSMDKFLLRNDPIVEKNYFIYKELAKDAIIFIDEFDATKETVLNRLIENAVKSKIDYVLAFKQIHDRLTQGEFPLELTTASDLQIKSESQGYGQEKLNSVIPGWKKRSDDICDRFNMNCVFKNAESEEDAVFLFQDIHSMAISGNEKSKNISIKNSPTKRVNEILYLYE…	DdmD-like	>MCQ2966740.1|hypothetical protein	MSRIFMNRIDIDASNIDYPSIDRQYDFYLIENHGEKFKPNARIFDESLASKNVVAVQYTFGPSFILMLKKDRMNDAIVAEIIKNARDEKNDITKKKLSVPFESYPHSLIQIMFNGLAKSSKNENVSNLGGKLYYFSEKSKDGRQVFCVEVKISNGYAISLSGKTFTRTIMSTGRPEYILQANNTLKLRSKSDGAVDFYTPYQYQDTRHQVTFLDVSGISKFESSKVGILSRLLEKFIKQYGIQLKIKEENDWEKLDVKSATTQKRDHLRRIKNTLDGKKINIVNAIVGDDNAMSFCQKLKDVIERIFIDEMYFLKGDRKLNFSVEVCEKEDEGTLNFRIIHSKSYYENQKEKDAYKLYPNVPVQHITIDDFPRRSRDSKDGKRKKGDPEESACIAALND…	634	DdmE-like
MDD6802041.1	1 member(s), 1 organism(s)	unidentified mollicute	Mycoplasmatota	hypothetical protein [Mollicutes bacterium]	196	0.59	8e-47	13.51%	1149	MDD6802041.1	MKESLNTFISTVGSNGLMLLELPTGFGKTYNVREYVFDYLMGRIENAPSHIFYLTPLKKNVQDVWQDIRQKFVDEKKKEIFDANVLLLKRNAEGVIEHLLDCKPSDSDEFARLESYRALRKKVEAYRRQVGADGIETEDARDIAQQIEDEYERKFRRDVELLISKWSDVRGYEKRLAKIRKEHAWLLDIYPAMLTKKRKVIITTVDKFFYGNNPIIDKHYRFVVNSITDKALIFIDESDSAKQRLLSSMIQECTEYKLDLLRLLRNIHHAINDDKVSNDLFKQLPSENPDHTTKSAFEKLKKVFENVYKEHNLGYQFKLDSDESDQFFLFHDYSTMTIVDKKNDKKVLIKRDDNRRLNLLSTSGEEGNSFVKFIADIHGAINYFVMFCNIAAKNYLAWK…	DdmD-like	>MDD6802042.1|hypothetical protein	MKTKISILEITIDIAKMDERYDFFVFRTSKKYIAKGAKFLDSRDKKAESIAFDYGVTAFAMFKKGEEKLLNLQNRVDDPSIAIRKVPGSELKEHILVRLLLNSLGNSNYEGFDFNNLTGRLYYFLPEWMAKNGKSIKTLDISTTPLQDGKVKLNANACTFTRLSCFKVKPDDRFPRYCISINGTMRRVFPNDPLYNSDSLFIRKTPGGRKTEITFLDFGKGKQNATRVSAIYKVIDSFNSKFEGLCSLSFEELNIRKKLESKRDEDFLEKSCAALKKLGINLVNLDMKEEDVPDFERFQEKVRIFFPECPIHQTKSVSDAVPNIVFLHNADYYKENGYEDPYKSLPRNCAIQCLTEEDAGSASSDAVIKTIIKELAIKQDIVHGHKITLDEWRDYGFAS…	583	DdmE-like
WP_276885237.1	2 member(s), 2 organism(s)	Erysipelothrix group	Bacillota	hypothetical protein [Allobaculum stercoricanis]	196	0.61	9e-47	14.37%	1152	WP_276885237.1	MEIAIKDHCDNSSNNGLFLLDMPTGYGKTYSILKYIYEASLDESNKNRRFFFITTLKKNLPTEEFRSWFADAGQLDKFNEKFLFIDSNVDCVIDHLTSELIDEIPSDIQNTDECKSFISFVTLVKELNGKVGMNFINNIKGDLHRQIEPNFRNLVQEKLKDEFATVDDRIYAIKTNKRWQWLGKLYPAVFTRDKQIIFMSMNKFLVRNNPIVEPSYLFYTSDIINNAIIFIDEFDATKETILNNIIENGLKDKIDHIELFKNIHSALHVNDFPKILTTASKQSKHQNYQFVIDNFREKADAIYSEYTLQFSHKTTTDVADHTRNFLFQDYQFRSILDGYTSYVTTTSDKKNRINSIGYFPNKSDDEKNNIQAMLSNIRGFILYFQNGIYMLATNYKQCK…	DdmD-like	>WP_276885236.1|hypothetical protein	MNSPIKTNQLTYKFDQSLFSKNYDVFCIRTSDQFFKYGAYIIDAPLLSNNVCSVLFKSGNKLYVLMKSNDSNLSLLKDVTLKEDGGDRITISQVEVDTLEMDIVLQLMLNSLGSYENPFLKFNNLTGHLYCFHPKWLRTPKNKPVINQVPCLELKISSELRLNMEVHTFTSERLRKNINFTTKKFEQYTKYVFSANNTLRRKLKDDQGDTFIMRQIRNNKTEIPFLDIMNLDHFNQSKMGILTTVLECFNDKFSGISHLEFTNIRDYQRRDYPRAVANESTKEISKLLKNRQIHIVDCIDDQYSQKFCKEIYDFLSSEYGITASCDKQISKGRLNIKAIHNADFYDDDNDPHQVFIDVAVQHITIEDFLGDAIDDKDDEDSKKKRHKKYKRKIPAVIHD…	625	DdmE-like
WP_022932100.1	1 member(s), 1 organism(s)	spirochetes	Spirochaetota	hypothetical protein [Treponema bryantii]	196	0.61	1e-46	12.35%	1165	WP_022932100.1	MQTLESILESYAFEKMQNNGLLLIPLPTGAGKSYTVFSFIHNVLVQQKTNQQILFVTSLKKNLQIGELEKHFTTEVEKQIFKDKVILLKSNLDCVLDNFLNIDKNIPLQIKETREYKQLNAAIKYCFEMENNVHFRTNYQVIDTVKNKKDDIYDKYEPNFRRKIKAIINEKVPIKSGYKQRLTFVKDKMPWLLELYPQILSNEKQVFLMSMDKFLLRNDTIVDKSYFVYKKLAKDAIVFIDEFDATKETILSRLIDNATDSRIDYAITYKMIHDTLEQGIFPRNLTTPSEITKKRYEQGGLRKRLEDVIPNLKERSDKLYKQFNMQYFFKNIETENEDAAFLFQDIHSIAISNKDNKSRIVFKENVLSNLNEIYYLDRKSPSESTDNSKSFVYMVKSVR…	DdmD-like	>WP_022932101.1|hypothetical protein	MMNVIFNKIDIDNSFFNYDKINSLYDFFLIENKGNSFKPDSDILYEPLIRTNVLAIQYTAGTSFIVLLKKDRLNKSFILEILNEFNKENDNNLTQKQLYAPFEKYPHSMLQLFFNSLAKSSFNENCFNIAGKLYYFSEMCSKQIYCIEFKINSDYSFELKSKTFTEALEKSKQKRFILQVNNILAPAKENTKQKAYVEFQYKNTKHSVSFIETRTLQAFEACKTGIFVRLLQKFDKLYGDIIQLYIKTESDWNKLDVKSSSSQKVSHIRYLTGLIKGNTLNIVDKIGNNASKYFCEQLKTSYENFFNTADLKIKLSTEVQKNALNICVIHNKTYYEINTDEKDTYENSSKYIIQNVTIEDFVKGKKHEISEAACLVLINELIVKKDLIQNHKITITDWS…	614	DdmE-like
MBQ3750137.1	1 member(s), 1 organism(s)	CFB group bacteria	Bacteroidota	hypothetical protein [Bacteroidales bacterium]	195	0.71	2e-46	13.09%	1162	MBQ3750137.1	MREVIRNFCEDTQTSNGLLLIDMPTGAGKTYEVIHYIKELMEIFSEKKIFFITTLKKNLDAPYNDLLEILSEEQKKKVFRIKSNIDFVKENFDSIKDDVKENDKVWKSDEFKQLKEKYEIVDFLKKYKKETQFKEFEDAERNFRKMLTYKLHEEFKDRKKKLQAVKTLTQWHWIGELYPSVYTQDYSVYFLTIDKFLLEHSTIVEHPYFFYNHPSFKNSFVFVDEFDATKETMLNNIIDRNIENGMNYIDLFKRIHSGLLTREIPKRLITPSENRKKNEYNKKFPLEKIIDDIKKLAQETNEKHKLDFCHKSQNFDHEERYFLFNDFGYSSMVSDQKDIVTKFDGKGNWNAILLNSDSETKKIQEVLSDVKRFINYFLKGVSVLSINYQQLRQEEISHS…	DdmD-like	>MBQ3750136.1|hypothetical protein	MESIINQITVKVDRAELLKIYDIFRIDSQVKNPSKKNPYFPNGAKMVDAPFENSNVLSVVFEGGKTFYVLLKHNENNFRQLNGELVKYDGGNNIISKDERDTGFKQVPEHVIAQLLLNSLGTYETDELKFNNITGHFYCYDASWIKRFKGEDAPVSQIPCLELKITKDLVLKWSIQTFSSAILRKEIEFKAKKFEEYPQYILSRNQTLRRKPKDSKDVGFIARQTKKDKNEITFLDIRGIEYYKQCKLGVITNVLKKFNEKCGKFVEVQFLSIPNLRELVVEPKLSEKTKALIGELIKKQPIRIVDAIGDSYSSDFVDDLQSALKERFSVQATVIKHPKKGCLNLRIIHDKDTYDGGNDPHNDKFEGCVIQHLTYENFKTNVTSAINTVAEELLIKNDI…	618	DdmE-like
WP_091236449.1	1 member(s), 1 organism(s)	firmicutes	Bacillota	hypothetical protein [Anaerobium acetethylicum]	195	0.63	2e-46	14.29%	1165	WP_091236449.1	MKETIDRFIRSTTERNGLLLADLPTGYGKTYRAARSIHEYIRDTESLQKVFFITTLIKNLPIDELKKAYKDAGDSEGYDRDVLVIRSNFDCVRKSLLGLNVPEQHQTEAYWRLREKLETLERLEKRGGEFSVLKGEIAKEIQQKLEPDFRTDIKRIIKKELPNRSNERREAIRGQKNYRWIGELYPAVFTSDYKVYLMTVDKFLVKNSTLVEPSYEFIQHSISDNAIIFIDEFDATKETIQKSIIQKAINSQQDYISLFKQLHDAMLLRECPDNLQRPYQEYMRNHKSAYGYEDLQKEAESIYKEFHLKHSYKTVSGDIDRRQNFLFNDGSYHTMLRNNRTHIRVTPNEEARQVSIHFEGKDEYDRNKSGQDIIIHQLIRSINGFLNRFRLMVFGWSSV…	DdmD-like	>WP_091236446.1|hypothetical protein	MILSNKLNVEFKRENIDRDFDIYRVTKEAKENYYSSNVLDIPNIMFKAKSVVYTFGNDCFVMFGEGMLEKERFKEELARERPDAVIQKIDLMKDNAIYPNVLAQLIFNTLASPDRRSLQYNNITGKLLYERAGWMTSRKGVPTTFYMLRFRLTKDFYISMEIETYSNVHDVIKYYKKANTSQYVFDRESGRFRKKLHNDDYGPKESYVKRSLGSEHNTVYFLDFTSYKAFQNCKVGIYGQFVQDVRDHLGEYIEIENAGYEDYESFQPDAGFENRDYSSMLGRHPIRIDDVEGTEESAIYCKAAVNIFRKHYGQEVSIGEAQKGAYNIRVLRNREYYKSLGLDDPYGKVVEGAVVQHMTIDDVQIEKFEKSIKDGRFEVSSVFEKIIQEMLIKDDIREG…	690	DdmE-like
OGO76485.1	1 member(s), 1 organism(s)	firmicutes	Bacillota	hypothetical protein A2Y23_01855 [Clostridiales bacterium GWB2_37_7]	193	0.8	8e-46	12.60%	1156	OGO76485.1	MQEAIKRFCDTKDTGLFLIDMPTGFGKTYNVLEFIVNNYEKIDGKIFFLTTLKKNLPFDDLRERFNKAGMGGKFKELCIKIDANANCVIEKLAGINKDIPQRFKDNKEYRDLYSAVKLVNTWNNRKNDEKLSVVYTATEKAIKEQYERAFRVIIEKDLKKFRKPAERLFQIKTNPEYQWIGELYPAVFTKDKKILFMSMDKFLLGNSTIIEPTYNFYNNSIIDKAVVFIDEFDATKDTILKRIIDRGLENRVDYLNLFKQVNSALSTREFPYKLLIDSKKQIQYKRENSRKKIKSNEEIIKGFQSVIGETYKKFKMHYSYKTFSDTEDKKRNFIFNDLQFHSIFTGDNSYITIENDDAARQNWIRFTKVKPQTDGGNIIDLLSSVKGCVSYFQNGSGKV…	DdmD-like	>OGO76484.1|hypothetical protein	MKVMHTNEICVNFNFSKIQRDFDIYKITTSEKYIPGGAFVLDKPLMTLKARSIVFEYGRSFYLLFLKDTIIPNDLRRILINEEKGDSLSLEVILAEQMPKHLLLQLFLNGINNPLNDILSFNNLTGKLICYRNDWINKDKENFIWGLDCLELKVSSDMCLNMMAHRMSSITLRKKMKFEKRQFHDYPQYLFADYNYAIKRADKETLNQKENFIMKPADDERASITYMNFENLQKFECTKIGLLYKVLNIIKEDYKDYLKVELKQYEINKCLEYRYRNLNQFKDVVKESVSSCGINLIDCIGNETSKLYLIKVKEQLRKIVSGVEVSTGKRISKQKLNIKLIHNKKYYEEMSYDPHNDVVEGAAVQHITLEDFMLNTDIATANVLKELIIKKDIAHKRIS…	683	DdmE-like
MCI6699657.1	1 member(s), 1 organism(s)	firmicutes	Bacillota	hypothetical protein [Lachnospiraceae bacterium]	193	0.79	9e-46	13.22%	1192	MCI6699657.1	MEQERNSYQLDLIRKYCNDSPGDYGLWIADGPTGFGKTHNVLMYLYSQIAEHPEDERKYFFITPMKKNLPFEKLKAIFAEHGKAALYDQKVLVADANSESVMRKLPEVIDQIPSSLKEDPAFKSLRNDIAFMEMRKKGGGISLDLNQIEQVFQVNDEPAFRKMIARWLERAYARPQDRYQAIICDPKWKWISKLYPAETIREKQVIFLSMDKFLSVGPSIIEPVSLLYLSEFIKGSVIFMDEFDAAKDIMVRRIIADELRNRLDCIDMFNRISGAMNPELFPSMMLESSKQRSQGKYAGKSLKDSIETLRKMADSIQKRFNTGYQIKADADLSDVEQAFLFHDFRSITINDGGISIALDKSKRQNMIRMLKTPPRDHAHDLRYLLGSVLGFIGYAEKVF…	DdmD-like	>MCI6699656.1|hypothetical protein	MPTRIKLNTLDFSYDEENLCQEYQILEIRTDSQRFDYSSPIFDLLLLKDRVLAVVFDRGNRFWTLRKRATASSVKDIRGLLRSADEADTITIKEVRPSALKKHHLLQLLLNASGNFLSDGLRYCNLTGRLYCFQPSWMDRKADDYHEENSKGTVWQIHAVEIHVAEDMTLELKIRTFSNVLLALSSKKHITFTKKRPLSSYAQYGLSSHNTLYRLMKMEEQENEPQNRFILRATDGDHYSKTAFLNVGSLVAFEKTKLGILTDVLAHFWERYGEAAAIQFQTIEDDHFIAYDRAVQKEEQKRIADCIRRKPVRVVDMVRSTASAALQKDLIKAFAANKDTDIPAIASDYVSEDAYNICLIHSKEYYGHMQEAHDPHRLYPDAAVQHITIENAGAKPDSL…	634	DdmE-like
MBO7478446.1	1 member(s), 1 organism(s)	CFB group bacteria	Bacteroidota	DEAD/DEAH box helicase family protein [Salinivirgaceae bacterium]	193	0.6	1e-45	14.44%	1163	MBO7478446.1	MKEVIKNFCEDTQTTNGLFLIDMPTGAGKTYEVIHYIKELMEKYPDKKIFFVTTLKKNLDDPYNDLLEILSEEQQKKVFRIKPNIDFVKENFDSIKDDVKKNDKVWKSEEFKQLKEKYEIVDFLKKCKKETQFKEFEDAERNFRKMLTYKLHEEYKERKKKLQAVKTQPQWHWIGDLYPSVFTQDYTVYFLTIDKFLLEHSTIVEHPYYFYNHPSFKNSFVFVDEFDATKETMLNNIIKRNIENETNYIDLFKRIHSGLLTREIPKRLITPSENRKKNEYNKAFPLVKIVDDIKKLALEINEKHKLDYCHKSLNFDYEERYFLFNDFGYSSMVSGQKDIVTKFDGKGNWNAILLNSDNETKKIQEVLSDIKRFINYFLKGISVLSINYQQLRQEEISHS…	DdmD-like	>MBO7478447.1|hypothetical protein	MESIINQIAVKVNREEILKTYDIFRIDSQVKNPSKKNPYFPNGAKMVDVPFENSNVLSVVFEGGKTFYVLLKHNENNFRQLNCELVKSDGGNYIISRDERDTRFEQVPEHVIAQLLLNSLGTYETDELKFNNITGHFYCCDASWLKRFKGEDAPVSQIPCLELKITKDLVFKWTIQTFTSVTLRNSIEFKSKKFEEYPQYILSRNQTLRRKPKDSKESGFIARQTKKDKNEITFLDIRGIEYYKQCKLGVITNVLKKFNEKCNQFVDFQFQKIPNLRELVVEPKLSEKTKDLIGRLIKEQPIKIVDAIGDSYSGDFVYDLQSALKEKYGVQATVIKHPKKDCLNLRVIHDKDTYDGGNDPHNDKFDGFVVQHLTYENFKTNVPSAINTVAEELLIKNDI…	617	DdmE-like
WP_154965447.1	16 member(s), 13 organism(s)	firmicutes	Bacillota	hypothetical protein [Blautia hansenii]	193	0.8	1e-45	13.64%	1168	WP_154965447.1	MKQAIVNFCKAMDTGLFLLDMPTGFGKTYSVLDFMVDNYDSPEFKDKKIFFVTTLKKNLPDKELREHFAKRGKAGDYDKYCLRIDANVDMVVEKLEELYRARKIPPTITMKQEFKDLHGSVKLLNEYGDKKCELKGTSRDIINVLCKSAEDVIRKQQEGAFRRVIESELKQFKTPKEKLKNIANNPDYQWIGELYPAVYTREKRIFFMSIDKFFLGNTTIIEPTYSFFNNDITKNAIIFIDEFDATRDRLLNQIIRRGLENHIDYLGLFYRVYASLNTREFPAELTTASKLQQEYLDEHKNAKNPVGIIEGFGDVFDETYKHYAMQYSFKIEEDSRGDRSRNFIFNDLQFHSIFEGENAFIDINTDLKARQNWLRFTKRRPTEKAGGVLSLLASVKGCL…	DdmD-like	>WP_003023200.1|hypothetical protein	MSIKKLYSNELLASFEYSNIDRDYDFYYVTTSDKYIKSGAAFLDIDDIKISALQFESGKSFLVMLPKNSTSRAEFVRLLNEKE	83	-
WP_164679322.1	1 member(s), 1 organism(s)	CFB group bacteria	Bacteroidota	hypothetical protein [Rasiella rasia]	192	0.6	2e-45	13.14%	1175	WP_164679322.1	MIEILKNHCNAENGLLLFDPPTGSGKTYNVLKWIFENYKTHCKEGRKIFFITNLKKNLPLDDLRNDHFAKNNKVDDFNKHVLFLDSNMGFVLKNFDEIKDNIPEYFGKLQAFRSLRNQVRLVNNLKSSNKFKDVLSAAENELRNKYEPEFRRRIELYLKENYPNKKERLKAIKTEPNLKWVGTLYPSVFSSVRKIFFLSISKFYAQNSTLVEPSYHFINHDITKDAIIFIDEIDATKDSILSNIIDKGKRQRIDYIHLFNEIYWALSNNTLPVDFLVHSKNRQQQIDNGYNYKDLKDIENVLKSMAAEIVEKYNVMYSFKTTMAPNVSRERNLLFHDFQYHAVYRNNYKYIEIDTDYGKRMNLLQFTNEKPVDNSLNIITLLNQIKGYVRYFQGAVKSL…	DdmD-like	>WP_164679323.1|hypothetical protein	MEKVKINIVNPKLNYHNIDNEFSIVRFTTSENYIPFGAQFIDAFSQNIKAKSVVFENGRSLYTLFTKAELEKINLRAEIDKIEGAEVLTFSVLKNREIQQIPIHLLVQLLINSLSSPENHRLRFNNLTGKLFLYNESLFERRKFKDDRLITKIPAIEFKVHSDLNLELRITTFTSLLLKTKLDFSRKSLHKYAKYTYSHATKSMRRIIDGENFDAKDVFIIKQEPRKKTVIPFLDFNELDSFQESKMGFMAETLEKVEDKLNVCLQLAFKEASVKNTFRTADQNQQDINSIISQTKKTVHIINAVGETAEDYIEVFQDTLKTVLPTTKTTISGNHKKQALNIRLVHNKHYYDKNGIQDKYDSSLINTQHLTIEDFKYNNTSAVKAVLKELLIKNDIVKK…	670	DdmE-like
NQZ08314.1	1 member(s), 1 organism(s)	g-proteobacteria	g-proteobacteria	hypothetical protein [Algicola sp.]	189	0.6	1e-44	14.08%	1124	NQZ08314.1	MKSALLNTYNDIAGPAAVQSEGGFIALVDAQTGLGKTYQATSLQLEHLIADTGKKIIYATNLRINVKEAYDDLCTRIKGDAGLTPQRKQQLLANVILVPSQKASLELLTSTDWATLLESLNHNENQSVKNAKDGIRLLEQAVAAIDSTNLSHLNDEISLRYHKLFNLLLGIFRAKLIKLEMTKDSEVYRILIKMLPASRIEDDVTQIVFMTTAKLLYPWHAIARNIRISDVLQDALIIFDEFDRQQKEFLNHLIKDSGEFDIISLVRRLYASFSSYEVTDTAEFEGVETSFDKFRALLSEFDKTWKISFRPFITDSTLQAASENQKRVFTLLSDRMSLHAINFRHDELRSHIDVQLGTHEIGENGGQNAIRYFNSASRLIRMFCNGMLSATNTLANNLQ…	DdmD-like	-	-	-	-
MBR6369006.1	1 member(s), 1 organism(s)	CFB group bacteria	Bacteroidota	DEAD/DEAH box helicase family protein [Bacteroidaceae bacterium]	189	0.7	2e-44	12.71%	1123	MBR6369006.1	MRELLNRYCLNDKNDTGLLLLDMPTGTGKTYNVIQFIKDYLRENKEKKIFFVTTLKKNLDDPCKDLLNALNDDAELCDSVFRVLSNKEDAIQKFGDIKKRITQSEIKNSDEYKSFNALVSVNAGADAYGDVELKFRKLIGSVLSRHFRTKKEKLNAIKNDKGWQWVGELYPVVFSDEKRVFFVTVKKLINQFDTIVEKSVRLYESPIFKNSIVFIDEFDATKKDIQDVIVQEGLDKGIDFVKLFRDIKICLDNHNTIPSNIFDNVENKPSHKRALEKNIKIFDDIEEENHLLLNYKSDGFEEKRYILFSDLTNTCYTTEDEDVTVKYHKERNINQLQLVSKKNKDRALYDALDKIRGAISHFTRFVSILSYSYYKNKIKENQQQEGKSYGEFTEFHALD…	DdmD-like	>MBR6369007.1|hypothetical protein	MSRIQTNKLVANLNTNLLAETYEVFNVKTSDSHFGRGNNAAKLVDDFTNEKFVLSVVYERGNSFFMLLNKSANNRKNINEAIRSLSGTENISVESLAIGMIPQHIIVQLLLNSLGTYESKFLGFHNVTGHLFCCHPSKISKNQIVGLELRVTKEMLLDWNVRTFTSITKKASINFGKKKFNEYPEYVLSKDNILKRIDKGSDPQAYILRQIGNKKSTIKFLDTSSLETFKKSKMGIICDCIDKFNTKFEGKAHLDFDFFNEYHEVEISTKMVKMMSKRFQELASSHRIVLVDSVSDSTSPMCIEELKQRLIKQFGCNVSVLKTPKTDAINIMLIHEDEHYKDIIDPHDKVYKDCAVQHITIETATHLMDIQNDKEKESGWKSVLDCIMQEVLIKEDIKS…	599	DdmE-like
MCM1506040.1	1 member(s), 1 organism(s)	firmicutes	Bacillota	hypothetical protein [Ruminococcus flavefaciens]	189	0.6	2e-44	12.71%	1151	MCM1506040.1	MYKIIKSYCENNSDNGLLLVDMPTGFGKTHSVLEYIFNACQEQKRKFFFITPMKKNLPVEKLEEFFRKNNRLEEFQKKVLVIKSNADMAIENYDDNFPIPDDIKKTEEYKNFSQQVSLLRQLEKNNSFINPKVFEKFKDDFRKNTELAFRYILQQKLKDEFSTVKDRINAIKENKRWQWLSKLYPTVLTNDYQIYFMSMDKFILKNSTIVEPPYMFFDSEIIENSVIFIDEFDSTKEKILTKIIEDSLGNKVDFIEMFKVIYSAMKTKKLPKVYITPSQKRKNSDKYKNLQEIFDDVKKTAEGIYEEYSVQFNYRTDNEDDTQKNFMFQNYKYHTIVDGKKYIYFVTNQNKKMNYIKFSNENPEKDCHNIQSIISAIRGFIKQFQGIVRILAINYKELK…	DdmD-like	>MCM1506039.1|hypothetical protein	MSTPIKTNQLVYKISYDKLDGKYDIFCIQTSEKHFKSGAYIVDAPALNKNVCSVQFESGNKFYVMMNKNSDNKRLLHETLSGAKGAEFITLRCVESSELYNDRIILQLLFNSLGSVSHPLLRFNNITGHLYCFHNDWLVRRKDNIVQIICLEIGVSPDYRLKFDVRTFTSERLENCIKFGKKKFKDYPQYVLSENNTLRRKLETDLDKAFILRQISGEKSHINFMDFRKLETFEKSKMGVLSSVMMKFNEKFSDIAEVGFQNIDNYISVECEKHDRKADIKFIKKIIQSQKIYIVDKINDEDSQKLCEQLQDILLKEYTIKAEIRKRIVKNSMNLCLIHNAEYYENIEKDDLHKQYYDAIVQHITLEDFELFNKNGKPSADVAQAIHELLIKTDLLNDK…	607	DdmE-like
MBR6125308.1	1 member(s), 1 organism(s)	bacteria	Candidatus Saccharibacteria	hypothetical protein [Candidatus Saccharibacteria bacterium]	188	0.82	3e-44	12.70%	1178	MBR6125308.1	MKDLKDIIADYAFSKMDDHGLLLLPLPTGAGKSYTVFKFIHDTLVSGTHKEKIIFITSLKKNLQPEELKEQFKESEEELFNNKVLYLKSNLDCVLSHLKPLDDGNAIPERIKELNEYKSLWSATKFCLDMANNSNFGVQDAVKTKKDEIQNNLERSFRQKIRKLLDSDIKKNLGPKVGYKEKLEFIRNPKNKWMWLLKLYPQILTKERQVFLMSMDKFLLRNDPIIEKNYFIYKELAKDSIIFIDEFDATKETVLNRLIENAVKAKIDYVSAFKQIHDRLMHGDFPSEMTTASQRQLDSEAQGYGQKKLEEVIPRWKKISDEIYERFDMNYVFKNIESEESDSAFLFQDIHSMAISGNDKSKNITIKKREEKRVNEISYLQDDAKEDRDDKNFKHMVKD…	DdmD-like	>MBR6125307.1|hypothetical protein	MSRIFVNKIDIDASNIDYASIDRQYDFYLIENHGEKFKPNARIFDESLVSKNVVAVQYTFGPSFILMLKKDRMNDATVAEIIKNARDDKNDITKKKLSVPFESYPHSLIQILFNGLAKSSKNENVSNLGGKLYYFSEKSKDGRQVFCVEVKISNGYTIGLSGKTFTKTTVSTGRPEYILQANNTLKLRSKSDGVVDFYTPYQYQDTRHQVTFLDVSSISKFESSKVGILSRLIEKFKKQYGFLLKIKEENDWTKLDVKSATTQKREHLRRIKNTLNGKKVNIVNAIHSDENAISFCKKLKDVVERIFTDEMYFLKDDRNLNFSVEVCEKEEEGAFNFRIIHSKSYYENQKEKDAYKLYPNVPVQHITLDDFPRRGRDSKDGKKKKGDPEESACIAALND…	634	DdmE-like
WP_270877701.1	1 member(s), 1 organism(s)	firmicutes	Bacillota	hypothetical protein [Paenibacillus aestuarii]	188	0.65	3e-44	14.78%	1155	WP_270877701.1	MQELIKNFCEEKDTGIFLIDMPTGFGKTYNVLEFITNYYDRVEGKILFLTTLKKNLPFDELREHFVKKGIGDRFDELCIKIEANANGVILNLMYVYKDIPQRFKDSKEYHDLFNAVKLVHEWTNKKKDETISAIVKTTEKAIIEQYERAFRVLIEKDLKKFSKPVERLLQIKTNREYQWVGKLYPAVFTKDKKILFMSMDKFLLGNSTLIEPTYSFYNNPIIDKAVVFIDEFDATKDTILKRIIDKGLENRVDYLNLFKQVNSALSTREFPHQLLIDSKKQDEYKQNNPRKKMNSSAAIVSGFQEIFSDTYKKFNIQYSYKTSGSVEDKKRNFIFNDLQFHSVFSGGNSYIGIESDDVAKQNWIKFLKTKPENVDGGIIYLLSSVKGCISYFQKGCSRL…	DdmD-like	-	-	-	-
WP_303150469.1	1 member(s), 1 organism(s)	bacteria	Synergistota	hypothetical protein [uncultured Cloacibacillus sp.]	188	0.82	3e-44	12.91%	1170	WP_303150469.1	MYRILKKYSEKKNGLLVVVMPTGSGKTYSANNFMVDSALDPAFTRKIFYLTTQKKNLPKENDFDKFLKPSDDRQKLKEKYLRVESNLDSVTCGLNKAEVKNAIPRSIKETEEYKQLINIINNIEDLKSIKNEYCNQEKERARQEIEPQFRRMLQYRLEKEFRNVKDRIKAIRENDKWSWIKELYPSVLIRDKDIICMTMDKFLMPFSLIAEPDVRLENSNIIDNAIIIIDEFDATKENVLKNIISDSKNKRIDPIEFFKTIYFTLQNHYFPKKFTQASSKKEKSNNENPLDIIEELKKMSKQIYRKYHLYFNYKTENTTDKSANNFLFQDARYYSIINGNKSYVTWEQDKNEQANIIKFSDKYPTGSGVKDIKALISELNGFASYFLRAVGILAHNYKQ…	DdmD-like	>WP_303150468.1|hypothetical protein	MTVDRNIQIKTNQLEVGIDFNAFNERYEIFRLETTRPYFKYYSRILDKPLLCNDVCSIYFTSQSKSIYVLMHKNVQNMYTLQKAKEGTEDANNITISCVKSSENEDIVLSLLLNALGSFEGSFSFLSFNNLTGHLYCFTPGLIEREKDSNRIRRIISLEIAIRQNKCLMLSVRTFTRYDLIKRQLTKEQQMREPKYVFVVHNQTLRRRLTDDVKDHKDSFVLRQIHGEKSHIDFLNVYELECFKESKMGILQNVLTLFNDKYQGICKISFKPITVASNIVCKGTTTIAREDIRKCNAMLNEIGMQIVDGIGNGESLRCCNMVKDIIEQKYSVINKHETKKVKPVIRKRISKERLNICLIHDEDHYKGKNDPHKNYIGATVQHITLEDFRNLKTAKSAVS…	626	DdmE-like
WP_195968502.1	24 member(s), 9 organism(s)	firmicutes	Bacillota	hypothetical protein [Blautia obeum]	188	0.79	4e-44	13.65%	1168	WP_195968502.1	MKQAIVNFCKSMDTGLFLLDMPTGFGKTYSVLDFMVDNYDAPEFKDKKIFFVTTLKKNLPDKELREHFARRGKADDYDKYCLRIEANADMVVQKLDELYRARKIPTTITMKQEFKDLHGSVKLLNEYRDKKRELKGTSKDIINVLCKSAEDAIRKQQEGAFRKVIESELKQFRTPKEKLKNIANNPDYHWIGELYPAVYTREKRIFFMSMDKFFLGNTTIIEPTYSFYNNDITKNAIIFIDEFDATRDRLLNQIITRGLENHIDYLGLFHRVYASLKTRDFPAELTTASKLQQAYLDEHKNAKNPMEIIEGFGGVFDETYDRFAMQYSFKTEEDGKGDRSRNFIFNDLQFHSVFEGENAFIDIDTDMKAKQNWLRFTKRRPTEKDGGVLSLLASVKGCL…	DdmD-like	-	-	-	-
WP_140185776.1	1 member(s), 1 organism(s)	firmicutes	Bacillota	hypothetical protein [Trichococcus shcherbakoviae]	187	0.61	7e-44	13.59%	1180	WP_140185776.1	MIKTIIDNYFQNDDQKTGLMLLSLPTGSGKTHNVINSIYDRIPSLAQHQKVFFITNLKKNLDLEKLEGCYRAAGRGQDYQNEVLQIKSNADYIQKILEIQIPEQFKKESYRKLVKIINDLKRTEGYIKKSQDPHVGHIFRDNKDKILGDIRLKLEPEFRKFISSELKKNFNTPNQKLDAIKNNSTYQWIGELYPSVYTKERKVFFLSMKKFLSQHATLIEPSYHFLNNPITENAVIVLDEFDSTKDTVSNHYIEEALNYRGEILSTFKQIRSGLNNEQISKKIIISKGPIKEQLEALRHEANRIYDEFLLNLSYKTNEGDIDRNRNFLFHSDTFISILSKSKDYIRTTPNIAEGNNMLISFESHDRYNKNANYQIDVSLYSLLRQVNNFIRRFRRTVFL…	DdmD-like	>WP_140185774.1|hypothetical protein	MLQTNKIHYELDCDKINADFDVFKITRTTNSYMGTAKIIDGALEDYHSIAVNYQQGNSFLILIKKGSISEYQFRKNVQYFCASQNIESEFKITQVNINDLASNGKKDDELQVMQLLLNSLSNAKNEKKHYQNLTGMLLYQHESWVRKNDMHFLRIQIDGESMLQTNVVTFSKLSALKKYHVNVDKKARYILDEGTNRLRRKLSDDVSEDEQTYIEKPISKKHKNTVDFIDFQDQSSFYRTKMGITLRFLEDVEKYLSSYVKLRVEKIPSYKNVQVSHQLQLSEDDYKQWIQGQQIQLIDAVGNSQSGNLADYIQGFFLTAYGTSLNLGSENQESNGLTIKIIHNRDYYENSGIPDPHQIENSDQQVIQHVTIEDFKLKNEEFDTKKGKDARLTKIIQEL…	715	DdmE-like
WP_291674740.1	1 member(s), 1 organism(s)	firmicutes	Bacillota	hypothetical protein [Clostridium sp.]	187	0.63	8e-44	12.71%	1171	WP_291674740.1	MKETIDNFINPNNITNGLLIADMPTGYGKTYTASRSIYDYIYKFEGQRKIFFITTLKKNFPENELKSAYKKHDNLENFNKDVLIIKSNFDYIYENLLDAKIPDKFKFNSYFELESKVKMLKQLGSNDNEPFKLVKSELTKSIREDLEYNFRKDIIRIIKDNLPKSALKKIEVIRNNEEYQWIGKIYPTVFMNDYKIYLLTIDKFLVKNTVLVEPAYYFINNSIINDSIIFIDEFDAGKETVEKKLIKKALSTSEDYIKLFLCIYRSFNNHKFSKNILDICDKNKITNEYRYKFEDLKKECNEIFNEFKLEYNYKTRSEGINRKQSFLFNDSSFHTMLRNNCNYIRATLEEVENQVSIFFEGKESYYENRKESDIIIYSLVRKISSFLNRFRIMILNLGN…	DdmD-like	>WP_291674738.1|hypothetical protein	MVIITNRIKPSINKENLNRDFDIFKLTKDGKRDFYKNNVLDIPKINFKAVSVVYTWGNEWYAMFKKNEVDKKILKEAINEESPDTRVEKLDLNTDKIYPNVLTLLVLNSLDISKTEGNYNNLTGKLYFFNDKWFQRDKNKKLKGFYNLEISLNKDMDVTLKVQTFGRLSYFNDNKLQAKPKFIFDSITGDFRKKLKEDKINDDEIFIQKSTYSKKHNTIKFLDFSDFKKFKRCKVGIYESFLEDVEYYLGEYIKIDNCTVHEYKTYKKTKDDFENTNYSKLLFEKQIVIVDELQDDNSKLLVSIIKDILEKEHNIFIKEKSKIDRESYNLRVIHNADYYQNNNLIDLHNINDKNMVIQHITLESFINEKNTIEVEKAAIKKIVQEIIIKGDLHKKSISL…	679	DdmE-like
MCY1719234.1	1 member(s), 1 organism(s)	CFB group bacteria	Bacteroidota	hypothetical protein [Prolixibacteraceae bacterium Z1-6]	186	0.6	1e-43	13.48%	1174	MCY1719234.1	MIKILNNYCTQENGLLLFNPPTGSGKTHNVLKWIYENYEGYCKENKKIFFLTNLKKNLPYDELREDFFKHMNKEHAFDKHVTFLDSNSECLLKRFDIVEDSINKYFKNHSVFFAIKHCVTQINKHKKNPDLKGIIEDLKDKLRNELEPQFRQIIEKFLRENYRDRKERIKAIETNKELKWIGDLYPAVFSSKRKVFFLSIDKFYYKNSTLVEPSYSFLDSDITKDAIIFIDEFDATKDNLLNNIIEKGKKQRIDFIHLFTEIYWALSNNVFPQKFTTHSKKRKELLDKGYNLNLEKIQETLKDKAKEIVDRYYTNYSFKSTALNDENENQRNLLFHDFQYHSVYRNNKNFIRINTNHHTKVNEIIFETERPSSGENIVSLLNQIKGFVHYFSGIIKSIA…	DdmD-like	>MCY1719235.1|hypothetical protein	MNACKTNRLLIDFNYENILRDFTIIQFSTTENYIKYGAVFLDEINLKTNAQSIVFEQGSSFYALYLKKEFEAIDIAKQLHSLNDTNALIFNVIETSKDCKMIPPYLLAQLLVNSISTPQHKRLSFNNLTGKLYLFNPKHFKTSKTKEKELIFKIIALEFKINNTLSLELNVKTFSNVLLSKKMDFGLKKFSEYSKYTFVHSTNSLKRILTPDGKSENQFILKQTYRNGTLEKNSIDFLDFKDLESFNASKVGILKETLKTIEDKLADYLNISFQIVESDNTIRYKNTFKIEDFGQNITLIDSIQEEESTEFIRELKQNIENIAPLCHVKISNKVKKNGFNIKLLHNRNYYEKYKLTDPHKASVNVQHITSQDFSTDSKASIKAILKELVIKNDIANNEV…	663	DdmE-like
MDO4290331.1	1 member(s), 1 organism(s)	actinobacteria	Actinomycetota	hypothetical protein [Eggerthellaceae bacterium]	186	0.81	2e-43	13.24%	1185	MDO4290331.1	MKKDDAADAARLSDAVLEVLHDETAENRDGLLLIDMPTGYGKSYAAQQFLPRFVLDEANRGRNIFYITNQKKNLPKREDMIRAFAACGVADSARMVDEQTMWVQSVVDMMEENATEELDREIPLEFKGDKWKSLLQAAVNYREMKGNPSVPNGYRTIAEESLRIAERAFRAYVSKLLSEPDSPEGEKKGKKAKPLTLKKRIRRVELDPRWQWLGRLYPTVFTRRRRIFLMSVNKFLVSNISVVEGGYRFIDDDKLMKDAVVIIDEFDGSKAVLQQDIIKNSVRGKAEPIALLKQIHKAFEDDGFPSEMTRVPKDRNLPSDRIKSTLERMKDVVSGTYDDCRLRYNFKSDDEPGWQDFIFHDHEYRCASDKRYYVTFDPAERHNRLVSSKKEADGEPLTH…	DdmD-like	>MDO4290332.1|hypothetical protein	MRISRISPAFDYARLSELVQVWRLATSDDRVRRGARALDVQCDEGEVLSVFFSSGREIFLMVDAHVDGLALSKRIVQASPDDHLSAARVGLDSLNPCTLLQLLINSLAAPKGCGLSFNNVSGHLFVVPAGGIKRRAGLVEQVHALEVRVAQDGALGLHVRTFSSLRLKRYMRKSRIDPERMPRYAITPMGDLRRSFDGGEDELVMRQLGGKKHRMPFLDASTLEGYETCKLGILDETLRLLELRYGGCCSVEFEEFDDSARVSDTRYVSARWREEIRAMFGDERIVVSNETGSDEYGDVCEELAEALADLTGLEALVGEAADDEGKMLVRVIHEKGYFADGGEDSYTEQHPHSVVQHVTVETLCAQFSIPSAVVDSLAKELAIKRDVVSGSIRVFDWKG…	608	DdmE-like
WP_235426858.1	8 member(s), 3 organism(s)	firmicutes	Bacillota	hypothetical protein [Enterococcus cecorum]	185	0.75	2e-43	14.42%	1106	WP_235426858.1	MKKIIQDYLEEKSGLLLLDIPTGMGKTYDVLEVMLDLLEKMDDTSRPVFFITNLKKNLPVLEFRHRAEKRGLSKKFDKYVIQLESMNDMVKKEFMNLQDKIPNDIKQQAAYKNLSNFLELLDTIKVATTDNRTVDQQIRSFEFEFRKLIIQKLDELGSVKTKLEILENDPSWEWVGKLYPCVFTRKRKIFFLSIDKYFLGNATLIEPNYQFINKKEWENAIIFMDEFDATKDSLMKQIIKKCAQNEVNLIELFTNIHHFLVNEEFQTVTLDEKGSEMITEFRRIFENIYQDYGKYSYKTVQSLDGHQYRSFLFNDGQYLQVKEKELFYFIDNKAKVNWITNKKDSQYIYLKNAFGRLMGAINYFINGMTHIVNVYKNSESSLKRGLTYSNCLSSILKVM…	DdmD-like	>WP_047339069.1|hypothetical protein	MKILTNKLKIHYDLKKIDRDFDFFQIICDSNSLDVVDRSEFGTDKIESIVFEDETTFYIMCQKNSLSKYDLNNIESGYDAQDFRAVCVSCDVLVEKHRLFQLFLNALSNYHTKSLKYNNVTGKLYITNHKLVVKKYQKEVNQFDAVEVSVTENGVLSFVARRFNSVKNKHLMKLSEKDLMIMTKFELLSNGTLKRKRKGDFSDCFVKKSINREKPSIPFIDISSFENFNASKLGIIAEVFENLTFNFQDYVQFDLIEVESDYQYPVQTHCFQVENHLEDLSVPIYLINLVNDEQSELRIESIENELLSKYGIKCKKVKHLNKKGMNIVYIHQKKYYAARFQDDSYVHNPSYLIQHLTVEDFDESKEVILKNIVKELLIKKDIENQRLSLFNWQQLAYAN…	656	DdmE-like
MBR6130379.1	2 member(s), 1 organism(s)	CFB group bacteria	Bacteroidota	DEAD/DEAH box helicase family protein [Bacteroidales bacterium]	185	0.64	3e-43	13.22%	1126	MBR6130379.1	MLELLNRYCLDNTKNTGLLLLDMPTGTGKTYNVLRFIKSYLRQNHDKKIFFVTTLKKNLDDPYNELLDDLNEEPDLRDTVFRVLSNKEHAIKKFGEIKKNIRIKEIRFSEEFKSFDALISAGVNNPDAYVDIEGKFRYLIRKTLSRKFRTKQEKLNAIKNDKDWKWVGELYPVVFSEKKRVFFITMKKLIYPFDTIIEKSVRLYETTFFKNSIVFMDEFDATKKDVQDMIVQNGLSKGIDYIDLFRNIKICLDHHDSIPSNIWDNVENKPSHKHALEKNIEIFNNITKEHHLLQHHKSSGFEENRVVLFSDFTHSNYTTGEKDVSVKFDKSKNINTLYLTPKGQTDDSLYDALNKIKGAISHFARFVSILAWSYRKNKLQNKEEGKSYGEFTEYHAIDT…	DdmD-like	>MBR6130380.1|hypothetical protein	MNRIQTNRLVVNLNTNLLAETYEVFNVKTSDTHFGKGNNAAKLADDFTDEKFVLSVVYERGNSFFMLLKKSIENKKNINNALNKLSGTEKITVEEISMGMVPQNIMVQLLMNSLGTYEGKILGFHNVTGHFYIHHPAWMKSKGKQLVTLELRVTKDLLLDWNVRTFTSISQQKFIKFGKKKFNEYPEYVLGKDNILKRIEKGKDKNAYILRQIGDKKSNIKFLEIDTLEKFQKTKMGVVCKCIDKFNTTFSNLAHLEFDSFCDYQTVQISRAEVNGMEHRFEEIASSHKIVLVDKVLDSTSPLCIDALKQRLIDQYSCNVSILKSPKTDAINIILIHEDEFYKEKDDPHDIVYKNCVVQHVTIETIAHLMDSESDKDAGWKSVLDCIMQEVLIKEDIAS…	608	DdmE-like
WP_015361347.1	1 member(s), 1 organism(s)	CFB group bacteria	Bacteroidota	hypothetical protein [Nonlabens dokdonensis]	184	0.63	4e-43	12.80%	1168	WP_015361347.1	MIKILENHCTPENGLLLFDPPTGSGKTYNVLKWIFENYKEYCKEGRKIFFITNLKKNLPIQDLREDFFRKNKKLNDFNKHVLFLNSNAGFAIEHFTEVRSTIPEYFTKLSAYWDFKNQIEFIYRLEKLDGFKDVLSKAKNEFRNRQEPEFRRRIELYLKENFTNKREKLTAIKTDPNLKWIGGLYPSVFSSERKIFFLSIDKFYAQNSTLVEPSYHFMNNDITKDAMIFIDEIDASKDSILKNIIRKGKQQKIDYIHLFNEIYWALSNNRLPQDFLEHSQNRQSQIENGYKYLPLENIESELTKKAEEIVEKFKLKYSFKTAVSAGVSRERNLLFHDFHYHSVYRNDKKFIEIDSNEIKKLNHLKFTNNAPENQQKNIITLLTQVKGFVSYFQGSVKSL…	DdmD-like	>WP_146250762.1|hypothetical protein	MDGLSYSILKALEIQRCPPHLIIQLLINSLASPKNERLRFNNLTGKLYLFKESLFEKRKFKEDQLVTKIPAIEFKIHRDLRIELRTTTFTSLLLMSKMEFSKKPLKNYSKYTYSHSTKSMRRILNDEKLAAKDVFIIKQETGKKTTFPFMDFSDLESLEESKVGQLSILDIKIKNKLAKYLEISFQEENIDNIYRLSNSNQDSIKKLIASKNKELHIANTLGIEGKDYETFLKAQLVVLFPEIRLSSSIRTKNGLANIRLIRNKNYYKENEIEDQYNSSLPITQHITVEDFNFKSNSAIKAVIKELLIKADVFKNHISIVNWEDYGYQKNQTFGIKKNDKFYFLTISPKGSMHFQEKEMSLFNQSEFDNLISIFQSDENIEGIVQNDEGAINIIRRSSL…	585	DdmE-like
WP_014079052.1	14 member(s), 12 organism(s)	firmicutes	Bacillota	hypothetical protein [Roseburia hominis]	184	0.74	6e-43	13.52%	1155	WP_014079052.1	MKDYLLDVMQQHEHGLYMCELPTGNGKTYDSARAMKEYADSIGDDTKIIYLTTLNKNLPEDALRAAYGSEELYKRNILRLRSNFDEVVEKILEIEVPEEMKTDAYLKLCKDVSLYRNAVEKRYADKEYIKELADRITEGDRQLRYEITKHLKNRFQTKTQRKNAIRTDAKYKWIGQLYPAVFTDDYKIILMSVSKFMKRNSILIDSSYEFLNSDLIENAVIVIDEFDATKDTIQSELIDKSLAMQEDYIQLFRQIYRTLNPNDFSSSMRQAMDEVEKLGNRNTFTTLMDEAREIAENYHVRLSIKTKEDLVDQRQIFLFNDGSFHTVLKEGAQYIRSSLNKEDNRIDVFFEGKDDFFKNRNKEKDIVLYSLLREINVFLLHFRLFSIEWARNYMEIINS…	DdmD-like	>WP_014079053.1|hypothetical protein	MLTNRINVTYNIENIDADFDIFRVEKSNKDYYKYNILDSAVYEFKAAAVQWTFGATALVLFRKGEVTEKQFKESIMKEYEDVKIQKIDLFDSEQCNKCFYFENRLLAQLLINSMRTPKHEAFMYNNLTGKLFYHDPSWRHKDKLTGKVNFIRFLEIVIDPGMYLNLEHKTFKRYDRESNGLYVIDSKTGEFRKKLKTDTNVITYKEGSLPHNHFRVDNFDISDIAHFRKSKMGVMEQFLRDVNDNLSKYMSIDIVEREDAQEFDISNLEKRGISEFEYGEMLQKKGVVIVDENNSEVSKDIVAKLQEELEKYYHVKAAVGNLSEEAYNIRIIHDGEYYAENEMHDLHSDNLKGYIVQHITEEAEHFTNTKGSSPDIKKIVQELIIKGDVRERMISIFDW…	698	DdmE-like	A0A414RM14_icn3d	RMSD = 28.309 (2034 to 2034 atoms)
WP_278689290.1	2 member(s), 1 organism(s)	firmicutes	Bacillota	hypothetical protein [Clostridium baratii]	184	0.63	7e-43	14.27%	1171	WP_278689290.1	MKKTIDDFINPKNDSNGLLIADMPTGFGKTYHAARSIENYVNNLEGQRKIFFITTLKKNFPEKDLRKAYEDNNLLDKYDKDVLVIKSNFDYIYENLLSTDIPEGYKYDSYYELRNKVELLIEIDKRKDNSMKKLREEVIDNIRKNLEPVFRKDITKYLKDKYKDANKRRKAIKNNKELNWIGKIYPTVFMDDYKIYFLTIDKFLVKNSVLVEPSHYFTDSRIIQDSIIFMDEFDSGKETIEKNIISRALSSREDYIKLFLTIYRSFTSHIFSKNIINLCNYNEVLRTYRYTFSELRKEAKDIFVDFKLQFNYKTDGESINKKQSFLFNDSSYHTMLRNNCNYIRASVEETNNRVAIYFENKDDYYRNRKDDDIIVYSLVRKITSFLNRFRIMVLNLSSE…	DdmD-like	>WP_278689292.1|hypothetical protein	MIITNKIKVEFNKKNIDKDFDIYKISTEEKGVFYKTNVLDIAKTDFKAVSVVYTWGNNSYAMFKKGEVDKDKLKEAINNEVVNMQIQKIDIINEKIFDNVLTLLMLNSLNITKTDGKYNNLTGKLYFINKDWYKKDKEKKINGFYALELKLNNDMDLTLEVKTFGRINCFKDAKSLAMTRYIFDKDTCELRKKLKSDKVNEEECFINKSTYSKVHNTVPFLDFKSYRNYKKCKIGILDEFLQDVEEYLSNYIKIENCIVEDYSEYKGKDGDFENRNYSELLKEKKIIIVDEVKNDDSKKLSALISEILVDKYKIILQKSDEIDYESYNLKIIHGAEYYEINNLEDPYKNAPTDCVIQHITLESFIKNLENNKIEKAVVGKIIQELIIKGDILNRKISIV…	680	DdmE-like
WP_295684703.1	1 member(s), 1 organism(s)	bacteria	Fibrobacterota	hypothetical protein [uncultured Fibrobacter sp.]	184	0.6	7e-43	12.59%	1152	WP_295684703.1	MIGSISKFCNNGKNTGLLLIDMPTGSGKTHSVLEFIVHNYDKPEFAKKKIFFITTLKKNLPTAELKEKFKDNDKKGDFDRVFLQIHSNEESILENLTENLEVTIPDSITCLQEYKLLKSQCSLLKKLSGAGKEALSKDFRNSTEPKFRRKIQGMLKKAFPEKQSRLHAVKTDDTWTWLGKLYPTVFTREKQIYFLSIDKFLVKNTPIIEPSYEFINSDLIENAIIFIDEFDATKDTILKHIINNGLNNRIDFLDLFKSIHSAFRINAFHKDLLTPSKTSFEYSTGQNSIGNRFAEIREKADFIFKKYKLQYSPRTEDAQQEQGKNFLFQDYRYFSILDDNKKFVTIEPDNKSNVNRIRFVDKKPSKKEKNIQPLLHDVKRFMSQFQRTIGQLSTNYRIL…	DdmD-like	>WP_295684701.1|hypothetical protein	MNASFKINRVVSNPNHEKINKDFDFFEIAETREDKYFEFTAKLLDDLTENKSIHAVQFHGGKKVYVMMKHSESNFEKIKDSVLNSKDAEFLTYNQITSDKIDKFRLIQLFLNGLFRSEHPLLRYNNLGGHLYCFHSNWIKHHGACIWKIPTLDIKITWDMNLTLDVCTFTDLKYLLKSAKEKGKKEQSKILDKPRYVLVNNNTMRRKTDGDNLQEFVIGSAGNKKTNIKFIELYPAEKYAESKMGMLHAIVKRFNTDYADYIDLSFVSIENYHAYDFDKKTRKENADAINKALDSQPIKIIDEVKDEFSKQCCEYIQTKIKGNYQLNATIGRRPNENALNISLIHEPEFYEMHNLPDPHDKVYENCSVQHITMENGFENLEDSLSNIMQNALIKKDIIN…	616	DdmE-like
WP_127055915.1	1 member(s), 1 organism(s)	cyanobacteria	Cyanobacteriota	hypothetical protein [Trichormus variabilis]	183	0.8	9e-43	13.39%	1166	WP_127055915.1	MQDILNKYCANKQGLLLLSMPTGFGKTYNVLKYIYDNYKEFADQKKKIIFITNLKKNLPFKELKEQFIKNGNEDDFDKYVLFIDSNSESVINNLINLDNENFDDFKDKESYKKLNECIEICKNKKLPKKVQDSFKDQIRTELEPVFRGDIQKILKERFTSKEARLKAIKTDANYQWIGKLYPAVFTDERTVLFMSIDKFIVKNSTLIEPSYLFSERLDKKPFNNPVIFIDEFDSTKEAILKNIINSGLQGKLDFMDLFLNIHNHLKQLKDSQDLTKPSKHWKQKKAEKTAQGKDWLSPKEHIEDLKKKAQEIFNKYQLQHTCKSDPEFFKSRKRNFLFYDYKFHNVIDSKKRIEIHQKPKQRTNWIKAVDCQEDQTELTSDNIYNIYSLLGEIGGFLSY…	DdmD-like	>WP_241993583.1|Uma2 family endonuclease	MNILTNRVKITFNIDAIKQDFAFIRFKRDKDSKWWGAEELDRIIGDDYQAMSVGYAQFAYAMFERKSNNIYQLEKRLEDDPQFTKVLAIEVQPEAIYSGNNECICAVSLARLLINSLGSSRSKYQDLHFSNLTGSLLRVPSLTDKLNKSIAVAEISIDSVPLQKNEFFLNVKFANYRKKSSILREYKNVELAKILKRPEYIVYDGTNPPSLRRWLPSDGKKSDPKKSYIQCREKGSKLHVNFLDFRSLKDFESSRAGILHNVINGIKKHISQYMNVEFYSREIGYDLPLDTTLMNKPEKISELLNGQRIHILDKVNNEESDELVTQLRNFLYPHYINDEKFITDSGKTEKKAALNFRIIHEKSYYEQNDLKDEYKASDHKIQRQHITFESYIQSSEKEW…	829	DdmE-like
WP_057951686.1	1 member(s), 1 organism(s)	CFB group bacteria	Bacteroidota	hypothetical protein [Salinivirga cyanobacteriivorans]	183	0.62	1e-42	13.69%	1166	WP_057951686.1	MKEILRKYCTDEIGETGLFLFNPPTGTGKTYRVLEFIFNNYKTICKDGRKIFFITNLKKNLPYEELRDNFFAHNKKLNDFDKHVLFIDSNQEFILKNLLNVENEIEDYFKTADYYQLIKNCRRIKKHESNLGMLDVVDEFKRQIRETYEPNFRKRITEYLQKHFPNKKERLKAIQQNKKLNWIGKLYPTVYTDKKKIYFLSIDKFFAKNSTLIEPSYYFHDNAISKKGLLFIDEFDSTKDSILSNIIDKGISQKVDFIQMFNGIHLSLLNNVFPQQIISESQEWKRKKELFKRILSPQEQLDSFKSKADKICKDFKLKTSYKTDNSGIEQDSRSLLFHDFRYHSVLQGDKKYICIDHKPELGLNQIKFQDFKPANKYGSVIALLNSIKGYINYFQKGIK…	DdmD-like	>WP_057951687.1|hypothetical protein	MQTIKTNKIKIEFFIDKILTDFSIFQITTSDFYIPFGSLILDETISGLKALSVVFEKGNSFFCLFKGNSIKTNLISSTIKQFDGGDKLSVEKIDSKEKLEAVPIHLVAQLLINSLSSPSNDLLAFNNIAGSLLCLNRSLFVTNRSGENEKIIKIPALKLRIDKELCLNIDVKTFSSLLIKKKLDIKKPLKDYPKYIISHSTQKLRRLLPDEKIDAASIFIEKQEPKKKTTIDFIDFSGKEKFEASKMGFLYSFFQDIQKKLSNYLDLSFIEVKPKESIRYEKRLNIDKNTKVNEAIKNTSFHIVDMVGEEDSEEFILEIKKSLTTFTEASRISIGKRLKDECFNLIVIHNSVYYEKYNLEDPYRKDKPEGIAYQHITIEDFKYSSRSIINNIIKELIIK…	683	DdmE-like
WP_270566897.1	1 member(s), 1 organism(s)	firmicutes	Bacillota	hypothetical protein [Clostridium beijerinckii]	183	0.61	1e-42	14.31%	1169	WP_270566897.1	MKDTIDEFINSKKINSGLFLADLPTGYGKTYIAARSIHDYVTAKDNPQKVFFITTLVKNLPIEELKNAYKEFGDLDGYNRDVLVIKSNFDFVRDSILELDIPERYRTSSFFALYEKIKLLNSLESKKDTSIKAFKDIIKNEIREKYEPAFRRDIQGIIRKELPKSIALRREIIRTNSDYRWIGVLYPTVFMSDYKVFLLTVDKFLVRNTTLIEPSYDFIQNAITDNSIIFIDEFDAAKETIQNVIIKRALDSQDDYIKLFEQVYKAMNLHEFPISMMRPYQEYIQDHMSIYTFENLLNEAKGLYSTFQMKYSYKTVSGSIDRKQSFLFNDNSYHTMLRNNCNYIRVTPNEEEKQVRIYFENKDDYYKNKSENDIIMYSLIRGINSFLNKFKIMIYNWSA…	DdmD-like	>WP_270566898.1|hypothetical protein	MIISNKLNIVFNKENIIRDFDIYMISKEGKDSYFKTNVLDIPNIQFKAKSVVYTYGNDWFVMFGKNTLDEATFKEAIVNECTDVIINKIDIGKDKVIYPNVLAQLLFNSLSSPERQRLQYNNLTGKLYYSRSDWMKKMPKSFYFLRLKLSKDFYMTMSVETFSNVSNLTGKISNSQYVFDKKSGRFRKKLREDKYRLDESYVSKSLNKKKHNTIDFIDFSSYEKFCNSKIGIYTEFMNDVKVCLADYISVVNGGYEDYQNHEIKDTGLENKEYRGILLKRPIKVVDSVGDEESTIFCKRLSENFKQYYQLDATLGEIEENAYNIRVIRNKDYYIKHDIEDPYGTADSSYIVQHVTIEDFKFSEEKESPALKKILQELIIKEDIKNRKLSIVNWEKSGYE…	678	DdmE-like
WP_087253658.1	3 member(s), 3 organism(s)	firmicutes	Bacillota	hypothetical protein [Pseudoflavonifractor sp. An85]	182	0.62	2e-42	16.02%	1157	WP_087253658.1	MRYELEKYFSDPCESSGLLIAEAPTGYGKTYETIQAIYQYIAKGGSAQILFVTNLLKNLPADELRNLYEKNGRAPLFEKEVLVLSSAASSVEKAILTEKIPSEFQTDAYLELLSACQKKKRYQEQFGEAGKEITKDLGNQIREKLEPRFRHELEVHLQKTFPGGAGPRRDAIRNKEKYKWMAKFYPSIFWTEYKVLLLSVKKLMARNISVVEPSFECLSERMLKNKIVCIDEFDASRSVILDSLIDRALDLRADYLQLFLQVYRGAITHQISRELETVRKSYEADRTLTWERLLKEAQDIYQEGALYYSMKTVDTAIDKGRNFLFHDTSYHTVLDGNRTHIRAVCNQTEAQVQIHFEEKDEYYAHQDEPRIILQNLLRRIHVFLQRFQRYVYGWAESYA…	DdmD-like	>WP_087253655.1|hypothetical protein	MIHTNQMEIDFDFEAIAKDFSIFEARRDQGNYWKSRVPDVALQECKALAVVYERGPSCYILYHRASVEQHSLKQVLECCEDNVRVQEISAQEMAETKKHLLAQLLCNALPSIQANGELYHNVTGNLYYMQPSWVNYRKEVLASFWTLQISFTKDCCVKLDVKTFSNARLKQGSKNKPQYLFDPECYILRRALRDDPGNSTDRFVIGALNQRRKNTIPFLEFGSLTDYQNCKVGILHQFLRDVRKSLSPYLSLTMVSLDESTHLGVCGSVDSMTGIRNRLRETPLYLEDTVRNEQSRTLISMLRYELAQYSEVTFMEGTPEKGDALLRIIHHPLFYEDHPEDDEYLKAPKHCVVQHITVEDFQLTGMNARRTKEKEDHKLLKVIQELAIKIDISRRQMSC…	679	DdmE-like
WP_193538968.1	3 member(s), 3 organism(s)	firmicutes	Bacillota	DEAD/DEAH box helicase family protein [Pseudoflavonifractor gallinarum]	182	0.59	2e-42	14.43%	1156	WP_193538968.1	MRYELEKYFSNPCESSGLLIAEAPTGYGKTYETIQAIYQYIEKGGSSQVLFITTLLKNLPVDELRNLYEKNGRGVLFEKEVLVLPSAESSVEKAILTEKIPLEFQTDAYQELLSACRKKKQYQQFGEAGKDITKYLGDQICKTLEPQFRHELEDRLRKAFPEGSGPRLEAIRNKEKYKWMAKFYPSVFWSEYKVLLLSVKKLMARNISLVEPSFACLSERMLKNRIVCMDEFDASRSVILDSLIDRALDLRADYLQLFLQVYRGATTHQVCNELQTVRKAYEAGQTLTWEKLLKEAQDIYQEGALYYSMKTVDMAIDKGRNFLFHDTSYHTVLDGNRTHIRAVCNQSDAQVQIHFEAKDEYDAHQDEPRIVLQNLLRRIHVFLLRFQRYVYGWAKSYAK…	DdmD-like	>WP_193538970.1|hypothetical protein	MIQTNQMEIAFDFEAIARDFSIFEARRDQGNYWKSRVPDVALQECRALAVVYEWGTSCYILYHRASAEQYSLKQALECCEDNVRVQEISAQELAKTKKHLLVQLLCNALPSIQTNGELYHNVTGKLYYMNPGWFYYRKEVLASFWTLQISFTKDGCVKLDVKTFSNTRIKQDCKNKPQYLFDPECYILRRALRDDPGKSTDHFVIGALNQRRKNTVSFLEFGSLPDYQNCKVGILHQFLRDVRTSLSPYLSLKMVSLDESTHLGVCGSVDSMTGIRNRLRETPLYLEDTVQNEQSRTLISMLRYELAQYSGVTFMEGTPGKDDALLRIIHYPLFYEDHPEDDAYFKAPKHCIVQHITVEDFQLTGMNARRTKEKEDHKLLKVIQELAIKIDISRRQMSC…	695	DdmE-like
WP_286854839.1	1 member(s), 1 organism(s)	CFB group bacteria	Bacteroidota	hypothetical protein [Xanthomarina sp.]	182	0.63	3e-42	13.86%	1174	WP_286854839.1	MINILKEYCNKKPGLLLFDPPTGSGKTHNVLQWIYENYKTHCIEGRKIFFITNLKKNLPYEELRNNFFSSENKLEDFDKYVTFLDSNSDCLINSFKEIDNSINDYFKNQAIYYKIKGIVNQIHKYQKKVGFSDFVASLKDDLRTNYEPDFRRKIEKFLKENYRNRQERIKAIQTDENLQWIGKLYPAVFTSKKKIFFLSIDKFYHKNSTLVEPSYSFLENDITKNAVIFIDEFDATKDNILKNIIEKGKNQRIDFIHLFTEVYWALRNNVFPQKFITHSEKREKLLEKGYSLKLDDIQERLLKMAEEIENDYKTNFSFKTLDINEEILNQRNLLFHDFQYHSVYRNDKKYIRLNENRFKKINEIIFEKNKPEGKNIVTLLNQIKGFVQYFSGIIKSIAE…	DdmD-like	>WP_286854838.1|hypothetical protein	MKYCKTNQLNVNFEYESILNDFAIVKFSTTENYIKYGALILDEVNLQINAKSIVFEQGKSFYALFSAQEFKGIDFASKIHLLEDGDDLVFEVLDSKAKLLDIPQHLLAQLLINSIATPNHKRLNFNNLTGKLYLLNPNFFQISRKKDKEQIFKIVGLEFKIAQNFSLELNVRTFSSLLLSKKMDFSKKALSKYPKYTFVHATNTLKRVLNSESYSVEELFILKQERNSKSHIPFLSFKNYEQFENSKVGILQKTLSIISAKLCNYIEITFCEETIIESIRYQSTPTNSHKLNVALIDGIDDEDSNEKIEELKSIAQNEYPDISFSIRSKEIKNNFNIKLIHNQAHYKKYNTKDPYQSKTTTQHITFEDFKTNSKASLKAVMNELQLKRDVSENQVKVVD…	667	DdmE-like
MAN03881.1	1 member(s), 1 organism(s)	CFB group bacteria	Bacteroidota	hypothetical protein [Owenweeksia sp.]	181	0.59	5e-42	15.33%	1139	MAN03881.1	MQEILRQYASHETGLFLLNLPTGFGKTYKVLQYIVDQYEDHRPIYFVTNLKKNLPLKKLQSLFKEKGLEKVFDDSVLFIDGTSVKVVEHITELDDIPDEVRKWEEFRKLRQKARLVNRFMESKKTTIAQAEANTIIENEIRTELEPQFRNRLIHYIEKNTSERGAYASPGRKLRWIRSNAAWIIDLYPSVTTSEKKIFFMSVDKFFARNVTLIQPSYYFHDHKSIDQALVFIDEFDASKKPLLNNIIENGLSKRINLVALFQQIYTTLSGLQFPATLLRESLARQQKDYKSIQEILDYLEVQAAELKSEFHLDVPFKTVSADNKRNFIFHDFEYETILKEGFRFISIVYSEEEQVNYVHFEHDKNKVKGISLPTMLAKLRAYIQYFSRGIWMTALNYSE…	DdmD-like	>MAN03882.1|hypothetical protein	MEIINKMDILHSKNINAGLVSAGGDVHLGDNYYKSAEYADIAKAIERLEKLVRLEENEQERLKYSMELEEEKNKLEDFKQSVISLAETFQKIEINTIRLQQAKVHFDNGEFKEAQAVLDVQKIGEQQDVLLQEQQTLTEKSNRNKKDLRNNSDEFLILAQLIEIDYGLKNRFKKAKEYYELSLRSDRNFDNTFHFASFLHKHNQIPEALPLYHEAIELHEKQKDHQEARLYYSNLAIILNNMGILFETNHEFEKSETFLEKALKIHEKLVDGAPEHHLPHISYVLSNLSVVQQKLLKFDDAEKNLKKALSINKQISKKGSEEYKSELASIFFNLGTLFLKKKKFNKSENYFNKSLSIYEGLSKKESHHFKPQIASTIYCLGVLLFEQNSIKDAIVKLHQ…	682	Unclassified
TVQ58657.1	1 member(s), 1 organism(s)	cyanobacteria	Cyanobacteriota	hypothetical protein EA366_06310 [Spirulina sp. DLM2.Bin59]	181	0.79	5e-42	13.65%	1154	TVQ58657.1	MEKVLSEYCCGELKSGLLLLSMPTGFGKTHSVLNFIYEHYEEFAAQNRKILFITNLKKNLPIPDLKERFIANQKEEEFDQHVLFIDSNLDAIKQNLLSVSSEIPEQFKNSKYSKLQSYIEALSNSKKSRLPKEVQSSLESEIRKQIEPEFRKSITDSLDKFKTKKERLSAIKNDPHYQWIGKLYPAVFTDERTVLFLSMDKFFLKNTTVVERSYHLHLCDRLIKNSLIFIDEFDTTKDTVLKNIIDSGLQHRIDLLNLFLSIHNHLVQSECPQGLLKESMWRKNIQTTSKKKWPSLPQIIDELREKATEIFSRYNLQHTCKSHEDFSTKKRNFLFYDYQFHSVLDARHKSIRIIADLENRSNWITAVEPKSQKVGVDIRSLLNEISGFLSYFQTRIGYL…	DdmD-like	-	-	-	-
MBO7593635.1	1 member(s), 1 organism(s)	CFB group bacteria	Bacteroidota	DEAD/DEAH box helicase family protein [Salinivirgaceae bacterium]	181	0.68	7e-42	13.37%	1122	MBO7593635.1	MLELISKYCLDKTKNTGLLLLDMPTGTGKTFNVLQFIKQYLKKNQDKKIFFVTSLIKNVDDPYEELLDDLDKDDELRDLVFRALSNKDSAIENFEKVKENIKDKDIRYSEEYKKFEALIMAGVKNPEAYVDIERDFRGLISKTLSRKFKKKIDKINAIKNDKSWQWVGDLYPAVFSEEKSVFFVTMKKLVLPFDTIIEKGVRLYETSFFKNSIVFIDEFDATKKEIQDVIVQNGLNNGIDYIDLFRNIKICLDNQESIPSNIWDNVKNKPSHKRALEKNIRIFNEISDKYHLLQHHKSVGFEEKRIVLFSDLTHNNYTTSEENVTTRFIKNENINTLELISKGESDTTLYEALDKIKGAISHFKQFVCILAYSYYQNKNQKKEPGKSYGEFTELHALDT…	DdmD-like	>MBO7593634.1|hypothetical protein	MSRIQTNKLIANLELGLLSDTYEFFNVKTSDTHFGKGNNAAKLVDDLTNEKFVLSVVYERGNSFYMMLKKSAENRINLGKAIDRLPGTEKISFENVAISTVPQNIVVQLLLNSLGTYEGKNLGFHNVTGHFYINHPSWTKSKGKQLITLELKVTKDMLLDWSVRTFTSVTKKNDIKFGKKKFNEYPEYVLGKDNILKRIEKGADPDAYIMRQTANKKSSIKFLEIDSFENFQKTKMGVVCDCIDKFNTAFGKMAHIEFDFFDGYQELSVSTKMVKEMEKRFEEMASLHRIVLVDKVLDSTSSLNIEFLKEKLLEHFNCDVSVLKSPKKDAINIILIHKEEEYENKPDPHDLVYKGCAVQHVTIETIAHLMNSDDDSKKTELKSLLDNIMQEALIKEDLV…	604	DdmE-like
WP_249981345.1	2 member(s), 2 organism(s)	CFB group bacteria	Bacteroidota	hypothetical protein [Polaribacter sp. Z022]	181	0.61	7e-42	13.55%	1173	WP_249981345.1	MIEILNNHCNKENGLLLFNPPTGSGKTHTVLTWIFENYKNYCKENRKIFFVTNLKKNLPFDELRDDFFIPQKKLQEFEKDISFLDSNSNCLIKRFQDVENSINDYFKNHKVFYSIKSNVTEIKNNEKNNSLKVYVSKLKDELRTDFEPKFRRIIEKYLKDNFNNRQERIKAIQTSDDLKWIGELYPAVFTSKRKVFFLSIDKFYHKNSTLVEPSYSFLENDLTKDAIIFIDEFDATKDNILKNIIEKGKKQRIDFIHLFTEIYWALSKNVFPQKFITHSEKRQELIDNNYGLPLHDIQEVLLKKSEEIVTKYQLDYSFKTQNHENENINQRNLLFHDFQYHSVYRNDKRFIRLNKNKSSKTNEIIFEDTKPKSESMVHLLNQIKGFVNYFSGVLKSIAE…	DdmD-like	>WP_249981344.1|hypothetical protein	MFDKNYISNVDLSKQLEKIEDGDKLSFKYLNKTELEQLETHSLAQLLINSTATPNHKRLTFNNLTGKLYLFNPNHLKISKSKDKEQIFKIVGLEFYIDPNCYLQLNVKTFSSVLLSKHMEFSKRKLKEYPKYTFVHSTNTLKRVLPSESIKGENLYILKQTSKKGSLEKNNIPFLDFSNLNEFKNSKIGMLSDISNSIKEKLSNYLSIDFKSSDTNSVIRHSNTFDYSKLNKDIFLFDGIKEENSNEHLENVKKEMENIIPKSKIELSKKENKTGYNVKLIHNKSFYQKYEQKDPYKPSNSIQHITSEDFKQNSKASIKAIIKELVIKNDINNKKISIIDWSKYNYNNKWIFGIKNNVDFYFLTIEPNGVLSFEKFESDLFNQNEYDELCSIYDNDSNI…	601	DdmE-like
WP_006574977.1	1 member(s), 1 organism(s)	firmicutes	Bacillota	hypothetical protein [Pseudoflavonifractor capillosus]	180	0.6	9e-42	14.80%	1157	WP_006574977.1	MRNELEQYFSDPCESSGLLIAEAPTGYGKTYETIQAIYRYIEKGGTSQVLFVTNLLKNLPVDELRNLYEKNGRGALFEKEVLVLSSAASSVEKAILTEEIPLEFQTDAYQELLSACQKKKQYQQQFGEAGKALTKHLEDQIREKLEPQFRRELETHLQKKFPGEPGPRREAIRSKEKYKWMAKFYPAVFWTEYKVLLLSVKKLMARNISLVEPSFECLSERMLKNKIVCIDEFDASRSVILDSLIERALGLRADYLQLFLQVYRGAATHQISRELETVRNASESGRTLTWEKLLKEAQDIYQEGALYYSMKTVDTAADEGRNFLFHDTSYHTVLDGNRTHIRAVCNETEAQVQIHFEERDTYYAHRDEPRIVLQNLLRRIHVFLLRFQRYVYEWAGAYA…	DdmD-like	>WP_040647889.1|hypothetical protein	MIHTNQMEIAFDFEAIAREFSIFEARRDQGNYWKSRVPDVALQECRALAVVYEQGPSCYILYKRDSAEQYSLKQTLERCEDNVRVQEISAQALAETKKHLLAQLLCNALPSIQTDGALYHNVTGKLYYMQSGWVYRRKELLASFWTLQISFAKNCCVKLEVKTFSNVCIRQDLKNRPQYLFDPQCYILRRALRDDADKNIEHFAIGALNQRRKNTVPFLEFGSLSDYKNCKVGILHQFLQDVRTWLSPYLSFTMISFDESTHLGTCSSDNSMEGIRNRLREIPLYLEDTVQNEESRILVSMLRYELDQYSQIAFVEGTPGKGDALLRIIHHPPFYEDHPEDDAYLKAPKDCIVQHVTVEDFQLTGMNRRGTREKEDHKLLKVIQELAIKIDINRRQMTC…	681	DdmE-like
MBP6738745.1	1 member(s), 1 organism(s)	bacteria	Spirochaetota	hypothetical protein [Leptospiraceae bacterium]	180	0.75	1e-41	12.76%	1233	MBP6738745.1	MSLVFKTNKLHMKNNTIASILEKYCEIQNPERTGLLLLDLPTGFGKTYEVLKYIFENYKKSDKKILFLTELKKNLPHEDLRKFFEKGNKLAEYEKEAVFINSNVDCVLENLSTVRDLIPDEIKESQEFKNLEYNIQFYIHLSKKKNTSFDIQHSEKTKKEIQDIHEPNFREFIIKKFYDKTKTKEERINLLKNDKNFQWITKIYPASLSFEKKIFFLSVSKFLVKNSPIIEKSYYFFDEAFLKNALIFIDEFDASKEVILKSIIETQLKKRTDIIGLFEQIYSSFTSLTIPTRYYKNSKAKEEQRKKRREKIEQDLQKDDLIEKDKNKLISMQKRQEHDKDISDIIEGLKKEVKAINEDYRINYSVKTSGLENQKNFLFHDYQYHTIVGDKKSFIYLHQ…	DdmD-like	>MBP6738746.1|hypothetical protein	MTTQYRINQLNKDLLFSDENYQNINNDFWIYKFEIDPKKVGYTYSLIDEVKQELASVKSVVYLKGKVFYALFDKSKFKSEFELEEQIKELISNSDEVLFRRISNPRNLEITYAKNQDLESKRYLAQLLFNSLANTSDTHNSQKSNITGSLYWVVKAIPFKETTDKKKGIWQYATLNVELDYHLHLKLEVKTFSNLKLTGKMNFPNRKTPLRDYVQYEILPDNIRSMRRLKTNEYNLKPETTYIIAQVEGKKNTVSFLDFSTYEKFTKSKSGVLYEFLKETNTHLCKYITLQYIELPLEEKTEFNKKLSETVKSRIQEFYRAKPIVLNIADSLKDDELAKKLAQDLFTFLTDKERSYQAVNVTIDELSKDAINIRIIRNKSYYDEGKDDEHFKDKAKEYL…	750	DdmE-like
MCM1306529.1	1 member(s), 1 organism(s)	firmicutes	Bacillota	hypothetical protein [Bacillota bacterium]	179	0.79	1e-41	13.47%	1165	MCM1306529.1	MNRILENFCNNKSIEKGLLLIDMPTGTGKTYQVAKFIASNYDKIAGNIFFITQLKKNLPEEEIRECFKNLGKEAIADDLILRVENNVDNLCKNFHLVKNELEEYIGDKLLLNKISREVSLINEKKNVNDDNMFLIQQARDDLQNELERELRKKVTAYLTFDEDGKERTIAQKKHLLEQDEKYAWITKLYPTTQTYKRKIFIMSLDKFLYRYSTIIEPPFNLYESNLLDKSVVFMDEFDGTKDVILNKIIKDGLDNQFGIIELFREIYVGFTNPEFTKLLTEESKYNIKTNQLRKEDKKLKSPETIIKGLKKSADQLYNDYKFVFQFKTHDDSKNGNKFLFQDYKTHTIVDGKTKRLDLEEDVNNSINWLKVVEENKSEVIEVNNTDDEIIQDNRATNIY…	DdmD-like	>MCM1306528.1|ClC family H(+)/Cl(-) exchange transporter	MEKGRFQRLYRKELQLMLVGICTGLFVGVLVTFYNVAADIITAYSKNLYIGIRQNPAFIPLLFAVLAISGFGIATLVRFVPMVRGSGIPQTEGASRGLLSMKWYQVLPAMAAASLYCMFCGLSAGAEGPSMFIGGACGDGVSHILGGSDMERRYQITGGACAGLAVAFNAPLTGIIFAFEEAHRRFTPSIFICAFSSVLTALITRNLLFGAMGMSVTSAFSTYVFATLPLKSYLYVALAAIISGLIGVGFYKLSFLLKKLFSKMKRFHGVVRMIIPFLLAGAVGLITVYAMGGGHALIEALGTHGGTTEMSVSSVFSSPIVVTLIVVLVLRLLSTTVNLGAGVPCGIFIPMLALGACIGALVSKLCGVMGMSVVYSDCIVMISMAAFFTSVVKAPLTAI…	552	-
MCQ2190687.1	1 member(s), 1 organism(s)	CFB group bacteria	Bacteroidota	DEAD/DEAH box helicase family protein [Paludibacteraceae bacterium]	180	0.69	1e-41	13.77%	1132	MCQ2190687.1	MIELLKKYCIENENKTGLMLLDMPTGSGKTYNVLKFIKDYLKQDNSRKIFFVTTLKKNLDDPYKDLINDLTNDYDLKDSIFRVLSNTDYVIDNFNKVKDNIKNYEIRSSEDFKQINALMSTGIRKPELYTTAERNFRHLISRLLSKKFKNKKQKLEAIKHDKEWQWVGDLYPVVFSEEKRVFFLTMKKLINQFDTIVEKSVKLYESNLFRDSLVFIDEFDATKSDIQDAIVQNGLTKGIDYIDLFRNIKICLDNHETIPSNIWNNVDNKPSHKQALEKNIRLFDDIANEYHLMQHHKSIDFEEKKVVLFSDFTHNNYTTGDENVIVDFDPKKNINNLELVSKEKKNRSLYEALDRIKGAISYFARFVTILSISYRKNKLQNKVEGKSYGEFTENHALDT…	DdmD-like	>MCQ2190686.1|hypothetical protein	MNIIQINKIVASLQYEALSTKYEVYNVKTSDKHFGRGNNAAKLVDDFTNESFVLSVVYESGNSFYMLLNKSIENKINISKTLNQLSGTKNISLNEVAIARVPQNIIVQLLMNSLGTYEGKVLGFHNVTGHFYIHHPSWTKLKDKQICTIELKVTKDMILDWSVRTFTSISLQKLIKFGKKKFQDYPEYVFGKDNILKRIEKGSHPDAYILRQIGDKKNNINFLDIENIEKFQKTKMGVLCDCIDNFNTKFNGMAHLAFDLFSDYDQIEVSKKLVNGMNSRFDEIASAHKVVLIDNVNDMSETCIKTLKTQIENRFNCKVSVLKKPKVDAINIILIHEDQWYNDKKDPHDIVYDGCAVQHITIESVAHLINKENVADSDWKPLLDCIMQEVLIKEDLVKN…	603	DdmE-like
NJO17000.1	1 member(s), 1 organism(s)	g-proteobacteria	g-proteobacteria	hypothetical protein [Thioploca sp.]	180	0.63	2e-41	12.19%	1428	NJO17000.1	MSKQPTYNDIYFDLFKKYEVGLAEILGPTGNGKTSALYKDFNNEGCFILNEIAKAKRQAIFMTDRKNIVKEVANACEQAGIKHVYYRANHEIIIKIVQEKRFNRLLTEIGELGLFGAMRFHTEQSLRERLVEVQRLLKMPWHYKDVNEHCNEILRACREAVSKRVKGLHDESSSRKAILNSPLLQELFPFLAFTQDTANVLLIGTTQRLGYPMFNGESHQSVYELSGYYIFIDEFDRQVDAFLDHLVEDKKNLRPEIFVSHFCEYYQGKAGESNATRKGLEIAAAFGQALSEMGLQFPRGKTDNYKFSNADKLFKRTEQEDEPFGYIFDSGYTISSEMYYLRDNFKNPYEGEFVFTKEDNHASFLEFYQPIREFEIKIFNFFANLKNSKKVDEAAYRRL…	Unclassified	>NJO16999.1|hypothetical protein	MPSKTKQSNQFTINTSSLTVQRSKIDYERLRQYFCIYIYDLSESRIYSPVIPDAVRYQRMYSSLRQQTIMADGSQYAFEFNKSRRRVYICLPIDKPPFEIEDFEGERYQAVEFLPNLNDNSDIADLFRLAGKTYCVKDEIDMSFVGQGPMYFPTGRVYNYPVEEEGKRKSEGRPVLGVYPRHNWKRDRQLAESNGGKQDTLEFLMPDRLRQMYLVYKTSPITKENLAWKAYYKLASGGKAFVPLIPRDVDNLSQYAIYRLQGENRPARKKSKEDNSATLQTSQTDEIEKGSLPPQKKKQINFFDPTQPDKLKQSRCHVLLSTYQKLAQHLTKMGLPTELTRIEVKKVTLQKKASFPLSKYPITLINGLWQEEGGRNNQQQCFNTMVTAIQKILTEAKIS…	848	Unclassified
NVK73883.1	1 member(s), 1 organism(s)	g-proteobacteria	g-proteobacteria	hypothetical protein [Oceanospirillaceae bacterium]	179	0.61	2e-41	14.04%	1177	NVK73883.1	MINILNKHCTKDTGMLLFNPPTGSGKTYNVLNWIFSNYKEYCKDGRKIFFITNLKKNLPHEELRDKFFKPNKKLGDYDKDVAFIDSNSDSLINNFAKVQDEVNEYLRNNNTYRDIKYKVNEIHKYEGSKHRDKSNFRAYVTQLRDEIRNNLERDFRLRIEKFLKENYPNSAKRINAIKNDPDLRWIGELYPAVFTSKKKVYFLSIDKFYHKNSTLVEPSYSFIDNEITKDAIVFIDEFDATKDNLLNNIIESGKSRRVDYIHLFTEIYWALSNNVLPRELIIPSIKRKQQIEAGYSQDLENIHQSLLDKAVKIVNEYDLKFSFKAIGIDSEKSQKRNLLFHDFHYHSVYRNNKRFIELKKNEESMVNEIVFVDQKPVTGKNIVVLLNQIKGFLNSFNSA…	DdmD-like	>NVK73882.1|hypothetical protein	MENLHLKAKSIQFDGGRSFYALFNNQEFQSINITDCLKEIEGGEALTYHIFNTRVQLKKTPSHVLAQLLINSMTSPKHQRLSFNNLTGRLFLFHPAHFKRSKKGEDNQIFQITGLEFKISQALFLQLNVRTFSSLLLKGQMDFSKRKLSNYPKYTLVHSKNALRRVNKSENVELDELYILKQTGTVENQKRNLIPFLDFSGIDEFDSSKVGMLQVFLQTIKDSLGNYFQLSLRKIESDKTVRYTDSKFLENTKIDLQLIDRIKDDESSEKIKILQDNLQQLSKGIRLSKNAKLPKIELVHNKAYYSKYELADPFIANLDVQHVTLEDFNFNSKPSIKALVMELVLKTNVSNRNINIVDWSRYEFSSPWTFGIKVEENFHFLQVNTNGDLHFETFVPDLF…	616	DdmE-like
WP_015504716.1	1 member(s), 1 organism(s)	archaea	Archaea	helix-turn-helix domain-containing protein [Candidatus Methanomethylophilus alvus]	179	0.59	2e-41	13.22%	1286	WP_015504716.1	MKEILSKIGVDISELARRFDISRPTVYKYIKNYTEGNKATIPEKIKAFFDFVSIDTNQNTDDAKRFLLNSFPTSAESGIVETDQALESILQKFCDEKQTKDNFLSLVLPTGSRKTTSVIRFITDYIASGGERKIFFITTLKKNLPINIEEPAEDVLRKSFDEYGIGDLYDERVMMVDSLANMLLKNYPLLSAPDKTNCRSIMGEKRITELNDLISSLGEIDESAKAYKEMFSKFREFEGVFRKALVGKLEYLSRDPKERKRIVTEEREWKWVPKLYPTVFTDDKQVFLMSMAKFVSTHDTIVNGRYSLYDSKLIDNSFIFIDEFDATKETVLERIIDADKDEADYVGIFRRIFRTLEHNQDIWKEYYRNPEDDEDGRRTVSAKDVLEIKERAEALAKDY…	DdmD-like	>WP_015504715.1|hypothetical protein	MGRGKKDESEVMWPIYSLLKYGDIDYDGLEKDFTWAVVKCDGASSMFRLLRIVKPAEGIRSLKISGWNEKSTVHIMADIDYDDVETAIVNAIGSEDFKIHYTIEKMNIRDAKETPKRVLFQLMLNSLGNNVLVDASNAEGSFYKVVKSENTSDLKNFVARYITLEFKISNPPDYLGCYSDVQLDYNVATFNNALREKINWGKKDPKIYTRFRYIKGAGMQTASVKEDDGTTFVKRSCRLDDKVHLDMLDYTRSTNESDSENDDNLIERNLEESRAKIILDVVNKFNDVYGDYLGGVSLYRGEAIRKKTSLDESYEQRLMDHFKGETIRVYNLTKDKANDAVIEEFIALVRERYGVDMQFTTGPSLVGFNIPVILPKKAYKGREKEDPHTDESYNLLQHV…	696	DdmE-like
MBR5874741.1	1 member(s), 1 organism(s)	firmicutes	Bacillota	DEAD/DEAH box helicase family protein [Oscillospiraceae bacterium]	178	0.71	3e-41	14.54%	1159	MBR5874741.1	MQKTINNFMKNKTKNGLLLIDMPVGYGKTYTAAQSIYEYERVKRNSKKVFFVTPLIKNLPIEELKKIYKSNGHENLFEKEVLVIKSAYELVYERLLDVDIPTKYKSSAYYELCEIITKIKRLENRRDASLNEFIKELQKDVREKHEPAFRREIMSVIKRELPLSKSKRKHCIKNLKQYEWIGELYPTVFMDDYKIYLLTMKKFLSRNITLVEPSYEFIKSDIVKDSIVFIDEFDAVKATMEDHIIENAMNTQDDYIKLFEQIFKTISTHELPQALRRPYNKYTLENNSPITLELLSEEAQVIYNNYCLQYSYKTNGDGVDRRQSFLFNDNSYHTMLRNDKSYIRVTPNKEENHVEIYFENKEEYNSNKSEKDIIVYGLVRDINSFLNKFRIMVMNWAEK…	DdmD-like	>MBR5874740.1|hypothetical protein	MIYCNKLNYDFNRENIDRDFDIFRVSKEKGNYFKSNILDISSQDFLAKSVVYNWGNEWYVMFDKGTVNYTSFKAALELEDPESIINKVDITQSKSIYDNVLAQLLFNTLGSPTTKEMKFNNISGKLYYFREEFMKKNTFFAILVSLSKDNYLKLNIETFSLLSKIKGKNKDAKYLFDENSGRLRKKLTADNVPDDEIYVKRSMNPNKKNAIDFLDFSSYKKFQNCKVGIYAEFMDDVKYYLSDYIKIGFGTYSVYNSVDISDDSFEEKEYGKTLKEKGVCIIDEEKDADSIALTNLIKDKMMAVYGIECIVNRYLDDAYAISIIHNKEYYEKNNISDKYKNSKRYSIAQHVTIEDFKLKSDDNEDAALKKIIQELLIKGDIFDEKLSLVNWNERNAIKF…	678	DdmE-like
MCE5338866.1	1 member(s), 1 organism(s)	euryarchaeotes	Archaea	hypothetical protein [Methanomicrobiaceae archaeon]	178	0.8	3e-41	13.72%	1147	MCE5338866.1	MQEILEQHCLNKDTTGLLLLSMPTGFGKTHNVLDFIYKHYKDFAEQKRKIFFITNLKKNLPFPELKDRFRAAGAEGDYDKYVIFINSNSESVIDNLLSVDSQIPDRFKVNSYRDLKSRVEVSRNAKIDKNIKTNLDEQIRKEFEPNFRKFIVKQLNQEFKTKAERLDAIKTNPEYRWIGILYPAVFTDEKIIIFLSIDKFVRKNTPIVENSYYFQKRLIDGSLIFIDEFDATKESVLKSIIESSLKFRADLLDRFLNIHNHLMENECPEVLLQESRQRKRMAPERGWSSPREIITNFQDKADQISRTYNLQHTCKSDDDFSSNKRNFLFYDYQFHQVLDAKNKRIRIVEDPRNRTNWIKALSGGEKVPGVNIRSLLREISGFLTYFQRGIGYLAENYCQ…	DdmD-like	>MCE5338865.1|hypothetical protein	MKIKTNKLEIEYNIDAIEQDFAFIQLKRDAKGGWRGAYQLDRLIGDGYKADAVLYAYSSYAYAMFRRPVDIYELISRIRKDEDFSEGTVIEAKPSVFRTGSEGCICEAWLARILINSLASSRSPYKEFHYCNLTGALLIVRSPGGKNKDYIDAFEVALDRDYLLNAEVKRHRTLYSIQNDPKVNRSALTRKPKYVLHGGTGTLRRLLPRDPEPDPKMTYIQMGLKNKRAHAHFVDFSSRAEYDRSRAGVLHHVLDSIQEHLSKYMSVKLHVLDRPHTVELKETILKKPEHLRSRLDGQPVRIVDRVGSHESLEMIQSLKKGLLPFMRNPKLLTIGKREKKEAFNYRIIHDAAYYEENSLKDEYLASDSGTIRQNITIEGVEEVSDAIAKTLIKEQLIKR…	696	DdmE-like
MDD7452094.1	1 member(s), 1 organism(s)	spirochetes	Spirochaetota	hypothetical protein [Treponema sp.]	178	0.72	4e-41	11.87%	1173	MDD7452094.1	METLEDIFEYYAFEKMVDNGLVLFPLPTGSGKSFTIFNFICRMLTEKKIKDKIVFVTSLKKNLQLEELQEHFDNPQKAAIFKEKVLFIKSNLDCVLDNLIKIDQTIPSTIRELKEYRFLYQAVCFCKNQENSYDYQVQEAVKQRKDDIRDNIERAFRRKIKALLDVEIKAKFGKRVSYKYKLNFIQNNPKWAWLLDLYPQILTNEKQVYLMSMDKFLLRNDPIIDKPYFIYKKLIAGKKGEPGAIVFIDEFDATKDTVLNRLVDEATHAQIDYITAYKIIHDRLAQGDFPADMLIPSKQQIESSSKGYGKEKLDEVIPNWIKRSDEIYEKFNMQYNFKNIETESEDLAFLFQDIHSVTVSNKKDSRWIAFKKDDTKKLNSIYYPTEKDPENKDFKYMVK…	DdmD-like	>MDD7452095.1|hypothetical protein	MATAIINIIDIENSKIDYVGLNSKFDFYLIKNEGKNSKPSARLLDEPLLEEDVLAIQYTSGNSFILMMKKNVLNKSRVAKLIADYNVENAGNLTSKLLKAPFQDYPHSLLQVLFNSLAKSKFNEGASNLGGKLLYFADQTKSQIHCVQLKIDASYAILLNSVTLTKYELNKPSGKPEYILQSNNTMKYKSASDKSKKFYTIFQYDGTHYAVTDCNTASPAAFDTSKMGIFQKIMEKFEREYSDLIQLKIKTETDWNKLEVKSSEISKIEHFRNLKKLLNEQTIKIVDKILDGDSETFCNQLKTVYESLFSDERFFLKNDREINFKTKFTKTPGKDDFNIMVIHHKDFYKDNPKEDPHNIVYKEPIQHVTFEDFSRNEDKRKPEKLGLPSEAACLVVLNE…	631	DdmE-like
WP_271796957.1	1 member(s), 1 organism(s)	cyanobacteria	Cyanobacteriota	hypothetical protein [Dolichospermum planctonicum]	178	0.6	4e-41	12.99%	1158	WP_271796957.1	MQDILNKYCQHNQGLLLLSMPTGFGKTYNVFKFIYDNYQKFADNNRKIIFLTNLKKNLVIEELRKLFISGGNEGDYDKYVLFIDSNSESVIKNFMEIDDKITDEFKNKDSYQKLKSHIELYNVTKLYKKAQDSFKEQIRKEYEPAFRGDIQAILKERFPSKEARLKAIKNDSDYQWIGKLYPAVFTDEKTVLFLSMDKFIVKNSTLIEPSYYFNERLNQGQFKNSLIFIDEFDSTKERILNHIIESGLQRKIDFIDLFLSIHNHLAKLKDSEDLSKCSKHWKKKQAEGKDWLSPKKQIENLKKKAQEIFKKYKLQYPCKTDPKSFTRKRNFLFYDYKFHNVIDINKRIEIHQNPKKRTNWIKAFDFKENSSQVKSDQIYNIYSLLGEIAGFLTYCERMV…	DdmD-like	>WP_271796956.1|hypothetical protein	MNILTNRLKINFNIDAIKRDFVFVRLERQNQNKKDKWYGRRELDHLFGKDFNAVSLMFQYGSFAFAMFKKPVDVYQVINHIRKNEEFQNNTVIEVTPLAVLEENKDCICEAWLAQILLNYLSASRSRFLQYQYCNLTGSLLLVRDFEGKNKDFLDVAKITITSDFLLKVEIVRYRTRSSICSELKDVNKTGDRKRITELQNALNKPNYQFEPSNASLRIHLPSDGKIDAKSTYIECGIKGKKASMQFLEFGSNDDFYKSRAGILHDVKTNIEKYLSKYMTVHFSSREYEIDDTHTINNILMDKPHKIQPLIADQKIHIVDRVNNEESHKLINTLQKLFSDNYINNEDVITVGKIENSNAFNLRIIHDKSYYTQHDIKDEYKPSDSKTQRQNITIESNRD…	719	DdmE-like
MCR5461610.1	1 member(s), 1 organism(s)	bacteria	Bacteria_na	hypothetical protein [bacterium]	178	0.74	5e-41	13.80%	1114	MCR5461610.1	MQKSIENFIKTTDNGLYLIDLPTGTGKTTQAIDYIYNHMDKNTTFFYVTSLNKNVDDAYNKLRKKFKDAGKLNEFEDMVLRLYSNSEKIIENLCTVPYNPDDEIMRFNSFIQLKKEVEMLDKIVNIDLSIKDKLVTEIREKLEPAFRHDVKIFLNDKCNTKKERFKYIKEHHNWLIQIYPSILTNFRKVFFASLDKFYLGNDAIIEPSYKFTNNKYLMGNAVIFIDEIDAAKNTVLSRIVEDSLKNNVDLIKLFLNIYTTLETKEFPQEMLKPTLDEAEEEGYKINITQRMKELFEEIFNKHNMQFALKLLEKDIDKKFIFDDNTTLTIINKKNVNDMYVNSNKDEGYNRIIYDNSNNNPPLSMVIKNIIGGISYFIKGCYLLAVHYCEYYNKNKKPAD…	DdmD-like	>MCR5461611.1|hypothetical protein	MKTLTNILNYEINREAINNDFYIVIFENEKDFKKVNSRLLDNPDINIRSLSYSNGKNAYALMDKEAYEDLRCCTDLENIKYSILNIYDAFDETILRLFLNALSNFELEGLAYNNLTGNFYKFLNNSGQKIKALDFTIKKASKESNLIIIKVGYTSFIRTKKIPYGEPTYVLTGNNRTLKRTFDSSEKNIYIKGNNKDKNKGNYKDKNTIYPFLVIKDGSGRAKEITNLIDLFNNKYSKYVYIKLSDLEIARKITPKKINLQDETMNLIKEYKINVVSMITDSSYNDLIDDFISNIKGIGLKVSKSSKLMKDRLNIVLIYNEKYYTKHEIPDPHKTLDIKCVNQCIIINNLKDMLKYDKSNKPPAQLITVFKELLIKNDIVNNKNIFTYDDWSSYRFVNS…	582	DdmE-like
WP_146063126.1	1 member(s), 1 organism(s)	CFB group bacteria	Bacteroidota	hypothetical protein [Prevotella ruminicola]	178	0.71	5e-41	13.36%	1193	WP_146063126.1	MEQASYMRESNVLANAICKFVKKNEKRGLVEIPLPTGFGKTHAVMQAISMMTDRETSSFPDVKRIIFTTTLKKNLPIEKLKNYYTGDFEKEVLLLKSNVDSLIDFHACGGLSKIPDKFKNDDFNKMVKRLDRLKMLQARKEKLSSDDFDYIQELKDHANEDEQAFRKHIRSVLRENFRTSIEQKRAIKRKPEYQWIERLYPYIFIDEKKVIFMTMRKLLSGLSPLAGSGNSLLTEEFLKGAILFIDEYDATKEDVKDEIIEEQLKERLDLVRVFRSVYSTLHSERFSNDLLDVLYEDDHGLQDFYKGIITHANELYERFHLGLSYRQVEELVDRKKNFLFYDSQFQTILEKGKYTIFAKEDNARHRMSIIKGENSFSIDGGVAIQDLLRKVDAFMKRFS…	DdmD-like	>WP_103915572.1|hypothetical protein	MKIRTNKINFNLNTEEILLRYDVFFIKYKGQKFDKNILDMDVEPEHKAKSVVYLWGNNAFMLFEKNQISADELHEILNQDYNQPLVDVWFQKSFNEDYQQRTLFRLLMNGLHNNYSKAVMYNNLTGKLYYFNKKWRYKSGDMDRIWCLNISLDEDNTITAFVETFMSSNDDYRSNNDIKLVFDEKTSQLRKLTKTDKKQIVYVKQSLGWNSQVRALDFSDKNRYESSKYGVMHQFKEDMEECYAGLVALNWIEYDAEDITMNEREIKAVEEQNYKDRYNRKGLNIINTIGEEGKTLLSQIKRELTSREIEFSESDEVESDMFNFVLVKGKDAYKDGEDPYKKTKGYHVQHITDRELSEESMNVVLSEAIIKDDIKMGVINIADWSSYGFSDDIYFATRD…	652	DdmE-like
WP_239729967.1	1 member(s), 1 organism(s)	cyanobacteria	Cyanobacteriota	hypothetical protein [Nodularia sphaerocarpa]	178	0.79	5e-41	12.48%	1147	WP_239729967.1	MEQILNEYCRQTHPGLLLLSMPTGFGKTYNVLKFIYSNFQEFAQQNRKIIFITNLKKNLPINELKNRFIADGQPEEFTNHVLFIDSNTDTLKNNLLKIANKIPEQFQTEHLKKIKSHIETLENNKLPKTVQDILQTEIRQSLEPKFRQSIERELKRKFPTKQQRLKAIKNDPNYQWIGELYPAVFTDDKTVFFLSMDKFLAKNSTIIEPSYYFSEKFIDKALIFIDEFDATKEVVLKTIIESGLKDKVDLLDLFLNIHNHLIPSESPEPLIKESAWFKKTSAGKNWLSPREKIASFREQAENIFNTYNLQHTCKSHPEFSTSKRNFLFYDYQFHNVTNRNQRIEIIPDSDKLTNWIKGCNFQTAKIGIDIHELLNKITGFLTYFQRGIKHLAENYYHLK…	DdmD-like	>WP_239729968.1|hypothetical protein	MSIFTNRLKIDFHIDAIKQDFVFIRLKRDNNEGKWWGAEELDRIIGENYQAMSVGYAQYAYAMFAKKINNTYELVQKLKSDPDFADVCPIPVEPQAFYNGNEECISEVTLARLLLNSLGSSRSRFNQLHFSNLTGALLKVPSLTNKLKDVISVAEISLSRDDKQQNQFLLNVSLASFRKKISILAEYKGKQELKKILKQPQYVFHSGTGSLRRWLTSEGKEPDSKETYIKKGKTGTKVHTDFLNFRSQKDFDNSRAGIIYEVFQSIQEHLSEYMSVEFCSLEVDDTVELKTTVLKNPKELHSQLQQQKIHIVDRVNDEDSADLVSELKKGLIPYITDEKLITTGKQDKKDAFNFRIIHNAEFYEKIEQKDEYLASNDTIQRQNLTIESTREFSESVIKT…	702	DdmE-like
WP_220609566.1	2 member(s), 2 organism(s)	cyanobacteria	Cyanobacteriota	hypothetical protein [Sphaerospermopsis torques-reginae]	177	0.61	7e-41	13.82%	1177	WP_220609566.1	MQEILKKYCQNHHGLLLLSMPTGFGKTYNVFNFIYENYQEFAENNRKIIFLTNLKKNLEVKTLKEMFIKNGNEDDYDQYVLFIDSNSETVIKNLVEIDDEIPDEFKNKDSYKNLKNYIELYNIPKLPKKAQDNFKDKIRKDIERAFRGDIQKILKEKFPSKEAKLQAIKNNTDYQWIGKLYPAVFTDEKTVLFLSMDKFIVKNSTLIEPSYYFYERLSQGQFKNSLIFIDEFDSTKERILDKIIESGLQRKIDFIDLFLSIHNHLAKLTDSEDLTKPSKHWEKKQAQGKNWLSPKEQIKDLKTKAQEIFKKYKLQYICKSDPKSFTRKRNFLFYDYKFHNVIDLNKRIEIHQDSRKRTNWIKAVDFKENSSEVQSDNIYNIYSLLAEIAGFLTYFQKGV…	DdmD-like	>WP_220609567.1|hypothetical protein	MNILTNRVKITFHIDAIKQDFAFIRFKRDYDGKWWGAEEIDRIIGDDYQAMSVGYATFAYAMFERKSNNIYQLENRLNNNSKFTKVVAIEVQPEAIYSGNNECICEVSLARLLINSLGSSRSKHKHLHFSNLTGSLLRVPLFTERLLKSIAVAEISIDRIPAEQDEFLLNVSFANYRKKGVILNEYKGEELAKILKRPEYIIYDGTNPPSLKRWLPSSPKEKSDPNKSYIQCREKGTKRHVDFLSFRSRRDFDGSPAGILHNVMNNIEKNLSKYMTVEFCSREIDIDIPLDTRLMNDSEKIKELLDGERIHIIDKVDSEESHELVAQLKQFLYPCYITDEKLITDSRKIEKKPALNLRIIHDESYYQENKLTDQYKKSDHQIQRQNITLESYRQSDEKG…	727	DdmE-like
OQW92495.1	1 member(s), 1 organism(s)	g-proteobacteria	g-proteobacteria	hypothetical protein BWK78_01565 [Thiotrichaceae bacterium IS1]	178	0.45	8e-41	12.80%	1432	OQW92495.1	MPKLPTYNDIYLDLFAKYDVGLAEILGPTGNGKTSALYKDFNNEGRFILKEIETAKRQAIFMTDRKNIVKEVEQACEQAGIKHVYHRANYEIITKIVHEKRFNPLLTEIGELDLFGAMRFHTEHSLRDLFSEIQRLLKMPWNYKDVNENCSEILRACREAISKRVKGLPKESPPRKAILNSPAVQELFPFLAFTQDTSNVLLIGTTQRLGYPMFNGESHKSVYELSGYYMFIDEFDRQVDAFLDHLVEDKKNLRPEIFVSHFCEYYHGKTGESDTTQKGLVIATNFGQAMSEMGLQFPRGKTDNYKFSNADKLFKRTEGEEEPFGYIFDSGYTVSSDMYYLRDNFRNRYEGELVFTKADNCASFLEFYQTIREYEIKIFNFFANLKNGKKIDEESYRTL…	Unclassified	>OQW92494.1|hypothetical protein	MPSKTKKSSPLTTINTTSLTVQRSKIDYEVLRRYLRIYVYDLSESRIYSPAIPNTVRYQKMYSSLRKQTIMEDGSQYAFEFNKSRKRIYICLPVDKRPFEIEDFEGERYQATEFSPNLKDNGDVADLFRLACKTYCVKDEIDMSFVGQGPMYFPTGKIYNYTIDEEEDNAQKAKSEGRPVLGVYPRHNWKRGRQLAEVNEGKQDTLEFLMPDILRQMYLVYKTSTITKESLAWKSYYKLASGRRAFVPLIPRDIDDLSQCAVYRLQGENRPPSKKTDNSQAPQTNEMEKGALSPKKRKSIKFFDPTKPEKLKQSRCHALLSTYRKLCQYLTEIGLPTELTPIQVKEVTSGQKKASFPLSKYPVTLINGLWQEQTDKWHQKQQKRFETMVTTIRKFLAKE…	853	Unclassified
WP_017296086.1	1 member(s), 1 organism(s)	cyanobacteria	Cyanobacteriota	hypothetical protein [Geminocystis herdmanii]	177	0.79	8e-41	13.21%	1155	WP_017296086.1	MTTLQNILNKHCLEQKTGLLLLSMPTGFGKTHNVLDFIYHNYQEFKAQKRKFIFITNLKKNLPYQDLQKRFIRDHRESEYEENVLFINSNLDFVIDNLLNLEYEIPEDFKNSKKYQNLTKQIKKLQQIKEAKQFDSEFQQWIKDKIKDEYEPSFRYEIIEKLKQKCKKKEGGLELIKNDRNYQWIGKLYPTVFTDERTVLFMSMDKFLLKNSTLVEPAYYCFDRLAKNALIFIDEFDATKDTILNQIIDAGNKHKIDLINLFLNIHNHLKNTEFPESLLKDSEKRDKSSQNKNWKSLPEIITELKRDSQQIFEKFKLEYTYKYYPSEKDNSKKTRNFLFYDYESHHVLDRRCHLIIDTDQDHKSNWIKKSYHNSDDYKEHQTISYLLGQIAGFLTYFQG…	DdmD-like	>WP_017296085.1|hypothetical protein	MEIITNRLKINFNIDNIKNDFIFLRFTRTDNNSKWWGAKVLDYLLGDEYKALAVSYTGEYAFAMLKKEENNGYDLVQKIRNYDDNLQKFIVNEVQPKDIINNDGEENIIDREALARLLLNYLGSSTSRFSNFQFSNLTGCLLKVPHLNSNKLNNSIQVGEVNLNHINNTDNEFLLNVSMATYRLKSDILSEVKNAKDERKKQLQKYLNRPDYEICEAKNILKRYLGVKDKNDPKKTYIKAGIYRKKAHQDFLKFKNIKDFESSRLGILIIVINDIQKKLNKYLNIEFIPLKIDKCLEFNSENLMLKDAKKLHFILDNQKINIVDLVKDEISEKLVNDIQELLNPYFKETKLISLNDQEIKGIFNLRIIHDKNYYKKNNIEDKYLLSDDITPRQNLTIES…	739	DdmE-like
WP_296666446.1	16 member(s), 4 organism(s)	firmicutes	Bacillota	hypothetical protein [Ruminococcus sp.]	177	0.65	8e-41	13.57%	1189	WP_296666446.1	MSRINRGYYMPLFILFIMLYYIVTNLNEVITTKQYIDSVLNDNVNGLFLCELPTGYGKTYTITNCMREYAANPNNTRKIIYLTTLNKNLPEEDLKRAYNDEKLYNKEVLRIRSNFDEVVDKIPVLDIPEEFISAEYYELEKAIRNYTKIKNSNINDTQYQQMLVDNVNRAERNFRHFVSDTLKKRFSNKKDKLKAIKNDANYKWIGALYPAVFTDERKIILMSISKFMKRNSVIVEPSYEFIKSPLFTDSIIIVDEFDATKSTIENELIERAVSVREDYISVFRQILRTFNTDYFSNNLKKAIDSIDYSKGKIITFTKLKKEADEIANKYHTNLSIKVNENHIDRKQNFLFKDATYHSILNGNAKYIRATKDKEENIVKVFFEDKKTFFENRKKDDIVI…	DdmD-like	>WP_117951223.1|hypothetical protein	MILTNKFRAEYNYENIERDFDIYFVKGTTGLYNTNILDIPTAEYKALAVQHSFGKEALVLFQKGKEYNLNFSRKIKEQYPNVAVEKINVLDKAERNRVFYYNDRLLAQLLINSMKTPKGELFSYNNLTGKLYYGDSTSPIRDKSTKEIYMFRFLQISLKPGMYLTLDVKTFRKNSYSKQGSFYIIDAETGAFRKKLKSDKVDLKDTFAPGSYKNSHNTVEFLCYENPEKFSRSKLGIMNKFLEDVKLKLSDYLTLEYDSYDAADKTEIKKSKKTEISVKEFGKMLSEKDVTISDYCKDKQSESMLDSIVRILESDYNIHPLIDTTSESGYNIRIIYGEEYYENDKLPDPHKDDNNGLIVQHIIVENHSEEKLKNMVKKVVQELIIKGDIYSRKLSIYDW…	688	DdmE-like	A0A373KWK6_icn3d	RMSD = 29.082 (2610 to 2610 atoms)
WP_294448762.1	1 member(s), 1 organism(s)	firmicutes	Bacillota	DEAD/DEAH box helicase family protein [uncultured Gemmiger sp.]	177	0.59	9e-41	14.71%	1155	WP_294448762.1	MQKELTEYFQDPHAGPGLLLGKAPTGYGKTFQAVQAIYAYLKQGGRSRILFVTPLLKNLPVDALRQVYQQDGREKDFDKEVLVLRSPADTVLNAMETQTVPEEFQTEAFLALEKACRRYKRYRTQPGDAAAELARELQDSIRTELEPAFRHELEDRLRRAFPDGAQARRNAIRTQKQYQWIAAFYPAVFWSDYKVLLLSVKKLMARNVPVVEHSFDCLSDRMLLGSILCIDEFDASRADILDSLIDKSLNLRADYLQLFIQVYHGIQMHRANRSLTELRNLYEKGRSMTWEKLSQNAEDIYQSGALQYSMKTMTDSSSRGRNFLFHDSSYLTVLDGKRTHIRAVCNDAQSQVQIYFDTPETYAAHKNGSRIVLQTLLRNIHVFLLRFQRYVYGWADAYA…	DdmD-like	>WP_294448763.1|hypothetical protein	MIPTNQLQIAFDHDAIARRFVIVEAKRDTGDYKGSVIPDLALQAGHALAVAYEWGNCCYILYDQNSTDRQGLKALLEQESDDVQLREVASTEFDPKRSFLLAQLLLNAIPALDAEGHMYHNLTGRLYYTDPHWRRGKEIFPRSFWALQIRLTGDSCVRLPVVTFCRAESKPGKNAPQYLFDGQNLALRRLIHQDPDRKTPRYVIGAMSAKWKNTVSFLEFGSLEAFQQSKVGVLQRVLEDASRLLSPCITLGIQSLSEEKCLGSKPVDPKFEKIRARLRQVPLYLEDTVRNEDSAPLAGALCRELKAYSEITVQDGTPGPGEALFRIVHNRECYADCPEQDPYRQAPRHCAVQHLTVEDFHLQEVKEDAPLKKVLQEMAIKLDVRQGQITCYDWPSLGY…	671	DdmE-like
WP_022932319.1	1 member(s), 1 organism(s)	spirochetes	Spirochaetota	hypothetical protein [Treponema bryantii]	176	0.81	1e-40	13.48%	1157	WP_022932319.1	MKNVISDFCKNKENGLFLLDMPTGFGKTYNVLEFIFENYNREEYKNTKFFFITTLKKNLPFDELRERFIKTGKVSEFDQIAIKLESNVESVINNFDTAYKTMPESIRSDPKTKALRSQIDFYKRNAKTLGEDNADCRKIAEMMQRYEEKDFHSVIFELLKPLKTAGNKLKAIENDKNFEWIGKLYPAVFSKEKRIFFMTVDKFILGNTTFVDSTYSFYNNAIIDNSIIFIDEFDSTKDRMLNQIIKAGTENKIDSIALFSHIHHELEGHDIPSIYLRESEQRKQYYKEKNLRNELRLEEYFEKLKNIFREDYELYSKFFSFKIKQEDVDIGRNFLFNDMQFHTVFSGKKSYVEIRGDQKEKQNWIVFSESKGDRNNPASVMALLGKIRGAMTFFQNNCR…	DdmD-like	>WP_022932320.1|hypothetical protein	MPEMIINKINFNPNFDYIDSKYDFYQVTTSEKFIKFGATFLDSLSPNIIKAIAFETGKTFYILTKKESTSTGQLSNLVQNMEDGNTLSFSKFEAKRLPLHILLQLFLNSIGASESQYFSFNNLTGKLFLYNKAWQSTDKEGKIWSLQVLEVKITKDMCLQLKAHLMSSILLKKEMEFKKRKFTDYPQYTFANTNNTLRRVSKTELNQNDNFILKPVNDKKANIPFFDFTDYKKLAATKIGCLYVVMNIVKEKYSNYFSINFEKSEITKTLKTTRAELEKYKEYVESIILEKGINFIDVIESSTSGEYLHDIEEKIKELIPDVETSFSKQLSKTKLNIRYIKDKSCYVPEEDPHQDDLSSFSVQHITNKYSKDSQAATYNILKELAIKNDLHQKKITIQD…	648	DdmE-like
MBP5503966.1	1 member(s), 1 organism(s)	CFB group bacteria	Bacteroidota	DEAD/DEAH box helicase family protein [Bacteroidales bacterium]	176	0.7	2e-40	13.77%	1122	MBP5503966.1	MIKLLERYCLDKDNDTGLLLLDMPTGTGKTHSVLEFIKQYLKENKEKKIFFVTTLKKNLDDPYRKLLDSLSDDNELQDTVFRVLSNKEYAIKKFGDIKKCITQSEIKNSDEFKNFNALHSANVSSEAYGDTELKFRKLISSVLSKYFRKKEAKLNAIKNDKNWQWVGELYPVVFSHEKRVFFITVKKLINQFDTIVEKSVRLYENAIFKNSIVFIDEFDATKKDIQDVIVQEGLDRGIDFVKLFRDIKICLNNHETIPSNIFDNVENKPSHKKALEKNIKIFDDIANEYNLLLNYKSEGFEEKRYILFSDLTNTCYATEKEDVTVNYHKGRNVNQLLLVSKEKKDRKLYDALDKIRGAISHFTRFVSILAYSYYKNKIKVNQEEEGKSFGEFTEFHALD…	DdmD-like	>MBP5503965.1|hypothetical protein	MNRIQTNKLVVNLNKNVFSDTFEIFNVKTSDVHFGKGDNAARLVDDFTNEKFVLSVVYERGNSFFLLLRKSADNVININKAIKSLSGAEKLSVENVSVTTIPLNIVVQLLLNSLGTYEGKILGFHNVTGHLFFYRPSKAYKDQIKTLELKVTKEMLLDWNVRTFTSVTKREDIIFGKKKFYDYPEYVLGKDNILKRIDKGSDPKAYILRQIGNDRSTIKFLDTVSIEAFGKSKMGIICDCIDSFNTIFNGIAHLEFDSFGEYHEEQISSKMVREMNSRFQELASSHRIVLVDKVSDCTSPMCIEEVKQRLTTRFGCKVSVLKTPKSDAINIILIHEDDYYKDKLDPHDIVYKNCAIQHITIETVAHLMNVEDDKEKESGWKSVLDCIMQEVLIKEDIKC…	600	DdmE-like
WP_207037528.1	2 member(s), 2 organism(s)	CFB group bacteria	Bacteroidota	hypothetical protein [Psychroflexus sp. ALD_RP9]	176	0.61	2e-40	13.92%	1181	WP_207037528.1	MKKILDNHCNKENGLLLFNPPTGSGKTHTVLTWIFENYKSYCKENRKIFFVTNLKKNLPFDELRDDFFKPKNKLQEFEKDITFLDSNSDCLVKRFQDVENSINDYFKNHKVFYSIKSNVAEIKNNEKNNSLKVYVSKLKDEIRTDFEPKFRRIIEKYLKDNFTNKQERIKAIQTNDELKWIGELYPAVFTSKRKVFFLSIDKFYHKNSTLVEPSYSFLENDLTKDAIIFIDEFDATKDNILKNIIEKGKKQRIDFIHLFTEINWALSKNIFPQKFITHSEKRQKLIDNNYGLPLHDIQEALLKKSEEIVTKYQLDYSFKTQNHENENVNQRNLLFHDFQYHSVYRNNKSYIRLNKNKSSKTNEIIFENTKPKGESMVHLLNQIKGFVNYFSGVLKSIAE…	DdmD-like	>WP_207037527.1|hypothetical protein	MQTCKTNQLDIQLNFQQLLLDYTVVKFSASEDYIKYGALVLDEIGFKLKTKSIIFERGKSFYALFDKKYITNLDISKQLEKIEDGDKFSFKFLNAKELEQLDTHTLAQLIINSIATPNHKRLTFNNLTGKLYLFSPSHLKISKSKEKEQIFKIVGLDFYIDPNCCLQLNVKTFSSVLLSKQMEFSKKKLKEYPKYTFVHSTNTLRRVLSTEKVKADNLFILKQTSKKGTLEKSNIPFLDFSNLNEFKDSKIGILSDVLDNINEKLSKYLSFKFKEVKANNVVRHLNTFDYSKLNESIFLIDGIKDESSNEHLDFIKQEIESLVPNSKTKIAKKENNTSYSVKLIHNKRFYQKYEQNDPYKPSNNIQHITFEDFKLNSKASLKAIIKELAIKNDISNNKI…	660	DdmE-like
WP_087038521.1	1 member(s), 1 organism(s)	g-proteobacteria	g-proteobacteria	hypothetical protein [Oceanisphaera profunda]	175	0.8	3e-40	13.23%	1295	WP_087038521.1	MNSYQQFYRAQIERARDASPTIAGLIPINGPTGLGKTSALFKSSPEGSGSVLSYLTDAKLQGIFVTHRWNILYQVAADAQAEGITVSVLYGRQDQVLGAVLGLPFAHEDPDSKPGDWQTHLASIASENLWVNSLFSMTQLRELCSVIVRQAKQIESLASLADAESLKQSAQQKLYYSCKQLETAVQQNLRQLEQQHQAQEKPRGKRRRQLGVNMLTESPLQQFRAHAWTRRLLPAVAWNDEQQPLLIMTTHKFFYGFFDGKRRARMADAQTQGHVIFIDEFEYQEPVLLSLLSQAQSIQELPQCLGVLIDEGMRALPRFRAANPRDENLNQLFDKLEQHFLETKATLKEAGVAFPEQRALIKAVNSQFISRYLFHSDYTITEKPTYLVPDGHSLRVEDT…	Unclassified	>WP_087038522.1|hypothetical protein	MPELKTSLLTYRDDLIDADRARLLPVYLYPLHMVNVKFWQWRECLDSQLSSHSYPYYVQGTRLYVALNNESDRLPIIKATDGTELGPERLEYAPVHNPIWLKLLLRRVGHQAGRMRGYRALGKPLLKLDEWAGANPGVEAIDIDGNVRQRRDRCTTEVQISFSSVTLRKLKEADKRSGKLWSRGQDGWFSRWFADQREEQHQEKPVLYREAKKAKNTRKQRPFLDLTAPQKLSASRSYFIQQFVEAYMESAQAYGFPLQAEVLNITKYAHRHRANNKKRLASLPLVNFAVTLIDARENIDIPFRDIHAFLQPLLAQQGIDVTLLLPTKAANNLQDICFLPQQRYLVVLDQGKGLPHDPYQITQQKMYAVPSCAVQHLIINPHEMNDNSQTEQWFTRDAQ…	769	Unclassified
QSV65456.1	1 member(s), 1 organism(s)	cyanobacteria	Cyanobacteriota	hypothetical protein HEQ26_20970 [Dolichospermum sp. DL01]	175	0.6	4e-40	12.08%	1156	QSV65456.1	MRDMQDLLKKYCQHNQGLLLLSMPTGFGKTYNVFKFIYDNYKEFAAKNRKIIFLTNLKKNLVFEDLEKLFIADSNEDDYDKYVLFIDSNSESVIKNLIKLEDEIPPEFKDKESYKILNKRIEICQNEKLPKEVQDSFKDQIRKELEPAFRGDIQKILKERFPSKEARLKAIKDKQDYQWIGKLYPAVFTDEKTVLFMSMDKFILRNSTLIEPSYFFYERLDKSPFKDALIFIDEFDSTKDRILNNIIESGLQRKIDFIDLFLNIHSHLKQLKDSESLTKISKHWKQKKEQKTAQGKNWLSPKEQIEDLKKKAEEIFIKYQLKHTCKSDPESFTKKRNFLFYDYKFHNVIDVKKRIEIHQDSRKRTNWIKSVDYPENQAEIKPEQIYSLLGEIAGFLTYF…	DdmD-like	>QSV64848.1|hypothetical protein	MNILTNRLKINFNIDAIKEDFVFIRLERKSKDKKDKWYGRRELDYLFGKDFDAKSVLFEYGKFAYAMFKNPVDVYQLLSRIRANEEFQNNEVIEVTPLAILDPNKDCICEAWLAQILLNSLSASKSRFPQYQYCNLTGSLLLVRDFEGKNKDCLDVAKITITSDFLLKIEIVRYRTKISILSEFNKVKKTGDKKRITELQNALNKPSYKFEPSNASLRIHLASDGEIDPKLTYIQCQIQGKKASAPFIEFGSSDDFYKSRAGILHDVKTNIDKNLSKYMTVDFSSREYEIDDTHTINNILMDKPQNIQPLINDQKIHIVDRVNNEESRELINDLKELLYQHYITKEDSITVGKIDKKDAFNFRIIHDKSYYDQHDIKDDYKPSDSTTQRQNITIESNNN…	719	DdmE-like
WP_276915239.1	2 member(s), 2 organism(s)	firmicutes	Bacillota	hypothetical protein [Eisenbergiella massiliensis]	174	0.59	5e-40	13.40%	1155	WP_276915239.1	MRCEIEAYFSNAQESNGLLIAEAPTGYGKTYETVHAIYQYVQKGGRSQVLFVTNLLKNLPVEELSALYEQDGKGEQFEKEVLVLSSTASCVEEAILTEKIPPEFQREAYQALCAACKKKNRYQQKDDEASQEMVRYLDEQIRLKLEPNFRHELEAHFQKHFPQDIEARRDAVRHQKKYQWMAKFYPAIFWNEYKILLLSVKKLMARNTPLVESSFECLSDKMLANRIVCIDEFDASRAVILDSLIERALELRADYLQLFLQVYRGTTTHRVSQELETIRNTYETGRTMTWDKLLQEAEKIYQDGALYYSMKTVGITADEGRNFLFHDTSYHTVLDGDRTHIRAVCNEEAAQVQIHFETRKTYYAHKDEPRIVLQNLLRRIHVFLMRFQQYVYGWAELYA…	DdmD-like	>WP_276915242.1|hypothetical protein	MIPTNQVKISFDYSAIARDFILFEVRRDQGDYKQSIVLDVASQQCHALAVVYDWGPSCYLLYKRDAAEQHALKQTLECCDDTLRIQEIQPNKVADKQKYLLAQLLCNAIPSLEVNGTYHNVTGRLYYLHNAWCHRREDIIDKFWALQISFNRYACIKLEVKTFRNVCMRPADKDQAQYVFDPECGVLRRALKGDDETSKDRFVIGALYANERNTIPYLAFDSIKSYRASKMGVLQRFLRDVQTWLAPYLTLEIMSLDESTHIGMKSSKNSMLGIRQRLREVPLYLEDTVQDAQSEALVSMLRAELKKYSDIMFAEGTPRAGDALIRIIHHAQFYEKCPEQDNYAQAPKNCIVQHITVEDFGTKDKKKAKGSAENAALRKIIQELAIKIDVHQRQIACYD…	679	DdmE-like
MCB2196985.1	1 member(s), 1 organism(s)	CFB group bacteria	Bacteroidota	hypothetical protein [Bacteroidota bacterium]	174	0.59	8e-40	13.50%	1149	MCB2196985.1	MKDLKDILKTRLVRSDHNQGLLLLNLPTGFGKTHYVIEYLADSIKSNSSKKIWFITDIKNNLPWKKLKNKIGKEKFYQHCLFLDAYTESVKSYIHNNSDDLPKPFRNWVSWPPLKRWAKAHANAQENGDKEFERYAYENLCRYEQEFRKQLRKFLSDKLKGERGYTLKLNKLRTDKDLQWIIEMYPSVRYFETNIYFCSVKKFYHNIDTIIDNNITITDDENIKGNIVFIDEFDATKSDLIDLIIDNSISINQDILGMFTVINNGLQSRGFPSYLFNDKETKEYKGLKERFNKCVKMFQSVYSEYQFNKHFFYTVDPEERVFLFNDSTYHTVSCKDDESIGKILSIDYSGTKNQIYLDNKIPTNEKNNLLYLINYVRGCLNTFAFLINAIAKTYTEISS…	DdmD-like	>MCB2196986.1|hypothetical protein	MIFDTLLEKNLKAVSVCFSSGNEAFALYEKSSSVNLVNEIRKTLLSESKPDIIVEQLDILNFDNKKKYKLFQLFLNACSNSQSDRFSFNNITGRLLVSSHLMANSFKKQRKALEIKVNYDNSINLDVRTLTSLKRYNDFLKGISQKEVKRKKEQLKKIPKYEIIKATGCFKRVFNNEKVKLDEQYVILKPAIDNKKSSIDFFSLNPKAYELTKIGILNNVLINLHNQFGDYLSVNQKFYSSEDVINESFKANQEIVLQNLQDNIFLVNKTNDSEIFEEIFNKLKSLNIQLKKSSKIKSTQPNIQLIHDKEYYQKYYSKDLYQKSTSDTPIQNLTLQQFINYKKTSKTTEPLLFKILNELSIKNNICKKRITLFDWESLGMPYKIHLGYKKVDYIKDEKQ…	675	DdmE-like
WP_078687989.1	1 member(s), 1 organism(s)	firmicutes	Bacillota	hypothetical protein [Intestinibacter bartlettii]	174	0.61	1e-39	14.74%	1168	WP_078687989.1	MMKRTLLNFLLDKNNGLIIADMPTGFGKTYNCVEVMYEYIYIKNGIKKQFYITTLKKNLPIQDLKNVYDRNNNKNFKNDVLVIKSNYDYIFDNFFDVEIPYKFREEIYYELEKKLKFLKNEEIKFENTLLDMKIETENIIRNDLEIKFRKNIINILKDLKTNSTKKGESLKDILKNDNDYKWIAKIYPTVFMDDYKIYLLTIDKFLLKNTVLLKPSYYFISDQITDNSIIFIDEFDTGKETVERSLINRALSSKNDYINLFLKIYNSFQNHIFTRELSILSNSIKNEKYRLSYLKKKSEEIFTTFKLEYNYKTIDSVIDSRQSFLFNDNSYHTMLRNNKDYIRATFNKKNEKVDIFFEDKNQYYENRQEDDIIIYSLVRNISSFLNKFKFMILILSKDY…	DdmD-like	>WP_316095923.1|hypothetical protein	MIKTNRMCIEFNKENIQRDFDIYVISKNSEKGKKENFFGKNVLDLPQQKFKAQSVVYTYGNTWYVMFAKDTVDKYEFKKVINEEVENTTVEKINILYENIYPNILAKLLFNILQSDYDGRYTNITGKLFYMNRKWMNKKKNELDSFYCLEVKLDKNMNLRLDVVTFSKLKFHKIKDVKNNPHYIFDLKSGLLRRKLKNEEIEKNLIYVQKSINPKSHNTIDFLKIGTIEKFYDCKLGILSNFMDDIKNELKDYMKVEH	258	-
WP_301677481.1	1 member(s), 1 organism(s)	euryarchaeotes	Archaea	hypothetical protein [Methanoculleus sp. FWC-SCC3]	174	0.8	1e-39	12.88%	1148	WP_301677481.1	MQEILEQHCLEKDTTGLLLLSMPTGFGKTHNVLDFIYKHYRDFAEQKRKIFFITNLKKNLPFLELKERFKADNAEDDYDKYVIFINSNSESVINNLLSVDSQIPEQFKVKSYLDLKSYVETLENSERMDKKVKIALSEQIRKELEPDFRKFITNQLNQEFKTKVERLDAVKTNPDYQWIGNLYPAVFTDEKTIIFLSIDKFVRKNTPIIESSYYFQKRLIDGSLIFIDEFDATKENVLKNIIKSGLDSRADLLDLFLNIHNHLMENECPGVLLQESKQRERLASEKDWPSLHEIVVNFQRKADLIFKKYNLQHTCKSSSNFSSNKRNFLFYDYQFHHVLDAQHKRIEVVQDTETRTNWIMALEGNERRSGVNIRSLLREIAGFLTYFQNGVEYLAENYC…	DdmD-like	>WP_301677480.1|hypothetical protein	MKIKTNTLEIEFNIDAIERDFAFIRLKRDAKGGWKGAYQLDRLIGDDYKADAVLYAYSSYAYAMFRRPVDTYELISRIRKDEDFSEDAVIEAKPRALRTESDGCICEAWLARILINSLASSRSRYKEFHYCNLTGTLLIVPSPGGKNKDYIDAFEVALDRDYLLNVEVKRHRTLYSIQNDPKVNRSALNRKPKYVLHEGTGTLRRLLPRDPKPDPKRTYIRMGLNSKRAHVHFIDFSSCTAYDRSRAGVLHHVLDSIQEHLSEYMSVKLRVLDRPHTIELRETILKKPEHLRSRLDGQPVRIVDRVGSDESPEMIRSLKKGLLFYMGNPKLLTIGKREKKEAVNYRIIHDAAYYEENNLKDEYLASDSGVIRQNITIEGVKEISDAIAKTLIKEQLIKR…	696	DdmE-like
# apsA homologs were identified by psi-blast analysis on NCBI clustered nr database using apsA sequence as query and three iterations. Only proteins longer than 1100 AA and appearing as complete after Muscle alignment with other proteins have been kept.
$ Protein-type refers to the branch of the distance tree in which the ApsA homolog was found. This distance tree was obtained by neighbor joiningmethod after alignment of ApsA-like sequences ( also see Fig 6)
*The CDS downstream of apsA-like gene was recovered with GCsnap and all protein sequences were aligned by MUSCLE, a tree was inferred by using the Neighbor Joining method and proteins were classified as related to ApsB or to DdmdE.
&Alpha-fold or icn3d pdb models of ApsB-like or DdmE-like proteins recovered from databases
%Root-mean-square deviation of atomic positions (RMSD) was used as a proxy to estimate protein structure similarity between ApsB and ApsB-like/DdmE-like
