# Supplementary material for: An antiplasmid system drives antibiotic resistance gene integration in carbapenemase-producing Escherichia coli lineages
Source: Nat Commun. 2024 May 15;15:4093. doi: 10.1038/s41467-024-48219-y (PMC11096173; doi:10.1038/s41467-024-48219-y)
Supplement: Supplementary file 12 — Supplementary Data 9 [file 41467_2024_48219_MOESM12_ESM.xlsx]

## Sheet: Sup Data 9
Supplementary Data 9: Plasmids and primers used in this study
Plasmids	Characteristics	References	Comments
CNR160E7-pOXA-48_1	IncL, blaOXA-48	GCA_963924215
CNR161F1-pOXA-48_2	IncL, blaOXA-48	GCA_963924225
CNR149J3-pOXA-48_3	IncL, blaOXA-48	GCA_963924235
p15red	p15A, cat, araC ParaBAD -gam-bet-exo, sacB	This study	p15A ori from pACY184, CmR and SacB from pMA7 6, araC, pBAD, gam, bet, exo from pKOBEG 5
p15red-Apra	p15A, apmR, araC ParaBAD -gam-bet-exo, sacB	This study	ApraR cloned between SpeI and pvuI of p15Red and replacing CAT
p15Flip	p15A, apmR, araC, ParaBAD, flp, sacB	This study	FLP from pCP20 replacing gam,bet,exo in p15Red
p15Flip-Apra	p15A, cat, araC, ParaBAD, flp, sacB	This study	ApraR cloned between SpeI and pvuI of p15Flip and replacing CAT
pACYt-apra	pACY184∆tetR∆cat, p15A ori, apmR	This study
pACYt-ZeoFRT	pACY184∆tetR, cat, p15A ori, zeoR	This study	zeoR inserted between FRT sites at HindIII and BamHI sites.
CNR146C9-pKPC	IncFII/IncFIB, bla-KPC	Collection
pUC19-apra	pMB1 , apmR	1
pBbE8c	ColE1, CAT, araC ParaBAD, mRFP1	2
pBbS8c	pSC101, CAT, araC ParaBAD, mRFP1	2
pBbE8c-Apra	ColE1, apmR, araC ParaBAD, mRFP1	This study	Replacement of cat by apmR by cloning between BsmB1 sites of vector
pBbS8c-Apra	pSC101, apmR, araC ParaBAD, mRFP1	This study	Replacement of cat by apmR by cloning between BsmB1 sites of vector
pHV7	ori p15A, ori f1, cat, araC ParaBAD	3
pHV7-empty	ori p15A, ori f1, apmR, araC ParaBAD	This study	Replacement of cat by apmR by cloning between AccI and NcoI sites
pHV7-F3141-F3140	ori p15A, ori f1, apmR, araC ParaBAD, F3141-F3140	This study	apsAB from ST38_1 cloned downstream pBAD of pHV7Apra by using a BbsI cloning strategy
pHV7-F3141[A633S; Y677*]-F3140	ori p15A, ori f1, apmR, araC ParaBAD, F3141[A633S; Y677*]-F3140	This study
pHV7-F3141-F3140[S158*]	ori p15A, ori f1, apmR, araC ParaBAD, F3141-F3140[S158*]	This study
pHV7-F3141[E533A]-F3140	ori p15A, ori f1, apmR, araC ParaBAD, F3141[E533A]-F3140	This study
pHV7-F3141[K1435A]-F3140	ori p15A, ori f1, apmR, araC ParaBAD, F3141[K1435A]-F3140	This study
pHV7-F3141[K221A]-F3140	ori p15A, ori f1, apmR, araC ParaBAD, F3141[K221A]-F3140	This study
pHV7-F3141-F3140[K413A]	ori p15A, ori f1, apmR, araC ParaBAD, F3141-F3140[K413A]	This study
pUCMiniTn7T-Lac	pUC ori; AmpR; GmR, lacI, tac promoter,Tn7_R,L	4
miniTnzeoR (miniTnNotZeoBadR6K)	R6K ori; ori T;AmpR; ZeoR, araC, ParaBAD, Tn7_R,L	This study	insertion of a NotI site in the MCS; zeoR replacing GmR by using BsrG1 and SacII sites; pBad+araC (from pHV7) replacing LacI and tac promoter by using SacI and NsiI sites, R6K ori+OriT from pTnS2 replacing pUC ori by using PciI and BsaI sites
pTnS2	R6K ori, oriT, AmpR,tnsA,B,C,D	4
miniTnapsAB	R6K ori; ori T;AmpR; ZeoR, araC, ParaBAD, Tn7_R,L, apsAB	This study	apsAB from ST38_1 cloned between NotI and SpeI sites of miniTnNotZeoBadR6K
miniTnapsABCNR36C9	R6K ori; ori T;AmpR; ZeoR, araC, ParaBAD, Tn7_R,L, apsABCNR36C9	This study	apsAB from CNR36C9 cloned between NotI and SpeI sites of miniTnNotZeoBadR6K
miniTnapsABCNR81D10	R6K ori; ori T;AmpR; ZeoR, araC, ParaBAD, Tn7_R,L, apsABCNR81D10	This study	apsAB from CNR81D10 cloned between NotI and SpeI sites of miniTnNotZeoBadR6K
ApsA CNR81D10: MQSELNHNIRHLPLPQSVREAITAARKQAGTFYAFTEADTPLLIQSQDGTASGKSYNVFAQYIESVNPAINPGNSHRNLVFITPLKSQIDIPEQLIARARDKKIELLPYLSQGDIADLGFTSWVKSPEGKTPTNRERYRRWIKQANELMSGEIQLIFQRLKAEVDARNSLEVRLETEIKVGATFEQKRLEDELRLNSFHLAGRLQEATVAMLNALNQDLAVLLDGEATNPRYALATEMVKHLFPFQIALYRRCILLATTKKFDGSVLLLKRDKEGDYHRSSQQLDHVLGQKKGLKVNPLGEIANQTNPQRIESLKEQYWITDEDSPFAQRDIRFTLVLDEEHEAYRIFQQNVCQTLMNDDQQLPSLLAILHRVLEYVDECSSDE…
ApsB CNR81D10: MTDVTESQQHNETDVVMAAEWGLQPPDYAPKARTQLFDIHDTADVMLEKLLQLPSTNGWGIDAICITKVKEYSMKWDDFFIELHREIQNILSLKLGTKNNREFQYQTLRKGNSYLVMFLSPDARPYHQWVNELKIKGFDQYKIAQTVLGLRLKLHFLDNAGKYFEVSHGAYNSEIFLGAVVQKEEPDKRGNYYVDALQSDLFYSPDYGDLTFTLKGICFRAKAEELGVLSDYGRILIKGKKSLQLLEKVDGRKYRKMPYMRFASKAYSGCKNHAENLVQNVLGDILSQADIAFSPRVFCATHSQLDFLTTNIKTLQRPLVIIDNLDNGEEPEAHQRFIHYLKKELDAVDIISPRELIDLDKDVNYLVLNQSKKINGSSISLGED…
ApsA CNR36C9: MRKSWTIEEDCKLLTLVRQLFSALVSHNRLNATMPFSQQLHDAFDSPDRDAAALLYRLEQAKILGFASRPGGDPTKQLFRCLISNDLALYDYSLTFPTLRKALHPDTVAAALNHFTISNPHEPLSNTINEIATALHLAPMQVEKILIDSGQITINSYRKCERVGEKNINNNLQDLISRQIPDITLIKEINACRAQVSQLYHVHERDGAEVIFSSDGTGFGKSYGVIQGYVEYLERFAKTQKSDDLFPEGGFTNLLFMSPQKSQIDLDSSQKEKILAASGEFICVLSRKDVADLDFMDWASGLKNRDRYIQWYEGAKGSKYIGGAMRSLNYHVLQIDRCEEQLKKLTTYGSQDTNYEREILEEQLKNCRHSIRNTIESACKLLFGP…
ApsB CNR36C9: MIPNLNELTDTPIARTNLIKLEEDQLTTIQRLLAPVSNIYTIDFMVQHFTKERKEKSADYYARIHQEVKTCVRQKLGLEAGQEVKYELHCLPNYHHVFFFLAPAAAPNSLAHRTLAERIETLCQRLTAENYDLSRLIQGLFSLHLKMVMLEQASERFSVPPTYFNSTFYLNARLSQPVTQKSGTGVMEAFELDIYASEYNELAFTLHKRKFLVEPEDELHLSLDDTCVWFNIDNRRLKARRKLDARDSKLDFFRERSGYGECQAYTYNVVMNAACERLSELEIPHQPIAFQATHEVNQFATDLDQQLTNTLLVVNNGVEFSATQEAYFFDTLAIQFPGYQLWPLASLKHSQQTGFSELPASTSILVLNAVDEERSNSIRQQDNES…
1: A 4.5-Year Within-Patient Evolution of a Colistin-Resistant Klebsiella pneumoniae Carbapenemase-Producing K. pneumoniae Sequence Type 258. Jousset AB, Bonnin RA, Rosinski-Chupin I, Girlich D, Cuzon G, Cabanel N, Frech H, Farfour E, Dortet L, Glaser P, Naas T. Clin Infect Dis. 2018 Oct 15;67(9):1388-1394. doi: 10.1093/cid/ciy293. PMID: 29688339
2: BglBrick vectors and datasheets: A synthetic biology platform for gene expression. Lee TS, Krupa RA, Zhang F, Hajimorad M, Holtz WJ, Prasad N, Lee SK, Keasling JD. J Biol Eng. 2011 Sep 20;5:12. doi: 10.1186/1754-1611-5-12. PMID: 21933410
3: Role of endopeptidases in peptidoglycan synthesis mediated by alternative cross-linking enzymes in Escherichia coli. Voedts H, Dorchêne D, Lodge A, Vollmer W, Arthur M, Hugonnet JE. EMBO J. 2021 Oct 1;40(19):e108126. doi: 10.15252/embj.2021108126. Epub 2021 Aug 12. PMID: 34382698
4: A Tn7-based broad-range bacterial cloning and expression system. Choi KH, Gaynor JB, White KG, Lopez C, Bosio CM, Karkhoff-Schweizer RR, Schweizer HP. Nat Methods. 2005 Jun;2(6):443-8. doi: 10.1038/nmeth765. PMID: 15908923
5: A rapid method for efficient gene replacement in the filamentous fungus Aspergillus nidulans. Chaveroche MK, Ghigo JM, d'Enfert C. Nucleic Acids Res. 2000 Nov 15;28(22):E97. doi: 10.1093/nar/28.22.e97. PMID: 11071951
6: Transient overexpression of DNA adenine methylase enables efficient and mobile genome engineering with reduced off-target effects. Lennen RM, Nilsson Wallin AI, Pedersen M, Bonde M, Luo H, Herrgård MJ, Sommer MO. Nucleic Acids Res. 2016 Feb 29;44(4):e36. doi: 10.1093/nar/gkv1090. Epub 2015 Oct 22. PMID: 26496947
Primers used during the study
Primers	Primer sequences 5'-3'	Experimental use
Confirmation of pOXA-48 structure
oxa_F	TCGGAATGCCTGCGGTAGCA
oxa_R	GCTGCGCTCCGATACGTGTA
tir_F	TCCGTGGTGTCATGCTGAAC
tir_R	CATCGTCCAGTTGTACCTCG
lysR_F	GCAGTTAGCCCTCGATGACT
lysR_R	GCTAATTGTCTGCGGCTCGA
insA_F	ATCTCTGCTCTCACTGCCGT
korC_F	TCAACCTGAGTCAGGAGGGA
repA_F	CATGCCTACAACCGCCTTGTTC
repA_R	GATGAACGGACATGGCGTAAGC
Confirmation of Tn6237 integration, in association with oxa_R
From individual colonies
sorB_R	CGTACGGCAAATCAGGAAGA	5D_p20; 5D_p21; 5D_p26
wecH_F	ATATGAATTGCAGTGGCGCG	5E_p23; 5E_p24; 5E_p25
gadW_F	CGCCAGGTACCTTTTCCTGA	5A_p14
FIEDEJGE_1627_R	GCCCTGGTTATCGTTCACTT	5B_p1; 5B_p17
bvgA_F	GCAAATTGTCCTGAAAACGG	5A_p15
IncF FIEDEJGE_04811_F	GGCACCAGAATGTGATGCAG	3E_p11; 3E_p12; 3E_p32
IncF FIEDEJGE_04843_F	GGGCAAGGAGTTTAGTTGTG	3D_p27
der_F	CAGCAATTCTTCCCTCTCCG	3A_p4; 3A_p5;3A_p6
pitA_R	AACACAAATGCCAGAGCAAG	3C_p9
iraD_F	GAGCCACGTATTGCGGCATT	3B_p7; 3B_p31
sfmD_F	GCAGTGTCGCTGGATGTAA	5C_p28; 5C_p29; 5C_p30
dgcJ_R	CGGCTGTTTTTGTTCTGCTT	3C_p10
incF yhcR_F	TCTTTTCATGGCCGGTATTG	5B_p2; 5B_p3; 5B_p16
FIEDEJGE_04847_R	CATCGTCTGTTTCCCCGAAA	B2_p_33; B2_p_34; B2_p_38; B2_p_39
FIEDEJGE_04840_F	TCCATCTGTCTTTTCTGGTG	B1_p_37
FIEDEJGE_04869_R	ATGCGAAGCATTATTGCCAC	B4_p_35
FIEDEJGE_03787_R	TTAGAACGAATATCCCACGC	B3_p_40
yihN_F	TTATTGTGATTGCCGTAGGC	B3_p_41
cytR_F	GTGAAAGCGAAGAAGCAGGA	B4_p_42
cadC_R	GAAGCGAGAAATTTGTCGAG	B1_p_36
kup_R	GAGGAACTATCCAGGTATCC	N2_p45
pelX_F	CAAGCCACTGGTTGATTACA	N5_p46; N5_p48
From pools
J5EyadN_F	ATTGTATGTGAGGCGGAAGG	pool 5E, integration site: yadN/folK
J5Ehns_F	GCTATATGCCGCGTCTTTTC	pool 5E, integration site: hns/tdk
J5EpsuK	CCTGCGCTGTTAAACATGAC	pool 5E, integration site: FIEDEJGE_01682/psuK_3
J5DmnaT	ACGACGCCATCTTCTTCACT	pool 5D, integration site: mnaT
J5DiraM	GTAGGGCATTCCTGGCTGT	pool 5D, integration site: iraM
J5Cfli	TCCTTGTAGGGCGTCATAGC	pool 5C, integration site: fliA/FIEDEJGE_00541
J5C3201	TGGCCCCAATTGTCTTGT	pool 5C, integration site: yadN/folK:FIEDEJGE_03201
J5B_iclR	GTCATACCCGACTGGCAATAG	pool 5B, integration site: FIEDEJGE_02861/iclR
J5B1714	GTCAGGCCATACCCTGCAT	pool 5B, integration site: FIEDEJGE_01714
J5A3201	ACATCACTTCGGGTGTGGTT	pool 5A, integration site: FIEDEJGE_03201
J5AaaaT	TTACTTCACCCGCGCCATA	pool 5A, integration site: aaaT
J3EsafA	ACTGTGGTCGCATGCATTTC	pool 3E, integration site: safA/ydeP
J3EgadX	GATGCAGCGTGCTTTACAAC	pool 3E, integration site: gadX_1
J3E2527	GATGGAAACCGCTCCTTGTA	pool 3E, integration site: FIEDEJGE_02527/tnaA
J3Dugd	GGAAGCGGAAGCGATTAAGT	pool 3D, integration site: ugd_2
J3DybhH	GTCTTCCCGACGGATAATCA	pool 3D, integration site: ybhH
J3D3201	TGGCCCCAATTGTCTTGT	pool 3D, integration site: FIEDEJGE_03201/fimA_2
J3CstpA	CAGTGAGGGGTGTTTCCATT	pool 3C, integration site: stpA/alaE
J5A3712	TCCGGTAAAGGTCCCAAT	pool 5A, integration site: FIEDEJGE_03712
J3BymiC	CCAGAAGAGCATCGACAGAG	pool3B, integration site: FIEDEJGE_04658/ymiC
D1adk	CTACGGAGTCGGTATTAAAC	poolD1, integration site: htpG/adk
D5ybhH	CGTACTCGACAACACCATTT	poolD5, integration site: ybhH
qPCR pBbE8 c
rpsl_F	CGTGGCGTATGTACTCGTGT
rpsl_R	GTCTTTAACACGACCGCCAC
oriPbBE8_F	GTGTAGGTCGTTCGCTCCAA
oriPbBE8_R	CGCCTACATACCTCGCTCTG
Plasmid and recombinant strain constructions
bbs-pHV7-R	ATGTAGAAGACAAGCTCGAATTCGCTAGCCC	pHV7-F3141-F3140 construction for complementation
bbs-pHV7-F	TAGTAGAAGACTAGTGTGGGGTCTCCCCATG
bbs-3141_F	ATGTAGAAGACTCGAGCTGGCGGAGGAGCTGCAT
bbs-3140_R	TAGTAGAAGACCCACACCGGTGGAGGAGTATTCGTGA
E533A_F	AATCATTGATGCGCTACATGAAGCC	Directed mutagenesis apsA[E533A]
E533A_R	ACCGTAAAGCGAATATTTTTC
K1435A_F	CATCGACGTTGCGCGCTGGTCGA	Directed mutagenesis apsA[K1435A]
K1435A_R	CAGAGCAGATCGTCACC
K221A_F	GGGATTCGGAGCGAGCTATGGCG	Directed mutagenesis apsA[K221A]
K221A_R	GTGCCATCGGAACTG
K413A_F	TACCCAACTTGCGCTGGATCGTTTG	Directed mutagenesis apsB[K413A]
K413A_R	TAGGTATCCCAGTTGAG
3140Not_R	TACTTGCGGCCGCGAAGATTATAGACCGTG	Construction miniTnapsAB
3141Spe_F	TGTCCACTAGTCGGAGGAGCTGCATT
36C9_3141	TGTCCACTAGTGGTTGCAGGGGCATT	Construction miniTn36C9
36C9_3140	TACTTGCGGCCGCCCTAAATTTTCCGCTAG
81D10_3141	TGTCCACTAGTGTTTGGTGCGTTAATACGTC	Construction miniTn81D10
81D10_3140	TACTTGCGGCCGCGTTAAACGCTGAT
f3140ZeoFRT_R	TACTGCTTTCGCCGCTCCTGAGCATATCCAGGGTGAAGCTATTGAGATAAggagtggtgaatccgttagc	apsAB chromosomic deletion
f3141ZeoFRT_F	GCTGGACTATAGAGGAAGATTGTAAGCTGCTTACCTTGGTACGTCGGTACtcatcgataagcttgaagttcc
