# Supplementary material for: An antiplasmid system drives antibiotic resistance gene integration in carbapenemase-producing Escherichia coli lineages
Source: Nat Commun. 2024 May 15;15:4093. doi: 10.1038/s41467-024-48219-y (PMC11096173; doi:10.1038/s41467-024-48219-y)
Supplement: Supplementary file 13 — Supplementary Data 10 [file 41467_2024_48219_MOESM13_ESM.xlsx]

## Sheet: Sup Data 10
Supplementary Data 10: Main characteristics of the genome sequences used for the phylogenetic reconstruction of E. coli ST38
Assembly	Name	geographical origin	collection year	Origin	Uploading origin	Data type	Accession number	carbapenemase	ARG number	ARG	Nb of Inc origins	Inc Origins	apsAB presence
CNR12E8	CNR12E8	France	2012	human	NCBI	Reads	ERR6411960	blaOXA-48	11	mdf(A)_1;tet(A)_6;sul1_5;ant(3'')-Ia_1;sul3_2;mph(A)_2;dfrA14_5;catA1_1;blaOXA-48_1;dfrA8_1;aph(3')-Ia_1;blaTEM-1B_1	8	IncFIB;IncFII(29);IncFII(pCoo);IncL_1;IncX1_1;Col(pHAD8);Col(MG828));Col(MG828))	No
CNR14I3	CNR14I3	France	2012	human	NCBI	Reads	ERR6411427	blaOXA-48	12	mdf(A)_1;mph(A)_2;sul1_5;aadA5_1;dfrA17_1;aac(3)-IId_1;sul2_2;aph(3'')-Ib_2;aph(6)-Id_1;tet(D)_1;blaOXA-48_1;blaTEM-1B_1;catA1_1	1	p0111	Yes
CNR19E6	CNR19E6	France	2013	human	NCBI	Reads	ERR6411515	blaOXA-48	10	mdf(A)_1;dfrA17_1;aadA5_1;sul1_5;sul2_2;aph(3'')-Ib_2;aph(6)-Id_1;tet(D)_1;blaTEM-1B_1;catA1_1;blaOXA-48_1	0	0	No
CNR23J7	CNR23J7	France	2013	human	NCBI	Reads	ERR6411693	blaOXA-48	12	mdf(A)_1;mph(A)_2;sul1_5;aadA5_1;dfrA17_1;aac(3)-IId_1;sul2_2;aph(6)-Id_1;aph(3'')-Ib_2;tet(D)_1;blaTEM-1B_1;blaOXA-48_1;catA1_1	0	0	No
CNR25F2	CNR25F2	France	2013	human	NCBI	Reads	ERR6411737	blaOXA-48	10	mdf(A)_1;dfrA17_1;aadA5_1;sul1_5;mph(A)_2;aac(3)-IId_1;sul2_2;aph(3'')-Ib_2;aph(6)-Id_1;blaOXA-48_1;blaTEM-1B_1	0	0	No
CNR27B6	CNR27B6	France	2013	human	NCBI	Reads	ERR6411782	blaOXA-48	8	mdf(A)_1;blaCTX-M-122_1;mph(A)_2;sul1_5;aadA5_1;dfrA17_1;aac(3)-IId_1;blaOXA-48_1;blaTEM-1B_1	2	IncFII;p0111	No
CNR30H7	CNR30H7	France	2013	human	NCBI	Reads	ERR6411950	blaOXA-244	10	mdf(A)_1;ant(3'')-Ia_1;dfrA1_8;blaCTX-M-14b_1;aph(6)-Id_1;aph(3'')-Ib_5;sul2_3;tet(D)_1;blaOXA-244_1;catA1_1;blaTEM-1B_1	1	IncQ1	No
CNR31B3c	CNR31B3c	France	2013	human	NCBI	Assembly	ERR6411953	blaOXA-244	11	mdf(A)_1;blaCTX-M-14b_1;blaOXA-244_1;dfrA1_8;ant(3'')-Ia_1;catA1_1;blaTEM-1B_1;tet(D)_1;aph(6)-Id_1;aph(3'')-Ib_5;sul2_3;blaTEM-1B_1	1	0	Yes
CNR31F10	CNR31F10	France	2013	human	NCBI	Reads	ERR6411954	blaNDM-1	7	mdf(A)_1;aac(6')-Ib_1;sul1_5;rmtC_1;blaNDM-1_1;blaCTX-M-15_1;blaCMY-6_1;blaTEM-104_1	9	IncC_1;IncFIB;IncFII;IncI1;IncI2;Col(BS512);Col(pHAD28);Col156_1;Col156_1	No
CNR33B5	CNR33B5	France	2013	human	NCBI	Reads	ERR6411962	blaOXA-244	10	mdf(A)_1;ant(3'')-Ia_1;dfrA1_8;blaCTX-M-14b_1;aph(6)-Id_1;aph(3'')-Ib_5;sul2_3;tet(D)_1;blaOXA-244_1;catA1_1;blaTEM-1B_1	1	IncQ1	No
CNR34D7	CNR34D7	France	2013	human	NCBI	Reads	ERR6847961	blaOXA-48	8	mdf(A)_1;mph(A)_2;sul1_5;aadA5_1;dfrA17_1;aac(3)-IId_1;blaCTX-M-122_1;blaOXA-48_1;blaTEM-1B_1	1	IncFII	Yes
CNR34E4	CNR34E4	France	2013	human	NCBI	Reads	ERR6411969	blaOXA-48	8	mdf(A)_1;blaCTX-M-122_1;dfrA17_1;aadA5_1;sul1_5;mph(A)_2;aac(3)-IId_1;blaOXA-48_1;blaTEM-1B_1	1	p0111	No
CNR35E8	CNR35E8	France	2013	human	NCBI	Reads	ERR6411975	blaOXA-48	8	mdf(A)_1;blaCTX-M-122_1;dfrA17_1;aadA5_1;sul1_5;mph(A)_2;aac(3)-IId_1;blaOXA-48_1;blaTEM-1B_1	1	p0111	Yes
CNR35H9	CNR35H9	France	2013	human	NCBI	Reads	ERR6847962	blaOXA-48	8	mdf(A)_1;blaOXA-48_1;mph(A)_2;sul1_5;aadA5_1;dfrA17_1;aac(3)-IId_1;blaCTX-M-122_1;blaTEM-1B_1	0	0	Yes
CNR35J4	CNR35J4	France	2013	human	NCBI	Reads	ERR6411978	blaOXA-48	8	mdf(A)_1;dfrA17_1;aadA5_1;sul1_5;mph(A)_2;blaCTX-M-122_1;aac(3)-IId_1;blaOXA-48_1;blaTEM-1B_1	2	IncHI2;IncHI2	No
CNR37I9	CNR37I9	France	2013	human	NCBI	Reads	ERR6411321	blaOXA-48	9	blaCTX-M-122_1;blaCTX-M-122_1;mdf(A)_1;dfrA17_1;aadA5_1;sul1_5;mph(A)_2;aac(3)-IId_1;blaOXA-48_1;blaTEM-1B_1	0	0	Yes
CNR40A1	CNR40A1	France	2013	human	NCBI	Reads	ERR6411328	blaOXA-48	1	mdf(A)_1;blaOXA-48_1	5	IncFIA;IncFIB;IncFIC;IncFII;IncL_1	No
CNR43F9	CNR43F9	France	2014	human	NCBI	Reads	ERR6411340	blaOXA-48	7	blaCTX-M-122_1;mdf(A)_1;dfrA17_1;aadA5_1;sul1_5;mph(A)_2;aac(3)-IId_1;blaOXA-48_1	0	0	Yes
CNR49H5	CNR49H5	France	2014	human	NCBI	Reads	ERR6411366	blaOXA-48	8	blaOXA-48_1;mdf(A)_1;aac(3)-IId_1;mph(A)_2;sul1_5;aadA5_1;dfrA17_1;blaCTX-M-122_1;blaTEM-141_1	1	IncFII	No
CNR4C7	CNR4C7	France	2012	human	NCBI	Reads	ERR6411369	blaOXA-48	21	mdf(A)_1;blaCMY-2_1;ant(3'')-Ia_1;dfrA1_8;sul2_2;mph(E)_1;msr(E)_1;armA_1;fosA_5;dfrA14_5;floR_2;blaCTX-M-15_1;blaVEB-8_1;aac(6')-Ib-cr_1;blaOXA-1_1;catB3_1;blaOXA-48_1;aph(3'')-Ib_2;aph(6)-Id_1;sul1_5;blaTEM-1B_1;tet(A)_4	10	IncC_1;IncFIA;IncFIB;IncFII;IncL_1;IncX4;Col(BS512);Col(MG828);Col156_1;p0111	No
CNR57D3bis	CNR57D3bis	France	2014	human	NCBI	Reads	ERR6411400	blaOXA-48	8	mdf(A)_1;blaOXA-48_1;aac(3)-IId_1;mph(A)_2;sul1_5;aadA5_1;dfrA17_1;blaCTX-M-122_1;blaTEM-1B_1	1	IncFII	No
CNR57F3	CNR57F3	France	2014	human	NCBI	Reads	ERR6411402	blaOXA-48	6	mdf(A)_1;catA1_1;blaTEM-1B_1;blaCTX-M-14b_1;ant(3'')-Ia_1;dfrA1_8;blaOXA-48_1	0	0	No
CNR58C5bis	CNR58C5bis	France	2014	human	NCBI	Reads	ERR6411408	blaOXA-48	9	mdf(A)_1;mph(A)_2;aac(3)-IId_1;sul2_2;aph(3'')-Ib_2;aph(6)-Id_1;tet(D)_1;blaOXA-48_1;blaTEM-1B_1;catA1_1	4	Col(BS512);Col(MG828);Col156_1;ColRNAI_1	No
CNR59F9	CNR59F9	France	2014	human	NCBI	Reads	ERR6411411	blaOXA-48	8	mdf(A)_1;blaCTX-M-122_1;aac(3)-IId_1;dfrA17_1;aadA5_1;sul1_5;blaOXA-48_1;mph(A)_2;blaTEM-1B_1	0	0	Yes
CNR60B1c	CNR60B1c	France	2014	human	NCBI	Assembly	ERR6411418	blaOXA-48	7	mdf(A)_1;dfrA17_1;aadA5_1;sul1_5;mph(A)_2;aac(3)-IId_1;blaCTX-M-122_1;blaOXA-48_1	0	0	Yes
CNR60I7	CNR60I7	France	2014	human	NCBI	Reads	ERR6411424	blaOXA-48	8	mdf(A)_1;blaCTX-M-122_1;dfrA17_1;aadA5_1;sul1_5;mph(A)_2;aac(3)-IId_1;blaOXA-48_1;blaTEM-1B_1	0	0	Yes
CNR61A8	CNR61A8	France	2014	human	NCBI	Reads	ERR6411429	blaOXA-48	8	mdf(A)_1;blaCTX-M-122_1;mph(A)_2;dfrA17_1;aadA5_1;sul1_5;aac(3)-IId_1;blaOXA-48_1;blaTEM-1B_1	0	0	Yes
CNR62B9	CNR62B9	France	2014	human	NCBI	Reads	ERR6411437	blaOXA-48	14	mdf(A)_1;sul2_2;mph(A)_2;sul1_5;aadA5_1;dfrA17_1;blaCTX-M-15_1;qnrS1_1;aph(3'')-Ib_2;aph(6)-Id_1;aac(3)-IId_1;tet(D)_1;blaOXA-48_1;catA1_1;blaTEM-104_1	2	IncB/O;IncY_1	Yes
CNR64G8	CNR64G8	France	2014	human	NCBI	Reads	ERR6411463	blaOXA-48	10	mdf(A)_1;dfrA17_1;aadA5_1;sul1_5;mph(A)_2;sul2_2;aph(3'')-Ib_2;aph(6)-Id_1;aac(3)-IId_1;blaOXA-48_1;blaTEM-1B_1	1	IncI2	Yes
CNR65D6c	CNR65D6c	France	2014	human	NCBI	Assembly	ERZ3517884	blaOXA-48	13	mdf(A)_1;dfrA17_1;aadA5_1;sul1_5;mph(A)_2;aac(3)-IId_1;blaTEM-1B_1;blaOXA-48_1;catA1_1;blaTEM-1B_1;tet(D)_1;sul2_2;aph(6)-Id_1;aph(3'')-Ib_2	0	0	Yes
CNR67A3	CNR67A3	France	2014	human	NCBI	Reads	ERR6411475	blaOXA-48	12	blaOXA-48_1;mdf(A)_1;sul2_2;aph(6)-Id_1;aph(3'')-Ib_2;dfrA17_1;aadA5_1;sul1_5;aac(3)-IId_1;tet(D)_1;mph(A)_2;blaTEM-1B_1;catA1_1	0	0	Yes
CNR67D9	CNR67D9	France	2014	human	NCBI	Reads	ERR6411479	blaOXA-48	8	mdf(A)_1;blaCTX-M-122_1;mph(A)_2;sul1_5;aadA5_1;dfrA17_1;aac(3)-IId_1;blaOXA-48_1;blaTEM-1B_1	0	0	Yes
CNR69E6bis	CNR69E6bis	France	2014	human	NCBI	Reads	ERR6411497	blaOXA-244	6	mdf(A)_1;dfrA1_8;ant(3'')-Ia_1;blaCTX-M-14b_1;blaOXA-244_1;blaTEM-1B_1;catA1_1	0	0	Yes
CNR69E7	CNR69E7	France	2014	human	NCBI	Reads	ERR6411498	blaOXA-48	12	mdf(A)_1;dfrA17_1;aadA5_1;sul1_5;mph(A)_2;sul2_2;aph(6)-Id_1;aph(3'')-Ib_2;aac(3)-IId_1;tet(D)_1;blaOXA-48_1;catA1_1;blaTEM-1B_1	0	0	Yes
CNR69G7	CNR69G7	France	2014	human	NCBI	Reads	ERR6411500	blaVIM-4	17	mdf(A)_1;dfrA1_8;ant(3'')-Ia_1;tet(A)_6;sul1_5;blaVIM--4_1;blaCTX-M-15_1;sul2_2;aph(3'')-Ib_2;aph(6)-Id_1;mph(A)_2;aac(3)-IIa_1;tet(D)_1;catB3_1;blaOXA-1_1;blaTEM-1B_1;catA1_1;rmtB_1	5	IncFIB;IncFII;IncFII;IncI;IncY_1	Yes
CNR70F2	CNR70F2	France	2015	human	NCBI	Reads	ERR6411512	blaOXA-48	12	mdf(A)_1;mph(A)_2;sul1_5;aadA5_1;dfrA17_1;sul2_2;aph(6)-Id_1;aph(3'')-Ib_2;aac(3)-IId_1;tet(D)_1;blaOXA-48_1;catA1_1;blaTEM-1B_1	1	IncFII	Yes
CNR70I10c2	CNR70I10c2	France	2015	human	NCBI	Assembly	ERR6411517	blaOXA-48	9	blaOXA-48_1;mdf(A)_1;aph(3'')-Ib_2;aph(6)-Id_1;sul2_2;tet(D)_1;blaTEM-1B_1;catA1_1;blaCTX-M-15_1;qnrS1_1	2	IncB/O/K/Z;IncY_1	Yes
CNR71C8	CNR71C8	France	2015	human	NCBI	Reads	ERR6411521	blaOXA-48	8	blaCTX-M-122_1;mdf(A)_1;mph(A)_2;dfrA17_1;aadA5_1;sul1_5;aac(3)-IId_1;blaOXA-48_1;blaTEM-1B_1	0	0	Yes
CNR71I7	CNR71I7	France	2015	human	NCBI	Reads	ERR6411529	blaVIM-4	18	tet(A)_6;mdf(A)_1;ant(3'')-Ia_1;dfrA1_8;sul1_5;rmtB_1;blaCTX-M-14_1;blaVIM--4_1;sul2_2;aph(3'')-Ib_2;aph(6)-Id_1;mph(A)_2;aac(3)-IIa_1;tet(D)_1;blaOXA-1_1;catB3_1;blaCTX-M-15_1;blaTEM-1B_1;catA1_1	6	IncFIB;IncFII;IncFII;IncFII;IncI;IncY_1	Yes
CNR72E9	CNR72E9	France	2015	human	NCBI	Reads	ERR6411536	blaOXA-48	12	mdf(A)_1;mph(A)_2;sul1_5;aadA5_1;dfrA17_1;sul2_2;aph(3'')-Ib_2;aph(6)-Id_1;aac(3)-IId_1;tet(D)_1;blaOXA-48_1;catA1_1;blaTEM-1B_1	2	IncFII;p0111	Yes
CNR73D5	CNR73D5	France	2015	human	NCBI	Reads	ERR6411547	blaOXA-48	8	mdf(A)_1;blaCTX-M-122_1;mph(A)_2;sul1_5;aadA5_1;dfrA17_1;aac(3)-IId_1;blaOXA-48_1;blaTEM-1B_1	1	IncFII	Yes
CNR73I4	CNR73I4	France	2015	human	NCBI	Reads	ERR6411559	blaNDM-1	7	mdf(A)_1;blaNDM-1_1;rmtC_1;sul1_5;aac(6')-Ib_1;blaCTX-M-15_1;blaTEM-1B_1;blaCMY-6_1	8	IncC_1;IncFIB;IncFII;IncI1;IncX4;Col(BS512);Col(pHAD28);Col156_1	No
CNR74B10	CNR74B10	France	2015	human	NCBI	Reads	ERR6411564	blaOXA-48	8	blaCTX-M-122_1;mdf(A)_1;mph(A)_2;sul1_5;aadA5_1;dfrA17_1;aac(3)-IId_1;blaOXA-48_1;blaTEM-141_1	0	0	Yes
CNR74J10	CNR74J10	France	2015	human	NCBI	Reads	ERR6411567	blaOXA-48	8	blaCTX-M-122_1;mdf(A)_1;dfrA17_1;aadA5_1;sul1_5;mph(A)_2;aac(3)-IId_1;blaOXA-48_1;blaTEM-1B_1	2	IncI2;p0111	Yes
CNR75A1	CNR75A1	France	2015	human	NCBI	Reads	ERR6411568	blaOXA-48	12	blaCTX-M-122_1;mdf(A)_1;blaOXA-48_1;mph(A)_2;sul1_5;aadA5_1;dfrA17_1;tet(A)_6;aac(3)-IId_1;sul2_21;blaTEM-1B_1;aph(3'')-Ib_5;aph(6)-Id_1	3	IncB/O;Col440II;p0111	Yes
CNR76E3	CNR76E3	France	2015	human	NCBI	Reads	ERR6411595	blaOXA-48	12	mdf(A)_1;mph(A)_2;sul2_2;aph(3'')-Ib_2;aph(6)-Id_1;sul1_5;aadA5_1;dfrA17_1;blaTEM-1B_1;tet(D)_1;aac(3)-IId_1;blaOXA-48_1;catA1_1	1	p0111	Yes
CNR78B5	CNR78B5	France	2015	human	NCBI	Reads	ERR6411611	blaOXA-244	6	blaCTX-M-14b_1;mdf(A)_1;ant(3'')-Ia_1;dfrA1_8;blaOXA-244_1;blaTEM-1B_1;catA1_1	0	0	Yes
CNR78J9	CNR78J9	France	2015	human	NCBI	Reads	ERR6411617	blaOXA-48	7	mdf(A)_1;aph(3'')-Ib_2;aph(6)-Id_1;sul2_2;mph(A)_2;aac(3)-IId_1;blaOXA-48_1;blaTEM-1B_1	5	IncFII;Col(BS512);Col(MG828);Col156_1;ColRNAI_1	No
CNR7E2	CNR7E2	France	2012	human	NCBI	Reads	ERR6411628	blaOXA-48	10	mdf(A)_1;sul1_5;aadA5_1;dfrA17_1;sul2_2;aph(3'')-Ib_2;aph(6)-Id_1;tet(D)_1;blaTEM-1B_1;catA1_1;blaOXA-48_1	0	0	No
CNR7E7	CNR7E7	France	2012	human	NCBI	Reads	ERR6411629	blaOXA-48	8	mdf(A)_1;blaCTX-M-122_1;dfrA17_1;aadA5_1;sul1_5;mph(A)_2;aac(3)-IId_1;blaOXA-48_1;blaTEM-1B_1	0	0	No
CNR82E5	CNR82E5	France	2015	human	NCBI	Reads	ERR6411661	blaOXA-48	12	mdf(A)_1;mph(A)_2;sul1_5;aadA5_1;dfrA17_1;sul2_2;aph(3'')-Ib_2;aph(6)-Id_1;aac(3)-IId_1;tet(D)_1;blaTEM-1B_1;blaOXA-48_1;catA1_1	2	IncI2;p0111	Yes
CNR84B3	CNR84B3	France	2015	human	NCBI	Reads	ERR6411677	blaOXA-48	7	mdf(A)_1;blaCTX-M-122_1;blaOXA-48_1;dfrA17_1;aadA5_1;sul1_5;mph(A)_2;aac(3)-IId_1	4	IncFII;IncY_1;Col156_1;ColRNAI_1	Yes
CNR85B1	CNR85B1	France	2015	human	NCBI	Reads	ERR6411692	blaOXA-48	8	blaCTX-M-122_1;mdf(A)_1;dfrA17_1;aadA5_1;sul1_5;mph(A)_2;aac(3)-IId_1;blaOXA-48_1;blaTEM-1B_1	0	0	Yes
CNR85I8c	CNR85I8c	France	2015	human	NCBI	Assembly	ERZ3518335	blaOXA-48	7	blaOXA-48_1;mdf(A)_1;aph(3'')-Ib_2;aph(6)-Id_1;sul2_2;tet(D)_1;blaTEM-1B_1;catA1_1	0	0	Yes
CNR86H1	CNR86H1	France	2015	human	NCBI	Reads	ERR6411711	blaOXA-48	8	mdf(A)_1;blaCTX-M-122_1;mph(A)_2;sul1_5;aadA5_1;dfrA17_1;aac(3)-IId_1;blaOXA-48_1;blaTEM-1B_1	0	0	Yes
CNR86J2	CNR86J2	France	2015	human	NCBI	Reads	ERR6411719	blaVIM-4	19	mdf(A)_1;tet(A)_6;dfrA1_8;ant(3'')-Ia_1;rmtB_1;blaCTX-M-14_1;sul2_2;aph(3'')-Ib_2;aph(6)-Id_1;sul1_5;mph(A)_2;aac(3)-IIa_1;tet(D)_1;blaOXA-1_1;catB3_1;blaCTX-M-15_1;blaTEM-1B_1;catA1_1;blaVIM--4_1;aac(6')-Ib-cr_1	7	IncFIB;IncFII;IncFII;IncFII;IncI;IncY_1;:pKPC-C	Yes
CNR87I7	CNR87I7	France	2015	human	NCBI	Reads	ERR6411725	blaOXA-48	12	mdf(A)_1;mph(A)_2;sul1_5;aadA5_1;dfrA17_1;aac(3)-IId_1;sul2_2;aph(3'')-Ib_2;aph(6)-Id_1;blaTEM-1B_1;tet(D)_1;blaOXA-48_1;catA1_1	1	IncI2	Yes
CNR88B2c	CNR88B2c	France	2015	Missing	NCBI	Assembly	ERR6411729	blaOXA-48	9	blaCTX-M-14_1;blaOXA-48_1;mdf(A)_1;aph(3'')-Ib_2;aph(6)-Id_1;sul2_2;dfrA12_8;aadA2_1;sul1_5;mph(A)_2	0	0	Yes
CNR88G5	CNR88G5	France	2015	Missing	NCBI	Reads	ERR6411739	blaOXA-48	7	mdf(A)_1;mph(A)_2;sul1_5;aadA5_1;dfrA17_1;aac(3)-IId_1;blaOXA-48_1;blaTEM-1B_1	3	IncFIB;IncI2;IncY_1	Yes
CNR88G6	CNR88G6	France	2015	human	NCBI	Reads	ERR6411740	blaOXA-48	8	mdf(A)_1;blaOXA-48_1;blaCTX-M-122_1;mph(A)_2;sul1_5;aadA5_1;dfrA17_1;aac(3)-IId_1;blaTEM-1B_1	0	0	Yes
CNR89C7	CNR89C7	France	2015	human	NCBI	Reads	ERR6411751	blaOXA-48	12	mdf(A)_1;mph(A)_2;sul1_5;aadA5_1;dfrA17_1;sul2_2;aph(6)-Id_1;aph(3'')-Ib_2;aac(3)-IId_1;blaTEM-1B_1;tet(D)_1;blaOXA-48_1;catA1_1	0	0	Yes
CNR89E5	CNR89E5	France	2015	human	NCBI	Reads	ERR6411753	blaNDM-1	12	blaNDM-1_1;sul1_5;aac(6')-Ib_1;blaCMY-6_1;blaCTX-M-15_1;qnrS1_1;blaTEM-1B_1;tet(A)_6;aph(6)-Id_1;aph(3'')-Ib_5;sul2_2;mdf(A)_1;dfrA14_5	4	IncC_1;IncFIB;IncFIB;Col(pHAD28)	No
CNR90B2	CNR90B2	France	2015	human	NCBI	Reads	ERR6411768	blaNDM-1	12	aac(6')-Ib_1;sul1_5;blaNDM-1_1;mdf(A)_1;blaCMY-6_1;qnrS1_1;blaCTX-M-15_1;blaTEM-1B_1;tet(A)_6;aph(6)-Id_1;aph(3'')-Ib_5;sul2_2;dfrA14_5	4	IncC_1;IncFIB;IncFIB;Col(pHAD28)	No
CNR90J4	CNR90J4	France	2015	human	NCBI	Reads	ERR6411780	blaOXA-48	8	mdf(A)_1;mph(A)_2;blaCTX-M-9_1;catB8_1;blaOXA-48_1;aadA8b_2;dfrA12_8;sul1_5	3	IncFIB;IncFIC;IncL_1	Yes
CNR91A3	CNR91A3	France	2015	Missing	NCBI	Reads	ERR6411784	blaOXA-48	9	aph(6)-Id_1;aph(3'')-Ib_2;mdf(A)_1;mph(A)_2;sul2_2;dfrA17_1;aadA5_1;sul1_5;blaOXA-48_1;blaTEM-1B_1	1	IncY_1	Yes
CNR91J3	CNR91J3	France	2015	Missing	NCBI	Reads	ERR6411792	blaOXA-48	9	blaTEM-1B_1;blaCTX-M-14_1;mdf(A)_1;dfrA17_1;aadA5_1;sul1_5;mph(A)_2;aac(3)-IId_1;blaOXA-48_1;blaCMY-2_1	1	IncFII	Yes
CNR93H10	CNR93H10	France	2015	Missing	NCBI	Reads	ERR6411820	blaOXA-48	8	mdf(A)_1;dfrA17_1;aadA5_1;sul1_5;mph(A)_2;aac(3)-IId_1;blaOXA-48_1;blaTEM-1B_1;blaCTX-M-122_1	0	0	Yes
CNR93I1	CNR93I1	France	2015	Missing	NCBI	Reads	ERR6411822	blaOXA-48	8	mdf(A)_1;mph(A)_2;blaCTX-M-122_1;aac(3)-IId_1;sul1_5;aadA5_1;dfrA17_1;blaOXA-48_1;blaTEM-1B_1	0	0	Yes
CNR94F7	CNR94F7	France	2015	human	NCBI	Reads	ERR6411835	blaOXA-48	12	mdf(A)_1;mph(A)_2;sul1_5;aadA5_1;dfrA17_1;blaOXA-48_1;sul2_2;aph(6)-Id_1;aph(3'')-Ib_2;blaTEM-1B_1;tet(D)_1;aac(3)-IId_1;catA1_1	1	IncY_1	Yes
CNR95A1	CNR95A1	France	2015	human	NCBI	Reads	ERR6411842	blaOXA-48	8	blaCTX-M-122_1;mdf(A)_1;mph(A)_2;sul1_5;aadA5_1;dfrA17_1;aac(3)-IId_1;blaOXA-48_1;blaTEM-1B_1	1	IncFII	Yes
CNR95A5	CNR95A5	France	2015	human	NCBI	Reads	ERR6411843	blaOXA-48	12	mdf(A)_1;aph(3'')-Ib_2;aph(6)-Id_1;mph(A)_2;sul1_5;aadA5_1;dfrA17_1;sul2_2;tet(D)_1;blaTEM-1B_1;aac(3)-IId_1;blaOXA-48_1;catA1_1	0	0	Yes
CNR95D9	CNR95D9	France	2015	human	NCBI	Reads	ERR6411850	blaVIM-4	17	mph(A)_2;tet(A)_6;aac(3)-IIa_1;tet(D)_1;catB3_1;blaOXA-1_1;blaCTX-M-15_1;blaTEM-1B_1;catA1_1;mdf(A)_1;blaVIM--4_1;ant(3'')-Ia_1;dfrA1_8;rmtB_1;blaCTX-M-14_1;sul2_2;aph(3'')-Ib_2;aph(6)-Id_1	6	IncFIB;IncFII;IncFII;IncFII;IncI;IncY_1	Yes
CNR95E2	CNR95E2	France	2015	human	NCBI	Reads	ERR6411851	blaOXA-48	9	mdf(A)_1;dfrA17_1;aadA5_1;sul1_5;mph(A)_2;aac(3)-IId_1;blaTEM-1B_1;tet(D)_1;blaOXA-48_1;catA1_1	2	IncI2;IncY_1	Yes
CNR95E8	CNR95E8	France	2015	human	NCBI	Reads	ERR6411852	blaOXA-48	13	mdf(A)_1;dfrA17_1;aadA5_1;sul1_5;mph(A)_2;aac(3)-IId_1;sul2_2;aph(3'')-Ib_2;aph(6)-Id_1;tet(D)_1;blaTEM-1B_1;blaOXA-48_1;blaCMY-2_1;catA1_1	0	0	Yes
CNR95H10	CNR95H10	France	2015	human	NCBI	Reads	ERR6411856	blaOXA-48	5	mdf(A)_1;dfrA1_8;ant(3'')-Ia_1;aph(6)-Id_1;aph(3'')-Ib_2;blaOXA-48_1	3	IncFIB;IncFII;IncFII	Yes
CNR96A8	CNR96A8	France	2015	human	NCBI	Reads	ERR6411860	blaVIM-4	15	sul2_2;aph(6)-Id_1;aph(3'')-Ib_2;aac(3)-IIa_1;tet(D)_1;blaOXA-1_1;catB3_1;blaTEM-1B_1;catA1_1;mdf(A)_1;tet(A)_6;ant(3'')-Ia_1;dfrA1_8;blaCTX-M-15_1;sul1_5;blaVIM--4_1	6	IncFIB;IncFII;IncFII;IncI;IncY_1;:pKPC-C	Yes
CNR96C8	CNR96C8	France	2015	human	NCBI	Reads	ERR6411864	blaOXA-48	12	mdf(A)_1;dfrA17_1;aadA5_1;sul1_5;mph(A)_2;sul2_2;aph(3'')-Ib_2;aph(6)-Id_1;aac(3)-IId_1;tet(D)_1;blaOXA-48_1;catA1_1;blaTEM-1B_1	0	0	Yes
CNR96E6bis	CNR96E6bis	France	2015	Missing	NCBI	Reads	ERR6411868	blaVIM-4	17	sul2_2;aph(3'')-Ib_2;aph(6)-Id_1;mph(A)_2;tet(A)_6;aac(3)-IIa_1;tet(D)_1;catB3_1;blaOXA-1_1;blaCTX-M-15_1;blaTEM-1B_1;catA1_1;blaVIM--4_1;mdf(A)_1;dfrA1_8;ant(3'')-Ia_1;rmtB_1;blaCTX-M-14_1	0	0	No
CNR97H10	CNR97H10	France	2015	human	NCBI	Reads	ERR6411890	blaOXA-48	12	mdf(A)_1;mph(A)_2;sul1_5;aadA5_1;dfrA17_1;aac(3)-IId_1;aph(6)-Id_1;aph(3'')-Ib_2;sul2_2;tet(D)_1;blaOXA-48_1;catA1_1;blaTEM-1B_1	1	p0111	Yes
CNR98A1	CNR98A1	France	2015	human	NCBI	Reads	ERR6411897	blaOXA-48	4	blaCTX-M-15_1;mdf(A)_1;blaTEM-35_1;mph(A)_2;blaOXA-48_1	5	IncFIA;IncFIB;IncFIB;IncFIC;IncL_1	No
CNRA1O46	CNRA1O46	France	2010	human	NCBI	Reads	ERR6411908	blaOXA-48	14	blaCTX-M-122_1;mdf(A)_1;dfrA17_1;aadA5_1;sul1_5;mph(A)_2;aadA2_1;cmlA1_1;ant(3'')-Ia_1;sul3_2;tet(A)_6;aac(3)-IId_1;aph(3')-Ia_1;blaOXA-48_1;blaTEM-1B_1	2	IncFII;IncI1	Yes
CNRA9O49	CNRA9O49	France	2011	Missing	NCBI	Reads	ERR6411910	blaOXA-48	9	mdf(A)_1;blaCTX-M-122_1;mph(A)_2;sul1_5;aadA5_1;dfrA17_1;aac(3)-IId_1;blaOXA-48_1;blaTEM-1B_1;blaFRI-1_1	1	IncY_1	Yes
CNRAL59F2	CNRAL59F2	France	2014	human	NCBI	Reads	ERR6411922	blaOXA-48	8	blaCTX-M-122_1;mdf(A)_1;mph(A)_2;dfrA17_1;aadA5_1;sul1_5;aac(3)-IId_1;blaOXA-48_1;blaTEM-1B_1	0	0	Yes
CNRAL70B3	CNRAL70B3	France	2014	human	NCBI	Reads	ERR6411927	blaOXA-48	7	mdf(A)_1;sul2_2;aph(3'')-Ib_2;aph(6)-Id_1;blaTEM-1B_1;tet(D)_1;blaOXA-48_1;catA1_1	1	IncI2	Yes
CNRC6O47	CNRC6O47	France	2001-2011	Missing	NCBI	Reads	ERR6411932	blaOXA-48	5	mdf(A)_1;blaCTX-M-15_1;aph(6)-Id_1;aph(3'')-Ib_5;sul2_3;blaOXA-48_1	3	IncFIB;IncFIC;IncX4	No
CNRC8O39	CNRC8O39	France	2009	human	NCBI	Reads	ERR6411933	blaOXA-48	9	mdf(A)_1;ant(3'')-Ia_1;dfrA1_8;blaCTX-M-14b_1;sul2_3;aph(3'')-Ib_5;aph(6)-Id_1;blaOXA-48_1;blaTEM-1B_1;aph(3')-Ia_1	6	IncB/O;IncFII;IncI2;IncL_1;IncQ1;IncX4	Yes
CNRD1O47	CNRD1O47	France	2011	human	NCBI	Reads	ERR6411935	blaOXA-48	8	blaCTX-M-122_1;mdf(A)_1;mph(A)_2;sul1_5;aadA5_1;dfrA17_1;aac(3)-IId_1;blaOXA-48_1;blaTEM-1B_1	0	0	Yes
CNRG9R11	CNRG9R11	France	2001-2011	human	NCBI	Reads	ERR6411941	blaOXA-48	9	blaCTX-M-122_1;mdf(A)_1;mph(A)_2;sul1_5;aadA5_1;dfrA17_1;aac(3)-IId_1;blaOXA-48_1;blaTEM-1B_1;blaFRI-1_1	1	ColRNAI_1	Yes
CNRH7O45	CNRH7O45	France	2010	human	NCBI	Reads	ERR6411942	blaOXA-48	8	mdf(A)_1;blaCTX-M-122_1;mph(A)_2;sul1_5;aadA5_1;dfrA17_1;aac(3)-IId_1;blaOXA-48_1;blaTEM-1B_1	1	IncFII	Yes
CNRI6O45	CNRI6O45	France	2010	human	NCBI	Reads	ERR6411943	blaOXA-48	10	aac(3)-IId_1;blaCTX-M-122_1;mdf(A)_1;dfrA17_1;aadA5_1;sul1_5;mph(A)_2;blaFRI-1_1;aph(3')-Ia_1;blaOXA-48_1;blaTEM-1B_1	7	IncI2;IncX1_;Col(MG828);Col156_1;ColpVC_1_;ColRNAI_1;p0111	Yes
CP032145.1	15.TR.026_OXA	Turkey	2015	Wild Animal/Bird	NCBI	Assembly	GCF_008807655.1	0	8	mdf(A)_1;aac(3)-IId_1;mph(A)_2;sul1_5;aadA5_1;dfrA17_1;blaTEM-1B_1;blaCTX-M-122_1;blaOXA-48_1	0	0	Yes
Ec38_10	blood-10-180	United States	2010	human	NCBI	Reads	SRR1314294	0	9	mdf(A)_1;dfrA7_5;sul1_5;sul2_2;aph(6)-Id_1;aph(3'')-Ib_2;tet(B)_2;catA1_1;blaOXA-1_1;ant(3'')-Ia_1	4	IncFIB;IncFII;Col(MG828);Col156_1	Yes
Ec38_101	ST38_13	0	2014	human	NCBI	Reads	ERR1276267	blaOXA-48	8	blaCTX-M-122_1;mdf(A)_1;blaOXA-48_1;mph(A)_2;sul1_5;aadA5_1;dfrA17_1;aac(3)-IId_1;blaTEM-1B_1	1	IncY_1	Yes
Ec38_102	ST38_12	England	2014	human	NCBI	Reads	ERR1276275	blaOXA-48	8	blaCTX-M-122_1;mdf(A)_1;blaOXA-48_1;mph(A)_2;sul1_5;aadA5_1;dfrA17_1;aac(3)-IId_1;blaTEM-1B_1	1	p0111	Yes
Ec38_104	ST38_10	England	2014	human	NCBI	Reads	ERR1276265	blaOXA-48	7	mdf(A)_1;ant(3'')-Ia_1;dfrA1_8;blaCTX-M-14b_1;blaOXA-48_1;blaTEM-1B_1;blaCMY-2_1;catA1_1	0	0	Yes
Ec38_105	ST38_9	England	2014	human	NCBI	Reads	ERR1276269	blaOXA-48	7	mdf(A)_1;dfrA1_8;ant(3'')-Ia_1;blaOXA-48_1;blaCTX-M-14b_1;blaTEM-1B_1;blaCMY-2_1;catA1_1	0	0	Yes
Ec38_113	ST38_1	England	2014	human	NCBI	Reads	ERR1313293	blaOXA-48	8	blaCTX-M-122_1;mdf(A)_1;mph(A)_2;sul1_5;aadA5_1;dfrA17_1;aac(3)-IId_1;blaOXA-48_1;blaTEM-1B_1	0	0	Yes
Ec38_114	VREC0464	0	Missing	Missing	NCBI	Reads	ERR976669	0	2	mdf(A)_1;blaTEM-1B_1;tet(B)_2	4	IncFIA;IncFIB;IncFII;IncI1	Yes
Ec38_115	VREC0319	0	Missing	Missing	NCBI	Reads	ERR976645	0	0	mdf(A)_1	2	IncFII;Col(MG828)	No
Ec38_116	VREC0082	0	Missing	Missing	NCBI	Reads	ERR972123	0	7	mdf(A)_1;dfrA7_5;aph(3'')-Ib_2;aph(6)-Id_1;blaTEM-1B_1;tet(D)_1;sul2_2;catA1_1	3	IncFIB;IncFII;Col156_1	Yes
Ec38_117	VRES0094	0	Missing	Missing	NCBI	Reads	ERR1036106	0	3	ant(3'')-Ia_1;dfrA1_8;mdf(A)_1;blaCTX-M-14b_1	0	0	Yes
Ec38_118	VRES0058	0	Missing	Missing	NCBI	Reads	ERR1036100	0	1	mdf(A)_1;blaCTX-M-14_1	1	IncFII	Yes
Ec38_119	VRES0004	0	Missing	Missing	NCBI	Reads	ERR1036087	0	9	tet(A)_6;mdf(A)_1;ant(3'')-Ia_1;dfrA1_8;blaCTX-M-15_1;sul2_2;aac(3)-IIa_1;aac(6')-Ib-cr_1;blaOXA-1_1;catB3_1	2	IncFIB;IncFII	Yes
Ec38_12	eo3701	0	Missing	Missing	NCBI	Reads	ERR474269	0	11	mdf(A)_1;mph(A)_2;sul1_5;aadA5_1;dfrA17_1;sul2_2;aph(3'')-Ib_2;aph(6)-Id_1;aac(3)-IId_1;tet(D)_1;blaTEM-1B_1;catA1_1	0	0	Yes
Ec38_120	VRES0015	0	Missing	Missing	NCBI	Reads	ERR1036083	0	11	blaCTX-M-15_1;mdf(A)_1;blaTEM-1B_1;dfrA17_1;aadA5_1;sul1_5;mph(A)_2;qnrS1_1;aac(3)-IIa_1;sul2_2;aph(6)-Id_1;aph(3'')-Ib_2	7	IncB/O;IncFIA;IncFIB;IncFII;IncFII;IncI2;Col156_1	Yes
Ec38_121	VRES0282	0	Missing	Missing	NCBI	Reads	ERR998835	0	4	blaCTX-M-15_1;qnrS1_1;mdf(A)_1;tet(A)_6;blaTEM-1C_1	3	IncFIB;IncFII;Col(pHAD28)	No
Ec38_122	VRES0265	0	Missing	Missing	NCBI	Reads	ERR998827	0	2	blaCTX-M-15_1;mdf(A)_1;dfrA7_5	6	IncB/O;IncFIB;IncFIB;IncFII;Col156_1;ColRNAI_1	No
Ec38_123	VRES0222	0	Missing	Missing	NCBI	Reads	ERR998819	0	8	mdf(A)_1;sul2_2;aph(3'')-Ib_5;aph(6)-Id_1;blaTEM-1B_1;blaCTX-M-15_1;qnrS1_1;tet(A)_6;dfrA14_5	1	IncY_1	No
Ec38_124	VRES0129	0	Missing	Missing	NCBI	Reads	ERR998817	0	14	mdf(A)_1;sul1_15;mph(A)_2;sul2_2;blaCTX-M-14_1;aph(6)-Id_1;aph(3'')-Ib_2;erm(B)_18;aac(3)-IId_1;tet(D)_1;blaTEM-1B_1;cmlA1_2;aadA5_1;dfrA17_1;catA1_1	1	IncFII	Yes
Ec38_125	VRES0213	0	Missing	Missing	NCBI	Reads	ERR998798	0	8	mdf(A)_1;blaCTX-M-14_1;mph(A)_2;sul2_2;aph(6)-Id_1;aph(3'')-Ib_2;dfrA5_1;sul1_5;aac(3)-IIa_1	2	IncFIB;IncFII	Yes
Ec38_126	VRES0125	0	Missing	Missing	NCBI	Reads	ERR998775	0	5	mdf(A)_1;ant(3'')-Ia_1;dfrA1_8;blaCTX-M-14b_1;blaTEM-1B_1;catA1_1	0	0	Yes
Ec38_127	VRES0242	0	Missing	Missing	NCBI	Reads	ERR998760	0	10	mdf(A)_1;blaCTX-M-122_1;mph(A)_2;aac(3)-IId_1;sul2_2;aph(6)-Id_1;aph(3'')-Ib_2;dfrA17_1;aadA5_1;sul1_5;blaTEM-1B_1	0	0	Yes
Ec38_128	VRES0099	0	Missing	Missing	NCBI	Reads	ERR998753	0	3	dfrA1_8;ant(3'')-Ia_1;mdf(A)_1;blaCTX-M-14b_1	0	0	Yes
Ec38_129	VREC0266	0	Missing	Missing	NCBI	Reads	ERR987491	0	3	mdf(A)_1;sul2_2;aph(3'')-Ib_2;aph(6)-Id_1	4	IncFIA;IncFIB;IncFII;Col156_1	Yes
Ec38_13	eo3045	0	Missing	Missing	NCBI	Reads	ERR474175	0	11	ant(3'')-Ia_1;dfrA1_8;mdf(A)_1;tet(A)_6;blaCTX-M-15_1;sul2_2;aph(6)-Id_1;aph(3'')-Ib_2;aac(3)-IIa_1;aac(6')-Ib-cr_1;blaOXA-1_1;catB3_1	3	IncFIB;IncFII;Col156_1	Yes
Ec38_131	VRES0364	0	Missing	Missing	NCBI	Reads	ERR985176	0	8	mdf(A)_1;blaCTX-M-15_1;sul2_2;aph(3'')-Ib_2;aph(6)-Id_1;tet(B)_2;blaTEM-1B_1;aac(3)-IIa_1;dfrA5_1	2	IncFIB;IncFII	No
Ec38_133	MOD1-EC6257	United States	1986	poultry	NCBI	Reads	SRR3465446	0	1	mdf(A)_1;sul2_2	4	IncFIB;IncFII;Col(MG828);Col(pHAD28)	No
Ec38_134	EuSCAPE_UK039	0	Missing	Missing	NCBI	Reads	ERR1415547	0	7	sul1_5;ant(3'')-Ia_1;dfrA1_8;lnu(F)_3;mdf(A)_1;blaCMY-2_1;blaTEM-1B_1;tet(A)_6	7	IncB/O;IncFIB;IncFII;IncI1;Col8282_1;ColpVC_1;p0111	No
Ec38_135	EuSCAPE_UK033	0	Missing	Missing	NCBI	Reads	ERR1415543	0	12	mdf(A)_1;ant(3'')-Ia_1;dfrA1_8;blaCTX-M-15_1;sul2_2;aph(3'')-Ib_2;aph(6)-Id_1;tet(D)_1;blaTEM-1B_1;aac(6')-Ib-cr_1;blaOXA-1_1;catB3_1;catA1_1	0	0	Yes
Ec38_138	RA228	0	Missing	Missing	NCBI	Reads	ERR1366629	0	11	mdf(A)_1;dfrA1_8;ant(3'')-Ia_1;blaCTX-M-15_1;tet(A)_6;sul2_2;aph(6)-Id_1;aph(3'')-Ib_2;aac(3)-IIa_1;catB3_1;blaOXA-1_1;aac(6')-Ib-cr_1	2	IncFIB;IncFII	Yes
Ec38_139	RA195	0	Missing	Missing	NCBI	Reads	ERR1366626	0	10	dfrA1_8;ant(3'')-Ia_1;mdf(A)_1;aac(3)-IId_1;blaCTX-M-15_1;tet(D)_1;aph(3'')-Ib_2;aph(6)-Id_1;catA1_1;sul2_2;blaTEM-1B_1	3	IncFIB;IncFII;IncI1	No
Ec38_14	eo2758	0	Missing	Missing	NCBI	Reads	ERR474163	0	8	mdf(A)_1;dfrA7_5;sul1_5;sul2_2;aph(6)-Id_1;aph(3'')-Ib_2;tet(D)_1;blaTEM-1B_1;catA1_1	3	IncFIB;IncFII;Col156_1	Yes
Ec38_140	RA176	0	Missing	Missing	NCBI	Reads	ERR1366624	0	8	mdf(A)_1;tet(A)_6;qnrS1_1;blaCTX-M-15_1;blaTEM-1B_1;aph(6)-Id_1;aph(3'')-Ib_5;sul2_2;dfrA14_5	4	IncY_1;Col(BS512);Col156_1;Col440I_1	No
Ec38_143	195744	United Kingdom	2015	human	NCBI	Reads	SRR3581334	0	10	mdf(A)_1;mph(A)_2;sul1_5;aadA5_1;dfrA17_1;tet(A)_6;aph(6)-Id_1;aph(3'')-Ib_5;sul2_2;blaTEM-1B_1;aac(3)-IId_1	5	IncFIB;IncFII;Col(BS512);Col156_1;Col156_1	No
Ec38_146	206710	United Kingdom	2016	human	NCBI	Reads	SRR3578662	0	7	tet(A)_6;mdf(A)_1;ant(3'')-Ia_1;dfrA1_8;blaCTX-M-15_1;aac(6')-Ib-cr_1;blaOXA-1_1;catB3_1	4	IncFIB;IncFII;IncFII;Col(MG828)	No
Ec38_147	PA9B	0	Missing	Missing	NCBI	Reads	ERR445613	0	6	mdf(A)_1;sul2_2;aph(6)-Id_1;aph(3'')-Ib_2;blaTEM-1B_1;tet(D)_1;catA1_1	0	0	Yes
Ec38_148	B107	United Kingdom	2012	human	NCBI	Reads	SRR3143577	0	7	mdf(A)_1;mph(A)_2;dfrA14_5;sul2_2;aph(6)-Id_1;aph(3'')-Ib_2;tet(D)_1;blaTEM-1B_1	1	IncFII	Yes
Ec38_149	GN04306	United States	2011	human	NCBI	Reads	SRR3098956	0	0	mdf(A)_1	0	0	No
Ec38_15	eo962	0	Missing	Missing	NCBI	Reads	ERR474103	0	11	mdf(A)_1;sul2_2;sul1_5;cmlA1_1;qnrA1_1;sul1_5;ere(A)_2;dfrA5_1;aph(6)-Id_1;blaTEM-1B_1;tet(D)_1;catA1_1	4	IncFIB;IncFII;IncN_1;Col156_1	Yes
Ec38_151	HICF657	0	Missing	Missing	NCBI	Reads	SRR3051072	blaOXA-48	8	blaCTX-M-122_1;mdf(A)_1;dfrA17_1;aadA5_1;sul1_5;mph(A)_2;aac(3)-IId_1;blaOXA-48_1;blaTEM-1B_1	0	0	Yes
Ec38_152	HICF647	0	Missing	Missing	NCBI	Reads	SRR3051066	blaOXA-48	8	blaCTX-M-122_1;mdf(A)_1;mph(A)_2;sul1_5;aadA5_1;dfrA17_1;aac(3)-IId_1;blaOXA-48_1;blaTEM-1B_1	0	0	Yes
Ec38_153	HICF642	0	Missing	Missing	NCBI	Reads	SRR3051064	blaOXA-244	8	mdf(A)_1;dfrA1_8;ant(3'')-Ia_1;blaCTX-M-14b_1;sul2_3;aph(3'')-Ib_5;aph(6)-Id_1;blaOXA-244_1;blaTEM-1B_1	6	IncFIA;IncHI1;IncHI1;IncQ1;Col156_1;Col156_1	No
Ec38_154	HICF641	0	Missing	Missing	NCBI	Reads	SRR3051063	blaOXA-244	8	mdf(A)_1;ant(3'')-Ia_1;dfrA1_8;blaCTX-M-14b_1;sul2_3;aph(3'')-Ib_5;aph(6)-Id_1;blaOXA-244_1;blaTEM-1B_1	1	IncQ1	Yes
Ec38_155	HICF621	0	Missing	Missing	NCBI	Reads	SRR3051060	blaOXA-48	8	blaCTX-M-122_1;mdf(A)_1;mph(A)_2;sul1_5;aadA5_1;dfrA17_1;aac(3)-IId_1;blaOXA-48_1;blaTEM-1B_1	0	0	Yes
Ec38_156	HICF618	0	Missing	Missing	NCBI	Reads	SRR3051059	blaOXA-244	6	mdf(A)_1;dfrA1_8;ant(3'')-Ia_1;blaCTX-M-14b_1;blaOXA-244_1;blaTEM-1B_1;catA1_1	3	IncFIA;IncHI1;IncHI1	Yes
Ec38_158	HICF560	0	Missing	Missing	NCBI	Reads	SRR3051047	blaOXA-48	10	mdf(A)_1;dfrA1_8;ant(3'')-Ia_1;aph(3')-Ia_1;aph(6)-Id_1;aph(3'')-Ib_5;sul2_2;blaCTX-M-14b_1;blaOXA-48_1;blaTEM-1B_1;catA1_1	1	IncFII	No
Ec38_159	HICF539	0	Missing	Missing	NCBI	Reads	SRR3051042	blaOXA-48	8	mdf(A)_1;dfrA17_1;aadA5_1;sul1_5;mph(A)_2;aac(3)-IId_1;blaCTX-M-14_1;blaOXA-48_1;blaTEM-1B_1	2	IncFII;IncFII	Yes
Ec38_16	eo3620	0	Missing	Missing	NCBI	Reads	ERR474230	0	8	mdf(A)_1;blaCTX-M-15_1;sul2_2;aph(3'')-Ib_2;aph(6)-Id_1;tet(B)_2;blaTEM-1B_1;aac(3)-IIa_1;dfrA5_1	2	IncFIB;IncFII	No
Ec38_160	HICF255	United Kingdom	2011	human	NCBI	Reads	SRR3051013	0	11	mdf(A)_1;dfrA17_1;aadA5_1;sul1_5;mph(A)_2;sul2_2;aph(3'')-Ib_2;aph(6)-Id_1;aac(3)-IId_1;tet(D)_1;blaTEM-1B_1;catA1_1	5	IncFIA;IncFIB;IncFII;Col(BS512);Col156_1	No
Ec38_161	HICF243	United Kingdom	2011	human	NCBI	Reads	SRR3051003	0	7	mdf(A)_1;tet(A)_6;qnrS1_1;blaTEM-1B_1;aph(6)-Id_1;aph(3'')-Ib_5;sul2_2;dfrA14_5	3	IncFIB;IncFII;IncX4	No
Ec38_162	HICF209	United Kingdom	2011	human	NCBI	Reads	SRR3050979	0	8	mdf(A)_1;sul1_5;dfrA7_5;sul2_2;aph(3'')-Ib_2;aph(6)-Id_1;blaTEM-1B_1;tet(D)_1;catA1_1	3	IncFIB;IncFII;Col156_1	Yes
Ec38_163	HICF137	United Kingdom	2010	human	NCBI	Reads	SRR3050926	0	9	mdf(A)_1;dfrA1_8;ant(3'')-Ia_1;sul2_2;aph(6)-Id_1;aph(3'')-Ib_2;blaCTX-M-15_1;tet(D)_1;blaTEM-1B_1;catA1_1	2	IncFIB;IncFII	Yes
Ec38_165	50739467	Norway	2013	human	NCBI	Reads	SRR2724118	blaOXA-48	7	mdf(A)_1;dfrA1_8;ant(3'')-Ia_1;blaCTX-M-14b_1;tet(D)_1;blaTEM-1B_1;blaOXA-48_1;catA1_1	0	0	Yes
Ec38_167	SAMPLE_WTCHG_207707_211	0	Missing	Missing	NCBI	Reads	ERR1055841	0	0	mdf(A)_1	5	IncY_1;Col(KPHS6;Col(MG828);Col156_1;ColpVC_1_	No
Ec38_168	MSB1_3B-sc-2280406	0	Missing	Missing	NCBI	Reads	ERR1023714	blaOXA-48	12	mdf(A)_1;mph(A)_2;sul1_5;aadA5_1;dfrA17_1;blaTEM-1B_1;blaCTX-M-27_1;tet(A)_6;aph(6)-Id_1;aph(3'')-Ib_5;sul2_2;erm(B)_18;blaOXA-48_1	9	IncFIA;IncFIB;IncFII;IncFII;IncL_1;IncX4;Col(MG828);Col156_1;Col156_1	No
Ec38_17	eo457	0	Missing	Missing	NCBI	Reads	ERR474035	0	0	mdf(A)_1	0	0	No
Ec38_170	MSB1_2I-sc-2280409	0	Missing	Missing	NCBI	Reads	ERR1015374	0	11	mdf(A)_1;blaCTX-M-14_1;sul2_2;aph(3'')-Ib_5;aph(6)-Id_1;tet(A)_6;floR_2;mph(A)_2;sul1_5;aadA2_1;dfrA12_8;erm(B)_18	3	IncFII;Col(MG828);Col156_1	Yes
Ec38_171	MSB1_6C-sc-2280315	0	Missing	Missing	NCBI	Reads	ERR1015333	0	1	mdf(A)_1;blaCTX-M-14_1	2	IncFII;Col156_1	Yes
Ec38_173	gha300521-sc-2235533	0	Missing	Missing	NCBI	Reads	ERR984962	0	5	mdf(A)_1;qnrS1_1;blaTEM-1B_1;tet(A)_6;sul2_2;dfrA14_5	1	IncY_1	No
Ec38_174	A48349-sc-2212422	0	Missing	Missing	NCBI	Reads	ERR971991	0	8	mdf(A)_1;dfrA1_10;ant(3'')-Ia_1;sul1_5;blaTEM-1C_1;tet(A)_6;sul2_2;aph(3'')-Ib_2;aph(6)-Id_1	3	IncFIA;IncFIB;IncFIC	Yes
Ec38_176	C12359-sc-2212406	0	Missing	Missing	NCBI	Reads	ERR926408	0	9	dfrA1_8;ant(3'')-Ia_1;mdf(A)_1;tet(B)_2;sul2_2;tet(D)_1;blaTEM-1B_1;aph(6)-Id_1;aph(3'')-Ib_2;catA1_1	2	IncFIC;IncFII	Yes
Ec38_177	NHES1184	0	Missing	Missing	NCBI	Reads	ERR871414	0	9	blaCTX-M-15_1;mdf(A)_1;sul1_5;ant(3'')-Ia_1;dfrA1_10;tet(A)_6;blaTEM-1C_1;sul2_2;aph(6)-Id_1;aph(3'')-Ib_2	3	IncFIA;IncFIB;IncFIC	Yes
Ec38_18	eo2118	0	Missing	Missing	NCBI	Reads	ERR474134	0	13	mdf(A)_1;ant(3'')-Ia_1;dfrA1_8;sul2_2;blaCTX-M-15_1;aph(3'')-Ib_2;aph(6)-Id_1;blaTEM-1B_1;tet(D)_1;aac(3)-IIa_1;aac(6')-Ib-cr_1;blaOXA-1_1;catB3_1;catA1_1	3	IncFIB;IncFII;IncFII	Yes
Ec38_19	eo3352	0	Missing	Missing	NCBI	Reads	ERR474198	0	9	mdf(A)_1;blaTEM-1B_1;aac(3)-IId_1;catA1_1;dfrA12_8;aadA2_1;sul1_5;mph(A)_2;blaCTX-M-14_1;tet(B)_2	4	IncFIA;IncFIB;IncFII;Col156_1	Yes
Ec38_192	BCW_3339	0	Missing	Missing	NCBI	Reads	SRR1815611	0	0	mdf(A)_1	5	IncFIA;IncFIB;IncFIC;IncFII;IncFII	No
Ec38_195	222_13	United Kingdom	2014	human	NCBI	Reads	SRR1283289	0	4	mdf(A)_1;sul2_2;aph(3'')-Ib_2;aph(6)-Id_1;blaCTX-M-15_1	3	IncFIB;IncFII;ColRNAI_1	No
Ec38_196	C00009213	0	Missing	Missing	NCBI	Reads	ERR296682	0	14	mdf(A)_1;blaCTX-M-14_1;tet(A)_6;mph(A)_2;sul2_2;aph(6)-Id_1;aph(3'')-Ib_2;aac(3)-IId_1;tet(D)_1;dfrA12_8;aadA2_1;aadA5_1;dfrA17_1;sul1_5;catA1_1	4	IncFIC;IncHI2;IncHI2;Col156_1	Yes
Ec38_197	C00009180	0	Missing	Missing	NCBI	Reads	ERR296649	0	15	mdf(A)_1;blaCTX-M-14_1;mph(A)_2;aac(6')-Ib-cr_1;ARR-3_4;dfrA27_1;aadA16_1;sul1_5;sul2_2;aph(6)-Id_1;aph(3'')-Ib_2;erm(B)_18;blaTEM-1B_1;tet(D)_1;aac(3)-IIa_1;catA1_1	2	IncFIB;IncFII	Yes
Ec38_198	C00009179	0	Missing	Missing	NCBI	Reads	ERR296648	0	12	sul2_2;mdf(A)_1;blaCTX-M-14_1;dfrA17_1;aadA5_1;sul1_5;mph(A)_2;aph(3'')-Ib_2;aph(6)-Id_1;aac(3)-IId_1;tet(D)_1;catA1_1;blaTEM-1B_1	1	IncFIC	Yes
Ec38_199	C00009178	0	Missing	Missing	NCBI	Reads	ERR296647	0	6	aph(6)-Id_1;mdf(A)_1;sul2_2;blaTEM-1B_1;tet(D)_1;blaCTX-M-24_1;catA1_1	3	IncFIB;IncFII;Col156_1	Yes
Ec38_20	eo3315	0	Missing	Missing	NCBI	Reads	ERR439664	0	0	mdf(A)_1	0	0	No
Ec38_200	C00009150	0	Missing	Missing	NCBI	Reads	ERR296619	0	12	mdf(A)_1;blaCTX-M-14_1;dfrA17_1;aadA5_1;sul1_5;mph(A)_2;sul2_2;aph(3'')-Ib_2;aph(6)-Id_1;aac(3)-IId_1;tet(D)_1;catA1_1;blaTEM-1B_1	1	IncFIC	Yes
Ec38_201	C00009147	0	Missing	Missing	NCBI	Reads	ERR296616	0	9	blaCTX-M-14_1;mdf(A)_1;mph(A)_2;sul1_5;aadA5_1;dfrA17_1;aac(3)-IId_1;tet(D)_1;catA1_1;blaTEM-1B_1	1	IncFIC	Yes
Ec38_202	C00009146	0	Missing	Missing	NCBI	Reads	ERR296615	0	11	mdf(A)_1;blaCTX-M-14_1;dfrA12_8;aadA2_1;sul1_5;mph(A)_2;sul2_2;aph(3'')-Ib_2;aph(6)-Id_1;tet(D)_1;catA1_1;blaTEM-1B_1	3	IncFIA;IncFIB;IncFIC	Yes
Ec38_204	C00009136	0	Missing	Missing	NCBI	Reads	ERR296605	0	12	blaCTX-M-14_1;mdf(A)_1;mph(A)_2;sul1_5;aadA5_1;dfrA17_1;sul2_2;aph(3'')-Ib_2;aph(6)-Id_1;aac(3)-IId_1;tet(D)_1;blaTEM-1B_1;catA1_1	1	IncFIC	Yes
Ec38_205	C00009133	0	Missing	Missing	NCBI	Reads	ERR296602	0	15	blaCTX-M-14_1;mdf(A)_1;sul1_5;ant(3'')-Ia_1;dfrA15_2;mph(A)_2;tet(A)_6;sul2_2;aph(6)-Id_1;aph(3'')-Ib_2;aac(3)-IId_1;tet(D)_1;aadA5_1;dfrA17_1;catA1_1;blaTEM-1B_1	3	IncFIC;IncFII;IncI2	Yes
Ec38_206	C00009131	0	Missing	Missing	NCBI	Reads	ERR296600	0	12	blaCTX-M-14_1;mdf(A)_1;dfrA17_1;aadA5_1;sul1_5;mph(A)_2;sul2_2;aph(6)-Id_1;aph(3'')-Ib_2;aac(3)-IId_1;tet(D)_1;catA1_1;blaTEM-1B_1	1	IncFIC	Yes
Ec38_207	115	0	Missing	Missing	NCBI	Reads	ERR277035	0	5	mdf(A)_1;sul1_5;dfrA5_1;tet(D)_1;blaTEM-1B_1;catA1_1	3	IncFIB;IncFII;Col156_1	Yes
Ec38_208	111	0	Missing	Missing	NCBI	Reads	ERR277031	0	5	mdf(A)_1;sul1_5;dfrA5_1;tet(D)_1;blaTEM-1B_1;catA1_1	2	IncFIB;Col156_1	Yes
Ec38_209		0	Missing	Missing	NCBI	Reads	ERR1543433	0	0	mdf(A)_1	1	IncB/O	No
Ec38_21	eo2575	0	Missing	Missing	NCBI	Reads	ERR439661	0	6	mdf(A)_1;blaTEM-1A_1;aph(6)-Id_1;aph(3'')-Ib_2;sul2_2;sul1_5;dfrA5_1	3	IncFIB;IncFII;Col156_1	Yes
Ec38_210	EuSCAPE_NO007	0	Missing	Missing	NCBI	Reads	ERR1541561	blaOXA-48	14	ant(3'')-Ia_1;dfrA1_8;mdf(A)_1;blaCTX-M-15_1;blaTEM-1B_1;sul2_2;qnrB1_1;dfrA14_5;aph(6)-Id_1;aph(3'')-Ib_2;aac(3)-IIa_1;catB3_1;blaOXA-1_1;aac(6')-Ib-cr_1;blaOXA-48_1	5	IncFIB;IncFII;IncFII;IncL_1;Col(pHAD28)	Yes
Ec38_212	EuSCAPE_TR226	0	Missing	Missing	NCBI	Reads	ERR1541467	blaOXA-48	8	mdf(A)_1;mph(A)_2;sul1_5;aadA5_1;dfrA17_1;blaCTX-M-122_1;aac(3)-IId_1;blaOXA-48_1;blaTEM-1B_1	2	IncFII;IncY_1	Yes
Ec38_213	EuSCAPE_TR039	0	Missing	Missing	NCBI	Reads	ERR1541316	blaOXA-48	8	blaCTX-M-122_1;mdf(A)_1;mph(A)_2;sul1_5;aadA5_1;dfrA17_1;aac(3)-IId_1;blaOXA-48_1;blaTEM-1B_1	3	IncFIB;IncFII;Col156_1	Yes
Ec38_214	PNUSAE002971	United States	Missing	Missing	NCBI	Reads	SRR3957050	0	0	mdf(A)_1	1	Col(MG828)	No
Ec38_218	MOD1-EC5182	United States	1993	Environmental	NCBI	Reads	SRR3993802	0	0	mdf(A)_1	3	IncFII;IncI;Col(pHAD28)	No
Ec38_219	DHQP1400453	United States	2013	human	NCBI	Reads	SRR4017832	blaKPC-3	8	mdf(A)_1;blaKPC--3_1;dfrA7_5;sul2_2;aph(3'')-Ib_2;aph(6)-Id_1;blaTEM-1B_1;tet(D)_1;catA1_1	1	ColRNAI_1	No
Ec38_22	eo1856	0	Missing	Missing	NCBI	Reads	ERR439656	0	10	mdf(A)_1;ant(3'')-Ia_1;dfrA1_8;blaCTX-M-15_1;sul2_2;aph(3'')-Ib_2;aph(6)-Id_1;aac(3)-IIa_1;catB3_1;blaOXA-1_1;aac(6')-Ib-cr_1	2	IncFIB;IncFII	Yes
Ec38_220		0	Missing	Missing	NCBI	Reads	ERR1585839	0	8	mdf(A)_1;sul2_2;aph(3'')-Ib_5;aph(6)-Id_1;blaTEM-1B_1;blaCTX-M-15_1;qnrS1_1;tet(A)_6;dfrA14_5	1	IncY_1	No
Ec38_221		0	Missing	Missing	NCBI	Reads	ERR1585820	0	10	mdf(A)_1;dfrA1_8;ant(3'')-Ia_1;blaCTX-M-15_1;sul2_2;aph(3'')-Ib_2;aph(6)-Id_1;aac(3)-IIa_1;aac(6')-Ib-cr_1;blaOXA-1_1;catB3_1	3	IncFIB;IncFII;IncI2	Yes
Ec38_222	2944	Germany	2015	Missing	NCBI	Reads	ERR1195692	0	1	mdf(A)_1;blaCTX-M-14_1	0	0	Yes
Ec38_223	2849	Germany	2015	Missing	NCBI	Reads	ERR1195678	0	4	mdf(A)_1;blaCTX-M-14_1;sul2_2;aph(6)-Id_1;aph(3'')-Ib_2	0	0	Yes
Ec38_225	2629	Germany	2015	Missing	NCBI	Reads	ERR1195627	0	9	mdf(A)_1;blaCTX-M-14_1;mph(A)_2;sul1_5;aadA2_1;dfrA12_8;sul2_2;aph(6)-Id_1;aph(3'')-Ib_2;aac(3)-IIa_1	2	Col(MG828);Col156_1	Yes
Ec38_226	2622	Germany	2015	Missing	NCBI	Reads	ERR1195625	0	4	mdf(A)_1;blaCTX-M-14_1;sul2_2;aph(3'')-Ib_2;aph(6)-Id_1	0	0	Yes
Ec38_228	2555	Germany	2014	Missing	NCBI	Reads	ERR1195589	0	7	mdf(A)_1;dfrA17_1;aadA5_1;sul1_5;aac(3)-IId_1;blaTEM-1B_1;blaCTX-M-14_1;mph(A)_1	3	IncFII;IncI1;Col156_1	No
Ec38_229	1394	Germany	2014	Missing	NCBI	Reads	ERR1195478	0	4	mdf(A)_1;blaCTX-M-14_1;sul2_2;aph(6)-Id_1;aph(3'')-Ib_2	1	IncFII	Yes
Ec38_23	eo662	0	Missing	Missing	NCBI	Reads	ERR439646	0	1	mdf(A)_1;blaTEM-1B_1	2	IncFIB;Col156_1	Yes
Ec38_230	619	Germany	2013	human	NCBI	Reads	ERR712559	0	1	mdf(A)_1;blaCTX-M-14_1	1	rep14a_4_re	Yes
Ec38_232		0	Missing	Missing	NCBI	Reads	ERR1595411	0	8	mdf(A)_1;tet(A)_6;dfrA1_8;ant(3'')-Ia_1;blaCTX-M-15_1;aac(3)-IIa_1;catB3_1;blaOXA-1_1;aac(6')-Ib-cr_1	2	IncFIB;IncFII	Yes
Ec38_233	MOD1-EC3611	United States	2014	poultry	NCBI	Reads	SRR5181527	0	0	mdf(A)_1	2	IncFII;ColRNAI_1	No
Ec38_235	MOD1-EC3518	United States	2014	livestock	NCBI	Reads	SRR4294835	0	0	mdf(A)_1	1	IncFIB	No
Ec38_236	ERS1032649	0	Missing	Missing	NCBI	Reads	ERR1211725	0	8	mdf(A)_1;qnrS1_1;blaCTX-M-15_1;blaTEM-1B_1;aph(6)-Id_1;aph(3'')-Ib_5;sul2_2;tet(A)_6;dfrA14_5	2	IncY_1;Col(pHAD28)	No
Ec38_238	1939df60-fa7c-11e5-aecb-3c4a9275d6c8	0	Missing	Missing	NCBI	Reads	ERR1623569	0	8	mdf(A)_1;catA1_1;dfrA7_5;sul1_5;sul2_2;aph(3'')-Ib_2;aph(6)-Id_1;blaTEM-1B_1;tet(D)_1	3	IncFIB;IncFII;Col156_1	Yes
Ec38_239	18f890a0-fa7c-11e5-aecb-3c4a9275d6c8	0	Missing	Missing	NCBI	Reads	ERR1609423	0	11	mdf(A)_1;mph(A)_2;sul2_2;aph(3'')-Ib_2;aph(6)-Id_1;blaTEM-1B_1;tet(D)_1;aadA2_1;dfrA12_8;sul1_5;catA1_1;dfrA7_5	3	IncFIB;IncFII;Col156_1	Yes
Ec38_24	ECO0331	0	Missing	Missing	NCBI	Reads	ERR439690	0	3	mdf(A)_1;blaTEM-1B_1;sul2_2;tet(B)_2	2	IncFIB;IncFII	No
Ec38_240	24de3820-fa7c-11e5-ae86-3c4a9275d6c8	0	Missing	Missing	NCBI	Reads	ERR1623504	0	3	mdf(A)_1;aac(3)-IId_1;blaCTX-M-27_1;erm(B)_18	4	IncFIA;IncFIB;IncFII;Col156_1	No
Ec38_249	83d2d7f0-fa7c-11e5-9ab9-3c4a9275d6c8	0	Missing	Missing	NCBI	Reads	ERR1623165	0	13	mdf(A)_1;blaTEM-1B_1;blaCTX-M-15_1;mph(A)_2;sul1_5;aadA5_1;dfrA17_1;tet(A)_6;aph(6)-Id_1;aph(3'')-Ib_5;sul2_2;erm(B)_18;blaCTX-M-27_1;aac(3)-IId_1	7	IncFIA;IncFIB;IncFII;IncI1;Col(BS512);Col156_1;Col156_1	No
Ec38_25	eo3542	0	Missing	Missing	NCBI	Reads	ERR435577	0	2	mdf(A)_1;blaTEM-1B_1;dfrA5_1	3	IncFIB;IncFII;Col156_1	Yes
Ec38_250	6ab34390-fa7c-11e5-aecb-3c4a9275d6c8	0	Missing	Missing	NCBI	Reads	ERR1622737	0	11	mdf(A)_1;mph(A)_2;sul1_5;aadA5_1;dfrA17_1;tet(A)_6;aph(6)-Id_1;aph(3'')-Ib_5;sul2_2;erm(B)_18;blaCTX-M-27_1;aac(3)-IId_1	6	IncFIA;IncFIB;IncFII;Col(BS512);Col156_1;Col156_1	No
Ec38_251	34972ec0-fa7c-11e5-850b-3c4a9275d6c8	0	Missing	Missing	NCBI	Reads	ERR1622517	0	14	mdf(A)_1;blaCTX-M-14_1;dfrA12_8;aadA2_1;sul1_5;mph(A)_2;sul2_2;aph(3'')-Ib_2;aph(6)-Id_1;erm(B)_18;blaTEM-1B_1;tet(D)_1;aac(3)-IIa_1;blaCMY-2_1;catA1_1	0	0	Yes
Ec38_253	2b3a7c10-fa7c-11e5-850b-3c4a9275d6c8	0	Missing	Missing	NCBI	Reads	ERR1622492	0	14	mdf(A)_1;floR_2;blaCTX-M-14_1;sul2_2;sul1_5;mph(A)_2;erm(B)_18;ant(3'')-Ia_1;cmlA1_1;sul3_2;aac(3)-IIa_1;aph(6)-Id_1;aph(3'')-Ib_2;dfrA12_8;aadA2_1	6	IncFIB;IncFIC;IncFII;IncHI2;IncHI2;IncN_1	Yes
Ec38_254	1c312660-fa7c-11e5-850b-3c4a9275d6c8	0	Missing	Missing	NCBI	Reads	ERR1622455	0	8	mdf(A)_1;mph(A)_2;sul1_5;aadA5_1;dfrA17_1;tet(A)_6;blaCTX-M-27_1;blaTEM-1B_1;erm(B)_18	8	IncFIA;IncFIB;IncFII;Col(BS512);Col(MG828);Col(MG828);Col156_1;Col156_1	No
Ec38_255	2c176e90-fa7c-11e5-b5da-3c4a9275d6c8	0	Missing	Missing	NCBI	Reads	ERR1622427	0	10	mdf(A)_1;aac(3)-IIa_1;blaCTX-M-14_1;dfrA12_8;aadA2_1;sul1_5;mph(A)_2;sul2_2;aph(3'')-Ib_2;aph(6)-Id_1;erm(B)_18	0	0	Yes
Ec38_256	21495190-fa7c-11e5-9ab9-3c4a9275d6c8	0	Missing	Missing	NCBI	Reads	ERR1622372	0	0	mdf(A)_1	1	Col(MG828)	No
Ec38_257	5bfbb760-fa7c-11e5-bdd4-3c4a9275d6c8	0	Missing	Missing	NCBI	Reads	ERR1622332	0	12	mdf(A)_1;mph(A)_2;sul2_2;aph(3'')-Ib_2;aph(6)-Id_1;erm(B)_18;tet(D)_1;blaTEM-1B_1;dfrA12_8;aadA2_1;sul1_5;catA1_1;dfrA7_5	3	IncFIB;IncFII;Col156_1	Yes
Ec38_258	22cb5db0-fa7c-11e5-a546-3c4a9275d6c8	0	Missing	Missing	NCBI	Reads	ERR1622054	0	10	mdf(A)_1;mph(A)_2;sul1_5;aadA5_1;dfrA17_1;tet(A)_6;aph(6)-Id_1;aph(3'')-Ib_5;sul2_2;erm(B)_18;blaCTX-M-27_1	5	IncFIA;IncFIB;IncFII;Col156_1;Col156_1	No
Ec38_26	ECO0389	0	Missing	Missing	NCBI	Reads	ERR435112	0	8	mdf(A)_1;dfrA1_8;ant(3'')-Ia_1;aph(6)-Id_1;aph(3'')-Ib_2;sul2_2;blaTEM-1B_1;tet(D)_1;catA1_1	0	0	Yes
Ec38_260	1e37cbd0-fa7c-11e5-a43c-3c4a9275d6c8	0	Missing	Missing	NCBI	Reads	ERR1609548	0	12	mdf(A)_1;dfrA17_1;aadA5_1;sul1_5;mph(A)_2;tet(A)_6;aph(6)-Id_1;aph(3'')-Ib_5;sul2_2;erm(B)_18;blaCTX-M-27_1;blaTEM-1B_1;aac(3)-IId_1	5	IncFIA;IncFIB;IncFII;Col(MG828);Col156_1	No
Ec38_263	18718650-fa7c-11e5-a43c-3c4a9275d6c8	0	Missing	Missing	NCBI	Reads	ERR1609529	0	12	mdf(A)_1;blaCTX-M-122_1;dfrA12_8;aadA2_1;sul1_5;mph(A)_2;sul2_2;tet(D)_1;blaTEM-1B_1;aph(3'')-Ib_2;aph(6)-Id_1;aac(3)-IIa_1;catA1_1	0	0	Yes
Ec38_266	1bfd1e10-fa7c-11e5-a546-3c4a9275d6c8	0	Missing	Missing	NCBI	Reads	ERR1609515	0	9	mdf(A)_1;dfrA17_1;aadA5_1;sul1_5;mph(A)_2;sul2_2;aph(3'')-Ib_5;aph(6)-Id_1;tet(A)_6;blaCTX-M-27_1	2	IncFIB;IncFII	No
Ec38_268	0000-0060-5860	United States	2016	human	NCBI	Reads	SRR4294850	0	10	mdf(A)_1;dfrA1_8;ant(3'')-Ia_1;blaCTX-M-14b_1;sul1_5;blaDHA-1_1;qnrB4_1;mph(A)_2;blaTEM-1B_1;tet(D)_1;aph(3')-Ia_1	3	IncB/O;IncFIB;IncFII	Yes
Ec38_27	eo960	0	Missing	Missing	NCBI	Reads	ERR434694	0	6	ant(3'')-Ia_1;dfrA1_8;mdf(A)_1;aph(6)-Id_1;aph(3'')-Ib_5;sul2_2;blaTEM-1B_1	6	IncFIA;IncFIB;IncFII;IncX1_;Col(BS512);Col(MG828)	No
Ec38_271	SCK68-02	Netherlands	Missing	human	NCBI	Reads	ERR1619508	0	9	mdf(A)_1;blaCTX-M-14b_1;dfrA1_8;ant(3'')-Ia_1;sul2_3;aph(3'')-Ib_5;aph(6)-Id_1;blaTEM-1B_1;tet(D)_1;catA1_1	5	IncFIB;IncFII;IncFII;IncI2;IncQ1	Yes
Ec38_272	SCK67-76	Netherlands	Missing	human	NCBI	Reads	ERR1619503	0	9	mdf(A)_1;blaCTX-M-14_1;aph(3'')-Ib_2;aph(6)-Id_1;dfrA17_1;aadA5_1;sul1_5;mph(A)_2;sul2_2;aac(3)-IId_1	0	0	Yes
Ec38_273	SCK67-37	Netherlands	Missing	human	NCBI	Reads	ERR1619468	0	3	mdf(A)_1;aadA5_1;dfrA17_1;blaCTX-M-1_1	5	IncFIA;IncFIB;IncFII;IncFII;IncI1	No
Ec38_274	SCP24-80	Netherlands	Missing	human	NCBI	Reads	ERR1619464	0	1	mdf(A)_1;blaCTX-M-27_1	6	IncFIA;IncFIB;IncFII;IncM1_;Col156_1;Col156_1	No
Ec38_275	SCP22-33	Netherlands	Missing	human	NCBI	Reads	ERR1619353	0	6	mdf(A)_1;mph(A)_2;sul1_5;aadA5_1;dfrA17_1;erm(B)_18;blaCTX-M-15_1	4	IncI1;IncX3_;Col(pHAD28);Col440II	Yes
Ec38_276	SCK52-53	Netherlands	Missing	human	NCBI	Reads	ERR1619338	0	1	mdf(A)_1;blaCTX-M-27_1	6	IncFIA;IncFIB;IncFII;IncM1_;Col156_1;Col156_1	No
Ec38_277	SCP22-05	Netherlands	Missing	human	NCBI	Reads	ERR1619333	0	12	mdf(A)_1;blaCTX-M-14_1;dfrA17_1;aadA5_1;sul1_5;mph(A)_2;sul2_2;aph(3'')-Ib_2;aph(6)-Id_1;aac(3)-IId_1;tet(D)_1;blaTEM-1B_1;catA1_1	0	0	Yes
Ec38_278	SCK52-09	Netherlands	Missing	human	NCBI	Reads	ERR1619288	0	3	mdf(A)_1;blaCTX-M-15_1;qnrS1_1;dfrA14_5	3	IncFIB;IncFIB;IncI	No
Ec38_279	SCK52-04	Netherlands	Missing	human	NCBI	Reads	ERR1619283	0	9	mdf(A)_1;dfrA1_8;ant(3'')-Ia_1;blaCTX-M-14b_1;sul2_3;aph(3'')-Ib_5;aph(6)-Id_1;tet(D)_1;blaTEM-1B_1;aph(3')-Ia_1	3	IncFII;IncFII;IncQ1	Yes
Ec38_28	eo2380	0	Missing	Missing	NCBI	Reads	ERR435097	0	5	mdf(A)_1;dfrA7_5;aph(6)-Id_1;aph(3'')-Ib_5;sul2_3;blaTEM-1B_1	5	IncFIA;IncFIB;IncFII;IncQ1;Col156_1	Yes
Ec38_280	SCP18-62	Netherlands	Missing	human	NCBI	Reads	ERR1619198	0	1	mdf(A)_1;blaCTX-M-14_1	1	IncFII	No
Ec38_281	SCK46-44	Netherlands	Missing	human	NCBI	Reads	ERR1619152	0	13	mdf(A)_1;sul2_2;dfrA1_8;ant(3'')-Ia_1;blaCTX-M-15_1;aph(3'')-Ib_2;aph(6)-Id_1;tet(D)_1;blaTEM-1B_1;aac(3)-IIa_1;aac(6')-Ib-cr_1;blaOXA-1_1;catB3_1;catA1_1	0	0	Yes
Ec38_282	SCK46-38	Netherlands	Missing	human	NCBI	Reads	ERR1619145	0	10	mdf(A)_1;blaCTX-M-14b_1;dfrA1_8;ant(3'')-Ia_1;sul2_3;aph(3'')-Ib_5;aph(6)-Id_1;tet(D)_1;blaTEM-1B_1;catA1_1;aph(3')-Ia_1	3	IncFII;IncFII;IncQ1	Yes
Ec38_285	SCK32-60	Netherlands	Missing	human	NCBI	Reads	ERR1619061	0	9	mdf(A)_1;ant(3'')-Ia_1;dfrA1_8;blaCTX-M-14b_1;aph(6)-Id_1;aph(3'')-Ib_5;sul2_3;tet(D)_1;blaTEM-1B_1;aph(3')-Ia_1	3	IncFII;IncFII;IncQ1	Yes
Ec38_286	SCK32-48	Netherlands	Missing	human	NCBI	Reads	ERR1619055	0	9	mdf(A)_1;ant(3'')-Ia_1;dfrA1_8;blaCTX-M-14b_1;sul2_3;aph(3'')-Ib_5;aph(6)-Id_1;tet(D)_1;blaTEM-1B_1;aph(3')-Ia_1	3	IncFII;IncFII;IncQ1	Yes
Ec38_287	SCK28-74	Netherlands	Missing	human	NCBI	Reads	ERR1618994	0	9	mdf(A)_1;mph(A)_2;sul1_5;aadA5_1;dfrA17_1;tet(A)_6;aph(6)-Id_1;aph(3'')-Ib_5;sul2_2;blaCTX-M-27_1	4	IncFIB;IncFII;IncFII;IncFII	No
Ec38_288	SCK16-72	Netherlands	Missing	human	NCBI	Reads	ERR1618943	0	12	mdf(A)_1;blaTEM-1B_1;blaCTX-M-14_1;dfrA12_8;aadA2_1;sul1_5;mph(A)_2;sul2_2;aph(3'')-Ib_5;aph(6)-Id_1;tet(A)_6;aadA5_1;dfrA17_1	5	IncFII;Col(MG828);Col156_1;Col440I_1;Col440I_1	No
Ec38_289	SCP04-75	Netherlands	Missing	human	NCBI	Reads	ERR1618926	0	10	mdf(A)_1;dfrA1_8;ant(3'')-Ia_1;sul2_2;aph(3'')-Ib_5;aph(6)-Id_1;tet(A)_6;catB3_1;blaOXA-1_1;aac(6')-Ib-cr_1;blaCTX-M-15_1	9	IncFIA;IncFIB;IncFII;IncFII;IncFII;IncX1_;Col(BS512);Col(MG828);Col156_1	No
Ec38_29	ECO0355	0	Missing	Missing	NCBI	Reads	ERR434883	0	9	ant(3'')-Ia_1;dfrA1_8;mdf(A)_1;blaCTX-M-14b_1;aph(6)-Id_1;aph(3'')-Ib_5;sul2_3;blaTEM-1B_1;tet(D)_1;aph(3')-Ia_1	6	IncFIB;IncFII;IncQ1;Col(MG828);Col156_1;ColRNAI_1	Yes
Ec38_290	SCP04-11	Netherlands	Missing	human	NCBI	Reads	ERR1618914	0	12	mdf(A)_1;blaCTX-M-14_1;sul2_2;aph(3'')-Ib_5;aph(6)-Id_1;tet(A)_6;floR_2;mph(A)_2;sul1_5;aadA2_1;dfrA12_8;erm(B)_18;aac(3)-IIa_1	1	Col(MG828)	Yes
Ec38_291	SCK04-71	Netherlands	Missing	human	NCBI	Reads	ERR1618873	0	8	mdf(A)_1;sul2_2;blaCTX-M-14_1;dfrA12_8;aadA2_1;sul1_5;mph(A)_2;aph(3'')-Ib_2;aph(6)-Id_1	0	0	Yes
Ec38_292	SCK03-23	Netherlands	Missing	human	NCBI	Reads	ERR1618862	0	8	mdf(A)_1;qnrS1_1;blaCTX-M-15_1;blaTEM-1B_1;aph(6)-Id_1;aph(3'')-Ib_5;sul2_2;tet(A)_6;dfrA14_5	4	IncY_1;Col(MG828);Col(MG828);Col8282_1	No
Ec38_296	SCP28-14-2	Netherlands	Missing	human	NCBI	Reads	ERR1618489	0	7	mdf(A)_1;blaCTX-M-14b_1;ant(3'')-Ia_1;dfrA1_8;aph(6)-Id_1;aph(3'')-Ib_5;sul2_3;blaTEM-1B_1	3	IncFIB;IncFII;IncQ1	Yes
Ec38_297	SCP27-70	Netherlands	Missing	human	NCBI	Reads	ERR1618487	0	10	mdf(A)_1;blaCTX-M-14b_1;ant(3'')-Ia_1;dfrA1_8;aph(6)-Id_1;aph(3'')-Ib_5;sul2_3;tet(D)_1;catA1_1;blaTEM-1B_1;aph(3')-Ia_1	3	IncFIB;IncFII;IncQ1	Yes
Ec38_298	SCP22-61	Netherlands	Missing	human	NCBI	Reads	ERR1618404	0	4	blaCTX-M-14_1;sul2_2;mdf(A)_1;blaTEM-1B_1;aac(3)-IId_1	6	IncB/O;IncFIA;IncFIB;IncFII;Col(MG828);Col156_1	No
Ec38_299	SCP22-10	Netherlands	Missing	human	NCBI	Reads	ERR1618400	0	10	mdf(A)_1;blaCTX-M-14_1;dfrA5_1;sul1_5;mph(A)_2;sul2_2;aph(6)-Id_1;aph(3'')-Ib_2;tet(D)_1;blaTEM-1B_1;catA1_1	2	IncFIB;IncFII	Yes
Ec38_30	ECO0198	0	Missing	Missing	NCBI	Reads	ERR434278	0	1	mdf(A)_1;blaTEM-1A_1	5	IncB/O;IncFIB;IncFII;IncFII;Col156_1	No
Ec38_300	SCP20-43	Netherlands	Missing	human	NCBI	Reads	ERR1618373	0	4	mdf(A)_1;sul2_2;aph(6)-Id_1;aph(3'')-Ib_2;blaCTX-M-14b_1	6	IncFIA;IncFIB;IncFII;IncFII;IncI2;Col156_1	Yes
Ec38_302	SCP19-10	Netherlands	Missing	human	NCBI	Reads	ERR1618340	0	9	mdf(A)_1;mph(A)_2;sul1_5;aadA5_1;dfrA17_1;tet(A)_6;aph(6)-Id_1;aph(3'')-Ib_5;sul2_2;blaCTX-M-27_1	4	IncFIB;IncFII;IncFII;IncFII	No
Ec38_303	SCP18-12	Netherlands	Missing	human	NCBI	Reads	ERR1618326	0	13	mdf(A)_1;mph(A)_2;sul1_5;aadA2_1;dfrA12_8;sul2_2;aph(3'')-Ib_2;aph(6)-Id_1;erm(B)_18;blaTEM-1B_1;tet(D)_1;blaCTX-M-14_1;aac(3)-IIa_1;catA1_1	0	0	Yes
Ec38_304	SCP17-49-2	Netherlands	Missing	human	NCBI	Reads	ERR1618311	0	6	mdf(A)_1;blaCTX-M-14_1;mph(A)_2;sul1_5;dfrA5_1;blaTEM-1B_1;aac(3)-IIa_1	2	IncFIB;IncFII	Yes
Ec38_305	SCP17-38	Netherlands	Missing	human	NCBI	Reads	ERR1618308	0	7	mdf(A)_1;blaCTX-M-122_1;dfrA17_1;aadA5_1;sul1_5;mph(A)_2;aac(3)-IId_1;blaTEM-1B_1	4	IncB/O;IncFII;IncL_1;p0111	Yes
Ec38_306	SCP16-78	Netherlands	Missing	human	NCBI	Reads	ERR1618300	0	12	mdf(A)_1;sul2_2;aph(3'')-Ib_5;aph(6)-Id_1;tet(A)_6;floR_2;blaCTX-M-14_1;dfrA12_8;aadA2_1;sul1_5;mph(A)_2;erm(B)_18;aac(3)-IIa_1	0	0	Yes
Ec38_307	SCP15-76	Netherlands	Missing	human	NCBI	Reads	ERR1618283	0	12	mdf(A)_1;sul2_2;blaCTX-M-14_1;mph(A)_2;sul1_5;aadA5_1;dfrA17_1;aph(3'')-Ib_2;aph(6)-Id_1;aac(3)-IId_1;tet(D)_1;catA1_1;blaTEM-1B_1	0	0	Yes
Ec38_31	eo821	0	Missing	Missing	NCBI	Reads	ERR435282	0	0	mdf(A)_1	2	IncI1;Col(MG828)	No
Ec38_310	SCP11-35	Netherlands	Missing	human	NCBI	Reads	ERR1618183	0	7	mdf(A)_1;blaCTX-M-15_1;dfrA5_1;sul1_5;blaTEM-1B_1;aph(3'')-Ib_5;aph(6)-Id_1;sul2_2	5	IncB/O;IncFIB;IncFIB;IncFII;Col156_1	Yes
Ec38_311	SCP11-16	Netherlands	Missing	human	NCBI	Reads	ERR1618176	0	11	mdf(A)_1;blaCTX-M-14_1;sul2_2;aph(3'')-Ib_5;aph(6)-Id_1;tet(A)_6;floR_2;dfrA12_8;aadA2_1;sul1_5;mph(A)_2;aac(3)-IIa_1	0	0	Yes
Ec38_312	SCP07-29	Netherlands	Missing	human	NCBI	Reads	ERR1618117	0	7	mdf(A)_1;sul2_2;blaCTX-M-1_1;sul1_5;ant(3'')-Ia_1;dfrA1_10;aac(3)-IVa_1;aph(4)-Ia_1	7	IncFIB;IncFIB;IncFIC;IncFII;IncI1;IncX4;Col156_1	No
Ec38_313	SCP05-44	Netherlands	Missing	human	NCBI	Reads	ERR1618089	0	11	mdf(A)_1;ant(3'')-Ia_1;aac(3)-VIa_2;sul1_5;blaCTX-M-2_1;sul1_5;sul2_3;aph(3'')-Ib_2;aph(6)-Id_1;tet(A)_6;blaTEM-1B_1;dfrA7_5	5	IncFIB;IncFIC;IncI1;IncQ1;Col(MG828)	No
Ec38_314	SCP04-74	Netherlands	Missing	human	NCBI	Reads	ERR1618076	0	12	mdf(A)_1;ant(3'')-Ia_1;dfrA1_8;mph(A)_2;blaTEM-1B_1;sul2_2;aph(6)-Id_1;aph(3'')-Ib_2;blaCTX-M-15_1;aac(3)-IIa_1;aac(6')-Ib-cr_1;blaOXA-1_1;catB3_1	4	IncFIB;IncFII;IncFII;IncI1	Yes
Ec38_315	SCP04-03	Netherlands	Missing	human	NCBI	Reads	ERR1618060	0	2	blaCTX-M-15_1;mdf(A)_1;dfrA7_5	6	IncFIB;IncFIB;IncFII;IncI1;Col156_1;ColRNAI_1	No
Ec38_316	SCP02-78	Netherlands	Missing	human	NCBI	Reads	ERR1618030	0	7	mdf(A)_1;dfrA1_8;ant(3'')-Ia_1;blaCTX-M-15_1;aac(3)-IIa_1;catB3_1;blaOXA-1_1;aac(6')-Ib-cr_1	3	IncFIB;IncFII;Col(MG828)	Yes
Ec38_318	SCK76-11	Netherlands	Missing	human	NCBI	Reads	ERR1617989	0	9	mdf(A)_1;dfrA7_5;sul1_5;sul2_2;aph(3'')-Ib_2;aph(6)-Id_1;tet(D)_1;blaTEM-1B_1;blaCTX-M-15_1;catA1_1	3	IncFIB;IncFII;Col156_1	No
Ec38_319	SCK63-24	Netherlands	Missing	human	NCBI	Reads	ERR1617969	0	7	mdf(A)_1;blaTEM-1B_1;dfrA17_1;aadA5_1;sul1_5;mph(A)_2;aac(3)-IId_1;blaCTX-M-14_1	0	0	Yes
Ec38_32	eo573	0	Missing	Missing	NCBI	Reads	ERR435070	0	4	mdf(A)_1;dfrA7_5;blaTEM-1B_1;tet(D)_1;catA1_1	3	IncFIB;IncFII;Col156_1	Yes
Ec38_320	SCK63-17	Netherlands	Missing	human	NCBI	Reads	ERR1617966	0	8	mdf(A)_1;blaCTX-M-14_1;mph(A)_2;sul1_5;aadA2_1;dfrA12_8;tet(D)_1;blaTEM-1B_1;catA1_1	0	0	Yes
Ec38_321	SCK62-48	Netherlands	Missing	human	NCBI	Reads	ERR1617949	0	9	mdf(A)_1;ant(3'')-Ia_1;dfrA1_8;blaCTX-M-14b_1;sul2_3;aph(3'')-Ib_5;aph(6)-Id_1;blaTEM-1B_1;tet(D)_1;aph(3')-Ia_1	2	IncFII;IncQ1	Yes
Ec38_326	SCK08-58	Netherlands	Missing	human	NCBI	Reads	ERR1617733	0	9	mdf(A)_1;tet(A)_6;blaCTX-M-15_1;blaTEM-1C_1;sul1_5;ant(3'')-Ia_1;dfrA1_10;sul2_2;aph(3'')-Ib_2;aph(6)-Id_1	3	IncFIA;IncFIB;IncFIC	Yes
Ec38_327	268623	United Kingdom	2016	human	NCBI	Reads	SRR4787165	blaOXA-181	14	sul2_2;mdf(A)_1;dfrA1_8;ant(3'')-Ia_1;blaCMY-16_1;qnrS1_1;blaOXA-181_1;tet(A)_6;tet(D)_1;blaTEM-1B_1;blaCTX-M-15_1;aac(6')-Ib-cr_1;blaOXA-1_1;catB3_1;catA1_1	7	IncFIB;IncFII;IncI;IncX3_;IncX4;IncY_1;ColKP3_1_	No
Ec38_329	262663	United Kingdom	2016	human	NCBI	Reads	SRR4897696	0	10	mdf(A)_1;ant(3'')-Ia_1;dfrA1_8;blaCTX-M-15_1;sul2_2;aph(6)-Id_1;aph(3'')-Ib_2;tet(D)_1;blaTEM-1B_1;aac(3)-IIa_1;catA1_1	3	IncFIB;IncFII;rep18a_1_re	Yes
Ec38_33	eo478	0	Missing	Missing	NCBI	Reads	ERR435069	0	7	mdf(A)_1;dfrA7_5;sul2_2;aph(3'')-Ib_2;aph(6)-Id_1;blaTEM-1B_1;tet(D)_1;catA1_1	3	IncFIB;IncFII;Col156_1	Yes
Ec38_331	SAMPLE_WTCHG_320308_295190	0	Missing	Missing	NCBI	Reads	ERR1718991	0	10	mdf(A)_1;ant(3'')-Ia_1;dfrA1_8;blaCTX-M-15_1;catB3_1;blaOXA-1_1;aac(6')-Ib-cr_1;sul2_2;aph(6)-Id_1;aph(3'')-Ib_2;aac(3)-IIa_1	1	IncFII	Yes
Ec38_332	SAMPLE_WTCHG_320308_288101	0	Missing	Missing	NCBI	Reads	ERR1718976	0	6	mdf(A)_1;blaTEM-1B_1;dfrA5_1;sul1_5;sul2_2;aph(6)-Id_1;aph(3'')-Ib_2	3	IncFIB;IncFII;Col156_1	Yes
Ec38_333	SAMPLE_WTCHG_320308_255190	0	Missing	Missing	NCBI	Reads	ERR1718915	0	6	mdf(A)_1;sul2_2;aph(3'')-Ib_2;aph(6)-Id_1;dfrA5_1;sul1_5;blaCMY-2_1	3	IncFIB;IncFII;Col156_1	Yes
Ec38_334	SAMPLE_WTCHG_320308_231190	0	Missing	Missing	NCBI	Reads	ERR1718867	0	9	mdf(A)_1;mph(A)_2;sul1_5;aadA5_1;dfrA17_1;tet(A)_6;aph(6)-Id_1;aph(3'')-Ib_5;sul2_2;blaCTX-M-27_1	2	IncFIB;IncFII	No
Ec38_336	SAMPLE_WTCHG_320308_229190	0	Missing	Missing	NCBI	Reads	ERR1718863	0	7	mdf(A)_1;blaCTX-M-14_1;mph(A)_2;sul1_5;aadA5_1;dfrA17_1;aac(3)-IId_1;blaTEM-1B_1	1	IncFIC	Yes
Ec38_337	SAMPLE_WTCHG_320308_225190	0	Missing	Missing	NCBI	Reads	ERR1718857	0	10	blaCTX-M-14_1;mdf(A)_1;dfrA17_1;aadA5_1;sul1_5;mph(A)_2;sul2_2;aph(6)-Id_1;aph(3'')-Ib_2;aac(3)-IId_1;blaTEM-1B_1	0	0	Yes
Ec38_339	SAMPLE_WTCHG_320308_212101	0	Missing	Missing	NCBI	Reads	ERR1718830	0	3	ant(3'')-Ia_1;dfrA1_8;mdf(A)_1;blaCTX-M-14b_1	2	IncFIB;IncFII	Yes
Ec38_34	ECO0226	0	Missing	Missing	NCBI	Reads	ERR434455	0	8	mdf(A)_1;tet(A)_6;blaTEM-1C_1;sul1_5;ant(3'')-Ia_1;dfrA1_10;sul2_2;aph(6)-Id_1;aph(3'')-Ib_2	3	IncFIA;IncFIB;IncFIC	Yes
Ec38_342	SAMPLE_WTCHG_320308_202190	0	Missing	Missing	NCBI	Reads	ERR1718811	0	12	mdf(A)_1;blaCTX-M-122_1;dfrA17_1;aadA5_1;sul1_5;mph(A)_2;sul2_2;aph(3'')-Ib_2;aph(6)-Id_1;aac(3)-IId_1;tet(D)_1;catA1_1;blaTEM-1B_1	0	0	Yes
Ec38_344	294688	United Kingdom	2016	human	NCBI	Reads	SRR5024518	0	11	mdf(A)_1;dfrA1_8;ant(3'')-Ia_1;blaCTX-M-15_1;aph(3'')-Ib_2;aph(6)-Id_1;sul2_2;erm(B)_18;mph(A)_2;aac(6')-Ib-cr_1;blaOXA-1_1;catB3_1	2	IncFIB;IncFII	Yes
Ec38_345	SAMPLE_WTCHG_320308_284190	0	Missing	Missing	NCBI	Reads	ERR1718969	0	9	mdf(A)_1;mph(A)_2;sul1_5;aadA5_1;dfrA17_1;tet(A)_6;aph(6)-Id_1;aph(3'')-Ib_5;sul2_2;blaCTX-M-27_1	2	IncFIB;IncFII	No
Ec38_346	SAMPLE_WTCHG_320308_271190	0	Missing	Missing	NCBI	Reads	ERR1718945	0	9	ant(3'')-Ia_1;dfrA1_8;mdf(A)_1;catA1_1;tet(B)_2;blaCTX-M-15_1;aac(3)-IIa_1;aac(6')-Ib-cr_1;blaOXA-1_1;catB3_1	5	IncFIA;IncFIB;IncFII;IncY_1;Col156_1	No
Ec38_347	E88	Denmark	2015	poultry	NCBI	Reads	SRR4997168	0	0	mdf(A)_1	0	0	No
Ec38_35	ECO0341	0	Missing	Missing	NCBI	Reads	ERR435055	0	5	mdf(A)_1;blaTEM-1B_1;tet(B)_2;sul2_2;aph(3'')-Ib_2;aph(6)-Id_1	3	IncFIA;IncFIB;IncFII	Yes
Ec38_351	C1 / GCF_001900295	0	Missing	livestock	NCBI	Reads	GCA_001900295	0	2	mdf(A)_1;qnrS1_1;blaCTX-M-15_1	0	0	No
Ec38_353	0000-0061-6746	United States	2016	human	NCBI	Reads	SRR5120238	0	12	blaCTX-M-14_1;mdf(A)_1;mph(A)_2;sul1_5;aadA5_1;dfrA17_1;sul2_2;aph(6)-Id_1;aph(3'')-Ib_2;aac(3)-IId_1;blaTEM-1B_1;tet(D)_1;catA1_1	1	IncFII	Yes
Ec38_354	0000-0061-6694	United States	2016	human	NCBI	Reads	SRR5120230	0	9	mdf(A)_1;floR_2;qnrS1_1;blaCTX-M-15_1;aph(6)-Id_1;aph(3'')-Ib_5;sul2_2;tet(A)_6;dfrA14_5;blaTEM-1B_1	3	IncFII;IncY_1;Col(BS512)	No
Ec38_355	eadd5290-fa7c-11e5-8060-3c4a9275d6c8	0	Missing	Missing	NCBI	Reads	ERR1791125	0	9	mdf(A)_1;dfrA17_1;aadA5_1;sul1_5;mph(A)_2;tet(A)_6;aph(6)-Id_1;aph(3'')-Ib_5;sul2_2;blaCTX-M-27_1	2	IncFIB;IncFII	No
Ec38_356	e42ab140-fa7c-11e5-8060-3c4a9275d6c8	0	Missing	Missing	NCBI	Reads	ERR1791108	0	10	mdf(A)_1;dfrA17_1;aadA5_1;sul1_5;mph(A)_2;tet(A)_6;aph(6)-Id_1;aph(3'')-Ib_5;sul2_2;blaTEM-1B_1;aac(3)-IId_1	6	IncFIA;IncFIB;IncFII;IncX4;Col156_1;Col156_1	No
Ec38_359	c039cb90-fa7c-11e5-b5da-3c4a9275d6c8	0	Missing	Missing	NCBI	Reads	ERR1790820	0	12	mdf(A)_1;mph(A)_2;sul1_5;aadA5_1;dfrA17_1;tet(A)_6;aph(6)-Id_1;aph(3'')-Ib_5;sul2_2;blaCTX-M-27_1;blaTEM-1B_1;erm(B)_18;aac(3)-IId_1	7	IncFIA;IncFIB;IncFII;Col(BS512);Col(MG828);Col156_1;Col156_1	No
Ec38_36	ECO0323	0	Missing	Missing	NCBI	Reads	ERR435053	0	5	mdf(A)_1;sul1_5;dfrA7_5;tet(D)_1;blaTEM-1B_1;catA1_1	4	IncFIB;IncFII;IncX1_;Col156_1	Yes
Ec38_361	be9bd300-fa7c-11e5-b5da-3c4a9275d6c8	0	Missing	Missing	NCBI	Reads	ERR1790813	0	10	mdf(A)_1;mph(A)_2;sul1_5;aadA2_1;dfrA12_8;sul2_2;aph(3'')-Ib_2;aph(6)-Id_1;erm(B)_18;tet(D)_1;blaTEM-1B_1	2	IncFIB;IncFII	Yes
Ec38_363	b555dca0-fa7c-11e5-a43c-3c4a9275d6c8	0	Missing	Missing	NCBI	Reads	ERR1790704	0	10	mdf(A)_1;blaCTX-M-15_1;blaTEM-1B_1;dfrA17_1;aadA5_1;sul1_5;mph(A)_2;sul2_2;aph(3'')-Ib_5;aph(6)-Id_1;tet(A)_6	8	IncFIA;IncFIB;IncFII;IncI1;IncX4;Col(MG828);Col156_1;Col156_1	No
Ec38_365	b96a7a80-fa7c-11e5-aecb-3c4a9275d6c8	0	Missing	Missing	NCBI	Reads	ERR1790631	0	9	mdf(A)_1;mph(A)_2;sul1_5;aadA5_1;dfrA17_1;tet(A)_6;aph(6)-Id_1;aph(3'')-Ib_5;sul2_2;blaCTX-M-27_1	2	IncFIB;IncFII	No
Ec38_367	99925160-fa7c-11e5-850b-3c4a9275d6c8	0	Missing	Missing	NCBI	Reads	ERR1790541	0	14	mdf(A)_1;dfrA12_8;aadA2_1;sul1_5;mph(A)_2;sul2_2;aph(3'')-Ib_2;aph(6)-Id_1;erm(B)_18;tet(D)_1;blaTEM-1B_1;blaCMY-2_1;catA1_1;blaCTX-M-196_1	1	IncFII	Yes
Ec38_368	986c47f0-fa7c-11e5-850b-3c4a9275d6c8	0	Missing	Missing	NCBI	Reads	ERR1790538	0	10	mdf(A)_1;dfrA17_1;aadA5_1;sul1_5;mph(A)_2;blaCMY-2_1;sul2_2;aph(6)-Id_1;aph(3'')-Ib_2;aac(3)-IId_1;blaTEM-1B_1	0	0	Yes
Ec38_369	94c008d0-fa7c-11e5-850b-3c4a9275d6c8	0	Missing	Missing	NCBI	Reads	ERR1790528	0	12	mdf(A)_1;sul2_2;aph(3'')-Ib_5;aph(6)-Id_1;tet(A)_6;floR_2;blaCTX-M-14_1;mph(A)_2;sul1_5;aadA2_1;dfrA12_8;erm(B)_18;aac(3)-IIa_1	0	0	Yes
Ec38_37	eo1419	0	Missing	Missing	NCBI	Reads	ERR435244	0	8	mdf(A)_1;sul2_2;aph(6)-Id_1;aph(3'')-Ib_2;sul1_5;dfrA5_1;tet(D)_1;blaTEM-1B_1;catA1_1	3	IncFIB;IncFII;Col156_1	Yes
Ec38_370	9471c1c0-fa7c-11e5-850b-3c4a9275d6c8	0	Missing	Missing	NCBI	Reads	ERR1790527	0	10	mdf(A)_1;dfrA17_1;aadA5_1;sul1_5;mph(A)_2;sul2_2;aph(6)-Id_1;aph(3'')-Ib_2;erm(B)_18;blaCTX-M-15_1;aac(3)-IIa_1	0	0	Yes
Ec38_373	cc707940-fa7c-11e5-a546-3c4a9275d6c8	0	Missing	Missing	NCBI	Reads	ERR1790449	0	1	mdf(A)_1;blaCTX-M-27_1	4	IncFIB;IncFII;IncFII;IncFII	No
Ec38_377	d7dbc0a0-fa7c-11e5-ae86-3c4a9275d6c8	0	Missing	Missing	NCBI	Reads	ERR1790392	0	14	mdf(A)_1;tet(M)_8;ant(3'')-Ia_1;cmlA1_1;tet(A)_6;blaTEM-1B_1;sul3_2;mph(A)_2;floR_2;sul2_2;qnrS2_1;aac(3)-IId_1;dfrA12_8;aph(3')-Ia_1;lnu(F)_1	7	IncFIB;IncFIB;IncFIC;IncX1_;Col156_1;Col440I_1;ColRNAI_1	No
Ec38_38	eo3313	0	Missing	Missing	NCBI	Reads	ERR434624	0	11	mdf(A)_1;dfrA17_1;aadA5_1;sul1_5;mph(A)_2;sul2_2;aph(3'')-Ib_2;aph(6)-Id_1;aac(3)-IId_1;tet(D)_1;blaTEM-1B_1;catA1_1	0	0	Yes
Ec38_383	MOD1-EC3671	United States	2014	poultry	NCBI	Reads	SRR5181548	0	7	mdf(A)_1;blaCMY-2_1;aph(3'')-Ib_2;aph(6)-Id_1;aph(3')-Ia_1;tet(B)_2;blaCTX-M-27_1;sul2_2	5	IncFIA;IncFIB;IncFII;IncFII;IncI1	No
Ec38_385	737bb420-7fd4-11e6-b8fe-3c4a9275d6c8	0	Missing	Missing	NCBI	Reads	ERR1822620	0	13	mdf(A)_1;blaCMY-42_1;tet(B)_2;mph(A)_2;erm(B)_18;aac(6')-Ib-cr_1;blaOXA-1_1;catB3_2;ARR-3_4;cmlA1_1;ant(3'')-Ia_1;ant(2'')-Ia_1;sul1_5;dfrA17_1	7	IncFIA;IncFIB;IncFII;IncI;IncX4;IncY_1;Col156_1	No
Ec38_386	7339a210-7fd4-11e6-b8fe-3c4a9275d6c8	0	Missing	Missing	NCBI	Reads	ERR1822614	0	7	mdf(A)_1;mph(A)_2;sul1_5;aadA5_1;dfrA17_1;blaCTX-M-27_1;aph(3'')-Ib_5;sul2_2	4	IncFIB;IncFII;IncFII;IncFII	No
Ec38_387	72d38d40-7fd4-11e6-b8fe-3c4a9275d6c8	0	Missing	Missing	NCBI	Reads	ERR1822605	0	7	mdf(A)_1;sul1_5;ARR-3_4;catB3_2;blaOXA-1_1;aac(6')-Ib-cr_1;tet(B)_2;blaCMY-2_1	7	IncFIA;IncFIB;IncFII;IncFII;IncI;IncX4;Col156_1	No
Ec38_388	727b0d00-7fd4-11e6-b8fe-3c4a9275d6c8	0	Missing	Missing	NCBI	Reads	ERR1822597	0	11	mdf(A)_1;dfrA12_8;aadA2_1;sul1_5;sul2_2;aph(3'')-Ib_2;aph(6)-Id_1;erm(B)_18;mph(A)_2;blaTEM-1B_1;tet(D)_1;catA1_1	3	IncFIB;IncFII;Col156_1	Yes
Ec38_389	71fa1d30-7fd4-11e6-b8fe-3c4a9275d6c8	0	Missing	Missing	NCBI	Reads	ERR1822586	0	9	mdf(A)_1;mph(A)_2;sul1_5;aadA5_1;dfrA17_1;tet(A)_6;aph(6)-Id_1;aph(3'')-Ib_5;sul2_2;blaCTX-M-27_1	2	IncFIB;IncFII	No
Ec38_39	eo2071	0	Missing	Missing	NCBI	Reads	ERR435430	0	6	mdf(A)_1;blaTEM-34_1;sul1_5;dfrA5_1;sul2_2;aph(6)-Id_1;aph(3'')-Ib_2	2	IncFIB;Col156_1	Yes
Ec38_390	71d35b50-7fd4-11e6-b8fe-3c4a9275d6c8	0	Missing	Missing	NCBI	Reads	ERR1822582	0	8	mdf(A)_1;blaCTX-M-15_1;blaTEM-1B_1;sul1_5;ARR-3_4;catB3_2;blaOXA-1_1;aac(6')-Ib-cr_1;tet(B)_2	5	IncFIA;IncFIB;IncFII;IncI1;Col156_1	No
Ec38_391	719eb6c0-7fd4-11e6-b8fe-3c4a9275d6c8	0	Missing	Missing	NCBI	Reads	ERR1822577	0	11	mdf(A)_1;aph(6)-Id_1;aph(3'')-Ib_5;sul2_2;blaTEM-1B_1;blaCMY-2_1;ant(2'')-Ia_1;ant(3'')-Ia_1;cmlA1_1;sul1_5;tet(B)_2;dfrA8_1	5	IncFIA;IncFIB;IncFII;IncFII;Col156_1	No
Ec38_392	70e68a50-7fd4-11e6-b8fe-3c4a9275d6c8	0	Missing	Missing	NCBI	Reads	ERR1822559	0	11	mdf(A)_1;dfrA12_8;aadA2_1;sul1_5;mph(A)_2;sul2_2;aph(6)-Id_1;aph(3'')-Ib_2;erm(B)_18;tet(D)_1;blaTEM-1B_1;catA1_1	3	IncFIB;IncFII;Col156_1	Yes
Ec38_393	700c2fe0-7fd4-11e6-b8fe-3c4a9275d6c8	0	Missing	Missing	NCBI	Reads	ERR1822541	0	11	mdf(A)_1;dfrA12_8;aadA2_1;sul1_5;sul2_2;aph(6)-Id_1;aph(3'')-Ib_2;erm(B)_18;mph(A)_2;blaTEM-1B_1;tet(D)_1;catA1_1	3	IncFIB;IncFII;Col156_1	Yes
Ec38_394	6824df20-7fd4-11e6-b8fe-3c4a9275d6c8	0	Missing	Missing	NCBI	Reads	ERR1822517	0	10	blaCMY-2_1;mdf(A)_1;dfrA17_1;aadA5_1;sul1_5;mph(A)_2;tet(A)_6;aph(6)-Id_1;aph(3'')-Ib_5;sul2_2;blaCTX-M-27_1	2	IncFIB;IncFII	No
Ec38_395	6811cc50-7fd4-11e6-b8fe-3c4a9275d6c8	0	Missing	Missing	NCBI	Reads	ERR1822515	0	12	mdf(A)_1;dfrA1_8;ant(3'')-Ia_1;sul2_2;aph(6)-Id_1;aph(3'')-Ib_2;blaCTX-M-15_1;blaTEM-1B_1;tet(D)_1;aac(3)-IIa_1;catB3_1;blaOXA-1_1;aac(6')-Ib-cr_1	3	IncFIB;IncFII;IncY_1	Yes
Ec38_396	67bcce80-7fd4-11e6-b8fe-3c4a9275d6c8	0	Missing	Missing	NCBI	Reads	ERR1822505	0	4	mdf(A)_1;sul2_2;blaCTX-M-55_1;tet(B)_2;catA2_1	1	IncFII	No
Ec38_397	6707af50-7fd4-11e6-b8fe-3c4a9275d6c8	0	Missing	Missing	NCBI	Reads	ERR1822485	0	11	mdf(A)_1;blaCMY-2_1;blaCTX-M-14_1;dfrA12_8;aadA2_1;sul1_5;mph(A)_2;erm(B)_18;tet(D)_1;blaTEM-1B_1;aac(3)-IIa_1;catA1_1	0	0	Yes
Ec38_398	66d5a2d0-7fd4-11e6-b8fe-3c4a9275d6c8	0	Missing	Missing	NCBI	Reads	ERR1822479	0	2	mdf(A)_1;qnrS1_1;blaCTX-M-15_1	0	0	No
Ec38_399	5e56cd00-7fd4-11e6-b8fe-3c4a9275d6c8	0	Missing	Missing	NCBI	Reads	ERR1822424	0	2	mdf(A)_1;blaTEM-1B_1;tet(A)_6	4	IncFIA;IncFIB;IncFII;IncI1	No
Ec38_40	eo580	0	Missing	Missing	NCBI	Reads	ERR434816	0	4	mdf(A)_1;blaTEM-1A_1;sul2_2;aph(6)-Id_1;aph(3'')-Ib_2	3	IncFIB;IncFIB;IncFII	Yes
Ec38_400	5b746d90-7fd4-11e6-b8fe-3c4a9275d6c8	0	Missing	Missing	NCBI	Reads	ERR1822370	0	7	mdf(A)_1;blaCTX-M-14_1;dfrA17_1;aadA5_1;sul1_5;mph(A)_2;erm(B)_18;aac(3)-IIa_1	3	IncFIB;IncFII;IncFII	Yes
Ec38_401	5b262680-7fd4-11e6-b8fe-3c4a9275d6c8	0	Missing	Missing	NCBI	Reads	ERR1822364	0	18	mdf(A)_1;floR_2;tet(A)_6;aph(6)-Id_1;aph(3'')-Ib_5;sul2_2;tet(B)_2;mph(A)_2;erm(B)_18;blaCMY-2_1;ARR-3_4;catB3_2;blaOXA-1_1;aac(6')-Ib-cr_1;ant(2'')-Ia_1;ant(3'')-Ia_1;cmlA1_1;sul1_5;dfrA17_1	5	IncFIA;IncFIB;IncFII;Col(BS512);Col156_1	No
Ec38_402	5ac73da0-7fd4-11e6-b8fe-3c4a9275d6c8	0	Missing	Missing	NCBI	Reads	ERR1822357	0	11	mdf(A)_1;dfrA12_8;aadA2_1;sul1_5;mph(A)_2;sul2_2;aph(6)-Id_1;aph(3'')-Ib_2;erm(B)_18;blaTEM-1B_1;tet(D)_1;catA1_1	3	IncFIB;IncFII;Col156_1	Yes
Ec38_403	5a78cf80-7fd4-11e6-b8fe-3c4a9275d6c8	0	Missing	Missing	NCBI	Reads	ERR1822351	0	11	mdf(A)_1;blaCMY-2_1;blaTEM-1B_1;mph(A)_2;sul1_5;aadA5_1;dfrA17_1;tet(A)_6;aph(6)-Id_1;aph(3'')-Ib_5;sul2_2;aac(3)-IId_1	8	IncFIA;IncFIB;IncFII;IncFII;IncI;Col(MG828);Col156_1;Col156_1	No
Ec38_404	515afa90-7fd4-11e6-b8fe-3c4a9275d6c8	0	Missing	Missing	NCBI	Reads	ERR1822313	0	14	mdf(A)_1;blaCTX-M-15_1;blaTEM-1B_1;tet(B)_2;mph(A)_2;erm(B)_18;ARR-3_4;catB3_2;blaOXA-1_1;aac(6')-Ib-cr_1;ant(2'')-Ia_1;ant(3'')-Ia_1;cmlA1_1;sul1_5;dfrA17_1	8	IncFIA;IncFIB;IncFII;IncFII;IncFII;IncI1;Col(BS512);Col156_1	No
Ec38_405	51182530-7fd4-11e6-b8fe-3c4a9275d6c8	0	Missing	Missing	NCBI	Reads	ERR1822307	0	9	mdf(A)_1;mph(A)_2;sul1_5;aadA5_1;dfrA17_1;tet(A)_6;aph(6)-Id_1;aph(3'')-Ib_5;sul2_2;blaCTX-M-27_1	3	IncFIB;IncFIB;IncFII	No
Ec38_406	503936e0-7fd4-11e6-b8fe-3c4a9275d6c8	0	Missing	Missing	NCBI	Reads	ERR1822286	0	5	mdf(A)_1;sul1_5;dfrA7_5;sul2_2;aph(3'')-Ib_2;aph(6)-Id_1	3	IncFIB;IncFII;Col156_1	Yes
Ec38_407	4fc4f140-7fd4-11e6-b8fe-3c4a9275d6c8	0	Missing	Missing	NCBI	Reads	ERR1822273	0	12	mdf(A)_1;blaCTX-M-122_1;mph(A)_2;sul1_5;aadA2_1;dfrA12_8;aph(3'')-Ib_2;aph(6)-Id_1;tet(D)_1;blaTEM-1B_1;sul2_2;aac(3)-IIa_1;catA1_1	3	IncFIB;IncFII;Col(MG828)	Yes
Ec38_408	86e18620-7fd4-11e6-b8fe-3c4a9275d6c8	0	Missing	Missing	NCBI	Reads	ERR1852707	0	9	mdf(A)_1;aac(6')-Ib-cr_1;blaOXA-1_1;catB3_2;ARR-3_4;sul1_5;mph(A)_2;tet(B)_2;erm(B)_18;dfrA17_1	4	IncFIA;IncFIB;IncFII;Col156_1	No
Ec38_409	86d948c0-7fd4-11e6-b8fe-3c4a9275d6c8	0	Missing	Missing	NCBI	Reads	ERR1852706	0	5	mdf(A)_1;blaCTX-M-14_1;dfrA17_1;aadA5_1;sul1_5;blaTEM-1B_1	3	IncFIA;IncFIB;IncFII	No
Ec38_41	eo2151	0	Missing	Missing	NCBI	Reads	ERR434423	0	7	mdf(A)_1;dfrA7_5;sul2_2;aph(6)-Id_1;aph(3'')-Ib_2;tet(D)_1;blaTEM-1B_1;catA1_1	3	IncFIB;IncFII;Col156_1	Yes
Ec38_410	85fb6be0-7fd4-11e6-b8fe-3c4a9275d6c8	0	Missing	Missing	NCBI	Reads	ERR1852699	0	9	mdf(A)_1;mph(A)_2;sul1_5;aadA5_1;dfrA17_1;tet(A)_6;aph(6)-Id_1;aph(3'')-Ib_5;sul2_2;blaCTX-M-27_1	4	IncFIB;IncFIB;IncFII;IncFII	No
Ec38_411	7d8548a0-7fd4-11e6-b8fe-3c4a9275d6c8	0	Missing	Missing	NCBI	Reads	ERR1852673	0	13	mdf(A)_1;blaCMY-42_1;tet(B)_2;mph(A)_2;erm(B)_18;aac(6')-Ib-cr_1;blaOXA-1_1;catB3_2;ARR-3_4;ant(2'')-Ia_1;ant(3'')-Ia_1;cmlA1_1;sul1_5;dfrA17_1	5	IncFIA;IncFIB;IncFII;IncI;Col156_1	No
Ec38_412	7d6bf440-7fd4-11e6-b8fe-3c4a9275d6c8	0	Missing	Missing	NCBI	Reads	ERR1852670	0	12	mdf(A)_1;floR_2;blaCTX-M-14_1;aph(6)-Id_1;aph(3'')-Ib_5;sul2_2;blaTEM-1B_1;sul3_2;cmlA1_1;lnu(F)_1;aph(3')-Ia_1;tet(A)_3;aadA1_2	5	IncFIB;IncFII;IncHI2;IncHI2;IncN_1	No
Ec38_414	7d12d7c0-7fd4-11e6-b8fe-3c4a9275d6c8	0	Missing	Missing	NCBI	Reads	ERR1852660	0	13	mdf(A)_1;blaCTX-M-55_1;tet(B)_2;mph(A)_2;erm(B)_18;aac(6')-Ib-cr_1;blaOXA-1_1;catB3_2;ARR-3_4;ant(2'')-Ia_1;ant(3'')-Ia_1;cmlA1_1;sul1_5;dfrA17_1	4	IncFIA;IncFIB;IncFII;IncI1	No
Ec38_415	7cde0c20-7fd4-11e6-b8fe-3c4a9275d6c8	0	Missing	Missing	NCBI	Reads	ERR1852654	0	4	mdf(A)_1;blaCMY-42_1;tet(B)_2;erm(B)_18;dfrA17_1	5	IncFIA;IncFIB;IncFII;IncI;Col156_1	No
Ec38_416	7cb352a0-7fd4-11e6-b8fe-3c4a9275d6c8	0	Missing	Missing	NCBI	Reads	ERR1852649	0	9	mdf(A)_1;dfrA17_1;aadA5_1;sul1_5;mph(A)_2;tet(A)_6;aph(6)-Id_1;aph(3'')-Ib_5;sul2_2;blaCTX-M-27_1	2	IncFIB;IncFII	No
Ec38_417	7c1cb7f0-7fd4-11e6-b8fe-3c4a9275d6c8	0	Missing	Missing	NCBI	Reads	ERR1852632	0	10	mdf(A)_1;dfrA17_1;aadA5_1;sul1_5;mph(A)_2;tet(A)_6;blaTEM-1B_1;blaCTX-M-27_1;sul2_2;aph(3'')-Ib_5;aph(6)-Id_1	3	IncFIB;IncFII;IncFII	No
Ec38_418	7b9a6890-7fd4-11e6-b8fe-3c4a9275d6c8	0	Missing	Missing	NCBI	Reads	ERR1852618	0	7	mdf(A)_1;aac(6')-Ib-cr_1;blaOXA-1_1;catB3_2;ARR-3_4;sul1_5;tet(B)_2;erm(B)_18	8	IncFIA;IncFIB;IncFII;IncFII;IncX4;Col(BS512);Col(MG828);Col156_1	No
Ec38_419	ME160480	Ireland	2016	human	NCBI	Reads	ERR1837604	blaOXA-48	8	blaCTX-M-122_1;mdf(A)_1;dfrA17_1;aadA5_1;sul1_5;mph(A)_2;aac(3)-IId_1;blaOXA-48_1;blaTEM-1B_1	1	IncFII	Yes
Ec38_42	eo2973	0	Missing	Missing	NCBI	Reads	ERR435010	0	2	mdf(A)_1;dfrA1_8;ant(3'')-Ia_1	0	0	Yes
Ec38_420	Ecol_545	Vietnam	2011	human	NCBI	Reads	GCF_002012045	blaKPC-2	8	mdf(A)_1;blaCTX-M-15_1;blaCTX-M-27_1;qnrS1_1;blaKPC--2_1;blaTEM-141_1;catB3_2;blaOXA-1_1;aac(6')-Ib-cr_1	4	IncFII;IncI1;IncM1_;ColRNAI_1	No
Ec38_421	Ecol_227	Unresolved	2010	human	NCBI	Reads	SRR3999073	blaKPC-2	6	blaKPC--2_1;sul1_5;aac(6')-33_1;ant(2'')-Ia_1;blaTEM-1D_1;sul2_2;mdf(A)_1	3	IncC_1;IncFIB;IncI1	No
Ec38_423	Escherichia coli	0	Missing	Missing	NCBI	Reads	ERR1891595	0	10	mdf(A)_1;mph(A)_2;sul1_5;aadA5_1;dfrA17_1;blaTEM-1B_1;sul2_2;aph(3'')-Ib_5;aph(6)-Id_1;tet(A)_6;qepA1_1	8	IncFIA;IncFIB;IncFII;IncFII;IncI1;Col(BS512);Col156_1;Col156_1	No
Ec38_426	Escherichia coli	0	Missing	Missing	NCBI	Reads	ERR1891332	0	8	mdf(A)_1;dfrA7_5;sul1_5;sul2_2;aph(6)-Id_1;aph(3'')-Ib_2;blaTEM-1B_1;tet(D)_1;catA1_1	3	IncFIB;IncFII;Col156_1	Yes
Ec38_428	bca3d580-9c4c-11e6-8f55-3c4a9275d6c8	0	Missing	Missing	NCBI	Reads	ERR1891279	0	8	mdf(A)_1;sul1_5;dfrA7_5;sul2_2;aph(3'')-Ib_2;aph(6)-Id_1;blaTEM-1B_1;tet(D)_1;catA1_1	3	IncFIB;IncFII;Col156_1	Yes
Ec38_43	eo448	0	Missing	Missing	NCBI	Reads	ERR434388	0	8	mdf(A)_1;sul1_5;dfrA5_1;sul2_2;aph(3'')-Ib_2;aph(6)-Id_1;blaTEM-1B_1;tet(D)_1;catA1_1	3	IncFIB;IncFII;Col(MG828)	Yes
Ec38_430	NC_STEC27	United States	2014	Environmental	NCBI	Reads	SRR5418762	0	0	mdf(A)_1	3	IncFIA;IncFIB;IncFII	No
Ec38_431	JKHS009	Japan	2015	Environmental	NCBI	Reads	DRR089052	0	4	mdf(A)_1;blaCTX-M-14_1;sul2_2;aph(3'')-Ib_2;aph(6)-Id_1	4	IncFII;IncI1;IncI2;p0111	Yes
Ec38_432	JSWP030	Japan	2015	Environmental	NCBI	Reads	DRR089041	0	5	mdf(A)_1;mph(A)_2;sul1_5;aadA5_1;dfrA17_1;blaCTX-M-15_1	0	0	No
Ec38_433	JSWP024	Japan	2015	Environmental	NCBI	Reads	DRR089035	0	10	mdf(A)_1;blaCTX-M-14_1;mph(A)_2;sul1_5;aadA5_1;dfrA17_1;sul2_2;aph(3'')-Ib_2;aph(6)-Id_1;aac(3)-IId_1;blaTEM-1B_1	0	0	Yes
Ec38_434	JSWP018	Japan	2015	Environmental	NCBI	Reads	DRR089029	0	10	mdf(A)_1;blaCTX-M-14_1;mph(A)_2;sul1_5;dfrA5_1;sul2_2;aph(6)-Id_1;aph(3'')-Ib_2;tet(D)_1;blaTEM-1B_1;catA1_1	2	IncFIB;IncFII	No
Ec38_435	JSWP016	Japan	2015	Environmental	NCBI	Reads	DRR089027	0	10	mdf(A)_1;blaCTX-M-14_1;mph(A)_2;sul1_5;dfrA5_1;sul2_2;aph(3'')-Ib_2;aph(6)-Id_1;blaTEM-1B_1;tet(D)_1;catA1_1	2	IncFIB;IncFII	No
Ec38_436	JSWP005	Japan	2015	Environmental	NCBI	Reads	DRR089016	0	10	mdf(A)_1;dfrA17_1;aadA5_1;sul1_5;mph(A)_2;sul2_2;aph(3'')-Ib_5;aph(6)-Id_1;tet(A)_6;blaCTX-M-27_1;aac(3)-IId_1	5	IncFIA;IncFIB;IncFII;Col156_1;Col156_1	No
Ec38_437	PNUSAE005829	United States	Missing	Missing	NCBI	Reads	SRR5438439	0	2	mdf(A)_1;tet(B)_2;blaTEM-1B_1	4	IncFIA;IncFIB;IncFII;Col156_1	Yes
Ec38_438	4ef400b0-a286-11e6-8d8d-3c4a9275d6c8	0	Missing	Missing	NCBI	Reads	ERR1937221	0	10	erm(B)_18;mdf(A)_1;sul1_5;aadA5_1;dfrA17_1;tet(A)_6;aph(6)-Id_1;aph(3'')-Ib_5;sul2_2;blaCTX-M-27_1;mph(A)_2	7	IncFIA;IncFIB;IncFII;IncFII;IncI2;Col156_1;Col156_1	No
Ec38_44	ECO0285	0	Missing	Missing	NCBI	Reads	ERR435396	0	6	mdf(A)_1;blaTEM-1B_1;dfrA5_1;sul1_5;sul2_2;aph(6)-Id_1;aph(3'')-Ib_2	4	IncB/O;IncFIB;IncFII;Col156_1	Yes
Ec38_440	4c55fd40-a286-11e6-8d8d-3c4a9275d6c8	0	Missing	Missing	NCBI	Reads	ERR1937154	0	10	mdf(A)_1;mph(A)_2;sul1_5;aadA5_1;dfrA17_1;sul2_2;aph(3'')-Ib_5;aph(6)-Id_1;tet(A)_6;erm(B)_18;blaCTX-M-27_1	5	IncFIA;IncFIB;IncFII;Col156_1;Col156_1	No
Ec38_441	4324a050-a286-11e6-8d8d-3c4a9275d6c8	0	Missing	Missing	NCBI	Reads	ERR1937111	0	8	mdf(A)_1;blaCTX-M-27_1;mph(A)_2;sul1_5;erm(B)_18;aac(3)-IIa_1;tet(D)_1;catA1_1;blaTEM-141_1	2	IncFIB;IncFII	Yes
Ec38_442	42c8c4b0-a286-11e6-8d8d-3c4a9275d6c8	0	Missing	Missing	NCBI	Reads	ERR1937104	0	4	mdf(A)_1;tet(A)_6;blaTEM-1B_1;sul2_2;dfrA14_5	1	IncY_1	No
Ec38_443	42148fe0-a286-11e6-8d8d-3c4a9275d6c8	0	Missing	Missing	NCBI	Reads	ERR1937090	0	10	mdf(A)_1;dfrA17_1;aadA5_1;sul1_5;mph(A)_2;tet(A)_6;aph(6)-Id_1;aph(3'')-Ib_5;sul2_2;erm(B)_18;blaCTX-M-27_1	5	IncFIA;IncFIB;IncFII;Col156_1;Col156_1	No
Ec38_446	317715	United Kingdom	2016	human	NCBI	Reads	SRR5470252	0	10	mdf(A)_1;blaCTX-M-14b_1;ant(3'')-Ia_1;dfrA1_8;sul2_3;aph(3'')-Ib_5;aph(6)-Id_1;tet(D)_1;blaTEM-1B_1;catA1_1;aph(3')-Ia_1	3	IncFIB;IncFII;IncQ1	Yes
Ec38_448	d0e04300-6f4a-11e6-a83e-3c4a9275d6c8	0	Missing	Missing	NCBI	Reads	ERR1946824	0	6	mdf(A)_1;blaCTX-M-15_1;blaTEM-1B_1;sul2_2;aph(3'')-Ib_5;aph(6)-Id_1;dfrA8_1	5	IncFIA;IncFIB;IncFIB;IncFIC;Col156_1	No
Ec38_449	cf887b30-6f4a-11e6-a83e-3c4a9275d6c8	0	Missing	Missing	NCBI	Reads	ERR1946787	0	20	mdf(A)_1;blaCTX-M-15_1;mph(A)_2;aph(3'')-Ib_5;aph(6)-Id_1;tet(A)_6;floR_2;ant(3'')-Ia_1;blaOXA-10_1;cmlA1_1;ARR-3_4;dfrA14_5;qnrS1_1;dfrA17_1;aadA5_1;sul1_5;catA2_1;aac(3)-IId_1;blaTEM-104_1;aph(3')-Ia_7;sul2_2	7	IncC_1;IncFIA;IncFIB;IncFII;IncFII;Col(MG828);Col156_1	No
Ec38_45	eo477	0	Missing	Missing	NCBI	Reads	ERR434574	0	7	mdf(A)_1;dfrA7_5;sul2_2;aph(6)-Id_1;aph(3'')-Ib_2;tet(D)_1;blaTEM-1B_1;catA1_1	3	IncFIB;IncFII;Col156_1	Yes
Ec38_450	NC_STEC127	United States	2015	Missing	NCBI	Reads	SRR5487903	0	0	mdf(A)_1	4	IncFIA;IncFIB;IncFII;Col(BS512)	No
Ec38_451	NILS 42	0	Missing	Missing	NCBI	Reads	ERR1949131	0	7	mdf(A)_1;dfrA1_8;ant(3'')-Ia_1;blaCTX-M-14b_1;sul2_3;aph(3'')-Ib_5;aph(6)-Id_1;blaTEM-1B_1	4	IncFIB;IncFII;IncQ1;Col(MG828)	Yes
Ec38_452	HE-MDREc48	United States	2011	human	NCBI	Reads	DRR061472	0	9	mdf(A)_1;blaCTX-M-9_1;mph(A)_2;tet(D)_1;catB8_1;aadA8b_2;dfrA12_8;catA1_1;sul1_5	3	IncFIB;IncFIC;Col156_1	No
Ec38_453	HE-MDREc12	United States	2013	human	NCBI	Reads	DRR061439	0	13	mdf(A)_1;blaCTX-M-14_1;blaCMY-2_1;mph(A)_2;sul1_5;aadA2_1;dfrA12_8;sul2_2;aph(6)-Id_1;aph(3'')-Ib_2;blaTEM-1B_1;tet(D)_1;aac(3)-IIa_1;catA1_1	2	IncB/O;IncFII	Yes
Ec38_454	PNUSAE007073	United States	Missing	Missing	NCBI	Reads	SRR5573996	0	4	mdf(A)_1;dfrA7_5;blaTEM-1B_1;tet(D)_1;catA1_1	4	IncFIB;IncFII;IncFII;Col156_1	Yes
Ec38_455	1VDGSV85	0	Missing	Missing	NCBI	Reads	ERR1971321	0	9	mdf(A)_1;blaCTX-M-14_1;tet(B)_2;sul1_5;aadA5_1;tet(D)_1;aph(3'')-Ib_5;sul2_2;catA1_1;aph(6)-Id_1	5	IncB/O;IncFIA;IncFIB;IncFII;p0111	No
Ec38_456	W1MSZ57S	0	Missing	Missing	NCBI	Reads	ERR1971781	0	3	mdf(A)_1;blaCTX-M-15_1;tet(B)_2;blaTEM-1B_1	4	IncFIB;IncFII;Col(BS512);Col(MP18)	No
Ec38_457	DYRLBL7E	0	Missing	Missing	NCBI	Reads	ERR1971509	0	8	mdf(A)_1;ant(3'')-Ia_1;dfrA1_8;blaCTX-M-14b_1;sul2_3;aph(3'')-Ib_5;aph(6)-Id_1;blaTEM-1B_1;aph(3')-Ia_1	3	IncFIB;IncFII;IncQ1	No
Ec38_458	6OEHB4I9	0	Missing	Missing	NCBI	Reads	ERR1971395	0	7	blaCTX-M-14_1;mdf(A)_1;dfrA17_1;aadA5_1;sul1_5;mph(A)_2;aac(3)-IId_1;blaTEM-1B_1	0	0	Yes
Ec38_459	CXEVR5WS	0	Missing	Missing	NCBI	Reads	ERR1971486	0	8	mdf(A)_1;blaCTX-M-14_1;dfrA12_8;aadA2_1;sul1_5;mph(A)_2;sul2_2;aph(3'')-Ib_2;aph(6)-Id_1	3	IncFII;Col(BS512);Col(MG828)	Yes
Ec38_460	57XML21E	0	Missing	Missing	NCBI	Reads	ERR1971373	0	6	mdf(A)_1;sul1_5;cmlA1_1;ant(3'')-Ia_1;ant(2'')-Ia_1;tet(B)_2;blaCMY-2_1	7	IncFIA;IncFIB;IncFII;IncFII;IncN_1;Col(MG828);Col156_1	No
Ec38_461	YFSUS1V2	0	Missing	Missing	NCBI	Reads	ERR1971804	0	11	tet(A)_6;mdf(A)_1;blaCTX-M-15_1;dfrA7_5;sul1_5;sul2_2;aph(6)-Id_1;aph(3'')-Ib_2;aac(3)-IIa_1;catB3_1;blaOXA-1_1;aac(6')-Ib-cr_1	3	IncFIB;IncFII;Col156_1	Yes
Ec38_462	I6BWYJLY	0	Missing	Missing	NCBI	Reads	ERR1971560	0	12	mdf(A)_1;blaCTX-M-14_1;blaDHA-1_1;qnrB4_1;sul2_2;mph(A)_2;aph(3'')-Ib_2;aph(6)-Id_1;erm(B)_18;dfrA12_8;aadA2_1;dfrA17_1;sul1_5	6	IncFII;IncI1;IncX1_;IncX4;Col(MG828);Col156_1	No
Ec38_463	ZSX69YKE	0	Missing	Missing	NCBI	Reads	ERR1971831	0	10	mdf(A)_1;blaCTX-M-15_1;blaTEM-1B_1;aac(3)-IId_1;dfrA12_8;aadA2_1;sul1_5;mph(A)_2;sul2_2;aph(3'')-Ib_2;aph(6)-Id_1	4	IncFIB;IncFII;IncX1_;Col156_1	Yes
Ec38_464	OO5MK6GU	0	Missing	Missing	NCBI	Reads	ERR1971655	0	7	mdf(A)_1;dfrA17_1;aadA5_1;sul1_5;mph(A)_2;aac(3)-IId_1;blaTEM-1B_1;blaCTX-M-14_1	0	0	Yes
Ec38_465	QJZORXVC	0	Missing	Missing	NCBI	Reads	ERR1971686	blaOXA-48	8	mdf(A)_1;blaCTX-M-122_1;mph(A)_2;sul1_5;aadA5_1;dfrA17_1;aac(3)-IId_1;blaOXA-48_1;blaTEM-1B_1	0	0	Yes
Ec38_466	1OU2TNY7	0	Missing	Missing	NCBI	Reads	ERR1971316	0	4	mdf(A)_1;blaCTX-M-14_1;mph(A)_2;tet(B)_2;erm(B)_18	4	IncFIA;IncFIB;IncFII;IncFII	Yes
Ec38_467	IB1A6TL9	0	Missing	Missing	NCBI	Reads	ERR1971565	0	2	qnrS1_1;blaCTX-M-15_1;mdf(A)_1	0	0	No
Ec38_468	6T8582H7	0	Missing	Missing	NCBI	Reads	ERR1971398	0	2	mdf(A)_1;qnrS1_1;blaCTX-M-15_1	1	Col(pHAD28)	No
Ec38_469	DOPVRQ9D	0	Missing	Missing	NCBI	Reads	ERR1971504	0	6	mdf(A)_1;blaTEM-1B_1;tet(B)_2;blaCTX-M-14_1;sul2_2;aph(6)-Id_1;aph(3'')-Ib_2	3	IncFIA;IncFIB;IncFII	Yes
Ec38_47	AZ-TG73283	United States	2013	poultry	NCBI	Reads	SRR1212276	0	3	mdf(A)_1;ant(3'')-Ia_1;aac(3)-VIa_2;tet(A)_6	2	IncFII;Col(BS512)	No
Ec38_470	2TYFEYMO	0	Missing	Missing	NCBI	Reads	ERR1971341	0	9	blaCTX-M-14_1;mdf(A)_1;mph(A)_2;sul1_5;aadA5_1;dfrA17_1;blaTEM-1B_1;tet(D)_1;aac(3)-IId_1;catA1_1	1	Col(MG828)	Yes
Ec38_471	K0X8MZQQ	0	Missing	Missing	NCBI	Reads	ERR1971590	0	12	mdf(A)_1;sul1_5;aadA5_1;dfrA17_1;blaTEM-1B_1;tet(A)_6;aph(6)-Id_1;aph(3'')-Ib_5;sul2_2;erm(B)_18;mph(A)_2;blaCTX-M-27_1;aac(3)-IId_1	8	IncFIA;IncFIB;IncFII;IncHI2;IncHI2;IncI1;Col156_1;p0111	No
Ec38_473	VORE1EJS	0	Missing	Missing	NCBI	Reads	ERR1971774	0	10	ant(3'')-Ia_1;dfrA1_8;mdf(A)_1;blaCTX-M-14b_1;aph(6)-Id_1;aph(3'')-Ib_5;sul2_3;blaTEM-1B_1;tet(D)_1;catA1_1;aph(3')-Ia_1	3	IncFIB;IncFII;IncQ1	Yes
Ec38_474	TI4S1KOA	0	Missing	Missing	NCBI	Reads	ERR1971743	0	4	mdf(A)_1;blaCTX-M-14_1;sul2_2;aph(6)-Id_1;aph(3'')-Ib_2	0	0	Yes
Ec38_475	6NK3RJN9	0	Missing	Missing	NCBI	Reads	ERR1971394	0	7	mdf(A)_1;mph(A)_2;sul1_5;aadA5_1;dfrA17_1;blaCTX-M-14_1;aac(3)-IId_1;blaTEM-1B_1	0	0	Yes
Ec38_476	9VIU5HNO	0	Missing	Missing	NCBI	Reads	ERR1971432	0	8	mdf(A)_1;blaCTX-M-14b_1;dfrA1_8;ant(3'')-Ia_1;sul2_3;aph(3'')-Ib_5;aph(6)-Id_1;blaTEM-1B_1;tet(D)_1	3	IncFIB;IncFII;IncQ1	Yes
Ec38_477	C3AOGIBE	0	Missing	Missing	NCBI	Reads	ERR1971473	0	4	mdf(A)_1;blaCTX-M-14b_1;ant(3'')-Ia_1;dfrA1_8;aph(3')-Ia_1	0	0	Yes
Ec38_478	M05BGOHB	0	Missing	Missing	NCBI	Reads	ERR1971614	0	7	mdf(A)_1;ant(3'')-Ia_1;dfrA1_8;blaCTX-M-14b_1;sul2_3;aph(3'')-Ib_5;aph(6)-Id_1;aph(3')-Ia_1	4	IncFIB;IncFII;IncQ1;rep14b_2_EF	No
Ec38_479	AS8CR8US	0	Missing	Missing	NCBI	Reads	ERR1971449	0	3	mdf(A)_1;tet(A)_6;blaCTX-M-15_1;qnrS1_1	1	IncFIB	No
Ec38_48	UCI 65	United States	2013	human	NCBI	Reads	SRR1187690	0	11	mdf(A)_1;blaTEM-1B_1;dfrA17_1;aadA5_1;sul1_5;mph(A)_2;tet(A)_6;aph(6)-Id_1;aph(3'')-Ib_5;sul2_2;blaCMY-2_1;aac(3)-IId_1	6	IncFIA;IncFIB;IncFII;IncI;Col156_1;Col156_1	No
Ec38_480	X5XY2JIX	0	Missing	Missing	NCBI	Reads	ERR1971800	0	11	mdf(A)_1;dfrA1_8;ant(3'')-Ia_1;tet(A)_6;sul2_2;aph(6)-Id_1;aph(3'')-Ib_2;aac(3)-IIa_1;blaCTX-M-15_1;aac(6')-Ib-cr_1;blaOXA-1_1;catB3_1	4	IncFIB;IncFII;IncI2;Col(MG828)	Yes
Ec38_481	OLXEA26X	0	Missing	Missing	NCBI	Reads	ERR1971654	0	6	mdf(A)_1;aph(6)-Id_1;aph(3'')-Ib_5;sul2_2;blaTEM-1B_1;blaCMY-2_1;dfrA8_1	3	IncFIA;IncFIB;IncFIC	No
Ec38_482	NI49485Y	0	Missing	Missing	NCBI	Reads	ERR1971636	0	10	mdf(A)_1;blaCTX-M-14_1;aac(3)-IVa_1;aph(4)-Ia_1;dfrA12_8;aadA2_1;sul1_5;mph(A)_2;sul2_2;aph(3'')-Ib_2;aph(6)-Id_1	5	IncFII;IncI1;IncX1_;Col(MG828);Col156_1	Yes
Ec38_483	AZIB72HT	0	Missing	Missing	NCBI	Reads	ERR1971453	0	8	mdf(A)_1;blaCTX-M-14_1;mph(A)_2;dfrA5_1;sul1_5;aac(3)-IIa_1;tet(D)_1;blaTEM-1B_1;catA1_1	9	IncB/O;IncFIB;IncFII;IncFII;IncX1_;IncX4;Col(MG828);Col156_1;ColRNAI_1	Yes
Ec38_484	FPKVYAA9	0	Missing	Missing	NCBI	Reads	ERR1971527	0	7	mdf(A)_1;blaCTX-M-14_1;aph(3'')-Ib_2;aph(6)-Id_1;sul2_2;tet(D)_1;catA1_1;blaTEM-1B_1	2	IncFIB;IncFII	No
Ec38_485	DVPW3H4G	0	Missing	Missing	NCBI	Reads	ERR1971508	0	9	mdf(A)_1;dfrA1_8;ant(3'')-Ia_1;blaCTX-M-14b_1;sul2_3;aph(3'')-Ib_5;aph(6)-Id_1;tet(D)_1;blaTEM-1B_1;aph(3')-Ia_1	3	IncFIB;IncFII;IncQ1	Yes
Ec38_486	N4USBWNF	0	Missing	Missing	NCBI	Reads	ERR1971628	0	8	mdf(A)_1;blaCTX-M-15_1;ant(3'')-Ia_1;dfrA1_8;tet(A)_6;aac(3)-IIa_1;catB3_1;blaOXA-1_1;aac(6')-Ib-cr_1	2	IncFIB;IncFII	Yes
Ec38_487	JL33KRVW	0	Missing	Missing	NCBI	Reads	ERR1971584	0	10	ant(3'')-Ia_1;dfrA1_8;blaCTX-M-14b_1;mdf(A)_1;sul2_3;aph(3'')-Ib_5;aph(6)-Id_1;tet(D)_1;catA1_1;blaTEM-1B_1;aph(3')-Ia_1	3	IncFIB;IncFII;IncQ1	Yes
Ec38_488	I4Z2N55U	0	Missing	Missing	NCBI	Reads	ERR1971558	0	3	mdf(A)_1;ant(3'')-Ia_1;dfrA1_8;blaCTX-M-14b_1	2	IncFIB;IncFII	Yes
Ec38_489	J6GHEBC5	0	Missing	Missing	NCBI	Reads	ERR1971580	0	9	mdf(A)_1;dfrA12_8;aadA2_1;sul1_5;mph(A)_2;sul2_2;aph(6)-Id_1;aph(3'')-Ib_2;erm(B)_18;blaCTX-M-14_1	0	0	Yes
Ec38_49	6-175-07_S1_C3	Tanzania	2009	human	NCBI	Reads	SRR1186780	0	8	dfrA1_8;ant(3'')-Ia_1;mdf(A)_1;sul2_2;aph(6)-Id_1;aph(3'')-Ib_2;blaTEM-1B_1;tet(D)_1;catA1_1	4	IncFIB;IncFII;Col156_1;ColpVC_1_	Yes
Ec38_490	48612H9A	0	Missing	Missing	NCBI	Reads	ERR1971309	0	8	mdf(A)_1;dfrA1_8;ant(3'')-Ia_1;blaCTX-M-15_1;tet(A)_6;aac(3)-IIa_1;catB3_1;blaOXA-1_1;aac(6')-Ib-cr_1	2	IncFIB;IncFII	Yes
Ec38_491	OJ4FSP7F	0	Missing	Missing	NCBI	Reads	ERR1971651	0	9	mdf(A)_1;mph(A)_2;blaCTX-M-27_1;sul1_5;aadA5_1;dfrA17_1;tet(A)_6;aph(6)-Id_1;aph(3'')-Ib_5;sul2_2	2	IncFIB;IncFII	No
Ec38_492	997B1BRU	0	Missing	Missing	NCBI	Reads	ERR1971415	0	7	mdf(A)_1;mph(A)_2;sul1_5;aadA5_1;dfrA17_1;aac(3)-IId_1;blaTEM-1B_1;blaCTX-M-14_1	0	0	Yes
Ec38_493	S6SAU547	0	Missing	Missing	NCBI	Reads	ERR1971726	0	10	mdf(A)_1;blaCTX-M-14_1;dfrA12_8;aadA2_1;sul1_5;mph(A)_2;sul2_2;aph(3'')-Ib_2;aph(6)-Id_1;erm(B)_18;aac(3)-IIa_1	1	Col(MG828)	Yes
Ec38_494	O91WEGHJ	0	Missing	Missing	NCBI	Reads	ERR1971645	0	10	mdf(A)_1;dfrA1_8;ant(3'')-Ia_1;blaCTX-M-14b_1;sul2_3;aph(3'')-Ib_5;aph(6)-Id_1;tet(D)_1;blaTEM-1B_1;catA1_1;aph(3')-Ia_1	4	IncFIB;IncFII;IncQ1;Col(MG828)	Yes
Ec38_495	B2L9XKUP	0	Missing	Missing	NCBI	Reads	ERR1971454	0	10	mdf(A)_1;blaCTX-M-14_1;sul1_5;ant(3'')-Ia_1;dfrA1_10;blaTEM-1B_1;erm(B)_18;ere(B)_2;tet(B)_2;mph(A)_2;aac(3)-IId_1	7	IncFIA;IncFIB;IncFII;IncY_1;Col(BS512);Col(MG828);Col156_1	No
Ec38_496	W3Q86S9M	0	Missing	Missing	NCBI	Reads	ERR1971783	0	13	blaCTX-M-14_1;mdf(A)_1;mph(A)_2;sul1_5;aadA5_1;dfrA17_1;sul2_2;aph(6)-Id_1;aph(3'')-Ib_2;blaCTX-M-15_1;aac(3)-IId_1;catA1_1;blaTEM-1B_1;tet(D)_1	2	IncFII;ColRNAI_1	Yes
Ec38_497	ME160476	Ireland	2016	human	NCBI	Reads	ERR1981375	blaOXA-48	8	blaCTX-M-122_1;mdf(A)_1;mph(A)_2;sul1_5;aadA5_1;dfrA17_1;aac(3)-IId_1;blaOXA-48_1;blaTEM-1B_1	0	0	Yes
Ec38_498	ME160467	Ireland	2016	human	NCBI	Reads	ERR1981374	blaOXA-48	10	mdf(A)_1;blaCTX-M-14_1;dfrA12_8;aadA2_1;sul1_5;mph(A)_2;sul2_2;aph(3'')-Ib_2;aph(6)-Id_1;erm(B)_18;blaOXA-48_1	4	IncL_1;IncX1_;Col156_1;Col440I_1	Yes
Ec38_499	DHQP1604385	United States	2015	human	NCBI	Reads	SRR5666453	blaKPC-3	8	mdf(A)_1;blaKPC--3_1;dfrA7_5;sul2_2;aph(6)-Id_1;aph(3'')-Ib_2;tet(D)_1;blaTEM-1B_1;catA1_1	1	ColRNAI_1	No
Ec38_5	105_ECOL	United States	Missing	human	NCBI	Reads	SRR1655248	0	0	mdf(A)_1	0	0	No
Ec38_50	1-392-07_S1_C2	Tanzania	2009	human	NCBI	Reads	SRR1186709	0	6	mdf(A)_1;sul2_2;aph(6)-Id_1;aph(3'')-Ib_2;tet(D)_1;blaTEM-1B_1;catA1_1	2	IncFIB;IncFII	Yes
Ec38_500	DHQP1402220	United States	2014	human	NCBI	Reads	SRR5666470	0	12	mdf(A)_1;dfrA1_8;ant(3'')-Ia_1;mph(A)_2;sul1_5;aadA5_1;dfrA17_1;tet(A)_6;aph(6)-Id_1;aph(3'')-Ib_5;tet(B)_2;blaTEM-1B_1;sul2_2	6	IncB/O;IncFIB;IncFII;IncFII;Col(BS512);Col156_1	No
Ec38_501	DHQP1602379	United States	2015	human	NCBI	Reads	SRR5666490	0	4	mdf(A)_1;aph(3')-Ia_9;tet(A)_6;blaCMY-2_1	2	IncFIA;IncFIB	No
Ec38_502	CFSAN061768	Egypt	2016	Environmental	NCBI	Reads	SRR5688545	0	8	mdf(A)_1;tet(A)_6;blaTEM-1B_1;blaCTX-M-15_1;qnrS1_1;aph(6)-Id_1;aph(3'')-Ib_5;sul2_2;dfrA14_5	2	IncFIB;IncFIB	No
Ec38_504	N12-01555	Canada	2012	human	NCBI	Reads	SRR5714054	blaOXA-48	8	mdf(A)_1;blaCTX-M-122_1;dfrA17_1;aadA5_1;sul1_5;mph(A)_2;aac(3)-IId_1;blaOXA-48_1;blaTEM-1B_1	0	0	Yes
Ec38_505	N11-01498	Canada	2011	human	NCBI	Reads	SRR5714060	blaOXA-48	8	blaCTX-M-122_1;mdf(A)_1;mph(A)_2;sul1_5;aadA5_1;dfrA17_1;aac(3)-IId_1;blaOXA-48_1;blaTEM-1B_1	0	0	Yes
Ec38_506	N12-00403	Canada	2012	human	NCBI	Reads	SRR5714061	blaOXA-48	12	blaCTX-M-122_1;mdf(A)_1;aph(6)-Id_1;aph(3'')-Ib_5;aac(3)-IVa_1;aph(4)-Ia_1;mph(A)_2;sul1_5;aadA5_1;dfrA17_1;aac(3)-IId_1;blaOXA-48_1;blaTEM-1B_1	3	IncI1;IncX4;p0111	Yes
Ec38_507	N13-00085	Canada	2013	human	NCBI	Reads	SRR5714083	blaOXA-48	11	mdf(A)_1;blaTEM-1B_1;mph(A)_2;sul1_5;aadA5_1;dfrA17_1;tet(A)_6;aph(6)-Id_1;aph(3'')-Ib_5;sul2_2;blaOXA-48_1;aac(3)-IId_1	8	IncFIA;IncFIB;IncFII;IncL_1;IncX4;Col(MG828);Col156_1;Col156_1	No
Ec38_508	N14-00182	Canada	2014	human	NCBI	Reads	SRR5714096	blaOXA-244	10	mdf(A)_1;ant(3'')-Ia_1;dfrA1_8;blaCTX-M-14b_1;sul2_3;aph(3'')-Ib_5;aph(6)-Id_1;tet(D)_1;blaOXA-244_1;catA1_1;blaTEM-1B_1	3	IncQ1;Col156_1;ColRNAI_1	No
Ec38_509	N12-02197	Canada	2012	human	NCBI	Reads	SRR5714104	blaOXA-48	10	mdf(A)_1;dfrA1_8;ant(3'')-Ia_1;blaCTX-M-14b_1;aph(6)-Id_1;aph(3'')-Ib_5;sul2_3;tet(D)_1;blaOXA-48_1;catA1_1;blaTEM-1B_1	1	IncQ1	Yes
Ec38_51	1-110-08_S4_C1	Tanzania	2009	human	NCBI	Reads	SRR1186642	0	7	mdf(A)_1;mph(A)_2;blaTEM-1B_1;tet(D)_1;dfrA7_5;aph(6)-Id_1;aph(3'')-Ib_2;sul2_2	4	IncFIB;IncFII;IncFII;Col156_1	Yes
Ec38_510	EC-58	United Kingdom	2015		NCBI	Reads	ERR2013738	0	0	mdf(A)_1	2	IncFIB;p0111	No
Ec38_513	EC-50	United Kingdom	2015		NCBI	Reads	ERR2013733	0	0	mdf(A)_1	2	IncFIB;p0111	No
Ec38_514	EC-49	United Kingdom	2015		NCBI	Reads	ERR2013731	0	0	mdf(A)_1	2	IncFIB;p0111	No
Ec38_519	0000-0062-1842	United States	2016	human	NCBI	Reads	SRR5806880	0	9	mdf(A)_1;blaCTX-M-32_2;ant(3'')-Ia_1;dfrA1_8;sul2_2;tet(A)_6;aac(3)-IIa_1;aac(6')-Ib-cr_1;blaOXA-1_1;catB3_1	6	IncFIA;IncFIB;IncFII;IncFII;IncI1;Col(MG828)	Yes
Ec38_521	0000-0067-4042	United States	2017	human	NCBI	Reads	SRR5862472	0	7	mdf(A)_1;mph(A)_2;sul1_5;aadA2_1;dfrA12_8;catA1_1;blaCTX-M-15_1;erm(B)_18	5	IncFIA;IncFIB;IncFII;Col(MG828);ColpVC_1_	No
Ec38_522	MER-43	Australia	2014	human	NCBI	Reads	SRR5936495	0	3	mdf(A)_1;tet(B)_2;blaCMY-2_1;dfrA17_1	6	IncFIA;IncFIB;IncFII;Col(BS512);Col(MG828);Col156_1	No
Ec38_523	MER-112	Australia	2015	human	NCBI	Reads	SRR5936511	0	10	blaCTX-M-122_1;mdf(A)_1;dfrA17_1;aadA5_1;sul1_5;mph(A)_2;sul2_2;aph(3'')-Ib_2;aph(6)-Id_1;aac(3)-IId_1;blaTEM-1B_1	6	IncB/O;IncFIB;IncFII;IncI2;IncX1_;Col156_1	Yes
Ec38_524	20160150	Vietnam	Missing	human	NCBI	Reads	ERR2060110	0	13	mdf(A)_1;tet(B)_2;erm(B)_18;aac(6')-Ib-cr_1;blaOXA-1_1;catB3_2;ARR-3_4;ant(2'')-Ia_1;ant(3'')-Ia_1;cmlA1_1;mph(A)_2;blaCTX-M-27_1;sul1_5;dfrA17_1	7	IncFIA;IncFIB;IncFII;IncFII;IncY_1;Col(MG828);Col156_1	No
Ec38_532	16019702_S33_L001_R1_001	France	2016	poultry	NCBI	Reads	ERR2091390	0	7	mdf(A)_1;blaCTX-M-1_1;sul2_2;blaTEM-1B_1;sul1_5;ant(3'')-Ia_1;dfrA1_10;tet(A)_6	5	IncFIB;IncFII;IncI1;Col(MG828);p0111	No
Ec38_533	16018634_S29_L001_R1_001	France	2016	poultry	NCBI	Reads	ERR2091386	0	7	mdf(A)_1;sul2_2;dfrA1_10;ant(3'')-Ia_1;sul1_5;blaTEM-1B_1;tet(A)_6;blaCTX-M-1_1	3	IncI1;Col(MG828);p0111	No
Ec38_534	DTU2017-839-PRJ1111-Escherischia-coli-360-16039413_S20_L001_R1_001	France	2016	poultry	NCBI	Reads	ERR2091337	0	7	mdf(A)_1;sul2_2;dfrA1_10;ant(3'')-Ia_1;sul1_5;blaTEM-1B_1;tet(A)_6;blaCTX-M-1_1	5	IncFIB;IncFII;IncI1;Col(MG828);p0111	No
Ec38_535	ECPSTH06	Thailand	2016	human	NCBI	Reads	SRR5943576	0	14	mdf(A)_1;blaTEM-1B_1;dfrA17_1;aadA5_1;sul1_5;mph(A)_2;tet(A)_6;aph(6)-Id_1;aph(3'')-Ib_5;sul2_2;blaCTX-M-15_1;aac(3)-IIa_1;catB3_1;blaOXA-1_1;aac(6')-Ib-cr_1	4	IncFIB;IncFII;IncX4;Col156_1	No
Ec38_536	ECPUTH08	Thailand	2016	human	NCBI	Reads	SRR5943570	0	16	mdf(A)_1;blaCTX-M-15_1;sul3_2;ant(3'')-Ia_1;cmlA1_1;aac(3)-IId_1;floR_2;sul2_2;tet(A)_4;catB3_1;blaOXA-1_1;aac(6')-Ib-cr_1;blaTEM-1B_1;qnrS1_1;dfrA12_8;lnu(F)_1;aadA2_1	6	IncFIA;IncFIB;IncFII;IncFII;IncL_1;IncX2_	No
Ec38_537	ECH+23	Thailand	2014	human	NCBI	Reads	SRR5943514	0	9	mdf(A)_1;mph(A)_2;sul1_5;aadA5_1;dfrA17_1;tet(A)_6;aph(6)-Id_1;aph(3'')-Ib_5;sul2_2;blaCTX-M-27_1	3	IncFIB;IncFIB;IncFII	No
Ec38_538	FSIS11704072	United States	2017	livestock	NCBI	Reads	SRR6010190	0	0	mdf(A)_1	4	IncFIB;IncFII;Col(MG828);p0111	No
Ec38_539	ME170085S	Ireland	2017	human	NCBI	Reads	ERR2124249	blaOXA-48	8	mdf(A)_1;blaCTX-M-122_1;dfrA17_1;aadA5_1;sul1_5;mph(A)_2;aac(3)-IId_1;blaOXA-48_1;blaTEM-1B_1	0	0	Yes
Ec38_54	UMEA 3163-1	Sweden	1997	human	NCBI	Reads	SRR958605	0	0	mdf(A)_1	1	IncM1_	No
Ec38_541	0000-0069-5031	United States	2017	human	NCBI	Reads	SRR6072762	0	9	mdf(A)_1;aph(6)-Id_1;blaTEM-1C_1;aph(3'')-Ib_5;sul2_2;blaCTX-M-14_1;mph(A)_2;sul1_5;aadA2_1;dfrA12_8	4	IncB/O;IncM1_;IncX4;Col156_1	Yes
Ec38_542	71c74ed0-535d-11e6-9a3d-3c4a9275d6c8	0	Missing	Missing	NCBI	Reads	ERR2138649	0	3	mdf(A)_1;tet(D)_1;blaTEM-1B_1;catA1_1	1	IncFII	Yes
Ec38_544	234ece90-535d-11e6-9a3d-3c4a9275d6c8	0	Missing	Missing	NCBI	Reads	ERR2138136	0	0	mdf(A)_1	1	IncY_1	No
Ec38_545	2238cab0-535d-11e6-9a3d-3c4a9275d6c8	0	Missing	Missing	NCBI	Reads	ERR2138119	0	1	mdf(A)_1;blaTEM-1B_1	2	IncFIB;Col156_1	Yes
Ec38_550	21d2b5e0-535d-11e6-9a3d-3c4a9275d6c8	0	Missing	Missing	NCBI	Reads	ERR2138111	0	4	mdf(A)_1;sul1_5;ant(3'')-Ia_1;dfrA1_10;tet(A)_6	4	IncFIB;IncFIC;Col(MG828);p0111	No
Ec38_552	ecoli[ST-38]	Denmark	2015	poultry	NCBI	Reads	ERR1512508	0	1	mdf(A)_1;blaCMY-2_1	2	IncFIB;IncFIC	No
Ec38_554	ecoli[ST-38]	Denmark	2015	poultry	NCBI	Reads	ERR1512465	0	1	mdf(A)_1;blaCMY-2_1	4	IncB/O;IncFII;Col156_1;p0111	No
Ec38_555	ecoli[ST-38]	Denmark	2015	poultry	NCBI	Reads	ERR1512452	0	1	blaCMY-2_1;mdf(A)_1	5	IncB/O;IncFIB;IncFII;Col8282_1;p0111	No
Ec38_557	KK011-1E	Japan	2014	livestock	NCBI	Reads	DRR102958	0	4	blaCTX-M-15_1;qnrS1_1;mdf(A)_1;mcr-1.1_1	4	IncI2;IncX1_;Col(MG828);Col(pHAD28)	No
Ec38_558	JML250	Japan	2015	human	NCBI	Reads	DRR102912	0	0	mdf(A)_1	1	IncFII	No
Ec38_559	JML071	Japan	2015	human	NCBI	Reads	DRR102765	0	0	mdf(A)_1	2	IncFII;Col8282_1	No
Ec38_56	HVH 41 (4-2677849)	Denmark	2003	human	NCBI	Reads	SRR785104	0	6	mdf(A)_1;ant(3'')-Ia_1;dfrA1_8;sul2_2;aph(6)-Id_1;aph(3'')-Ib_2;blaTEM-1B_1	4	IncFIB;IncFII;Col156_1;:pKPC-C	No
Ec38_560	JML065	Japan	2015	human	NCBI	Reads	DRR102759	0	1	mdf(A)_1;tet(B)_2	1	IncX3(	No
Ec38_562	PNUSAE010514	United States	Missing	Missing	NCBI	Reads	SRR6344633	0	2	mdf(A)_1;blaTEM-1B_1;aac(3)-IId_1	4	IncFIA;IncFIB;IncFII;Col156_1	No
Ec38_563	MOD1-EC5456	United States	1993	Environmental	NCBI	Reads	SRR6412993	0	8	mdf(A)_1;catA1_1;dfrA7_5;sul1_5;sul2_2;aph(3'')-Ib_2;aph(6)-Id_1;tet(D)_1;blaTEM-1B_1	0	0	Yes
Ec38_564	SAMPLE_WTCHG_447699_292141	0	Missing	Missing	NCBI	Reads	ERR2238107	0	11	mdf(A)_1;dfrA17_1;aadA5_1;sul1_5;mph(A)_2;sul2_2;aph(3'')-Ib_5;aph(6)-Id_1;tet(A)_6;erm(B)_18;blaCTX-M-27_1;aac(3)-IId_1	7	IncB/O;IncFIA;IncFIB;IncFII;Col(MG828);Col156_1;Col156_1	No
Ec38_565	SAMPLE_WTCHG_447699_288109	0	Missing	Missing	NCBI	Reads	ERR2238099	blaKPC-2	9	mdf(A)_1;blaCTX-M-14b_1;blaKPC--2_1;aph(6)-Id_1;blaTEM-1C_1;dfrA14_5;aph(3'')-Ib_5;sul2_2;dfrA1_8;ant(3'')-Ia_1	5	IncB/O;IncFIB;IncFII;IncX4;Col(MG828)	Yes
Ec38_566	SAMPLE_WTCHG_447699_279175	0	Missing	Missing	NCBI	Reads	ERR2238082	0	10	mdf(A)_1;dfrA1_8;ant(3'')-Ia_1;blaCTX-M-14b_1;aph(6)-Id_1;aph(3'')-Ib_5;sul2_3;blaTEM-1B_1;tet(D)_1;catA1_1;aph(3')-Ia_1	3	IncFIB;IncFII;IncQ1	Yes
Ec38_567	SAMPLE_WTCHG_447699_279122	0	Missing	Missing	NCBI	Reads	ERR2238081	blaOXA-48	8	blaCTX-M-122_1;mdf(A)_1;dfrA17_1;aadA5_1;sul1_5;mph(A)_2;aac(3)-IId_1;blaOXA-48_1;blaTEM-1B_1	2	IncI2;:pXuzho	No
Ec38_568	SAMPLE_WTCHG_447699_277151	0	Missing	Missing	NCBI	Reads	ERR2238078	0	2	mdf(A)_1;qnrS1_1;blaCTX-M-15_1	1	Col(pHAD28)	No
Ec38_569	SAMPLE_WTCHG_447699_273103	0	Missing	Missing	NCBI	Reads	ERR2238069	0	8	mdf(A)_1;blaCTX-M-14_1;mph(A)_2;sul1_5;aadA2_1;dfrA12_8;sul2_2;tet(D)_1;blaTEM-1B_1	0	0	Yes
Ec38_57	Escherichia coli 19115	0	Missing	Missing	NCBI	Reads	ERR271478	0	0	mdf(A)_1	3	IncFIA;IncFIB;IncFII	No
Ec38_570	SAMPLE_WTCHG_447699_206166	0	Missing	Missing	NCBI	Reads	ERR2237936	0	2	mdf(A)_1;dfrA7_5;blaCTX-M-15_1	3	IncFIB;IncFII;Col156_1	Yes
Ec38_571	DTU2016-1740-PRJ1084-1067-Escherichia-coli-8978-1B_S20_L001	Lithuania	2016	Missing	NCBI	Reads	ERR1759403	0	11	mdf(A)_1;blaCMY-2_1;blaTEM-1B_1;sul2_2;aac(3)-VIa_2;sul1_5;sul3_2;cmlA1_1;dfrA8_1;aph(3')-Ia_1;lnu(F)_1;ant(3'')-Ia_1	4	IncB/O;IncX1_;Col(MG828);Col156_1	No
Ec38_572	NC_LB-4992	United States	2017	poultry	NCBI	Reads	SRR6683742	0	4	mdf(A)_1;sul1_5;aac(3)-VIa_2;ant(3'')-Ia_1;tet(A)_6	6	IncFIB;IncFIC;IncFII;IncHI1;IncI1;p0111	No
Ec38_578	RL311	Germany	2012	poultry	NCBI	Reads	ERR2206014	0	2	mdf(A)_1;blaCMY-2_1;blaTEM-1B_1	5	IncB/O;IncFIB;IncFII;IncI1;p0111	No
Ec38_579	RL282	Germany	2012	poultry	NCBI	Reads	ERR2206005	0	2	mdf(A)_1;blaCMY-2_1;blaTEM-1B_1	7	IncB/O;IncFIB;IncFII;IncHI1;IncI1;IncX4;p0111	No
Ec38_58	E 1641	0	Missing	Missing	NCBI	Reads	ERR119539	0	6	mdf(A)_1;blaTEM-1B_1;tet(B)_2;sul2_2;aph(3'')-Ib_5;aph(6)-Id_1;catA1_1	5	IncFIB;IncFII;IncFII;Col(MG828);Col(pHAD28)	No
Ec38_582	90-16	Germany	2016	human	NCBI	Reads	ERR2205984	0	8	mdf(A)_1;blaCMY-2_1;sul2_2;aph(3'')-Ib_2;aph(6)-Id_1;aac(3)-IId_1;tet(D)_1;blaTEM-1B_1;catA1_1	0	0	Yes
Ec38_584	499-16	Germany	2012	companion animal	NCBI	Reads	ERR2205945	0	2	mdf(A)_1;blaCMY-2_1;blaTEM-1B_1	9	IncB/O;IncFIB;IncFII;IncI1;IncX1_;IncX4;Col(MG828);ColRNAI_1;p0111	No
Ec38_586	490-16	Germany	2012	poultry	NCBI	Reads	ERR2205935	0	1	blaCMY-2_1;mdf(A)_1	7	IncB/O;IncFIB;IncFII;IncX1_;IncX4;Col(MG828);p0111	No
Ec38_587	481-16	Germany	2012	poultry	NCBI	Reads	ERR2205925	0	1	blaCMY-2_1;mdf(A)_1	4	IncB/O;IncFIB;IncFII;p0111	No
Ec38_588	469-16	Germany	2011	poultry	NCBI	Reads	ERR2205910	0	7	mdf(A)_1;blaCMY-2_1;blaTEM-1B_1;aph(3')-Ia_1;aph(6)-Id_1;aph(3'')-Ib_5;tet(B)_2;sul2_2	6	IncB/O;IncFIB;IncFII;IncFII;IncI1;p0111	No
Ec38_589	463-16	Germany	2012	poultry	NCBI	Reads	ERR2205904	0	9	mdf(A)_1;blaCMY-2_1;sul2_2;blaTEM-1B_1;dfrA1_10;sul1_5;aac(3)-VIa_2;sul3_2;lnu(F)_3;aadA1_2	8	IncB/O;IncFIB;IncFIB;IncFII;IncI1;IncI2;Col(BS512);p0111	No
Ec38_59	24832	0	Missing	Missing	NCBI	Reads	ERR175722	0	8	ant(3'')-Ia_1;dfrA1_8;mdf(A)_1;blaCTX-M-14b_1;sul2_3;aph(3'')-Ib_5;aph(6)-Id_1;blaTEM-1B_1;aph(3')-Ia_1	3	IncFIB;IncFII;IncQ1	Yes
Ec38_592	213-16	Germany	2015	human	NCBI	Reads	ERR2205884	0	10	mdf(A)_1;mdf(A)_1;blaCMY-2_1;sul2_2;aph(6)-Id_1;aph(3'')-Ib_2;aac(3)-IId_1;tet(D)_1;tet(D)_1;blaTEM-1B_1;catA1_1	1	Col(MG828)	Yes
Ec38_593	160-16	Germany	2016	human	NCBI	Reads	ERR2205882	0	6	blaCMY-2_1;mdf(A)_1;sul1_5;cmlA1_1;ant(3'')-Ia_1;ant(2'')-Ia_1;tet(B)_2	6	IncFIA;IncFIB;IncFII;Col(BS512);Col(MG828);Col156_1	No
Ec38_594	MOD1-EC5407	United States	2006	Wild Animal	NCBI	Reads	SRR6793134	0	0	mdf(A)_1	0	0	No
Ec38_595	INF9716R1E	United States	2016	Environmental	NCBI	Reads	SRR6796066	0	5	mdf(A)_1;mph(A)_2;sul1_5;aadA5_1;dfrA17_1;blaCTX-M-27_1	3	IncFIB;IncFII;IncFII	No
Ec38_596	5593	Brazil	Missing	Missing	NCBI	Reads	ERR2204585	0	12	mdf(A)_1;blaCTX-M-14_1;tet(A)_6;sul1_5;qnrB2_1;sul1_5;aph(6)-Id_1;aph(3'')-Ib_2;sul2_2;mph(A)_2;dfrA12_8;aadA2_1;dfrA25_1	5	IncFII;IncN_1;IncX1_;Col156_1;ColpVC_1_	No
Ec38_598	35462	United States	2015	human	NCBI	Reads	SRR6892719	0	10	mdf(A)_1;blaCTX-M-14_1;dfrA17_1;aadA5_1;sul1_5;mph(A)_2;aac(3)-IId_1;sul2_2;aph(3'')-Ib_2;aph(6)-Id_1;blaTEM-1B_1	1	IncFIC	Yes
Ec38_6	1204-sc-1872581	0	Missing	Missing	NCBI	Reads	ERR586997	0	16	mdf(A)_1;dfrA1_8;blaCTX-M-14b_1;qnrB1_1;blaCTX-M-15_1;aac(3)-IIa_1;tet(D)_1;aac(6')-Ib-cr_1;blaOXA-1_1;catB3_1;dfrA14_5;blaTEM-1B_1;aph(6)-Id_1;catA1_1;aph(3'')-Ib_5;aadA1_3;sul2_14	6	IncFIB;IncFII;IncFII;IncHI2;IncHI2;IncQ1	Yes
Ec38_60	KTE199	0	2010	human	NCBI	Reads	SRR647306	0	8	mdf(A)_1;sul1_5;dfrA7_5;sul2_2;aph(6)-Id_1;aph(3'')-Ib_2;tet(D)_1;blaTEM-1B_1;catA1_1	3	IncFIB;IncFII;Col156_1	Yes
Ec38_600	ECOL-17-VL-NY-MS-0035	United States	2017	Missing	NCBI	Reads	SRR7064616	0	9	mdf(A)_1;mph(A)_2;sul1_5;aadA5_1;dfrA17_1;tet(A)_6;aph(6)-Id_1;aph(3'')-Ib_5;sul2_2;blaTEM-1B_1	5	IncFIA;IncFIB;IncFII;Col(MG828);Col156_1	No
Ec38_601	PNUSAE013061	United States	Missing	Missing	NCBI	Reads	SRR7073409	0	6	mdf(A)_1;blaTEM-1B_1;sul2_2;mph(A)_2;aadA2_1;dfrA12_8;aph(6)-Id_1	5	IncFIA;IncFIB;IncFII;IncFII;IncFII	No
Ec38_602	282458	United Kingdom	2016	human	NCBI	Reads	SRR7172446	0	11	mdf(A)_1;blaCTX-M-14b_1;ant(3'')-Ia_1;dfrA1_8;mph(A)_2;sul1_5;blaDHA-1_1;qnrB4_1;tet(D)_1;blaTEM-1B_1;dfrA17_1;catA1_1	5	IncFIB;IncFII;IncFII;IncY_1;ColRNAI_1	No
Ec38_605	541975	United Kingdom	2018	human	NCBI	Reads	SRR7251426	0	13	mdf(A)_1;dfrA1_8;ant(3'')-Ia_1;mph(A)_2;sul2_2;aph(6)-Id_1;aph(3'')-Ib_2;tet(A)_6;erm(B)_18;blaCTX-M-15_1;aac(3)-IIa_1;aac(6')-Ib-cr_1;blaOXA-1_1;catB3_1	3	IncFIB;IncFII;IncFII	Yes
Ec38_606	338387	United Kingdom	2017	human	NCBI	Reads	SRR7277800	0	3	mdf(A)_1;blaTEM-1B_1;sul2_2;tet(B)_2	4	IncFIB;IncFII;IncFII;Col156_1	Yes
Ec38_63	KTE76	Denmark	2010	human	NCBI	Reads	SRR641797	0	7	mdf(A)_1;blaTEM-1C_1;aph(6)-Id_1;aph(3'')-Ib_2;dfrA1_10;ant(3'')-Ia_1;sul2_14;sul1_2	3	IncFIA;IncFIB;IncFIC	Yes
Ec38_7	DRS000654	0	Missing	Missing	NCBI	Reads	DRR001002	blaNDM-1	10	mdf(A)_1;mph(E)_1;msr(E)_1;armA_1;sul1_5;aadA2_1;dfrA12_8;blaCMY-4_1;blaNDM-1_1;blaCTX-M-15_1;blaTEM-150_1	6	IncC_1;IncFIA;IncFIB;IncFII;Col(MG828);Col156_1	No
Ec38_71	AA068	Mali	2009	human	NCBI	Reads	ERR1010257	0	8	mdf(A)_1;dfrA1_8;ant(3'')-Ia_1;sul2_2;aph(3'')-Ib_2;aph(6)-Id_1;tet(D)_1;blaTEM-1B_1;catA1_1	2	IncFIB;IncFII	Yes
Ec38_72	AA065	Mali	2009	human	NCBI	Reads	ERR1010254	0	9	mdf(A)_1;tet(B)_2;mph(A)_2;erm(B)_18;aac(6')-Ib-cr_1;blaOXA-1_1;catB3_2;ARR-3_4;sul1_5;dfrA17_1	4	IncFIA;IncFIB;IncFII;Col156_1	No
Ec38_73	AA051	Denmark	2012	Missing	NCBI	Reads	ERR1010240	0	0	mdf(A)_1	4	IncB/O;IncFIB;IncFII;IncX1_	No
Ec38_74	VREC0593	0	Missing	Missing	NCBI	Reads	ERR1156159	0	2	mdf(A)_1;blaTEM-1D_1;tet(B)_2	3	IncFII;Col(MG828);p0111	No
Ec38_75	0000-0053-7518	United States	2015	human	NCBI	Reads	SRR2976836	0	2	mdf(A)_1;blaTEM-1B_1;catA1_1	5	IncB/O;IncFIB;IncFII;Col(MG828);ColRNAI_1	Yes
Ec38_76	EuSCAPE_SE002	0	Missing	Missing	NCBI	Reads	ERR1204904	blaOXA-244	4	mdf(A)_1;ant(3'')-Ia_1;dfrA1_8;blaCTX-M-14b_1;blaOXA-244_1	2	IncFIB;IncFII	Yes
Ec38_77	PB305	0	Missing	Missing	NCBI	Reads	ERR1218706	0	3	mdf(A)_1;blaCTX-M-15_1;qnrS1_1;tet(A)_6	2	IncX4;Col(pHAD28)	No
Ec38_78	W2-10-ERB6	0	Missing	Missing	NCBI	Reads	ERR1218680	0	3	mdf(A)_1;tet(A)_6;qnrS1_1;blaCTX-M-15_1	0	0	No
Ec38_81	PB308	0	Missing	Missing	NCBI	Reads	ERR1218614	0	10	mdf(A)_1;dfrA17_1;aadA5_1;sul1_5;mph(A)_2;sul2_2;aph(3'')-Ib_5;aph(6)-Id_1;tet(A)_6;blaCTX-M-27_1;blaCTX-M-15_1	3	IncFIB;IncFII;IncFII	No
Ec38_82	PB134	0	Missing	Missing	NCBI	Reads	ERR1218595	0	9	mdf(A)_1;blaCTX-M-27_1;dfrA7_5;sul2_2;aph(3'')-Ib_2;aph(6)-Id_1;aac(3)-IId_1;tet(D)_1;blaTEM-1B_1;catA1_1	3	IncFIB;IncFII;Col156_1	Yes
Ec38_83	PB33	0	Missing	Missing	NCBI	Reads	ERR1218585	0	12	mdf(A)_1;mph(A)_2;sul1_5;aadA5_1;dfrA17_1;sul2_2;aph(3'')-Ib_5;aph(6)-Id_1;tet(A)_6;blaCTX-M-27_1;blaTEM-1B_1;aac(3)-IId_1;blaCTX-M-114_1	7	IncFIA;IncFIB;IncFII;Col(MG828);Col(MG828);Col156_1;Col156_1	No
Ec38_84	PB212	0	Missing	Missing	NCBI	Reads	ERR1218539	0	11	mdf(A)_1;dfrA17_1;aadA5_1;sul1_5;mph(A)_2;blaCTX-M-27_1;blaTEM-1B_1;aph(3'')-Ib_5;sul2_2;tet(A)_6;dfrA8_1;aph(6)-Id_1	3	IncFIB;IncFII;IncFII	No
Ec38_85	EuSCAPE_LT001	0	Missing	Missing	NCBI	Reads	ERR1217078	blaOXA-244	10	mdf(A)_1;ant(3'')-Ia_1;dfrA1_8;blaCTX-M-14b_1;sul2_3;aph(3'')-Ib_5;aph(6)-Id_1;tet(D)_1;blaOXA-244_1;catA1_1;blaTEM-1B_1	1	IncQ1	Yes
Ec38_86	EuSCAPE_DE068	0	Missing	Missing	NCBI	Reads	ERR1217014	blaOXA-48	13	mdf(A)_1;dfrA1_8;ant(3'')-Ia_1;tet(A)_6;sul2_2;aph(3'')-Ib_5;aph(6)-Id_1;blaCTX-M-15_1;aac(3)-IIa_1;catB3_1;blaOXA-1_1;aac(6')-Ib-cr_1;blaOXA-48_1;blaTEM-1B_1	8	IncFIA;IncFIB;IncFII;IncL_1;IncX4;Col(BS512);ColpVC_1_;p0111	No
Ec38_88	DO14	0	Missing	Missing	NCBI	Reads	ERR1202007	0	8	mdf(A)_1;qnrS1_1;blaCTX-M-15_1;tet(A)_6;blaTEM-1B_1;sul2_2;aph(3'')-Ib_5;aph(6)-Id_1;dfrA14_1	3	IncB/O;IncY_1;Col8282_1	No
Ec38_90	AZ-TG-WWTP-INF-5	United States	2015	Environmental	NCBI	Reads	SRR3178420	0	5	mdf(A)_1;blaTEM-1B_1;sul2_2;aph(3'')-Ib_5;aph(6)-Id_1;dfrA8_1	3	IncFIA;IncFIB;IncFIC	No
Ec38_92	ST38_22	0	Missing	Missing	NCBI	Reads	ERR1276263	blaOXA-48	11	mdf(A)_1;blaCTX-M-122_1;dfrA17_1;aadA5_1;sul1_5;mph(A)_2;sul2_2;aph(3'')-Ib_2;aph(6)-Id_1;aac(3)-IId_1;blaOXA-48_1;blaTEM-1B_1	0	0	Yes
Ec38_94	ST38_20	0	Missing	Missing	NCBI	Reads	ERR1276277	blaOXA-48	8	mdf(A)_1;blaCTX-M-122_1;mph(A)_2;sul1_5;aadA5_1;dfrA17_1;aac(3)-IId_1;blaOXA-48_1;blaTEM-141_1	0	0	Yes
Ec38_95	ST38_19	0	Missing	Missing	NCBI	Reads	ERR1276274	blaOXA-48	7	mdf(A)_1;blaOXA-48_1;sul2_2;aph(6)-Id_1;aph(3'')-Ib_2;mph(A)_2;aac(3)-IId_1;blaTEM-1B_1	0	0	Yes
Ec38_96	ST38_18	0	Missing	Missing	NCBI	Reads	ERR1276278	blaOXA-48	7	blaCTX-M-122_1;mdf(A)_1;mph(A)_2;blaOXA-48_1;dfrA17_1;aadA5_1;sul1_5;aac(3)-IId_1	0	0	Yes
Ec38_97	ST38_17	0	Missing	Missing	NCBI	Reads	ERR1276260	blaOXA-48	8	mdf(A)_1;blaOXA-48_1;blaCTX-M-122_1;mph(A)_2;sul1_5;aadA5_1;dfrA17_1;aac(3)-IId_1;blaTEM-1B_1	0	0	No
EERA1106c	CNR5C6	France	2012	human	NCBI	Assembly	ERR6411416	blaOXA-48	7	blaTEM-1B_1;aac(3)-IId_1;mph(A)_2;sul1_5;aadA5_1;dfrA17_1;mdf(A)_1;blaOXA-48_1	0	0	Yes
EERA1113c	CNR54F8bis	France	2014	human	NCBI	Assembly	ERR6411391	blaOXA-48	0	blaOXA-48_1;blaCTX-M-14b_1;mdf(A)_1;blaTEM-1B_1;sul2_3;aph(3'')-Ib_5;aph(6)-Id_1;ant(3'')-Ia_1;dfrA1_8	1	0	Yes
ST38_2	HET6 MIAE 10510	France	2014	Environmental	This work	Assembly		0	8	tet(D)_1;blaTEM-1B_1;catA1_1;blaCTX-M-14_1;sul2_2;aph(6)-Id_1;aph(3'')-Ib_2;mdf(A)_1	0	0	Yes
ST38_1	JEB8 MIAE 10523	France	2014	Environmental	This work	Assembly		0	10	blaCTX-M-14_1;dfrA17_1;aadA5_1;sul1_5;mph(A)_2;aac(3)-IId_1;blaTEM-1B_1;catA1_1;blaTEM-1B_1;tet(D)_1;mdf(A)_1	1	IncFII	Yes
ST38_3	FFFEB2 MIAE 11482	France	2014	Environmental	This work			0	8	blaCTX-M-15, sul1, dfrA1, tet(A), mph(A), aadA1,aph(6)-Id, aph(3'')-Ib	1	IncFIC(FII)	Yes
ESC_AA8787AA	upec-221	United States	2011	human	EnteroBase	Assembly	ESC_AA8787AA	0	5	mdf(A)_1;tet(A)_6;aph(6)-Id_1;aph(3'')-Ib_5;sul2_3;blaTEM-1B_1	1	IncQ1	No
ESC_AB7731AA	755720	United Kingdom	2019	human	EnteroBase	Assembly	ESC_AB7731AA	0	12	aac(3)-IIa_1;catB3_1;blaOXA-1_1;aac(6')-Ib-cr_1;aph(3'')-Ib_2;aph(6)-Id_1;blaCTX-M-15_1;tet(A)_6;mdf(A)_1;mph(A)_2;sul2_2;dfrA1_8;ant(3'')-Ia_1	3	IncFIB;IncFII;IncY_1	Yes
ESC_AB7773AA	FSIS11921893	United States	2019	poultry	EnteroBase	Assembly	ESC_AB7773AA	0	2	blaTEM-168_1;mdf(A)_1;tet(A)_6	4	IncFIB;IncFII;IncI1;Col(MG828)	No
ESC_AB7776AA	FSIS11921895	United States	2019	poultry	EnteroBase	Assembly	ESC_AB7776AA	0	2	aac(3)-VIa_2;ant(3'')-Ia_1;mdf(A)_1	1	IncFII	No
ESC_AB9079AA	19MD05GT11-EC	United States	2019	poultry	EnteroBase	Assembly	ESC_AB9079AA	0	5	blaHERA-3_1;mdf(A)_1;blaTEM-1B_1;sul1_5;aac(3)-VIa_2;ant(3'')-Ia_1	7	IncFIB;IncFII;IncFII;IncI1;IncX4;Col(MG828);p0111	No
ESC_BA2944AA	992_ECOL	United States	Missing	human	EnteroBase	Assembly	ESC_BA2944AA	0	8	catA1_1;mdf(A)_1;sul1_5;dfrA7_5;sul2_2;aph(3'')-Ib_2;aph(6)-Id_1;blaTEM-1B_1;tet(D)_1	4	IncFIB;IncFII;IncFII;Col156_1	Yes
ESC_BA5933AA	DRS019487	Japan	Missing	Missing	EnteroBase	Assembly	ESC_BA5933AA	0	0	mdf(A)_1	0	0	No
ESC_BA9529AA	upec-133	United States	2011	human	EnteroBase	Assembly	ESC_BA9529AA	0	9	mdf(A)_1;tet(A)_6;dfrA12_8;aadA2_1;sul1_5;mph(A)_2;blaTEM-1B_1;sul2_2;aph(3'')-Ib_5;aph(6)-Id_1	5	IncFIA;IncFIB;IncFII;Col(MG828);Col156_1	No
ESC_BA9868AA	GENOSCREEN_SAMPLE_5123	0	Missing	Missing	EnteroBase	Assembly	ESC_BA9868AA	0	10	sul2_3;aph(3'')-Ib_5;aph(6)-Id_1;blaTEM-1B_1;tet(D)_1;catA1_1;aph(3')-Ia_1;blaCTX-M-14b_1;dfrA1_8;ant(3'')-Ia_1;mdf(A)_1	3	IncFIB;IncFII;IncQ1	Yes
ESC_BB2447AA	0	0	Missing	Missing	EnteroBase	Assembly	ESC_BB2447AA	0	0	mdf(A)_1	7	IncHI1;IncHI1;Col(pHAD28);Col(pHAD28);Col156_1;Col440I_1;Col440II	No
ESC_BB2589AA	0	0	Missing	Missing	EnteroBase	Assembly	ESC_BB2589AA	0	9	ant(3'')-Ia_1;dfrA1_8;blaCTX-M-14b_1;aph(6)-Id_1;aph(3'')-Ib_5;sul2_3;tet(D)_1;blaTEM-1B_1;aph(3')-Ia_1;mdf(A)_1	3	IncFIB;IncFII;IncQ1	Yes
ESC_BB2590AA	0	0	Missing	Missing	EnteroBase	Assembly	ESC_BB2590AA	0	12	blaCTX-M-14_1;dfrA17_1;aadA5_1;sul1_5;mph(A)_2;aac(3)-IId_1;sul2_2;aph(3'')-Ib_2;aph(6)-Id_1;tet(D)_1;catA1_1;blaTEM-1B_1;mdf(A)_1	1	IncFII	Yes
ESC_BB2593AA	0	0	Missing	Missing	EnteroBase	Assembly	ESC_BB2593AA	0	6	mph(A)_2;sul1_5;aadA2_1;dfrA12_8;blaCTX-M-14_1;mdf(A)_1;tet(B)_2	0	0	Yes
ESC_BB2607AA	0	0	Missing	Missing	EnteroBase	Assembly	ESC_BB2607AA	0	5	mdf(A)_1;blaCTX-M-14b_1;ant(3'')-Ia_1;dfrA1_8;blaTEM-1B_1;catA1_1	2	IncFIB;IncFII	Yes
ESC_BB2709AA	0	0	Missing	Missing	EnteroBase	Assembly	ESC_BB2709AA	0	8	qnrS1_1;blaCTX-M-15_1;blaTEM-1B_1;aph(6)-Id_1;aph(3'')-Ib_5;sul2_2;tet(A)_6;dfrA14_5;mdf(A)_1	1	IncY_1	No
ESC_BB2732AA	0	0	Missing	Missing	EnteroBase	Assembly	ESC_BB2732AA	0	4	mdf(A)_1;blaCTX-M-14_1;tet(D)_1;catA1_1;blaTEM-1B_1	1	IncFII	Yes
ESC_BB4486AA	NRZ-49312	Germany	2019	human	EnteroBase	Assembly	ESC_BB4486AA	blaOXA-244	10	blaCTX-M-27_1;blaOXA-244_1;mdf(A)_1;dfrA17_1;aadA5_1;sul1_5;mph(A)_2;tet(A)_6;aph(6)-Id_1;aph(3'')-Ib_5;sul2_2	2	IncFIB;IncFII	No
ESC_BB4995AA	PP406	0	2018	poultry	EnteroBase	Assembly	ESC_BB4995AA	0	3	aac(3)-VIa_2;ant(3'')-Ia_1;blaHERA-3_1;mdf(A)_1	4	IncFIB;IncFIC;IncI1;Col(MG828)	No
ESC_BB5635AA	PP899	0	2018	poultry	EnteroBase	Assembly	ESC_BB5635AA	0	0	mdf(A)_1	6	IncFIA;IncFIB;IncFIB;IncFIC;Col(MG828);Col(pHAD28)	No
ESC_BB5781AA	RS911	0	2018	poultry	EnteroBase	Assembly	ESC_BB5781AA	0	4	blaTEM-104_1;mdf(A)_1;aph(3')-Ia_9;tet(A)_6	6	IncFIB;IncFIC;IncFII;IncI1;IncX4;Col(MG828)	No
ESC_BB9741AA	100415	Gambia	2008	human	EnteroBase	Assembly	ESC_BB9741AA	0	6	catA1_1;sul2_2;aph(6)-Id_1;aph(3'')-Ib_2;tet(D)_1;blaTEM-1B_1;mdf(A)_1	2	IncFIB;IncFII	Yes
ESC_BB9788AA	103530	Gambia	2010	human	EnteroBase	Assembly	ESC_BB9788AA	0	5	dfrA1_8;ant(3'')-Ia_1;mdf(A)_1;sul2_2;aph(3'')-Ib_2;aph(6)-Id_1	3	IncFIB;IncFII;IncFII	Yes
ESC_BB9835AA	103400	Gambia	2010	human	EnteroBase	Assembly	ESC_BB9835AA	0	8	mdf(A)_1;sul2_2;aph(6)-Id_1;aph(3'')-Ib_2;tet(D)_1;blaTEM-1B_1;catA1_1;dfrA1_8;ant(3'')-Ia_1	2	IncFIB;IncFII	Yes
ESC_BB9846AA	103709	Gambia	2010	human	EnteroBase	Assembly	ESC_BB9846AA	0	6	catA1_1;sul2_2;aph(3'')-Ib_2;aph(6)-Id_1;tet(D)_1;blaTEM-1B_1;mdf(A)_1	2	IncFIB;IncFII	Yes
ESC_BB9852AA	102031	Gambia	2009	human	EnteroBase	Assembly	ESC_BB9852AA	0	6	mdf(A)_1;sul2_2;tet(D)_1;blaTEM-1B_1;ant(3'')-Ia_1;dfrA1_8;aph(3'')-Ib_2	2	IncFIB;IncFII	Yes
ESC_BB9856AA	102098	Gambia	2009	human	EnteroBase	Assembly	ESC_BB9856AA	0	6	catA1_1;sul2_2;aph(3'')-Ib_2;aph(6)-Id_1;mdf(A)_1;blaTEM-1B_1;tet(D)_1	2	IncFIB;IncFII	Yes
ESC_BB9860AA	102106	Gambia	2009	human	EnteroBase	Assembly	ESC_BB9860AA	0	6	catA1_1;mdf(A)_1;sul2_2;aph(3'')-Ib_2;aph(6)-Id_1;tet(D)_1;blaTEM-1B_1	2	IncFIB;IncFII	Yes
ESC_CA5359AA	UMEA 3033-1	Sweden	1995	human	EnteroBase	Assembly	ESC_CA5359AA	0	8	tet(D)_1;blaTEM-1B_1;catA1_1;mdf(A)_1;sul2_2;aph(6)-Id_1;aph(3'')-Ib_2;sul1_5;dfrA5_1	3	IncFIB;IncFII;Col156_1	Yes
ESC_CB1681AA	NRZ-48382	Germany	2019	Missing	EnteroBase	Assembly	ESC_CB1681AA	blaOXA-244	10	mdf(A)_1;mph(A)_2;sul1_5;aadA5_1;dfrA17_1;sul2_2;aph(3'')-Ib_5;aph(6)-Id_1;tet(A)_6;blaOXA-244_1;blaCTX-M-27_1	2	IncFIB;IncFII	No
ESC_CB1682AA	NRZ-49023b	Germany	2019	Missing	EnteroBase	Assembly	ESC_CB1682AA	blaOXA-244	10	blaOXA-244_1;blaCTX-M-27_1;mdf(A)_1;dfrA17_1;aadA5_1;sul1_5;mph(A)_2;sul2_2;aph(3'')-Ib_5;aph(6)-Id_1;tet(A)_6	2	IncFIB;IncFII	No
ESC_CB1683AA	NRZ-49454	Germany	2019	Missing	EnteroBase	Assembly	ESC_CB1683AA	blaOXA-244	10	mdf(A)_1;mph(A)_2;sul1_5;aadA5_1;dfrA17_1;sul2_2;aph(3'')-Ib_5;aph(6)-Id_1;tet(A)_6;blaOXA-244_1;blaCTX-M-27_1	2	IncFIB;IncFII	No
ESC_CB1950AA	NRZ-46029	Germany	2018	Missing	EnteroBase	Assembly	ESC_CB1950AA	blaOXA-244	10	tet(A)_6;aph(6)-Id_1;aph(3'')-Ib_5;sul2_2;blaCTX-M-27_1;blaOXA-244_1;mdf(A)_1;dfrA17_1;aadA5_1;sul1_5;mph(A)_2	3	IncFIB;IncFII;IncFII	No
ESC_CB1951AA	NRZ-33259	Germany	2017	Missing	EnteroBase	Assembly	ESC_CB1951AA	blaOXA-244	8	mdf(A)_1;blaOXA-244_1;blaTEM-1B_1;dfrA1_8;ant(3'')-Ia_1;blaCTX-M-14b_1;aph(6)-Id_1;aph(3'')-Ib_5;sul2_3	1	IncQ1	No
ESC_CB1952AA	NRZ-46985	Germany	2018	Missing	EnteroBase	Assembly	ESC_CB1952AA	blaOXA-244	6	blaTEM-1B_1;catA1_1;mdf(A)_1;blaCTX-M-14b_1;dfrA1_8;ant(3'')-Ia_1;blaOXA-244_1	2	IncFIB;IncFII	Yes
ESC_CB1953AA	NRZ-45489	Germany	2018	Missing	EnteroBase	Assembly	ESC_CB1953AA	blaOXA-244	10	tet(A)_6;aph(6)-Id_1;aph(3'')-Ib_5;sul2_2;mdf(A)_1;blaOXA-244_1;blaCTX-M-27_1;mph(A)_2;sul1_5;aadA5_1;dfrA17_1	3	IncFIB;IncFII;IncFII	No
ESC_CB1954AA	NRZ-48899	Germany	2019	Missing	EnteroBase	Assembly	ESC_CB1954AA	blaOXA-244	9	blaOXA-244_1;aph(3')-Ia_1;blaCTX-M-14b_1;mdf(A)_1;dfrA1_8;ant(3'')-Ia_1;blaTEM-1B_1;aph(6)-Id_1;aph(3'')-Ib_5;sul2_3	4	IncFIB;IncFII;IncQ1;Col156_1	Yes
ESC_CB1956AA	NRZ-48630	Germany	2019	Missing	EnteroBase	Assembly	ESC_CB1956AA	blaOXA-244	11	blaCMY-2_1;mdf(A)_1;dfrA17_1;aadA5_1;sul1_5;mph(A)_2;aac(3)-IId_1;sul2_2;aph(3'')-Ib_2;aph(6)-Id_1;blaTEM-1B_1;blaOXA-244_1	2	IncFII;p0111	Yes
ESC_CB1959AA	NRZ-42031	Germany	2018	Missing	EnteroBase	Assembly	ESC_CB1959AA	blaOXA-244	11	catA1_1;aph(3')-Ia_1;dfrA1_8;ant(3'')-Ia_1;blaCTX-M-14b_1;mdf(A)_1;sul2_3;aph(3'')-Ib_5;aph(6)-Id_1;tet(D)_1;blaTEM-1B_1;blaOXA-244_1	3	IncFIB;IncFII;IncQ1	Yes
ESC_CB1960AA	NRZ-44203b	Germany	2018	Missing	EnteroBase	Assembly	ESC_CB1960AA	blaOXA-244	9	ant(3'')-Ia_1;dfrA1_8;blaCTX-M-14b_1;aph(6)-Id_1;aph(3'')-Ib_5;sul2_3;blaOXA-244_1;blaTEM-1B_1;aph(3')-Ia_1;mdf(A)_1	3	IncFIB;IncFII;IncQ1	Yes
ESC_CB1962AA	NRZ-33526	Germany	2017	Missing	EnteroBase	Assembly	ESC_CB1962AA	blaOXA-244	7	tet(D)_1;blaTEM-1B_1;blaOXA-244_1;blaCTX-M-14b_1;mdf(A)_1;catA1_1;dfrA1_8;ant(3'')-Ia_1	1	IncFII	Yes
ESC_CB1963AA	NRZ-43576a	Germany	2018	Missing	EnteroBase	Assembly	ESC_CB1963AA	blaOXA-244	10	blaCTX-M-27_1;blaOXA-244_1;mdf(A)_1;dfrA17_1;aadA5_1;sul1_5;mph(A)_2;sul2_2;aph(3'')-Ib_5;aph(6)-Id_1;tet(A)_6	2	IncFIB;IncFII	No
ESC_CB1964AA	NRZ-43505	Germany	2018	Missing	EnteroBase	Assembly	ESC_CB1964AA	blaOXA-244	10	dfrA17_1;aadA5_1;sul1_5;mph(A)_2;tet(A)_6;aph(6)-Id_1;aph(3'')-Ib_5;sul2_2;blaCTX-M-27_1;blaOXA-244_1;mdf(A)_1	2	IncFIB;IncFII	No
ESC_CB1965AA	NRZ-39327	Germany	2018	Missing	EnteroBase	Assembly	ESC_CB1965AA	blaOXA-244	10	dfrA17_1;aadA5_1;sul1_5;mph(A)_2;tet(A)_6;aph(6)-Id_1;aph(3'')-Ib_5;sul2_2;blaCTX-M-27_1;blaOXA-244_1;mdf(A)_1	3	IncFIB;IncFII;IncFII	No
ESC_CB1967AA	NRZ-37661a	Germany	2017	Missing	EnteroBase	Assembly	ESC_CB1967AA	blaOXA-244	10	blaCTX-M-27_1;blaOXA-244_1;mdf(A)_1;mph(A)_2;sul1_5;aadA5_1;dfrA17_1;sul2_2;aph(3'')-Ib_5;aph(6)-Id_1;tet(A)_6	3	IncFIB;IncFII;IncFII	No
ESC_CB1972AA	NRZ-40267	Germany	2018	Missing	EnteroBase	Assembly	ESC_CB1972AA	blaOXA-244	10	mdf(A)_1;mph(A)_2;sul1_5;aadA5_1;dfrA17_1;tet(A)_6;aph(6)-Id_1;aph(3'')-Ib_5;sul2_2;blaCTX-M-27_1;blaOXA-244_1	2	IncFIB;IncFII	No
ESC_CB1973AA	NRZ-48295	Germany	2019	Missing	EnteroBase	Assembly	ESC_CB1973AA	blaOXA-244	9	blaCTX-M-14_1;dfrA12_8;aadA2_1;sul1_5;mph(A)_2;mdf(A)_1;sul2_2;aph(6)-Id_1;aph(3'')-Ib_2;blaOXA-244_1	0	0	Yes
ESC_CB1974AA	NRZ-40406	Germany	2018	Missing	EnteroBase	Assembly	ESC_CB1974AA	blaOXA-244	9	blaOXA-244_1;blaTEM-1B_1;aph(3')-Ia_1;dfrA1_8;ant(3'')-Ia_1;mdf(A)_1;blaCTX-M-14b_1;aph(6)-Id_1;aph(3'')-Ib_5;sul2_3	4	IncFIB;IncFII;IncQ1;Col156_1	Yes
ESC_CB1975AA	NRZ-45168	Germany	2018	Missing	EnteroBase	Assembly	ESC_CB1975AA	blaOXA-244	9	blaOXA-244_1;blaTEM-1B_1;aph(3')-Ia_1;dfrA1_8;ant(3'')-Ia_1;blaCTX-M-14b_1;mdf(A)_1;aph(6)-Id_1;aph(3'')-Ib_5;sul2_3	6	IncFIB;IncFII;IncI2;IncQ1;IncX4;Col156_1	Yes
ESC_CB1976AA	NRZ-48606	Germany	2019	Missing	EnteroBase	Assembly	ESC_CB1976AA	blaOXA-244	2	mdf(A)_1;blaOXA-244_1;blaCTX-M-27_1	2	IncFIB;IncFII	No
ESC_CB1981AA	NRZ-45041	Germany	2018	Missing	EnteroBase	Assembly	ESC_CB1981AA	blaOXA-244	10	blaCTX-M-27_1;blaOXA-244_1;mdf(A)_1;mph(A)_2;sul1_5;aadA5_1;dfrA17_1;tet(A)_6;aph(6)-Id_1;aph(3'')-Ib_5;sul2_2	2	IncFIB;IncFII	No
ESC_CB1983AA	NRZ-45412	Germany	2018	Missing	EnteroBase	Assembly	ESC_CB1983AA	blaOXA-244	4	ant(3'')-Ia_1;dfrA1_8;mdf(A)_1;blaCTX-M-14b_1;blaOXA-244_1	1	ColRNAI_1	Yes
ESC_CB1987AA	NRZ-37282	Germany	2017	Missing	EnteroBase	Assembly	ESC_CB1987AA	blaOXA-244	10	blaCTX-M-27_1;blaOXA-244_1;mdf(A)_1;dfrA17_1;aadA5_1;sul1_5;mph(A)_2;tet(A)_6;aph(6)-Id_1;aph(3'')-Ib_5;sul2_2	2	IncFIB;IncFII	No
ESC_CB1989AA	NRZ-43598	Germany	2018	Missing	EnteroBase	Assembly	ESC_CB1989AA	blaOXA-244	2	blaOXA-244_1;blaCTX-M-27_1;mdf(A)_1	3	IncFIB;IncFII;IncFII	No
ESC_CB1991AA	NRZ-41951	Germany	2018	Missing	EnteroBase	Assembly	ESC_CB1991AA	blaOXA-244	11	blaTEM-1B_1;tet(D)_1;blaOXA-244_1;catA1_1;aph(3')-Ia_1;mdf(A)_1;blaCTX-M-14b_1;ant(3'')-Ia_1;dfrA1_8;sul2_3;aph(3'')-Ib_5;aph(6)-Id_1	3	IncFIB;IncFII;IncQ1	No
ESC_CB1992AA	NRZ-39562a	Germany	2018	Missing	EnteroBase	Assembly	ESC_CB1992AA	blaOXA-244	8	mph(A)_2;blaOXA-244_1;dfrA1_8;ant(3'')-Ia_1;dfrA14_5;mdf(A)_1;blaCTX-M-14b_1;tet(B)_2;blaCTX-M-15_1	6	IncFIA;IncFIB;IncFII;Col156_1;Col156_1;ColRNAI_1	No
ESC_CB1996AA	NRZ-47048	Germany	2018	Missing	EnteroBase	Assembly	ESC_CB1996AA	blaOXA-244	10	blaCTX-M-27_1;blaOXA-244_1;mdf(A)_1;mph(A)_2;sul1_5;aadA5_1;dfrA17_1;tet(A)_6;aph(6)-Id_1;aph(3'')-Ib_5;sul2_2	2	IncFIB;IncFII	No
ESC_CB1999AA	NRZ-45494	Germany	2018	Missing	EnteroBase	Assembly	ESC_CB1999AA	blaOXA-244	10	blaCTX-M-27_1;mdf(A)_1;blaOXA-244_1;mph(A)_2;sul1_5;aadA5_1;dfrA17_1;sul2_2;aph(3'')-Ib_5;aph(6)-Id_1;tet(A)_6	4	IncFIB;IncFII;IncFII;IncFII	No
ESC_CB2000AA	NRZ-47909	Germany	2019	Missing	EnteroBase	Assembly	ESC_CB2000AA	blaOXA-244	2	mdf(A)_1;blaCTX-M-27_1;blaOXA-244_1	3	IncFIB;IncFII;IncFII	No
ESC_CB2002AA	NRZ-45176	Germany	2018	Missing	EnteroBase	Assembly	ESC_CB2002AA	blaOXA-244	9	blaOXA-244_1;blaTEM-1B_1;aph(3')-Ia_1;blaCTX-M-14b_1;dfrA1_8;ant(3'')-Ia_1;mdf(A)_1;sul2_3;aph(3'')-Ib_5;aph(6)-Id_1	4	IncFIB;IncFII;IncQ1;Col156_1	Yes
ESC_CB2003AA	NRZ-43239	Germany	2018	Missing	EnteroBase	Assembly	ESC_CB2003AA	blaOXA-244	10	tet(D)_1;blaTEM-1B_1;aph(6)-Id_1;aph(3'')-Ib_5;sul2_3;blaOXA-244_1;aph(3')-Ia_1;mdf(A)_1;dfrA1_8;ant(3'')-Ia_1;blaCTX-M-14b_1	3	IncFIB;IncFII;IncQ1	No
ESC_CB2006AA	NRZ-41719	Germany	2018	Missing	EnteroBase	Assembly	ESC_CB2006AA	blaOXA-244	10	blaCTX-M-14_1;mph(A)_2;sul1_5;aadA2_1;dfrA12_8;sul2_2;aph(6)-Id_1;aph(3'')-Ib_2;mdf(A)_1;erm(B)_18;blaOXA-244_1	0	0	Yes
ESC_CB2008AA	NRZ-42641	Germany	2018	Missing	EnteroBase	Assembly	ESC_CB2008AA	blaOXA-244	10	blaCTX-M-27_1;blaOXA-244_1;mdf(A)_1;mph(A)_2;sul1_5;aadA5_1;dfrA17_1;sul2_2;aph(3'')-Ib_5;aph(6)-Id_1;tet(A)_6	2	IncFIB;IncFII	No
ESC_CB2009AA	NRZ-48702	Germany	2019	Missing	EnteroBase	Assembly	ESC_CB2009AA	blaOXA-244	10	blaOXA-244_1;blaCTX-M-27_1;mdf(A)_1;mph(A)_2;sul1_5;aadA5_1;dfrA17_1;tet(A)_6;aph(6)-Id_1;aph(3'')-Ib_5;sul2_2	2	IncFIB;IncFII	No
ESC_CB2013AA	NRZ-46537	Germany	2018	Missing	EnteroBase	Assembly	ESC_CB2013AA	blaOXA-244	11	blaTEM-1B_1;tet(D)_1;blaOXA-244_1;catA1_1;aph(3')-Ia_1;mdf(A)_1;dfrA1_8;ant(3'')-Ia_1;blaCTX-M-14b_1;sul2_3;aph(3'')-Ib_5;aph(6)-Id_1	5	IncFIA;IncFIB;IncFII;IncQ1;Col156_1	No
ESC_CB2014AA	NRZ-43238	Germany	2018	Missing	EnteroBase	Assembly	ESC_CB2014AA	blaOXA-244	10	blaCTX-M-27_1;blaOXA-244_1;mdf(A)_1;dfrA17_1;aadA5_1;sul1_5;mph(A)_2;tet(A)_6;aph(6)-Id_1;aph(3'')-Ib_5;sul2_2	2	IncFIB;IncFII	No
ESC_CB2017AA	NRZ-32229	Germany	2017	Missing	EnteroBase	Assembly	ESC_CB2017AA	blaOXA-244	7	blaOXA-244_1;catA1_1;blaCTX-M-14b_1;dfrA1_8;ant(3'')-Ia_1;mdf(A)_1;tet(D)_1;blaTEM-1B_1	1	IncFII	Yes
ESC_CB2022AA	NRZ-48186a	Germany	2019	Missing	EnteroBase	Assembly	ESC_CB2022AA	blaOXA-244	2	blaOXA-244_1;blaCTX-M-27_1;mdf(A)_1	4	IncFIB;IncFII;IncFII;IncFII	No
ESC_CB2026AA	NRZ-46027	Germany	2018	Missing	EnteroBase	Assembly	ESC_CB2026AA	blaOXA-244	2	mdf(A)_1;blaCTX-M-27_1;blaOXA-244_1	3	IncFIB;IncFII;Col(BS512)	No
ESC_CB2027AA	NRZ-46037	Germany	2018	Missing	EnteroBase	Assembly	ESC_CB2027AA	blaOXA-244	9	blaOXA-244_1;blaTEM-1B_1;aph(3')-Ia_1;dfrA1_8;ant(3'')-Ia_1;mdf(A)_1;blaCTX-M-14b_1;sul2_3;aph(3'')-Ib_5;aph(6)-Id_1	4	IncFIB;IncFII;IncQ1;Col156_1	Yes
ESC_CB2028AA	NRZ-38652	Germany	2017	Missing	EnteroBase	Assembly	ESC_CB2028AA	blaOXA-244	9	blaCTX-M-14_1;mph(A)_2;sul1_5;aadA2_1;dfrA12_8;sul2_2;aph(6)-Id_1;aph(3'')-Ib_2;blaOXA-244_1;mdf(A)_1	2	IncFII;IncX4	Yes
ESC_CB2030AA	NRZ-47670	Germany	2018	Missing	EnteroBase	Assembly	ESC_CB2030AA	blaOXA-244	6	blaOXA-244_1;mdf(A)_1;blaCTX-M-27_1;tet(A)_6;aph(6)-Id_1;aph(3'')-Ib_5;sul2_2	4	IncFIB;IncFIB;IncFII;IncFII	No
ESC_CB2031AA	NRZ-48032	Germany	2019	Missing	EnteroBase	Assembly	ESC_CB2031AA	blaOXA-244	10	mdf(A)_1;mph(A)_2;sul1_5;aadA5_1;dfrA17_1;tet(A)_6;aph(6)-Id_1;aph(3'')-Ib_5;sul2_2;blaCTX-M-27_1;blaOXA-244_1	4	IncFIB;IncFII;IncFII;Col(MG828)	No
ESC_CB2032AA	NRZ-48127	Germany	2019	Missing	EnteroBase	Assembly	ESC_CB2032AA	blaOXA-244	12	blaCTX-M-27_1;blaTEM-1B_1;blaOXA-244_1;mdf(A)_1;blaCTX-M-15_1;mph(A)_2;sul1_5;aadA5_1;dfrA17_1;tet(A)_6;aph(6)-Id_1;aph(3'')-Ib_5;sul2_2	3	IncB/O;IncFIB;IncFII	No
ESC_CB2033AA	NRZ-47372	Germany	2018	Missing	EnteroBase	Assembly	ESC_CB2033AA	blaOXA-244	6	mdf(A)_1;tet(A)_6;aph(6)-Id_1;aph(3'')-Ib_5;sul2_2;blaCTX-M-27_1;blaOXA-244_1	2	IncFIB;IncFII	No
ESC_CB2641AA	ERS2429159	0	Missing	Missing	EnteroBase	Assembly	ESC_CB2641AA	0	2	tet(B)_2;blaTEM-1B_1;mdf(A)_1	4	IncFIA;IncFIB;IncFII;Col156_1	Yes
ESC_CB2683AA	0	Netherlands	2017	Missing	EnteroBase	Assembly	ESC_CB2683AA	0	6	catA1_1;sul2_2;aph(3'')-Ib_2;aph(6)-Id_1;tet(D)_1;blaTEM-1B_1;mdf(A)_1	3	IncFIB;IncFII;Col156_1	No
ESC_CB3920AA	0	0	Missing	Missing	EnteroBase	Assembly	ESC_CB3920AA	0	9	mdf(A)_1;mph(A)_2;sul1_5;aadA5_1;dfrA17_1;sul2_2;aph(3'')-Ib_5;aph(6)-Id_1;tet(A)_6;blaCTX-M-27_1	2	IncFIB;IncFII	No
ESC_CB4002AA	0	0	Missing	Missing	EnteroBase	Assembly	ESC_CB4002AA	0	9	mdf(A)_1;dfrA17_1;aadA5_1;sul1_5;mph(A)_2;tet(A)_6;aph(6)-Id_1;aph(3'')-Ib_5;sul2_2;blaCTX-M-27_1	2	IncFIB;IncFII	No
ESC_CB4198AA	PNUSAE026329	United States	Missing	Missing	EnteroBase	Assembly	ESC_CB4198AA	0	3	blaCTX-M-15_1;ant(3'')-Ia_1;dfrA1_8;mdf(A)_1	4	IncFIB;IncFII;IncFII;Col440I_1	No
ESC_CB5644AA	EC37	0	2017	Environmental	EnteroBase	Assembly	ESC_CB5644AA	0	5	aadA5_1;dfrA17_1;sul2_2;qnrB7_1;tet(A)_6;mdf(A)_1	2	IncFIB;IncI	No
ESC_CB6317AA	B425	0	2019	Missing	EnteroBase	Assembly	ESC_CB6317AA	0	5	mdf(A)_1;sul1_5;ARR-3_4;catB3_2;blaOXA-1_1;aac(6')-Ib-cr_1	7	IncFIA;IncFIB;IncFII;IncFII;IncI1;Col(MG828);Col156_1	No
ESC_CB7197AA	AUSMDU00005029	Australia	2015	human	EnteroBase	Assembly	ESC_CB7197AA	blaOXA-48	8	dfrA17_1;aadA5_1;sul1_5;mph(A)_2;mdf(A)_1;aac(3)-IId_1;blaOXA-48_1;blaTEM-1B_1;blaCTX-M-122_1	3	IncFII;IncX3_;p0111	Yes
ESC_CB7213AA	AUSMDU00003552	Australia	2014	human	EnteroBase	Assembly	ESC_CB7213AA	blaOXA-48	10	sul2_2;aph(6)-Id_1;aph(3'')-Ib_2;erm(B)_1;blaOXA-48_1;mdf(A)_1;blaCTX-M-14_1;dfrA12_8;aadA2_1;sul1_5;mph(A)_2	0	0	No
ESC_CB7222AA	AUSMDU00005740	Australia	2016	human	EnteroBase	Assembly	ESC_CB7222AA	blaOXA-181	5	dfrA17_1;qnrS1_1;mdf(A)_1;blaCMY-42_1;blaOXA-181_1;tet(B)_2	8	IncFIA;IncFIB;IncFII;IncI;IncX3_;IncX4;Col156_1;ColKP3_1_	No
ESC_CB7684AA	CVM N18EC1316	United States	2018	poultry	EnteroBase	Assembly	ESC_CB7684AA	0	2	mdf(A)_1;aph(6)-Id_1;aph(3'')-Ib_2	4	IncFII;IncHI1;Col(pHAD28);p0111	No
ESC_CB7914AA	76509-E-Pi	Pakistan	2012	human	EnteroBase	Assembly	ESC_CB7914AA	blaOXA-48	18	blaCMY-16_1;blaCTX-M-15_1;tet(A)_6;blaOXA-48_1;catB3_1;blaOXA-1_1;aac(3)-IIa_1;aac(6')-Ib-cr_1;dfrA1_8;ant(3'')-Ia_1;mdf(A)_1;sul1_5;aadA16_1;dfrA27_1;ARR-3_4;blaTEM-1B_1;sul2_2;aph(3'')-Ib_5;aph(6)-Id_1	11	IncFIA;IncFIB;IncFII;IncI2;IncL_1;IncN_1;IncX4;Col(BS512);Col(MG828);Col156_1;p0111	No
ESC_CB8856AA	3.4685	United States	2003	poultry	EnteroBase	Assembly	ESC_CB8856AA	0	0	mdf(A)_1	0	0	No
ESC_CB8936AA	84.0568	United States	1984	poultry	EnteroBase	Assembly	ESC_CB8936AA	0	4	sul2_2;mdf(A)_1;aph(6)-Id_1;aph(3'')-Ib_2;tet(B)_2	4	IncFIB;IncFII;IncI2;Col(MG828)	No
ESC_CB9179AA	11.1417	United States	2011	livestock	EnteroBase	Assembly	ESC_CB9179AA	0	0	mdf(A)_1	1	IncFIB	No
ESC_CB9397AA	SS17M5890	Australia	2017	human	EnteroBase	Assembly	ESC_CB9397AA	0	5	tet(A)_6;aph(6)-Id_1;aph(3'')-Ib_5;sul2_2;mdf(A)_1;blaCTX-M-27_1	3	IncFIB;IncFII;IncFII	No
ESC_CB9399AA	SS17M5874	Australia	2017	human	EnteroBase	Assembly	ESC_CB9399AA	0	2	blaCTX-M-15_1;mdf(A)_1;qnrS1_1	2	IncI1;IncX3_	No
ESC_CB9400AA	SS17M5862	Australia	2017	human	EnteroBase	Assembly	ESC_CB9400AA	0	8	tet(D)_1;catA1_1;mdf(A)_1;mph(A)_2;blaTEM-1B_1;sul1_5;dfrA7_5;blaCTX-M-15_1;aac(3)-IId_1	3	IncFIB;IncFII;Col156_1	Yes
ESC_CB9401AA	SS17M5855	Australia	2017	human	EnteroBase	Assembly	ESC_CB9401AA	0	7	mdf(A)_1;blaCTX-M-15_1;qnrS1_1;tet(M)_8;ant(3'')-Ia_1;cmlA1_1;aadA2_1;tet(A)_6	2	IncFIB;IncFIC	No
ESC_CB9408AA	M94949	Australia	2017	human	EnteroBase	Assembly	ESC_CB9408AA	blaOXA-181	3	qnrS1_1;blaOXA-181_1;blaCTX-M-15_1;mdf(A)_1	3	IncI1;IncX3_;ColKP3_1_	No
ESC_CB9416AA	SS17M6398	Australia	2017	human	EnteroBase	Assembly	ESC_CB9416AA	blaOXA-181	3	blaOXA-181_1;mdf(A)_1;blaCTX-M-15_1;qnrS1_1	3	IncI1;IncX3_;ColKP3_1_	No
ESC_CB9437AA	SS17M5119	Australia	2017	human	EnteroBase	Assembly	ESC_CB9437AA	0	9	tet(D)_1;blaTEM-1B_1;catA1_1;mdf(A)_1;sul1_5;dfrA7_5;sul2_2;aph(6)-Id_1;aph(3'')-Ib_2;blaCTX-M-14_1	3	IncFIB;IncFII;Col156_1	Yes
ESC_CB9441AA	SS17M422	Australia	2017	human	EnteroBase	Assembly	ESC_CB9441AA	blaOXA-181	3	blaCTX-M-15_1;qnrS1_1;blaOXA-181_1;mdf(A)_1	3	IncI1;IncX3_;ColKP3_1_	No
ESC_CB9456AA	SS17M5159	Australia	2017	human	EnteroBase	Assembly	ESC_CB9456AA	blaOXA-181	10	mdf(A)_1;tet(A)_6;blaOXA-181_1;dfrA5_1;aph(6)-Id_1;aph(3'')-Ib_5;sul2_3;blaCTX-M-15_1;blaTEM-1B_1;qnrS1_1;aph(3')-Ia_1	5	IncB/O;IncI1;IncQ1;IncX3_;ColKP3_1_	No
ESC_CB9484AA	SS17M5850	Australia	2017	human	EnteroBase	Assembly	ESC_CB9484AA	0	8	blaCTX-M-14_1;mdf(A)_1;dfrA12_8;aadA2_1;sul1_5;mph(A)_2;sul2_2;aph(6)-Id_1;aph(3'')-Ib_2	0	0	Yes
ESC_DB2058AA	CVM N18EC0680	United States	2018	poultry	EnteroBase	Assembly	ESC_DB2058AA	0	5	mdf(A)_1;aph(3'')-Ib_2;aph(6)-Id_1;aph(4)-Ia_1;aac(3)-IVa_1;tet(B)_2	6	IncFIB;IncFII;IncHI2;IncHI2;IncI1;p0111	No
ESC_DB2092AA	CVM N18EC0716	United States	2018	poultry	EnteroBase	Assembly	ESC_DB2092AA	0	1	mdf(A)_1;tet(B)_1	6	IncFIB;IncFIC;Col(MG828);Col(pHAD28);ColpVC_1_;p0111	No
ESC_DB2108AA	CVM N18EC1084	United States	2018	poultry	EnteroBase	Assembly	ESC_DB2108AA	0	4	mdf(A)_1;dfrA16_2;blaCARB-2_1;aadA2_1;ere(A)_6	4	IncFIB;IncFIC;IncX4;p0111	No
ESC_DB2638AA	ECOL-18-VL-OH-WA-0036	United States	2018	companion animal	EnteroBase	Assembly	ESC_DB2638AA	0	6	blaCMY-2_1;blaTEM-1B_1;aph(6)-Id_1;aph(3'')-Ib_5;sul2_2;dfrA14_5;mdf(A)_1	5	IncFIA;IncFIB;IncFIC;IncI1;p0111	No
ESC_EB5267AA	CN-004	China	2017	human	EnteroBase	Assembly	ESC_EB5267AA	0	6	blaCTX-M-14_1;mdf(A)_1;dfrA5_1;sul1_5;mph(A)_2;erm(B)_18;aac(3)-IIa_1	2	IncFIB;IncFII	Yes
ESC_FA5747AA	JEONG-9852	United States	2015	livestock	EnteroBase	Assembly	ESC_FA5747AA	0	3	qnrS1_1;blaCMY-2_1;blaCTX-M-1_1;mdf(A)_1	3	IncI2;IncN_1;IncX4	No
ESC_FA5748AA	JEONG-9850	United States	2015	livestock	EnteroBase	Assembly	ESC_FA5748AA	0	3	qnrS1_1;mdf(A)_1;blaCMY-2_1;blaCTX-M-1_1	3	IncI2;IncN_1;IncX4	No
ESC_FB0811AA	CN-014-D	China	2017	human	EnteroBase	Assembly	ESC_FB0811AA	0	10	blaCTX-M-14_1;dfrA17_1;aadA5_1;sul1_5;mph(A)_2;aac(3)-IId_1;sul2_2;aph(6)-Id_1;aph(3'')-Ib_2;blaTEM-1B_1;mdf(A)_1	1	IncFIC	Yes
ESC_FB0890AA	CN-102	0	2017	human	EnteroBase	Assembly	ESC_FB0890AA	0	9	mdf(A)_1;blaTEM-1C_1;blaCTX-M-14_1;dfrA12_8;aadA2_1;sul1_5;mph(A)_2;sul2_2;aph(3'')-Ib_2;aph(6)-Id_1	2	IncFIB;IncFII	Yes
ESC_FB1295AA	CN-113-D	China	2017	human	EnteroBase	Assembly	ESC_FB1295AA	0	10	mdf(A)_1;mph(A)_2;qnrS1_1;blaCTX-M-27_1;sul1_5;aadA5_1;dfrA17_1;sul2_2;aph(3'')-Ib_5;aph(6)-Id_1;tet(A)_6	3	IncFIB;IncFII;IncFII	No
ESC_FB1401AA	nrz-42071	Germany	2018	Missing	EnteroBase	Assembly	ESC_FB1401AA	blaNDM-5	11	blaCMY-2_1;blaNDM-5_1;sul2_2;aph(6)-Id_1;aph(3'')-Ib_2;tet(D)_1;blaTEM-1B_1;mdf(A)_1;aadA2_1;dfrA12_8;sul1_5;dfrA7_5	5	IncFIB;IncFII;IncFII;IncI2;Col156_1	Yes
ESC_FB1538AA	CN-038	0	2017	Missing	EnteroBase	Assembly	ESC_FB1538AA	0	10	mdf(A)_1;dfrA17_1;aadA5_1;sul1_5;mph(A)_2;aac(3)-IId_1;sul2_2;aph(6)-Id_1;aph(3'')-Ib_2;blaCTX-M-15_1;blaTEM-104_1	2	IncI1;Col156_1	No
ESC_FB1895AA	CN-062	0	2017	Missing	EnteroBase	Assembly	ESC_FB1895AA	0	10	mdf(A)_1;blaCTX-M-14_1;mph(A)_2;sul1_5;aadA5_1;dfrA17_1;sul2_2;aph(6)-Id_1;aph(3'')-Ib_2;aac(3)-IId_1;blaTEM-1B_1	1	p0111	Yes
ESC_FB2091AA	79078	Canada	2008	human	EnteroBase	Assembly	ESC_FB2091AA	0	7	mdf(A)_1;dfrA7_5;tet(B)_2;blaTEM-1B_1;blaCTX-M-15_1;sul2_2;aph(3'')-Ib_2;aph(6)-Id_1	4	IncFIA;IncFIB;IncFII;Col156_1	Yes
ESC_FB3094AA	80960	Canada	2008	human	EnteroBase	Assembly	ESC_FB3094AA	0	12	mdf(A)_1;aph(6)-Id_1;dfrA14_5;aph(3'')-Ib_5;sul2_2;tet(A)_6;blaTEM-1B_1;mph(A)_2;sul1_5;aadA5_1;dfrA17_1;tet(B)_2;blaCTX-M-15_1	6	IncFIA;IncFIB;IncFII;IncN_1;Col(BS512);Col156_1	No
ESC_FB3374AA	CN-248-D	China	2017	human	EnteroBase	Assembly	ESC_FB3374AA	0	12	mdf(A)_1;blaTEM-1B_1;sul2_2;erm(B)_18;aph(3'')-Ib_2;aph(6)-Id_1;mph(A)_2;blaCTX-M-14_1;aac(3)-IIa_1;dfrA12_8;aadA2_1;sul1_5;dfrA5_1	3	IncFIB;IncFII;Col156_1	Yes
ESC_FB3375AA	CN-260-D	China	2017	human	EnteroBase	Assembly	ESC_FB3375AA	0	1	mdf(A)_1;blaCTX-M-14_1	0	0	Yes
ESC_FB3389AA	CN-286-D	China	2017	human	EnteroBase	Assembly	ESC_FB3389AA	0	12	mdf(A)_1;blaCTX-M-14_1;dfrA17_1;aadA5_1;sul1_5;mph(A)_2;aac(3)-IId_1;blaTEM-1B_1;floR_2;tet(A)_6;aph(6)-Id_1;aph(3'')-Ib_5;sul2_2	3	IncI1;Col(MG828);ColRNAI_1	Yes
ESC_FB3421AA	CN-291-D	China	2017	human	EnteroBase	Assembly	ESC_FB3421AA	0	13	catA1_1;dfrA7_1;mdf(A)_1;blaCTX-M-14_1;mph(A)_2;sul2_2;aph(6)-Id_1;aph(3'')-Ib_2;erm(B)_18;blaTEM-1B_1;tet(D)_1;sul1_5;aadA2_1;dfrA12_8	5	IncFIB;IncFII;IncI1;IncX1_;Col156_1	Yes
ESC_FB3452AA	CN-144-F	China	2017	human	EnteroBase	Assembly	ESC_FB3452AA	0	3	mdf(A)_1;blaCTX-M-14_1;mph(A)_2;blaTEM-1B_1	8	IncFIA;IncFIB;IncFII;IncFII;IncI1;Col(BS512);Col(MG828);Col156_1	No
ESC_FB3455AA	CN-363-D	China	2017	human	EnteroBase	Assembly	ESC_FB3455AA	0	6	mdf(A)_1;blaCTX-M-14_1;mph(A)_2;erm(B)_18;dfrA12_8;aadA2_1;sul1_5	8	IncFII;IncI1;IncN_1;IncX4;IncY_1;Col156_1;Col440I_1;ColpVC_1_	No
ESC_FB3460AA	CN-368	0	2018	Missing	EnteroBase	Assembly	ESC_FB3460AA	0	11	mdf(A)_1;sul2_2;erm(B)_18;mph(A)_2;aph(3'')-Ib_2;aph(6)-Id_1;aac(3)-IIa_1;blaCTX-M-15_1;dfrA12_8;aadA2_1;sul1_5;dfrA5_1	3	IncFIB;IncFII;Col156_1	Yes
ESC_FB3532AA	81270	Canada	2008	human	EnteroBase	Assembly	ESC_FB3532AA	0	6	mdf(A)_1;blaCTX-M-15_1;blaTEM-1B_1;sul2_2;aph(3'')-Ib_2;aph(6)-Id_1;tet(B)_2	3	IncFIB;IncFII;Col(MG828)	No
ESC_FB3555AA	AUSMDU00007305	Australia	2017	human	EnteroBase	Assembly	ESC_FB3555AA	0	3	aac(3)-IId_1;blaTEM-1B_1;blaCTX-M-15_1;mdf(A)_1	7	IncFIA;IncFIB;IncFII;IncI1;Col(MG828);Col156_1;Col156_1	No
ESC_FB3561AA	AUSMDU00007413	Australia	2017	human	EnteroBase	Assembly	ESC_FB3561AA	0	11	aph(6)-Id_1;aph(3'')-Ib_2;mdf(A)_1;mph(A)_2;blaCTX-M-15_1;erm(B)_18;tet(D)_1;catA1_1;sul2_2;blaTEM-1A_1;sul1_5;dfrA7_5	1	IncFII	No
ESC_FB3582AA	AUSMDU00007848	Australia	2017	human	EnteroBase	Assembly	ESC_FB3582AA	0	12	blaCMY-2_1;mph(A)_2;tet(B)_2;ARR-3_4;catB3_2;blaOXA-1_1;aac(6')-Ib-cr_1;ant(2'')-Ia_1;ant(3'')-Ia_1;cmlA1_1;sul1_5;dfrA17_1;mdf(A)_1	4	IncFIA;IncFIB;IncFII;Col156_1	No
ESC_FB3583AA	AUSMDU00007849	Australia	2017	human	EnteroBase	Assembly	ESC_FB3583AA	0	2	mdf(A)_1;blaTEM-35_1;blaCTX-M-15_1	2	IncFIB;Col156_1	No
ESC_FB3588AA	AUSMDU00007855	Australia	2017	human	EnteroBase	Assembly	ESC_FB3588AA	0	7	blaTEM-1B_1;mdf(A)_1;dfrA17_1;aadA5_1;sul1_5;mph(A)_2;blaCTX-M-122_1;aac(3)-IId_1	0	0	No
ESC_FB3592AA	AUSMDU00007860	Australia	2017	human	EnteroBase	Assembly	ESC_FB3592AA	0	9	mph(A)_2;catB3_1;blaOXA-1_1;aac(6')-Ib-cr_1;mdf(A)_1;tet(B)_2;dfrA17_1;aadA5_1;sul1_5;blaCTX-M-15_1	5	IncFIA;IncFIB;IncFII;IncFII;Col156_1	Yes
ESC_FB3602AA	AUSMDU00007999	Australia	2017	human	EnteroBase	Assembly	ESC_FB3602AA	0	2	mdf(A)_1;tet(B)_2;blaCMY-2_1	6	IncFIA;IncFIB;IncFII;IncFII;Col(MG828);Col156_1	No
ESC_FB3624AA	AUSMDU00034377	Australia	2017	human	EnteroBase	Assembly	ESC_FB3624AA	0	9	mdf(A)_1;blaCTX-M-14_1;mph(A)_2;sul2_2;aph(3'')-Ib_2;aph(6)-Id_1;dfrA12_8;aadA2_1;sul1_5;erm(B)_18	0	0	Yes
ESC_FB3641AA	AUSMDU00034378	Australia	2017	human	EnteroBase	Assembly	ESC_FB3641AA	0	5	mdf(A)_1;dfrA17_1;aadA5_1;sul1_5;mph(A)_2;blaCTX-M-15_1	0	0	Yes
ESC_FB3647AA	AUSMDU00034379	Australia	2017	human	EnteroBase	Assembly	ESC_FB3647AA	0	7	dfrA1_8;ant(3'')-Ia_1;mdf(A)_1;blaCTX-M-14b_1;blaCTX-M-3_1;sul2_2;aph(3'')-Ib_5;aph(6)-Id_1	4	IncI1;IncN_1;Col(pHAD28);Col156_1	Yes
ESC_FB3651AA	AUSMDU00008379	Australia	2017	human	EnteroBase	Assembly	ESC_FB3651AA	0	7	mdf(A)_1;blaCTX-M-122_1;dfrA17_1;aadA5_1;sul1_5;mph(A)_2;aac(3)-IId_1;blaTEM-1B_1	1	IncFII	No
ESC_FB3663AA	AUSMDU00008521	Australia	2017	human	EnteroBase	Assembly	ESC_FB3663AA	0	11	tet(D)_1;catA1_1;blaTEM-1A_1;dfrA7_5;sul1_5;sul2_2;aph(6)-Id_1;aph(3'')-Ib_2;mdf(A)_1;mph(A)_2;blaCTX-M-15_1;erm(B)_18	1	IncFII	Yes
ESC_FB3666AA	AUSMDU00008524	Australia	2017	human	EnteroBase	Assembly	ESC_FB3666AA	0	9	ant(3'')-Ia_1;dfrA1_8;mdf(A)_1;sul2_2;blaCTX-M-15_1;aph(6)-Id_1;aph(3'')-Ib_2;aac(6')-Ib-cr_1;blaOXA-1_1;catB3_1	0	0	Yes
ESC_FB3728AA	AUSMDU00008420	Australia	2017	human	EnteroBase	Assembly	ESC_FB3728AA	0	9	mdf(A)_1;mph(A)_2;sul1_5;aadA5_1;dfrA17_1;tet(A)_6;aph(6)-Id_1;aph(3'')-Ib_5;sul2_2;blaCTX-M-27_1	2	IncFIB;IncFII	No
ESC_FB3736AA	AUSMDU00008438	Australia	2017	human	EnteroBase	Assembly	ESC_FB3736AA	0	7	mdf(A)_1;blaCTX-M-14_1;dfrA17_1;aadA5_1;sul1_5;mph(A)_2;aac(3)-IId_1;blaTEM-1B_1	1	Col156_1	No
ESC_FB3779AA	CN-394-F	China	2018	human	EnteroBase	Assembly	ESC_FB3779AA	0	7	blaCTX-M-14_1;blaTEM-1B_1;mdf(A)_1;sul1_5;aadA2_1;dfrA12_8;erm(B)_18;mph(A)_2	3	IncFIB;IncFII;Col156_1	Yes
ESC_FB3787AA	CN-397	0	2018	Missing	EnteroBase	Assembly	ESC_FB3787AA	0	6	mdf(A)_1;blaCTX-M-14_1;mph(A)_2;sul1_5;aadA2_1;dfrA12_8;erm(B)_18	6	IncFII;IncN_1;IncX1_;IncY_1;Col156_1;Col440I_1	No
ESC_FB3823AA	CN-405-F	China	2018	human	EnteroBase	Assembly	ESC_FB3823AA	0	7	mdf(A)_1;blaCTX-M-14_1;mph(A)_2;sul1_5;aadA5_1;dfrA17_1;aac(3)-IId_1;blaTEM-1B_1	0	0	Yes
ESC_FB3832AA	CN-419-F	China	2018	human	EnteroBase	Assembly	ESC_FB3832AA	0	10	blaCTX-M-14_1;mdf(A)_1;mph(A)_2;erm(B)_18;aac(3)-IId_1;blaTEM-1B_1;dfrA12_8;aadA2_1;dfrA17_1;aadA5_1;sul1_5	3	IncFIB;IncFII;Col156_1	No
ESC_FB3843AA	CN-148-F	China	2017	human	EnteroBase	Assembly	ESC_FB3843AA	0	5	mdf(A)_1;mph(A)_2;sul1_5;aadA5_1;dfrA17_1;blaCTX-M-15_1	0	0	Yes
ESC_FB4056AA	CN-443-F	China	2018	human	EnteroBase	Assembly	ESC_FB4056AA	0	7	mdf(A)_1;mph(A)_2;sul1_5;aadA2_1;dfrA12_8;erm(B)_18;aac(3)-IIa_1;blaCTX-M-55_1	1	IncFII	Yes
ESC_FB4553AA	0	0	Missing	Missing	EnteroBase	Assembly	ESC_FB4553AA	0	6	mdf(A)_1;qnrS1_1;aph(6)-Id_1;aph(3'')-Ib_5;sul2_2;blaCTX-M-14_1;dfrA14_5	2	IncI1;ColpVC_1_	No
ESC_FB5032AA	CN-497-F	China	2018	human	EnteroBase	Assembly	ESC_FB5032AA	0	8	mdf(A)_1;blaTEM-1C_1;dfrA17_1;aadA5_1;sul1_5;mph(A)_2;erm(B)_18;blaCTX-M-15_1;aac(3)-IIa_1	2	IncFIB;IncFII	Yes
ESC_FB5033AA	CN-498-F	China	2018	human	EnteroBase	Assembly	ESC_FB5033AA	0	9	catA1_1;mdf(A)_1;blaCTX-M-14_1;mph(A)_2;sul1_5;dfrA5_1;erm(B)_18;tet(D)_1;blaTEM-1B_1;aac(3)-IIa_1	3	IncFIB;IncFII;Col156_1	Yes
ESC_FB5034AA	CN-496	China	2018	human	EnteroBase	Assembly	ESC_FB5034AA	0	7	blaCTX-M-14_1;dfrA17_1;aadA5_1;sul1_5;mph(A)_2;aac(3)-IId_1;mdf(A)_1;blaTEM-1B_1	4	IncB/O;IncFIB;IncFII;IncY_1	Yes
ESC_FB5048AA	CN-504-D	China	2018	human	EnteroBase	Assembly	ESC_FB5048AA	0	7	blaCTX-M-55_1;blaCTX-M-14_1;dfrA12_8;aadA2_1;sul1_5;mph(A)_2;erm(B)_18;mdf(A)_1	8	IncFIB;IncFII;IncI1;IncN_1;IncX4;IncY_1;Col156_1;Col440I_1	No
ESC_FB5063AA	CN-508-D	China	2018	human	EnteroBase	Assembly	ESC_FB5063AA	0	1	mdf(A)_1;blaCTX-M-14_1	0	0	Yes
ESC_FB5066AA	CN-509	China	2018	human	EnteroBase	Assembly	ESC_FB5066AA	0	6	blaCTX-M-14_1;mph(A)_2;sul1_5;aadA2_1;dfrA12_8;mdf(A)_1;aac(3)-IIa_1	3	Col(MG828);Col(MG828);Col156_1	No
ESC_FB5741AA	CN-539	China	2018	human	EnteroBase	Assembly	ESC_FB5741AA	0	8	blaCTX-M-14_1;sul1_5;aadA2_1;dfrA12_8;sul2_2;aph(6)-Id_1;aph(3'')-Ib_2;mph(A)_2;mdf(A)_1	1	p0111	Yes
ESC_FB5742AA	CN-540-D	China	2018	human	EnteroBase	Assembly	ESC_FB5742AA	0	1	mdf(A)_1;blaCTX-M-14_1	1	Col156_1	No
ESC_FB5746AA	CN-541-D	China	2018	human	EnteroBase	Assembly	ESC_FB5746AA	0	9	mdf(A)_1;blaCTX-M-14_1;mph(A)_2;sul1_5;aadA2_1;dfrA12_8;blaTEM-1C_1;sul2_2;aph(3'')-Ib_2;aph(6)-Id_1	2	IncFIB;IncFII	Yes
ESC_FB5786AA	CN-558-D	China	2018	human	EnteroBase	Assembly	ESC_FB5786AA	0	6	mdf(A)_1;dfrA17_1;aadA5_1;sul1_5;mph(A)_2;blaCTX-M-15_1;aac(3)-IIa_1	0	0	Yes
ESC_FB5827AA	CN-166	China	2017	human	EnteroBase	Assembly	ESC_FB5827AA	0	5	blaTEM-1B_1;mdf(A)_1;blaCTX-M-14_1;sul2_2;aph(3'')-Ib_2;aph(6)-Id_1	5	IncFIB;IncFII;IncFII;IncN_1;p0111	Yes
ESC_FB5837AA	CN-167	China	2017	human	EnteroBase	Assembly	ESC_FB5837AA	0	6	mdf(A)_1;mph(A)_2;sul1_5;aadA5_1;dfrA17_1;blaCTX-M-15_1;aac(3)-IIa_1	0	0	Yes
ESC_FB5839AA	CN-570	China	2018	human	EnteroBase	Assembly	ESC_FB5839AA	0	3	mdf(A)_1;sul2_2;aac(3)-IIa_1;blaCTX-M-15_1	2	IncFIB;Col156_1	Yes
ESC_FB5840AA	CN-569-D	China	2018	human	EnteroBase	Assembly	ESC_FB5840AA	0	9	blaCTX-M-27_1;dfrA17_1;aadA5_1;sul1_5;mph(A)_2;sul2_2;aph(3'')-Ib_5;aph(6)-Id_1;tet(A)_6;mdf(A)_1	3	IncFIB;IncFII;IncFII	No
ESC_FB5848AA	CN-175-F	China	2017	human	EnteroBase	Assembly	ESC_FB5848AA	0	9	blaTEM-1B_1;mdf(A)_1;tet(A)_6;qnrS1_1;aac(3)-IId_1;dfrA17_1;aadA5_1;sul1_5;blaCTX-M-27_1;mph(A)_2	3	IncFIB;IncFII;IncFII	No
ESC_FB5852AA	CN-094-D	China	2017	human	EnteroBase	Assembly	ESC_FB5852AA	0	2	blaCTX-M-15_1;qnrS1_1;mdf(A)_1	1	Col(pHAD28)	No
ESC_FB5860AA	CN-580	China	2018	human	EnteroBase	Assembly	ESC_FB5860AA	0	6	mdf(A)_1;dfrA17_1;aadA5_1;sul1_5;mph(A)_2;blaCTX-M-15_1;aac(3)-IIa_1	0	0	Yes
ESC_FB5861AA	CN-579-D	China	2018	human	EnteroBase	Assembly	ESC_FB5861AA	0	6	blaCTX-M-14_1;mdf(A)_1;mph(A)_2;sul1_5;dfrA5_1;erm(B)_18;aac(3)-IIa_1	2	IncFIB;IncFII	Yes
ESC_FB5875AA	CN-582-D	China	2018	human	EnteroBase	Assembly	ESC_FB5875AA	0	7	mph(A)_2;sul1_5;aadA5_1;dfrA17_1;blaCTX-M-14_1;aac(3)-IId_1;blaTEM-1B_1;mdf(A)_1	2	IncFIB;IncFII	Yes
ESC_FB5876AA	CN-584	China	2018	human	EnteroBase	Assembly	ESC_FB5876AA	0	4	mdf(A)_1;sul2_2;aac(3)-IIa_1;blaCTX-M-15_1;blaCTX-M-14_1	4	IncFIB;IncFII;IncI1;Col156_1	Yes
ESC_FB5889AA	NRZ-35221	Germany	2017	Missing	EnteroBase	Assembly	ESC_FB5889AA	blaOXA-244	10	mdf(A)_1;dfrA17_1;aadA5_1;sul1_5;mph(A)_2;sul2_2;aph(3'')-Ib_5;aph(6)-Id_1;tet(A)_6;blaCTX-M-27_1;blaOXA-244_1	2	IncFIB;IncFII	No
ESC_FB5890AA	NRZ-43794	Germany	2018	Missing	EnteroBase	Assembly	ESC_FB5890AA	blaOXA-244	10	blaOXA-244_1;aph(3')-Ia_1;dfrA1_8;ant(3'')-Ia_1;blaCTX-M-14b_1;mdf(A)_1;aph(6)-Id_1;aph(3'')-Ib_5;sul2_3;blaTEM-1B_1;tet(D)_1	4	IncFIB;IncFII;IncQ1;Col156_1	Yes
ESC_FB5891AA	NRZ-49616	Germany	2019	Missing	EnteroBase	Assembly	ESC_FB5891AA	blaOXA-244	10	blaCTX-M-27_1;blaOXA-244_1;mdf(A)_1;mph(A)_2;sul1_5;aadA5_1;dfrA17_1;sul2_2;aph(3'')-Ib_5;aph(6)-Id_1;tet(A)_6	3	IncFIB;IncFII;IncFII	No
ESC_FB5892AA	NRZ-42585b	Germany	2018	Missing	EnteroBase	Assembly	ESC_FB5892AA	blaOXA-244	10	blaOXA-244_1;mdf(A)_1;dfrA17_1;aadA5_1;sul1_5;mph(A)_2;tet(A)_6;aph(6)-Id_1;aph(3'')-Ib_5;sul2_2;blaCTX-M-27_1	4	IncFIB;IncFII;IncFII;IncI1	No
ESC_FB5896AA	NRZ-49707	Germany	2019	Missing	EnteroBase	Assembly	ESC_FB5896AA	blaOXA-244	10	mdf(A)_1;dfrA17_1;aadA5_1;sul1_5;mph(A)_2;tet(A)_6;aph(6)-Id_1;aph(3'')-Ib_5;sul2_2;blaCTX-M-27_1;blaOXA-244_1	2	IncFIB;IncFII	No
ESC_FB5902AA	NRZ-50242	Germany	2019	Missing	EnteroBase	Assembly	ESC_FB5902AA	blaOXA-244	11	dfrA17_1;aadA5_1;sul1_5;mph(A)_2;sul2_2;aph(3'')-Ib_5;aph(6)-Id_1;tet(A)_6;blaOXA-244_1;blaCTX-M-3_1;blaCTX-M-27_1;mdf(A)_1	4	IncFIB;IncFII;IncFII;IncI1	No
ESC_FB5903AA	NRZ-50602	Germany	2019	Missing	EnteroBase	Assembly	ESC_FB5903AA	blaOXA-244	10	blaCTX-M-27_1;blaOXA-244_1;mdf(A)_1;dfrA17_1;aadA5_1;sul1_5;mph(A)_2;tet(A)_6;aph(6)-Id_1;aph(3'')-Ib_5;sul2_2	2	IncFIB;IncFII	No
ESC_FB5904AA	NRZ-50698	Germany	2019	Missing	EnteroBase	Assembly	ESC_FB5904AA	blaOXA-244	9	aph(6)-Id_1;aph(3'')-Ib_5;sul2_3;blaOXA-244_1;blaTEM-1B_1;ant(3'')-Ia_1;dfrA1_8;aph(3')-Ia_1;mdf(A)_1;blaCTX-M-14b_1	4	IncFIB;IncFII;IncQ1;Col156_1	Yes
ESC_FB5905AA	NRZ-50225a	Germany	2019	Missing	EnteroBase	Assembly	ESC_FB5905AA	blaOXA-244	6	mdf(A)_1;aph(6)-Id_1;aph(3'')-Ib_5;sul2_2;blaTEM-1B_1;blaCMY-2_1;blaOXA-244_1	3	IncFIA;IncFIB;IncFIC	No
ESC_FB5906AA	NRZ-50063	Germany	2019	Missing	EnteroBase	Assembly	ESC_FB5906AA	blaOXA-244	2	mdf(A)_1;blaOXA-244_1;blaCTX-M-27_1	3	IncFIB;IncFII;IncFII	No
ESC_FB5907AA	NRZ-50271	Germany	2019	Missing	EnteroBase	Assembly	ESC_FB5907AA	blaOXA-244	4	mdf(A)_1;blaCTX-M-14b_1;ant(3'')-Ia_1;dfrA1_8;blaOXA-244_1	0	0	Yes
ESC_FB5910AA	NRZ-50106a	Germany	2019	Missing	EnteroBase	Assembly	ESC_FB5910AA	blaOXA-244	10	blaCTX-M-27_1;blaOXA-244_1;mdf(A)_1;mph(A)_2;sul1_5;aadA5_1;dfrA17_1;sul2_2;aph(3'')-Ib_5;aph(6)-Id_1;tet(A)_6	2	IncFIB;IncFII	No
ESC_FB5912AA	NRZ-50904	Germany	2019	Missing	EnteroBase	Assembly	ESC_FB5912AA	blaOXA-244	10	mdf(A)_1;blaCTX-M-27_1;blaOXA-244_1;dfrA17_1;aadA5_1;sul1_5;mph(A)_2;sul2_2;aph(3'')-Ib_5;aph(6)-Id_1;tet(A)_6	4	IncFIB;IncFII;IncFII;IncI1	No
ESC_FB5913AA	NRZ-51050	Germany	2019	Missing	EnteroBase	Assembly	ESC_FB5913AA	blaOXA-244	8	blaTEM-1B_1;dfrA1_8;ant(3'')-Ia_1;mdf(A)_1;blaCTX-M-14b_1;sul2_3;aph(3'')-Ib_5;aph(6)-Id_1;blaOXA-244_1	7	IncFIA;IncFIB;IncFII;IncFII;IncI2;IncQ1;Col156_1	Yes
ESC_FB5914AA	NRZ-51013	Germany	2019	Missing	EnteroBase	Assembly	ESC_FB5914AA	blaOXA-244	10	mdf(A)_1;mph(A)_2;sul1_5;aadA5_1;dfrA17_1;sul2_2;aph(3'')-Ib_5;aph(6)-Id_1;tet(A)_6;blaCTX-M-27_1;blaOXA-244_1	3	IncFIB;IncFII;IncFII	No
ESC_FB5916AA	NRZ-51349	Germany	2019	Missing	EnteroBase	Assembly	ESC_FB5916AA	blaOXA-244	3	blaCTX-M-15_1;blaCTX-M-27_1;mdf(A)_1;blaOXA-244_1	3	IncFIB;IncFII;IncFII	No
ESC_FB5917AA	NRZ-51236	Germany	2019	Missing	EnteroBase	Assembly	ESC_FB5917AA	blaOXA-244	10	mdf(A)_1;dfrA17_1;aadA5_1;sul1_5;mph(A)_2;sul2_2;aph(3'')-Ib_5;aph(6)-Id_1;tet(A)_6;blaCTX-M-27_1;blaOXA-244_1	2	IncFIB;IncFII	No
ESC_FB5918AA	NRZ-50963b	Germany	2019	Missing	EnteroBase	Assembly	ESC_FB5918AA	blaOXA-244	10	blaCTX-M-27_1;mdf(A)_1;blaOXA-244_1;mph(A)_2;sul1_5;aadA5_1;dfrA17_1;tet(A)_6;aph(6)-Id_1;aph(3'')-Ib_5;sul2_2	2	IncFIB;IncFII	No
ESC_FB5919AA	NRZ-51461	Germany	2019	Missing	EnteroBase	Assembly	ESC_FB5919AA	blaOXA-244	9	blaTEM-1B_1;aph(3')-Ia_1;blaCTX-M-14b_1;sul2_3;aph(3'')-Ib_5;aph(6)-Id_1;ant(3'')-Ia_1;dfrA1_8;mdf(A)_1;blaOXA-244_1	4	IncFIB;IncFII;IncQ1;Col156_1	Yes
ESC_FB5922AA	NRZ-51768	Germany	2019	Missing	EnteroBase	Assembly	ESC_FB5922AA	blaOXA-244	10	mdf(A)_1;blaOXA-244_1;blaCTX-M-27_1;dfrA17_1;aadA5_1;sul1_5;mph(A)_2;sul2_2;aph(3'')-Ib_5;aph(6)-Id_1;tet(A)_6	4	IncFIB;IncFII;IncFII;IncFII	No
ESC_FB5926AA	NRZ-51612	Germany	2019	Missing	EnteroBase	Assembly	ESC_FB5926AA	blaOXA-244	10	blaOXA-244_1;blaTEM-1B_1;aph(3'')-Ib_5;aph(6)-Id_1;ant(3'')-Ia_1;dfrA1_8;mdf(A)_1;aac(3)-IVa_1;aph(4)-Ia_1;blaCTX-M-14b_1;sul2_3	6	IncFIB;IncFII;IncI1;IncQ1;IncX1_;Col156_1	Yes
ESC_FB5930AA	NRZ-51766	Germany	2019	Missing	EnteroBase	Assembly	ESC_FB5930AA	blaOXA-244	10	mdf(A)_1;mph(A)_2;sul1_5;aadA5_1;dfrA17_1;tet(A)_6;aph(6)-Id_1;aph(3'')-Ib_5;sul2_2;blaCTX-M-27_1;blaOXA-244_1	3	IncFIB;IncFII;Col(MG828)	No
ESC_FB5934AA	NRZ-52550	Germany	2019	Missing	EnteroBase	Assembly	ESC_FB5934AA	blaOXA-244	10	mdf(A)_1;dfrA17_1;aadA5_1;sul1_5;mph(A)_2;tet(A)_6;aph(6)-Id_1;aph(3'')-Ib_5;sul2_2;blaCTX-M-27_1;blaOXA-244_1	2	IncFIB;IncFII	No
ESC_FB5935AA	NRZ-51961	Germany	2019	Missing	EnteroBase	Assembly	ESC_FB5935AA	blaOXA-244	10	blaCTX-M-27_1;mdf(A)_1;blaOXA-244_1;dfrA17_1;aadA5_1;sul1_5;mph(A)_2;sul2_2;aph(3'')-Ib_5;aph(6)-Id_1;tet(A)_6	3	IncFIB;IncFII;IncFII	No
ESC_FB5936AA	NRZ-52255	Germany	2019	Missing	EnteroBase	Assembly	ESC_FB5936AA	blaOXA-244	8	blaOXA-244_1;dfrA1_8;ant(3'')-Ia_1;catA1_1;aph(3')-Ia_1;mdf(A)_1;blaCTX-M-14b_1;blaTEM-1B_1;tet(D)_1	3	IncFIB;IncFII;Col156_1	Yes
ESC_FB5937AA	NRZ-52487	Germany	2019	Missing	EnteroBase	Assembly	ESC_FB5937AA	blaOXA-244	11	tet(D)_1;blaOXA-244_1;catA1_1;blaTEM-1B_1;aph(3')-Ia_1;mdf(A)_1;dfrA1_8;ant(3'')-Ia_1;blaCTX-M-14b_1;sul2_3;aph(3'')-Ib_5;aph(6)-Id_1	4	IncFIB;IncFII;IncQ1;Col156_1	Yes
ESC_FB5938AA	NRZ-52164	Germany	2019	Missing	EnteroBase	Assembly	ESC_FB5938AA	blaOXA-244	11	blaOXA-244_1;blaTEM-1B_1;catA1_1;ant(3'')-Ia_1;dfrA1_8;mdf(A)_1;blaCTX-M-14b_1;floR_2;tet(A)_6;aph(6)-Id_1;aph(3'')-Ib_5;sul2_2	5	IncFIA;IncFIB;IncFII;IncFII;Col156_1	Yes
ESC_FB5939AA	NRZ-51929	Germany	2019	Missing	EnteroBase	Assembly	ESC_FB5939AA	blaOXA-244	6	blaCTX-M-27_1;blaOXA-244_1;mdf(A)_1;sul2_2;aph(3'')-Ib_5;aph(6)-Id_1;tet(A)_6	4	IncFIB;IncFII;IncFII;IncFII	No
ESC_FB5940AA	NRZ-52900	Germany	2019	Missing	EnteroBase	Assembly	ESC_FB5940AA	blaOXA-244	8	aph(3')-Ia_1;mdf(A)_1;blaCTX-M-14b_1;aph(6)-Id_1;aph(3'')-Ib_5;sul2_3;tet(D)_1;blaTEM-1B_1;blaOXA-244_1	4	IncFIB;IncFII;IncQ1;Col156_1	Yes
ESC_FB5941AA	CN-601-D	China	2018	human	EnteroBase	Assembly	ESC_FB5941AA	0	8	blaTEM-1B_1;blaCTX-M-14_1;dfrA17_1;aadA5_1;sul1_5;mph(A)_2;aac(3)-IId_1;erm(B)_18;mdf(A)_1	4	IncFIB;IncFII;IncI1;IncX4	Yes
ESC_FB5946AA	NRZ-53217	Germany	2019	Missing	EnteroBase	Assembly	ESC_FB5946AA	blaOXA-244	10	blaOXA-244_1;mdf(A)_1;dfrA17_1;aadA5_1;sul1_5;mph(A)_2;sul2_2;aph(3'')-Ib_5;aph(6)-Id_1;tet(A)_6;blaCTX-M-27_1	2	IncFIB;IncFII	No
ESC_FB5947AA	NRZ-53235	Germany	2019	Missing	EnteroBase	Assembly	ESC_FB5947AA	blaOXA-244	10	blaOXA-244_1;mdf(A)_1;dfrA17_1;aadA5_1;sul1_5;mph(A)_2;sul2_2;aph(3'')-Ib_5;aph(6)-Id_1;tet(A)_6;blaCTX-M-27_1	4	IncB/O;IncFIB;IncFII;ColRNAI_1	No
ESC_FB5948AA	NRZ-53213	Germany	2019	Missing	EnteroBase	Assembly	ESC_FB5948AA	blaOXA-244	10	mdf(A)_1;mph(A)_2;sul1_5;aadA5_1;dfrA17_1;tet(A)_6;aph(6)-Id_1;aph(3'')-Ib_5;sul2_2;blaOXA-244_1;blaCTX-M-27_1	2	IncFIB;IncFII	No
ESC_FB5949AA	NRZ-53420	Germany	2019	Missing	EnteroBase	Assembly	ESC_FB5949AA	blaOXA-244	6	blaCTX-M-27_1;blaOXA-244_1;mdf(A)_1;tet(A)_6;aph(6)-Id_1;aph(3'')-Ib_5;sul2_2	3	IncFIB;IncFII;IncFII	No
ESC_FB5951AA	NRZ-53257	Germany	2019	Missing	EnteroBase	Assembly	ESC_FB5951AA	blaOXA-244	1	mdf(A)_1;blaOXA-244_1	2	IncFIB;IncFII	No
ESC_FB5952AA	NRZ-53254b	Germany	2019	Missing	EnteroBase	Assembly	ESC_FB5952AA	blaOXA-244	10	blaOXA-244_1;blaCTX-M-27_1;mdf(A)_1;mph(A)_2;sul1_5;aadA5_1;dfrA17_1;sul2_2;aph(3'')-Ib_5;aph(6)-Id_1;tet(A)_6	3	IncFIB;IncFII;IncFII	No
ESC_FB5953AA	NRZ-53256	Germany	2019	Missing	EnteroBase	Assembly	ESC_FB5953AA	blaOXA-244	10	mdf(A)_1;dfrA17_1;aadA5_1;sul1_5;mph(A)_2;tet(A)_6;aph(6)-Id_1;aph(3'')-Ib_5;sul2_2;blaOXA-244_1;blaCTX-M-27_1	3	IncFIB;IncFII;ColRNAI_1	No
ESC_FB5954AA	CN-603-D	China	2018	human	EnteroBase	Assembly	ESC_FB5954AA	0	9	blaCTX-M-14_1;mdf(A)_1;blaTEM-1B_1;sul2_2;erm(B)_18;sul1_5;dfrA5_1;aph(3'')-Ib_2;aph(6)-Id_1;aac(3)-IIa_1	5	IncFIB;IncFII;IncY_1;Col(MG828);Col156_1	Yes
ESC_FB5956AA	NRZ-46433	Germany	2019	Missing	EnteroBase	Assembly	ESC_FB5956AA	blaOXA-244	10	sul1_5;aadA5_1;dfrA17_1;blaOXA-244_1;blaCTX-M-27_1;mdf(A)_1;sul2_2;aph(3'')-Ib_5;aph(6)-Id_1;tet(A)_6;mph(A)_2	2	IncFIB;IncFII	No
ESC_FB5957AA	NRZ-53594	Germany	2019	Missing	EnteroBase	Assembly	ESC_FB5957AA	blaOXA-244	10	blaCTX-M-27_1;blaOXA-244_1;mdf(A)_1;mph(A)_2;sul1_5;aadA5_1;dfrA17_1;sul2_2;aph(3'')-Ib_5;aph(6)-Id_1;tet(A)_6	4	IncFIB;IncFII;IncFII;IncFII	No
ESC_FB5959AA	NRZ-46200	Germany	2019	Missing	EnteroBase	Assembly	ESC_FB5959AA	blaOXA-244	10	blaOXA-244_1;blaCTX-M-27_1;mdf(A)_1;dfrA17_1;aadA5_1;sul1_5;mph(A)_2;tet(A)_6;aph(6)-Id_1;aph(3'')-Ib_5;sul2_2	2	IncFIB;IncFII	No
ESC_FB5960AA	NRZ-53497	Germany	2019	Missing	EnteroBase	Assembly	ESC_FB5960AA	blaOXA-244	10	blaOXA-244_1;blaCTX-M-27_1;mdf(A)_1;dfrA17_1;aadA5_1;sul1_5;mph(A)_2;sul2_2;aph(3'')-Ib_5;aph(6)-Id_1;tet(A)_6	2	IncFIB;IncFII	No
ESC_FB5964AA	CN-608-D	China	2018	human	EnteroBase	Assembly	ESC_FB5964AA	0	1	mdf(A)_1;blaCTX-M-15_1	3	IncFIB;IncFIC;Col156_1	Yes
ESC_FB5965AA	CN-605	China	2018	human	EnteroBase	Assembly	ESC_FB5965AA	0	7	mdf(A)_1;blaCTX-M-14_1;dfrA17_1;aadA5_1;sul1_5;mph(A)_2;aac(3)-IId_1;blaTEM-1B_1	0	0	Yes
ESC_FB6065AA	CN-095-D	China	2017	human	EnteroBase	Assembly	ESC_FB6065AA	0	6	blaCTX-M-122_1;mdf(A)_1;mph(A)_2;sul1_5;aadA5_1;dfrA17_1;blaTEM-1B_1	0	0	Yes
ESC_FB6131AA	FSIS11923834	United States	2019	poultry	EnteroBase	Assembly	ESC_FB6131AA	0	5	aac(3)-IId_1;sul1_5;aadA5_1;dfrA17_1;blaTEM-1B_1;mdf(A)_1	4	IncFIB;IncFII;Col(MG828);Col156_1	No
ESC_FB6223AA	CN-219	China	2017	human	EnteroBase	Assembly	ESC_FB6223AA	0	6	mdf(A)_1;dfrA17_1;aadA5_1;sul1_5;mph(A)_2;blaCTX-M-15_1;aac(3)-IIa_1	0	0	Yes
ESC_FB6327AA	CN-174	China	2017	human	EnteroBase	Assembly	ESC_FB6327AA	0	10	blaCTX-M-122_1;mdf(A)_1;mph(A)_2;aac(3)-IId_1;sul2_2;aph(3'')-Ib_2;aph(6)-Id_1;sul1_5;aadA5_1;dfrA17_1;blaTEM-1B_1	2	IncI1;Col(MG828)	Yes
ESC_FB6522AA	101093	Canada	2012	human	EnteroBase	Assembly	ESC_FB6522AA	0	14	blaCTX-M-15_1;mdf(A)_1;tet(A)_6;sul2_2;aph(6)-Id_1;aph(3'')-Ib_2;tet(D)_1;blaTEM-1B_1;aac(3)-IIa_1;aac(6')-Ib-cr_1;blaOXA-1_1;catB3_1;catA1_1;dfrA1_8;ant(3'')-Ia_1	2	IncFIB;IncFII	Yes
ESC_FB6937AA	CN-200	China	2017	human	EnteroBase	Assembly	ESC_FB6937AA	0	12	mdf(A)_1;blaTEM-1B_1;sul1_5;aadA5_1;dfrA17_1;tet(A)_6;aph(6)-Id_1;aph(3'')-Ib_5;sul2_2;qnrS1_1;blaCTX-M-27_1;mph(A)_2;aac(3)-IId_1	4	IncB/O;IncFII;IncFII;IncY_1	No
ESC_FB6938AA	CN-229-D	China	2017	human	EnteroBase	Assembly	ESC_FB6938AA	0	9	mdf(A)_1;mph(A)_2;sul1_5;aadA5_1;dfrA17_1;sul2_2;aph(3'')-Ib_5;aph(6)-Id_1;tet(A)_6;blaCTX-M-27_1	3	IncB/O;IncFII;IncFII	No
ESC_FB7294AA	SMG-19-1611	United Kingdom	2019	Missing	EnteroBase	Assembly	ESC_FB7294AA	blaOXA-244	10	blaCTX-M-27_1;blaOXA-244_1;mdf(A)_1;dfrA17_1;aadA5_1;sul1_5;mph(A)_2;tet(A)_6;aph(6)-Id_1;aph(3'')-Ib_5;sul2_2	3	IncFIB;IncFII;IncFII	No
ESC_FB7540AA	CN-456-F	China	2018	human	EnteroBase	Assembly	ESC_FB7540AA	0	10	mdf(A)_1;blaCTX-M-14_1;dfrA17_1;aadA5_1;sul1_5;mph(A)_2;aac(3)-IId_1;sul2_2;aph(6)-Id_1;aph(3'')-Ib_2;blaTEM-1B_1	0	0	Yes
ESC_FB7590AA	CN-196-F	China	2017	human	EnteroBase	Assembly	ESC_FB7590AA	0	10	dfrA5_1;mdf(A)_1;blaTEM-1B_1;sul2_2;aph(6)-Id_1;aph(3'')-Ib_2;mph(A)_2;aadA2_1;dfrA12_8;sul1_5;blaCTX-M-14_1	3	IncFIB;IncFII;Col156_1	Yes
ESC_FB7843AA	CN-179-F	China	2017	human	EnteroBase	Assembly	ESC_FB7843AA	0	6	blaCTX-M-14_1;mdf(A)_1;dfrA12_8;aadA2_1;sul1_5;mph(A)_2;aac(3)-IIa_1	1	IncI2	Yes
ESC_FB7844AA	CN-184-F	China	2017	human	EnteroBase	Assembly	ESC_FB7844AA	0	10	mdf(A)_1;mph(A)_2;sul1_5;aadA5_1;tet(A)_6;aph(6)-Id_1;aph(3'')-Ib_5;sul2_2;qnrS1_1;blaCTX-M-27_1;aac(3)-IId_1	3	IncFII;IncFII;IncFII	No
ESC_FB7918AA	111952	Canada	2014	human	EnteroBase	Assembly	ESC_FB7918AA	0	7	mph(A)_2;sul1_5;aadA5_1;dfrA17_1;erm(B)_18;blaCTX-M-15_1;aac(3)-IIa_1;mdf(A)_1	0	0	Yes
ESC_FB7958AA	CN-475-F	China	2018	human	EnteroBase	Assembly	ESC_FB7958AA	0	9	mdf(A)_1;mph(A)_2;sul1_5;aadA5_1;dfrA17_1;tet(A)_6;aph(6)-Id_1;aph(3'')-Ib_5;sul2_2;blaCTX-M-27_1	2	IncFIB;IncFII	No
ESC_FB7980AA	CN-221-D	China	2017	human	EnteroBase	Assembly	ESC_FB7980AA	0	6	mdf(A)_1;dfrA17_1;aadA5_1;sul1_5;mph(A)_2;blaCTX-M-15_1;aac(3)-IIa_1	0	0	Yes
ESC_FB8150AA	CN-259-D	China	2017	human	EnteroBase	Assembly	ESC_FB8150AA	0	10	mdf(A)_1;mph(A)_2;dfrA12_8;aadA2_1;sul1_5;erm(B)_18;aph(6)-Id_1;aph(3'')-Ib_2;blaCTX-M-15_1;blaCTX-M-14_1;blaTEM-1C_1	5	IncB/O;IncFIB;IncFII;IncFII;IncL_1	No
ESC_FB8158AA	CN-273-D	China	2017	human	EnteroBase	Assembly	ESC_FB8158AA	0	6	mdf(A)_1;blaCTX-M-14_1;sul2_2;aph(3'')-Ib_5;aph(6)-Id_1;tet(A)_6;floR_2	2	IncI1;p0111	Yes
ESC_FB8159AA	CN-278-D	China	2017	human	EnteroBase	Assembly	ESC_FB8159AA	0	11	mdf(A)_1;mph(A)_2;sul1_5;aadA2_1;dfrA12_8;blaCTX-M-14_1;erm(B)_18;sul2_2;aph(3'')-Ib_5;aph(6)-Id_1;tet(A)_6;floR_2	0	0	Yes
ESC_FB8162AA	CN-283-D	China	2017	human	EnteroBase	Assembly	ESC_FB8162AA	0	10	mdf(A)_1;blaCTX-M-14_1;dfrA17_1;aadA5_1;sul1_5;mph(A)_2;aac(3)-IId_1;sul2_2;aph(6)-Id_1;aph(3'')-Ib_2;blaTEM-1B_1	0	0	Yes
ESC_FB8168AA	CN-365-D	China	2017	human	EnteroBase	Assembly	ESC_FB8168AA	0	10	blaCTX-M-14_1;mdf(A)_1;mph(A)_2;erm(B)_18;aac(3)-IId_1;blaTEM-1B_1;dfrA12_8;aadA2_1;dfrA17_1;aadA5_1;sul1_5	3	IncFIB;IncFII;Col156_1	No
ESC_FB8175AA	CN-526-D	China	2018	human	EnteroBase	Assembly	ESC_FB8175AA	0	8	mdf(A)_1;mph(A)_2;erm(B)_18;tet(D)_1;blaTEM-1B_1;sul1_5;dfrA5_1;blaCTX-M-14_1;aac(3)-IIa_1	3	IncFIB;IncFII;IncFII	Yes
ESC_FB8183AA	CN-555-D	China	2018	human	EnteroBase	Assembly	ESC_FB8183AA	0	7	mdf(A)_1;blaCTX-M-14_1;blaTEM-1B_1;sul1_14;aadA2_1;dfrA12_8;aac(3)-IId_1;mph(A)_2	4	IncFIB;IncFII;Col(BS512);Col156_1	No
ESC_FB8269AA	B1607260	0	Missing	Missing	EnteroBase	Assembly	ESC_FB8269AA	0	3	mdf(A)_1;blaTEM-1B_1;aph(3'')-Ib_5;sul2_2	7	IncB/O;IncFIB;IncFII;Col(MG828);Col(MG828);Col156_1;Col156_1	No
ESC_FB8295AA	B1620415	0	Missing	Missing	EnteroBase	Assembly	ESC_FB8295AA	0	1	mdf(A)_1;blaTEM-1B_1	11	IncB/O;IncFIB;IncFII;IncI1;IncI2;IncX1_;Col(BS512);Col(KPHS6;Col(MG828);Col156_1;ColpVC_1_	No
ESC_FB8345AA	B1611754	0	Missing	Missing	EnteroBase	Assembly	ESC_FB8345AA	0	4	catA1_1;mdf(A)_1;dfrA7_5;tet(D)_1;blaTEM-1B_1	4	IncFIB;IncFII;IncI2;Col156_1	No
ESC_FB8420AA	CN-002-D	China	2017	human	EnteroBase	Assembly	ESC_FB8420AA	0	7	mdf(A)_1;dfrA7_1;blaCTX-M-14_1;mph(A)_2;erm(B)_18;dfrA12_8;aadA2_1;sul1_5	3	IncFIB;IncFII;Col156_1	Yes
ESC_FB8998AA	AMGD01	0	Missing	human	EnteroBase	Assembly	ESC_FB8998AA	0	3	mdf(A)_1;blaTEM-1B_1;tet(D)_1;blaCMY-2_1	1	IncFII	No
ESC_FB9019AA	AMGD29	0	Missing	human	EnteroBase	Assembly	ESC_FB9019AA	0	10	mdf(A)_1;blaCMY-2_1;tet(A)_6;aph(6)-Id_1;aph(3'')-Ib_5;sul2_2;blaCTX-M-27_1;tet(D)_1;catA1_1;dfrA8_1;blaTEM-1B_1	2	IncFII;IncFII	No
ESC_FB9093AA	114183	Canada	2015	human	EnteroBase	Assembly	ESC_FB9093AA	0	8	blaCTX-M-14_1;mph(A)_2;sul1_5;aadA2_1;dfrA12_8;sul2_2;aph(3'')-Ib_2;aph(6)-Id_1;mdf(A)_1	0	0	Yes
ESC_FB9365AA	116963	Canada	2015	human	EnteroBase	Assembly	ESC_FB9365AA	0	9	mdf(A)_1;mph(A)_2;sul1_5;aadA5_1;dfrA17_1;sul2_2;aph(3'')-Ib_5;aph(6)-Id_1;tet(A)_6;blaCTX-M-27_1	3	IncFIB;IncFII;Col(BS512)	No
ESC_FB9412AA	72612	Canada	2007	human	EnteroBase	Assembly	ESC_FB9412AA	0	9	blaCTX-M-14_1;blaTEM-1B_1;erm(B)_18;ere(B)_2;tet(B)_2;sul1_5;ant(3'')-Ia_1;dfrA1_10;mdf(A)_1;aac(3)-IIa_1	5	IncFIA;IncFIB;IncFII;Col156_1;ColRNAI_1	No
ESC_FB9417AA	74764	Canada	2007	human	EnteroBase	Assembly	ESC_FB9417AA	0	1	mdf(A)_1;blaCTX-M-14_1	1	p0111	No
ESC_FB9439AA	79276	Canada	2008	human	EnteroBase	Assembly	ESC_FB9439AA	0	5	mdf(A)_1;mph(A)_2;sul1_5;aadA5_1;dfrA17_1;blaCTX-M-14_1	3	IncFIB;IncFII;Col156_1	Yes
ESC_FB9453AA	16AR1318	New Zealand	2016	human	EnteroBase	Assembly	ESC_FB9453AA	0	1	blaCTX-M-27_1;mdf(A)_1	4	IncFIA;IncFIB;IncFII;Col156_1	No
ESC_FB9456AA	16AR1323	New Zealand	2016	human	EnteroBase	Assembly	ESC_FB9456AA	0	7	blaTEM-1B_1;mdf(A)_1;blaCTX-M-122_1;dfrA17_1;aadA5_1;sul1_5;mph(A)_2;aac(3)-IId_1	0	0	No
ESC_FB9492AA	16AR1048	New Zealand	2016	human	EnteroBase	Assembly	ESC_FB9492AA	0	10	mdf(A)_1;blaCTX-M-14_1;dfrA17_1;aadA5_1;sul1_5;mph(A)_2;sul2_2;aph(3'')-Ib_2;aph(6)-Id_1;aac(3)-IId_1;blaTEM-1B_1	0	0	Yes
ESC_FB9493AA	16AR1406	New Zealand	2016	human	EnteroBase	Assembly	ESC_FB9493AA	0	10	mdf(A)_1;blaCTX-M-122_1;mph(A)_2;sul1_5;aadA5_1;dfrA17_1;aac(3)-IId_1;sul2_2;aph(6)-Id_1;aph(3'')-Ib_2;blaTEM-1B_1	1	IncFII	Yes
ESC_FB9494AA	16AR1407	New Zealand	2016	human	EnteroBase	Assembly	ESC_FB9494AA	0	7	sul2_2;aph(3'')-Ib_2;aph(6)-Id_1;tet(D)_1;blaTEM-1B_1;blaCTX-M-15_1;catA1_1;mdf(A)_1	1	IncY_1	No
ESC_FB9501AA	16AR1416	New Zealand	2016	human	EnteroBase	Assembly	ESC_FB9501AA	0	2	blaCTX-M-15_1;mdf(A)_1;dfrA7_5	5	IncFIB;IncFIB;IncFII;Col(MG828);Col156_1	No
ESC_FB9509AA	16AR1425	New Zealand	2016	human	EnteroBase	Assembly	ESC_FB9509AA	0	13	dfrA17_1;aadA5_1;sul1_5;mph(A)_2;floR_2;tet(A)_6;aph(6)-Id_1;aph(3'')-Ib_5;aac(3)-IId_1;blaCTX-M-55_1;tet(D)_1;blaTEM-1B_1;mdf(A)_1;sul2_2	0	0	Yes
ESC_FB9521AA	16AR1445	New Zealand	2016	human	EnteroBase	Assembly	ESC_FB9521AA	0	7	mdf(A)_1;blaCMY-2_1;aac(6')-Ib-cr_1;blaOXA-1_1;catB3_2;ARR-3_4;sul1_5;tet(B)_2	6	IncFIA;IncFIB;IncFII;IncFII;Col(MG828);Col156_1	No
ESC_FB9530AA	16AR1474	New Zealand	2016	human	EnteroBase	Assembly	ESC_FB9530AA	0	4	blaTEM-1B_1;blaCTX-M-15_1;mdf(A)_1;mph(A)_2;dfrA7_5	7	IncFIB;IncFIB;IncFII;IncX1_;Col(MG828);Col156_1;ColRNAI_1	No
ESC_FB9534AA	16AR1477	New Zealand	2016	human	EnteroBase	Assembly	ESC_FB9534AA	0	9	dfrA17_1;aadA5_1;sul1_5;mph(A)_2;mdf(A)_1;aac(3)-IId_1;aph(6)-Id_1;aph(3'')-Ib_2;blaCTX-M-14_1;blaTEM-104_1	0	0	Yes
ESC_FB9540AA	16AR1483	New Zealand	2016	human	EnteroBase	Assembly	ESC_FB9540AA	0	10	blaCTX-M-14_1;mph(A)_2;sul1_5;aadA5_1;dfrA17_1;sul2_2;aph(6)-Id_1;aph(3'')-Ib_2;aac(3)-IId_1;blaTEM-1B_1;mdf(A)_1	1	IncFIC	Yes
ESC_FB9546AA	16AR1490	New Zealand	2016	human	EnteroBase	Assembly	ESC_FB9546AA	0	1	mdf(A)_1;blaCTX-M-27_1	3	IncB/O;IncFIB;IncFII	No
ESC_FB9566AA	16AR1541	New Zealand	2016	human	EnteroBase	Assembly	ESC_FB9566AA	0	14	catA1_1;tet(A)_6;mdf(A)_1;ant(3'')-Ia_1;dfrA1_8;blaCTX-M-15_1;aph(3'')-Ib_2;aph(6)-Id_1;sul2_2;blaTEM-1B_1;tet(D)_1;aac(3)-IIa_1;catB3_1;blaOXA-1_1;aac(6')-Ib-cr_1	3	IncFIB;IncFII;IncFII	Yes
ESC_FB9576AA	16AR1061	New Zealand	2016	human	EnteroBase	Assembly	ESC_FB9576AA	0	6	catA1_1;mdf(A)_1;sul1_5;dfrA7_5;blaCTX-M-15_1;blaTEM-1B_1;aac(3)-IId_1	4	IncFIB;IncFII;IncFII;Col156_1	Yes
ESC_FB9606AA	16AR1069	New Zealand	2016	human	EnteroBase	Assembly	ESC_FB9606AA	0	6	mdf(A)_1;blaTEM-1B_1;dfrA5_1;sul1_5;mph(A)_2;blaCTX-M-14_1;aac(3)-IIa_1	3	IncFIB;IncFII;Col156_1	Yes
ESC_FB9624AA	16AR1664	New Zealand	2016	human	EnteroBase	Assembly	ESC_FB9624AA	0	2	blaCTX-M-15_1;mdf(A)_1;dfrA7_5	5	IncFIB;IncFIB;IncFII;Col(MG828);Col156_1	No
ESC_FB9635AA	16AR1701	New Zealand	2016	human	EnteroBase	Assembly	ESC_FB9635AA	0	10	mph(A)_2;tet(D)_1;blaTEM-1B_1;mdf(A)_1;dfrA7_5;sul1_5;blaCTX-M-15_1;aac(3)-IId_1;sul2_2;aph(3'')-Ib_2;aph(6)-Id_1	4	IncFIB;IncFII;Col(pHAD28);Col156_1	Yes
ESC_FB9668AA	16AR1025	New Zealand	2016	human	EnteroBase	Assembly	ESC_FB9668AA	0	5	blaTEM-1B_1;mdf(A)_1;sul1_5;aadA5_1;dfrA17_1;blaCTX-M-27_1	7	IncB/O;IncFIA;IncFIB;IncFII;IncX4;Col156_1;Col156_1	No
ESC_FB9676AA	16AR1154	New Zealand	2016	human	EnteroBase	Assembly	ESC_FB9676AA	0	9	mdf(A)_1;mph(A)_2;sul1_5;aadA5_1;dfrA17_1;sul2_2;aph(3'')-Ib_5;aph(6)-Id_1;tet(A)_6;blaCTX-M-27_1	2	IncFIB;IncFII	No
ESC_FB9777AA	16AR1206	New Zealand	2016	human	EnteroBase	Assembly	ESC_FB9777AA	0	2	blaCTX-M-15_1;mdf(A)_1;dfrA7_5	6	IncB/O;IncFIB;IncFIB;IncFII;Col(MG828);Col156_1	No
ESC_FB9859AA	19CO03CB24-EC	United States	2019	poultry	EnteroBase	Assembly	ESC_FB9859AA	0	0	mdf(A)_1	5	IncI;Col156_1;Col8282_1;ColpVC_1_;p0111	No
ESC_GA0375AA	EuSCAPE_ES038	0	Missing	Missing	EnteroBase	Assembly	ESC_GA0375AA	0	10	aph(6)-Id_1;aph(3'')-Ib_2;tet(D)_1;blaTEM-30_1;mdf(A)_1;blaCTX-M-14_1;sul2_2;mph(A)_2;sul1_5;aadA2_1;dfrA12_8	0	0	Yes
ESC_GA5006AA	VRES0249	0	Missing	Missing	EnteroBase	Assembly	ESC_GA5006AA	0	2	aac(3)-IIa_1;mdf(A)_1;blaCTX-M-14_1	0	0	Yes
ESC_GA6659AA	KKa021	Japan	Missing	Missing	EnteroBase	Assembly	ESC_GA6659AA	0	0	mdf(A)_1	0	0	No
ESC_GA7191AA	ST38_11	0	Missing	Missing	EnteroBase	Assembly	ESC_GA7191AA	blaOXA-48	7	blaOXA-48_1;catA1_1;blaTEM-1B_1;blaCTX-M-14b_1;blaCMY-132_1;dfrA1_8;ant(3'')-Ia_1;mdf(A)_1	0	0	Yes
ESC_GA7194AA	ST38_14	0	Missing	Missing	EnteroBase	Assembly	ESC_GA7194AA	blaOXA-48	8	blaTEM-1B_1;mdf(A)_1;blaCTX-M-122_1;mph(A)_2;blaOXA-48_1;dfrA17_1;aadA5_1;sul1_5;aac(3)-IId_1	0	0	Yes
ESC_GA7195AA	ST38_15	0	Missing	Missing	EnteroBase	Assembly	ESC_GA7195AA	blaOXA-48	8	blaTEM-1B_1;mdf(A)_1;blaCTX-M-122_1;blaOXA-48_1;mph(A)_2;sul1_5;aadA5_1;dfrA17_1;aac(3)-IId_1	0	0	Yes
ESC_GA7196AA	ST38_16	0	Missing	Missing	EnteroBase	Assembly	ESC_GA7196AA	blaOXA-48	8	blaCTX-M-122_1;mdf(A)_1;blaOXA-48_1;mph(A)_2;aac(3)-IId_1;dfrA17_1;aadA5_1;sul1_5;blaTEM-1B_1	0	0	Yes
ESC_GA7201AA	ST38_21	0	Missing	Missing	EnteroBase	Assembly	ESC_GA7201AA	blaOXA-48	7	aac(3)-IId_1;blaOXA-48_1;mdf(A)_1;mph(A)_2;sul1_5;aadA5_1;dfrA17_1;blaCTX-M-122_1	0	0	No
ESC_GA7203AA	ST38_23	0	Missing	Missing	EnteroBase	Assembly	ESC_GA7203AA	blaOXA-48	12	catA1_1;mdf(A)_1;mph(A)_2;sul2_2;blaOXA-48_1;aph(3'')-Ib_2;aph(6)-Id_1;sul1_5;aadA5_1;dfrA17_1;blaTEM-1B_1;tet(D)_1;aac(3)-IId_1	1	IncI2	No
ESC_GA7598AA	EuSCAPE_UK004	0	Missing	Missing	EnteroBase	Assembly	ESC_GA7598AA	0	7	aac(6')-Ib-cr_1;blaOXA-1_1;dfrA1_8;ant(3'')-Ia_1;blaCTX-M-15_1;tet(A)_6;mdf(A)_1;mph(A)_2	8	IncFIA;IncFIB;IncFII;IncX3_;Col(BS512);Col(MG828);Col156_1;p0111	No
ESC_GA7606AA	EuSCAPE_UK021	0	Missing	Missing	EnteroBase	Assembly	ESC_GA7606AA	0	12	ant(2'')-Ia_1;ant(3'')-Ia_1;cmlA1_1;sul1_5;mdf(A)_1;dfrA17_1;blaCMY-2_1;tet(B)_2;aac(6')-Ib-cr_1;blaOXA-1_1;catB3_2;ARR-3_4;mph(A)_2	8	IncFIA;IncFIB;IncFII;IncFII;Col(BS512);Col(MG828);Col156_1;p0111	No
ESC_GA8978AA	EuSCAPE_UK015	0	Missing	Missing	EnteroBase	Assembly	ESC_GA8978AA	blaOXA-244	11	catA1_1;blaCTX-M-14b_1;aph(6)-Id_1;aph(3'')-Ib_5;sul2_3;ant(3'')-Ia_1;dfrA1_8;tet(D)_1;blaTEM-1B_1;aac(6')-Ib_1;blaOXA-244_1;mdf(A)_1	4	IncQ1;Col(pHAD28);Col440I_1;ColRNAI_1	Yes
ESC_GA9437AA	203373	United Kingdom	2016	human	EnteroBase	Assembly	ESC_GA9437AA	0	6	ant(3'')-Ia_1;dfrA1_8;mdf(A)_1;blaCTX-M-15_1;sul2_2;aph(3'')-Ib_2;aph(6)-Id_1	2	IncFIB;IncFII	Yes
ESC_GB0115AA	1815	Brazil	2016	human	EnteroBase	Assembly	ESC_GB0115AA	0	9	mdf(A)_1;blaCTX-M-14_1;dfrA12_8;aadA2_1;sul1_5;mph(A)_2;sul2_2;aph(6)-Id_1;aph(3'')-Ib_2;erm(B)_18	0	0	No
ESC_GB0117AA	F26.1	Brazil	2019	poultry	EnteroBase	Assembly	ESC_GB0117AA	0	10	dfrA7_5;mdf(A)_1;ant(3'')-Ia_1;aac(3)-VIa_2;sul1_5;blaCTX-M-2_1;sul1_5;aph(6)-Id_1;aph(3'')-Ib_2;sul2_3;tet(A)_6	6	IncFIB;IncFIC;IncI1;IncQ1;Col(MG828);Col(pHAD28)	No
ESC_GB0155AA	5076	Brazil	2016	human	EnteroBase	Assembly	ESC_GB0155AA	0	5	dfrA8_1;mdf(A)_1;aph(6)-Id_1;aph(3'')-Ib_5;sul2_2;blaTEM-1B_1	3	IncFIA;IncFIB;IncFIC	No
ESC_GB0205AA	16AR1272	New Zealand	2016	human	EnteroBase	Assembly	ESC_GB0205AA	0	2	mdf(A)_1;blaCTX-M-15_1;tet(B)_2	5	IncFIA;IncFIB;IncFII;IncFII;IncI1	No
ESC_GB0221AA	81-19	Brazil	2019	human	EnteroBase	Assembly	ESC_GB0221AA	0	10	mdf(A)_1;blaCTX-M-14_1;dfrA12_8;aadA2_1;sul1_5;mph(A)_2;sul2_2;aph(3'')-Ib_2;aph(6)-Id_1;erm(B)_18;aac(3)-IIa_1	0	0	Yes
ESC_GB0222AA	84-19	Brazil	2019	human	EnteroBase	Assembly	ESC_GB0222AA	0	5	dfrA8_1;mdf(A)_1;blaTEM-1B_1;sul2_2;aph(3'')-Ib_5;aph(6)-Id_1	4	IncFIA;IncFIB;IncFIC;Col156_1	No
ESC_GB1243AA	Bd.Pg.58	0	Missing	livestock	EnteroBase	Assembly	ESC_GB1243AA	0	7	sul2_2;aph(3'')-Ib_5;aph(6)-Id_1;blaCTX-M-15_1;qnrS1_1;tet(A)_6;mdf(A)_1;dfrA14_5	1	IncY_1	No
ESC_GB1344AA	AWGS170046_S12_L001_R1_001_CLC_dec17	Netherlands	2015	Missing	EnteroBase	Assembly	ESC_GB1344AA	0	2	mdf(A)_1;blaCTX-M-15_1;qnrS1_1	4	IncI1;Col(MG828);Col156_1;p0111	No
ESC_GB1353AA	AWGS170061_S3_L001_R1_001_CLC_dec17	Netherlands	2015	Missing	EnteroBase	Assembly	ESC_GB1353AA	0	7	tet(A)_6;sul3_2;ant(3'')-Ia_1;cmlA1_1;blaSHV-12_1;lnu(F)_1;mdf(A)_1;aadA17_1	4	IncI1;Col(MG828);Col156_1;p0111	No
ESC_GB1392AA	AWGS170110_S5_L001_R1_001_CLC_dec17	Netherlands	2015	Missing	EnteroBase	Assembly	ESC_GB1392AA	0	6	mdf(A)_1;dfrA1_8;tet(A)_6;blaTEM-1D_1;blaCTX-M-1_1;sul2_2;lnu(F)_1	6	IncB/O;IncC_1;IncFIB;IncI2;Col(MG828);Col156_1	No
ESC_GB1482AA	GWGS1455a_S6_L001_R1_001_CLC_dec17	Netherlands	2014	Missing	EnteroBase	Assembly	ESC_GB1482AA	0	8	sul3_2;ant(3'')-Ia_1;cmlA1_1;dfrA12_8;lnu(F)_1;mdf(A)_1;aadA2_1;blaCMY-2_1;blaTEM-52C_2	6	IncB/O;IncFIB;IncFII;IncFII;IncI1;p0111	No
ESC_GB1528AA	263	0	2018	Missing	EnteroBase	Assembly	ESC_GB1528AA	0	3	mdf(A)_1;dfrA5_1;sul1_5;blaTEM-30_1	2	IncFIB;Col156_1	Yes
ESC_GB1710AA	19MD09GT16-EC	United States	2019	poultry	EnteroBase	Assembly	ESC_GB1710AA	0	0	mdf(A)_1	0	0	No
ESC_GB2021AA	DHQP1703003-1	United States	2016	human	EnteroBase	Assembly	ESC_GB2021AA	0	8	tet(A)_6;mdf(A)_1;blaCTX-M-15_1;ant(3'')-Ia_1;dfrA1_8;aac(3)-IIa_1;aac(6')-Ib-cr_1;blaOXA-1_1;catB3_1	1	IncY_1	Yes
ESC_GB2029AA	DHQP1604654-1	United States	2016	human	EnteroBase	Assembly	ESC_GB2029AA	blaOXA-48	8	blaCTX-M-122_1;mdf(A)_1;mph(A)_2;sul1_5;aadA5_1;dfrA17_1;aac(3)-IId_1;blaOXA-48_1;blaTEM-1B_1	0	0	Yes
ESC_GB2133AA	14C.E.R17	0	Missing	Missing	EnteroBase	Assembly	ESC_GB2133AA	0	7	blaCTX-M-15_1;tet(A)_6;catB3_1;blaOXA-1_1;aac(6')-Ib-cr_1;ant(3'')-Ia_1;dfrA1_8;mdf(A)_1	2	IncFIB;IncFII	Yes
ESC_GB3063AA	362_C3G	United States	2016	Wild Animal	EnteroBase	Assembly	ESC_GB3063AA	0	6	dfrA14_5;mdf(A)_1;tet(A)_6;sul3_2;blaTEM-1B_1;blaCMY-2_1;aph(6)-Id_1	1	IncX1_	No
ESC_GB3091AA	516_C3G	United States	2016	Wild Animal	EnteroBase	Assembly	ESC_GB3091AA	0	6	mdf(A)_1;tet(A)_6;blaCMY-2_1;sul3_2;blaTEM-1B_1;aph(6)-Id_1;dfrA14_5	1	IncX1_	No
ESC_GB3347AA	373833	0	2017	human	EnteroBase	Assembly	ESC_GB3347AA	0	6	aph(6)-Id_1;aph(3'')-Ib_2;mdf(A)_1;ant(3'')-Ia_1;dfrA1_8;sul2_2;blaCTX-M-15_1	3	IncFIB;IncFII;Col(MG828)	No
ESC_GB3406AA	330546	0	2017	human	EnteroBase	Assembly	ESC_GB3406AA	0	7	ant(3'')-Ia_1;dfrA1_8;blaCTX-M-15_1;mdf(A)_1;sul2_2;aph(6)-Id_1;aph(3'')-Ib_2;aac(3)-IIa_1	2	IncFIB;IncFII	No
ESC_GB3433AA	369862	0	2017	human	EnteroBase	Assembly	ESC_GB3433AA	0	13	aac(3)-IIa_1;aac(6')-Ib-cr_1;blaOXA-1_1;catB3_1;mdf(A)_1;tet(A)_6;blaCTX-M-15_1;mph(A)_2;sul2_2;aph(6)-Id_1;aph(3'')-Ib_2;erm(B)_18;dfrA1_8;ant(3'')-Ia_1	2	IncFIB;IncFII	Yes
ESC_GB3465AA	439996	0	2017	human	EnteroBase	Assembly	ESC_GB3465AA	0	8	ant(3'')-Ia_1;dfrA1_8;blaCTX-M-15_1;mdf(A)_1;sul2_2;aac(3)-IIa_1;aac(6')-Ib-cr_1;blaOXA-1_1;catB3_1	4	IncFIB;IncFII;IncI2;Col156_1	No
ESC_GB3513AA	Escherichia coli serovar Escherichia coli 834777	United Kingdom	2019	human	EnteroBase	Assembly	ESC_GB3513AA	0	16	dfrA17_1;ant(3'')-Ia_1;dfrA1_8;sul1_5;blaDHA-1_1;qnrB4_1;mph(A)_2;tet(A)_6;blaCTX-M-15_1;sul2_2;aph(3'')-Ib_2;aph(6)-Id_1;mdf(A)_1;aac(3)-IIa_1;aac(6')-Ib-cr_1;blaOXA-1_1;catB3_1	4	IncFIB;IncFII;IncFII;IncI2	Yes
ESC_GB3692AA	EPIGENEC	0	Missing	human	EnteroBase	Assembly	ESC_GB3692AA	0	5	mdf(A)_1;aph(6)-Id_1;aph(3'')-Ib_5;sul2_2;blaTEM-1B_1;dfrA8_1	4	IncFIA;IncFIB;IncFIB;IncFIC	No
ESC_GB3746AA	EPIGENEC	0	Missing	human	EnteroBase	Assembly	ESC_GB3746AA	0	4	mdf(A)_1;blaCTX-M-14b_1;aph(3'')-Ib_2;aph(6)-Id_1;sul2_2	4	IncFIA;IncFIB;IncFII;Col156_1	Yes
ESC_GB3794AA	91012	Canada	2010	human	EnteroBase	Assembly	ESC_GB3794AA	0	13	catA1_1;dfrA7_1;dfrA12_8;aadA2_1;sul1_5;mph(A)_2;sul2_2;aph(6)-Id_1;aph(3'')-Ib_2;erm(B)_18;blaTEM-1B_1;tet(D)_1;blaCTX-M-14_1;mdf(A)_1	3	IncFIB;IncFII;Col156_1	Yes
ESC_GB3815AA	98356	Canada	2011	human	EnteroBase	Assembly	ESC_GB3815AA	0	3	ant(3'')-Ia_1;dfrA1_8;mdf(A)_1;blaCTX-M-14b_1	2	IncFIB;IncFII	Yes
ESC_GB3907AA	104337	Canada	2013	human	EnteroBase	Assembly	ESC_GB3907AA	0	2	mdf(A)_1;blaCMY-2_1;blaCTX-M-14_1	0	0	Yes
ESC_GB3938AA	110118	Canada	2014	human	EnteroBase	Assembly	ESC_GB3938AA	0	7	blaCTX-M-14_1;mph(A)_2;sul1_5;aadA5_1;dfrA17_1;mdf(A)_1;aac(3)-IId_1;blaTEM-1B_1	1	Col156_1	No
ESC_GB3951AA	R29.1	0	Missing	Missing	EnteroBase	Assembly	ESC_GB3951AA	0	2	blaCTX-M-15_1;qnrS1_1;mdf(A)_1	1	IncI1	No
ESC_GB4009AA	Escherichia coli	United States	2019	livestock	EnteroBase	Assembly	ESC_GB4009AA	0	0	mdf(A)_1	3	IncFIB;IncFIC;IncFII	No
ESC_GB4180AA	106793	Canada	2013	human	EnteroBase	Assembly	ESC_GB4180AA	0	8	mdf(A)_1;tet(B)_2;sul1_5;ARR-3_4;catB3_2;blaOXA-1_1;aac(6')-Ib-cr_1;mph(A)_2;blaCTX-M-14_1	6	IncFIA;IncFIB;IncFII;Col(BS512);Col(MG828);Col156_1	No
ESC_GB4227AA	0	Germany	2016	Environmental	EnteroBase	Assembly	ESC_GB4227AA	0	5	blaSHV-12_1;mdf(A)_1;qnrS1_1;sul1_5;aac(3)-VIa_2;ant(3'')-Ia_1	7	IncB/O;IncFIB;IncFII;IncX3_;Col(MG828);Col156_1;p0111	No
ESC_GB4259AA	ST38 carrying blaCTX-M-14	0	2013	Environmental	EnteroBase	Assembly	ESC_GB4259AA	0	2	mdf(A)_1;blaTEM-141_1;blaCTX-M-14_1	5	IncFIA;IncFIB;IncFII;Col156_1;p0111	No
ESC_GB4263AA	ST38 carrying blaCTX-M-15	0	2013	Environmental	EnteroBase	Assembly	ESC_GB4263AA	0	2	blaCTX-M-15_1;qnrS1_1;mdf(A)_1	2	IncI1;IncI2	No
ESC_GB4270AA	ST38 carrying blaCTX-M-14	Sweden	2013	human	EnteroBase	Assembly	ESC_GB4270AA	0	10	mdf(A)_1;dfrA5_1;sul1_5;mph(A)_2;sul2_2;aph(3'')-Ib_2;aph(6)-Id_1;tet(D)_1;blaTEM-1B_1;blaCTX-M-14_1;catA1_1	2	IncFIB;IncFII	Yes
ESC_GB4282AA	ST38 carrying blaCTX-M-15	0	2013	Environmental	EnteroBase	Assembly	ESC_GB4282AA	0	3	mdf(A)_1;blaCTX-M-15_1;dfrA1_8;ant(3'')-Ia_1	2	IncFIB;IncFII	No
ESC_GB4284AA	ST38 carrying blaCTX-M-15	Sweden	2013	human	EnteroBase	Assembly	ESC_GB4284AA	0	14	sul1_5;aadA5_1;dfrA17_1;sul2_2;aph(6)-Id_1;aph(3'')-Ib_2;blaCTX-M-15_1;tet(B)_2;aac(3)-IId_1;mph(A)_2;tet(D)_1;catA1_1;blaTEM-1B_1;dfrA14_5;mdf(A)_1	7	IncFIA;IncFIB;IncFII;IncY_1;Col(MG828);Col156_1;ColRNAI_1	No
ESC_GB4289AA	ST38 carrying blaCTX-M-3 and blaCTX-M-14b	Sweden	2013	human	EnteroBase	Assembly	ESC_GB4289AA	0	4	blaCTX-M-14b_1;dfrA1_8;ant(3'')-Ia_1;blaCTX-M-3_1;mdf(A)_1	3	IncFIB;IncFII;IncI1	No
ESC_GB4290AA	ST38 carrying blaCTX-M-14b	Sweden	2013	human	EnteroBase	Assembly	ESC_GB4290AA	0	3	dfrA1_8;ant(3'')-Ia_1;mdf(A)_1;blaCTX-M-14b_1	2	IncFIB;IncFII	No
ESC_GB4298AA	ST38 carrying blaCTX-M-15	Sweden	2013	Environmental	EnteroBase	Assembly	ESC_GB4298AA	0	2	blaCTX-M-15_1;mdf(A)_1;dfrA14_5	2	IncI1;IncN_1	No
ESC_GB4301AA	ST38 carrying blaCTX-M-3 and blaCTX-M-14b	Sweden	2013	Environmental	EnteroBase	Assembly	ESC_GB4301AA	0	4	mdf(A)_1;blaCTX-M-14b_1;dfrA1_8;ant(3'')-Ia_1;blaCTX-M-3_1	3	IncFIB;IncFII;IncI1	No
ESC_GB4309AA	ST38 carrying blaCTX-M-14	Sweden	2013	Environmental	EnteroBase	Assembly	ESC_GB4309AA	0	2	mdf(A)_1;blaCTX-M-14_1;blaTEM-1B_1	0	0	Yes
ESC_GB5329AA	ST38 carrying blaCTX-M-15	Sweden	2013	Environmental	EnteroBase	Assembly	ESC_GB5329AA	0	8	sul2_2;aph(3'')-Ib_5;aph(6)-Id_1;blaTEM-1B_1;blaCTX-M-15_1;qnrS1_1;mdf(A)_1;tet(A)_6;dfrA14_5	3	IncFIB;IncM1_;Col(pHAD28)	No
ESC_GB5337AA	ST38 carrying blaCTX-M-15	Sweden	2013	human	EnteroBase	Assembly	ESC_GB5337AA	0	10	mdf(A)_1;blaCTX-M-15_1;blaTEM-1B_1;aac(3)-IId_1;mph(A)_2;sul1_5;aadA2_1;dfrA12_8;sul2_2;aph(6)-Id_1;aph(3'')-Ib_2	3	IncFIB;IncFII;Col156_1	Yes
ESC_GB5344AA	ST38 carrying blaCTX-M-15	0	2013	Environmental	EnteroBase	Assembly	ESC_GB5344AA	0	2	mdf(A)_1;qnrS1_1;blaCTX-M-15_1	0	0	No
ESC_GB5358AA	ST38 carrying blaCTX-M-14	0	2013	Environmental	EnteroBase	Assembly	ESC_GB5358AA	0	7	catA1_1;mdf(A)_1;sul2_2;aph(6)-Id_1;aph(3'')-Ib_2;blaTEM-1B_1;tet(D)_1;blaCTX-M-14_1	0	0	No
ESC_GB5371AA	ST38 carrying blaCTX-M-15	Sweden	2013	human	EnteroBase	Assembly	ESC_GB5371AA	0	9	mdf(A)_1;mph(A)_2;sul1_5;ant(3'')-Ia_1;dfrA1_10;tet(A)_6;blaCTX-M-15_1;sul2_2;aph(3'')-Ib_2;aph(6)-Id_1	3	IncFIA;IncFIB;IncFIC	Yes
ESC_GB5427AA	29000524_Eco	0	Missing	human	EnteroBase	Assembly	ESC_GB5427AA	0	7	mdf(A)_1;dfrA17_1;aadA5_1;sul1_5;mph(A)_2;aac(3)-IId_1;blaTEM-1B_1;blaCTX-M-14_1	0	0	Yes
ESC_GB5443AA	29000542_Eco	0	Missing	human	EnteroBase	Assembly	ESC_GB5443AA	0	10	mdf(A)_1;blaCTX-M-14_1;dfrA17_1;aadA5_1;sul1_5;mph(A)_2;aac(3)-IId_1;sul2_2;aph(3'')-Ib_2;aph(6)-Id_1;blaTEM-1B_1	1	IncFIC	Yes
ESC_GB5455AA	29000554_Eco	0	Missing	human	EnteroBase	Assembly	ESC_GB5455AA	0	8	blaCTX-M-14_1;dfrA12_8;aadA2_1;sul1_5;mph(A)_2;sul2_2;aph(6)-Id_1;aph(3'')-Ib_2;mdf(A)_1	0	0	Yes
ESC_GB5470AA	29000570_Eco	0	Missing	human	EnteroBase	Assembly	ESC_GB5470AA	blaOXA-244	10	mdf(A)_1;dfrA17_1;aadA5_1;sul1_5;mph(A)_2;sul2_2;aph(3'')-Ib_5;aph(6)-Id_1;tet(A)_6;blaCTX-M-27_1;blaOXA-244_1	2	IncFIB;IncFII	No
ESC_GB5486AA	29000589_Eco	0	Missing	human	EnteroBase	Assembly	ESC_GB5486AA	0	9	mph(A)_2;sul1_5;aadA5_1;dfrA17_1;tet(A)_6;aph(6)-Id_1;aph(3'')-Ib_5;sul2_2;blaCTX-M-27_1;mdf(A)_1	6	IncFIA;IncFIB;IncFII;Col(MG828);Col156_1;Col156_1	No
ESC_GB5509AA	29000612_Eco	0	Missing	human	EnteroBase	Assembly	ESC_GB5509AA	0	5	blaCTX-M-15_1;mph(A)_2;mdf(A)_1;erm(B)_18;dfrA1_8;ant(3'')-Ia_1	2	IncFIB;IncFII	Yes
ESC_GB5514AA	29000619_Eco	0	Missing	human	EnteroBase	Assembly	ESC_GB5514AA	0	6	mdf(A)_1;dfrA17_1;aadA5_1;sul1_5;mph(A)_2;erm(B)_18;blaCTX-M-27_1	5	IncFIB;IncFIB;IncFII;IncFII;IncFII	No
ESC_GB5576AA	AS003587	United States	1997	human	EnteroBase	Assembly	ESC_GB5576AA	0	13	catA1_1;dfrA5_1;mdf(A)_1;sul2_2;blaCMY-2_1;floR_2;tet(A)_6;tet(D)_1;sul1_5;dfrA12_8;aadA2_1;aph(6)-Id_1;aph(3'')-Ib_5;blaTEM-1B_1	3	IncC_1;IncFIB;Col156_1	Yes
ESC_GB5981AA	EC00590	United States	2016	human	EnteroBase	Assembly	ESC_GB5981AA	0	4	blaTEM-1B_1;mdf(A)_1;sul2_2;aph(3'')-Ib_5;aph(6)-Id_1	4	IncFIA;IncFIB;IncFIC;IncFII	No
ESC_GB5995AA	EC00634	United States	2017	human	EnteroBase	Assembly	ESC_GB5995AA	0	8	mdf(A)_1;blaCTX-M-14_1;mph(A)_2;sul1_5;aadA2_1;dfrA12_8;sul2_2;aph(6)-Id_1;aph(3'')-Ib_2	0	0	Yes
ESC_GB5997AA	EC00636	United States	2017	human	EnteroBase	Assembly	ESC_GB5997AA	0	5	blaCTX-M-14_1;mdf(A)_1;sul2_2;aph(3'')-Ib_2;aph(6)-Id_1;aac(3)-IIa_1	0	0	Yes
ESC_GB6008AA	EC00603	United States	2017	human	EnteroBase	Assembly	ESC_GB6008AA	0	5	blaCTX-M-14_1;sul2_2;aph(6)-Id_1;aph(3'')-Ib_2;blaTEM-1B_1;mdf(A)_1	3	IncFIB;IncFII;IncFII	Yes
ESC_GB6032AA	EC00642	United States	2017	human	EnteroBase	Assembly	ESC_GB6032AA	0	5	mdf(A)_1;blaCTX-M-14_1;sul2_2;aph(6)-Id_1;aph(3'')-Ib_2;aac(3)-IIa_1	0	0	Yes
ESC_GB6033AA	EC00641	United States	2017	human	EnteroBase	Assembly	ESC_GB6033AA	0	10	blaCTX-M-14_1;mdf(A)_1;tet(B)_2;dfrA17_1;aadA5_1;sul1_5;mph(A)_2;sul2_2;aph(6)-Id_1;aph(3'')-Ib_2;blaTEM-1B_1	3	IncFIA;IncFIB;IncFII	Yes
ESC_GB6045AA	EC00615	United States	2017	human	EnteroBase	Assembly	ESC_GB6045AA	0	9	mdf(A)_1;mph(A)_2;sul1_5;aadA5_1;dfrA17_1;sul2_2;aph(3'')-Ib_5;aph(6)-Id_1;tet(A)_6;blaCTX-M-27_1	6	IncFIA;IncFIB;IncFIB;IncFII;IncY_1;Col(MG828)	No
ESC_GB6057AA	EC00618	United States	2017	human	EnteroBase	Assembly	ESC_GB6057AA	0	1	blaCTX-M-14_1;mdf(A)_1	0	0	Yes
ESC_GB6062AA	EC00621	United States	2017	human	EnteroBase	Assembly	ESC_GB6062AA	0	8	mdf(A)_1;blaCTX-M-14_1;mph(A)_2;sul1_5;aadA2_1;dfrA12_8;sul2_2;aph(6)-Id_1;aph(3'')-Ib_2	0	0	Yes
ESC_GB6064AA	EC00623	United States	2017	human	EnteroBase	Assembly	ESC_GB6064AA	0	8	mph(A)_2;sul2_2;aph(3'')-Ib_5;aph(6)-Id_1;tet(A)_6;mdf(A)_1;dfrA17_1;aadA5_1;blaCTX-M-27_1	7	IncFIA;IncFIB;IncFIB;IncFII;IncY_1;Col(MG828);Col156_1	No
ESC_GB6067AA	EC00682	United States	2017	human	EnteroBase	Assembly	ESC_GB6067AA	0	2	blaSHV-30_1;ant(2'')-Ia_1;mdf(A)_1	3	IncFIB;IncFII;IncM1_	No
ESC_GB6102AA	1409-ESBL	Singapore	2017	human	EnteroBase	Assembly	ESC_GB6102AA	0	9	mdf(A)_1;mph(A)_2;sul1_5;aadA5_1;dfrA17_1;sul2_2;aph(3'')-Ib_5;aph(6)-Id_1;tet(A)_6;blaCTX-M-27_1	2	IncFIB;IncFII	No
ESC_GB6113AA	457-ESBL	Singapore	2017	human	EnteroBase	Assembly	ESC_GB6113AA	0	10	blaCTX-M-14_1;dfrA17_1;aadA5_1;sul1_5;mph(A)_2;aac(3)-IId_1;sul2_2;aph(6)-Id_1;aph(3'')-Ib_2;blaTEM-1B_1;mdf(A)_1	1	IncY_1	Yes
ESC_GB6446AA	ST131-NUH-ECO-039	Singapore	2015	human	EnteroBase	Assembly	ESC_GB6446AA	0	2	tet(B)_2;mdf(A)_1;blaTEM-1B_1	8	IncFIA;IncFIB;IncFII;Col(pHAD28);Col(pHAD28);Col156_1;Col440I_1;Col440I_1	Yes
ESC_GB6475AA	ST131UMMC25	Malaysia	2015	human	EnteroBase	Assembly	ESC_GB6475AA	0	2	blaTEM-1B_1;mdf(A)_1;tet(B)_2	5	IncFIA;IncFIB;IncFII;Col156_1;p0111	Yes
ESC_GB6484AA	ST131-TTSH-ECO-021	Singapore	2015	human	EnteroBase	Assembly	ESC_GB6484AA	0	2	aac(3)-IId_1;blaTEM-1B_1;mdf(A)_1	5	IncFIA;IncFIB;IncFII;Col(MG828);Col(pHAD28)	No
ESC_GB6533AA	ST131-TUH-ECO-002	Thailand	2015	human	EnteroBase	Assembly	ESC_GB6533AA	0	9	blaCTX-M-27_1;mdf(A)_1;mph(A)_2;sul1_5;aadA5_1;dfrA17_1;sul2_2;aph(3'')-Ib_5;aph(6)-Id_1;tet(A)_6	3	IncFIB;IncFII;Col(BS512)	No
ESC_GB6537AA	ST131-NUH-ECO-022	Singapore	2015	human	EnteroBase	Assembly	ESC_GB6537AA	0	0	mdf(A)_1	1	Col(MG828)	No
ESC_GB6548AA	ST131UMMC13	Malaysia	2015	human	EnteroBase	Assembly	ESC_GB6548AA	0	2	blaTEM-1B_1;tet(B)_2;mdf(A)_1	4	IncFIA;IncFIB;IncFII;Col156_1	Yes
ESC_GB6565AA	ST131UMMC02	Malaysia	2015	human	EnteroBase	Assembly	ESC_GB6565AA	0	10	dfrA17_1;aadA5_1;sul1_5;mph(A)_2;tet(A)_6;aph(6)-Id_1;aph(3'')-Ib_5;sul2_2;mdf(A)_1;blaCTX-M-27_1;erm(B)_18	10	IncFIA;IncFIB;IncFII;IncFII;IncI1;Col(MG828);Col(MG828);Col(MG828);Col156_1;p0111	No
ESC_GB6588AA	ST131-SGH-ECO-039	Singapore	2015	human	EnteroBase	Assembly	ESC_GB6588AA	0	4	blaTEM-1B_1;sul2_2;aph(3'')-Ib_5;aph(6)-Id_1;mdf(A)_1	6	IncFIA;IncFIB;IncFIC;Col(MG828);Col(pHAD28);Col156_1	No
ESC_GB6598AA	ST131-NUH-ECO-026	Singapore	2015	human	EnteroBase	Assembly	ESC_GB6598AA	0	10	aadA5_1;sul1_5;mph(A)_2;sul2_2;aph(3'')-Ib_5;aph(6)-Id_1;tet(A)_6;mdf(A)_1;blaCMY-2_1;blaCTX-M-27_1;dfrA17_1	4	IncFIB;IncFII;Col(MG828);Col440I_1	No
ESC_GB6611AA	Escherichia_coli_GW_UTI_007	United States	2013	Missing	EnteroBase	Assembly	ESC_GB6611AA	0	9	tet(B)_2;catA1_1;ant(3'')-Ia_1;blaOXA-1_1;mdf(A)_1;sul2_2;aph(6)-Id_1;aph(3'')-Ib_2;tet(D)_1;blaTEM-1B_1	3	IncFIB;IncFII;Col156_1	Yes
ESC_GB6634AA	Escherichia_coli_GW_UTI_047	United States	2013	Missing	EnteroBase	Assembly	ESC_GB6634AA	0	0	mdf(A)_1	2	IncFIB;IncFII	No
ESC_GB6672AA	Escherichia_coli_GW_Meat_089	United States	2013	poultry	EnteroBase	Assembly	ESC_GB6672AA	0	0	mdf(A)_1	1	IncFII	No
ESC_GB6692AA	Escherichia_coli_GW_UTI_035	United States	2013	Missing	EnteroBase	Assembly	ESC_GB6692AA	0	3	mdf(A)_1;blaTEM-1B_1;dfrA5_1;sul1_5	5	IncFIB;IncFII;IncFII;IncI2;Col156_1	No
ESC_GB6694AA	Escherichia_coli_GW_UTI_042	United States	2013	Missing	EnteroBase	Assembly	ESC_GB6694AA	0	3	sul2_2;mdf(A)_1;aph(3'')-Ib_2;aph(6)-Id_1	2	IncFIB;IncFII	Yes
ESC_GB6918AA	EC231_ST38C	Australia	2014	human	EnteroBase	Assembly	ESC_GB6918AA	0	9	mdf(A)_1;mph(A)_2;sul1_5;aadA5_1;dfrA17_1;tet(A)_6;aph(6)-Id_1;aph(3'')-Ib_5;sul2_2;blaCTX-M-27_1	2	IncFIB;IncFII	No
ESC_GB6921AA	EC274_ST38H	Australia	2015	human	EnteroBase	Assembly	ESC_GB6921AA	0	4	blaTEM-1B_1;aac(3)-IId_1;catA1_1;mdf(A)_1;tet(B)_2	5	IncFIA;IncFIB;IncFII;Col(BS512);Col156_1	No
ESC_GB6952AA	EC36_ST38H	Australia	2013	human	EnteroBase	Assembly	ESC_GB6952AA	0	11	aadA5_1;dfrA17_1;aac(3)-IId_1;mdf(A)_1;blaCTX-M-15_1;blaTEM-1B_1;sul1_5;mph(A)_2;sul2_2;aph(3'')-Ib_5;aph(6)-Id_1;tet(A)_6	6	IncFIB;IncFII;IncFII;IncI1;Col(BS512);Col156_1	No
ESC_GB7068AA	MAJ679A28	Niger	2012	human	EnteroBase	Assembly	ESC_GB7068AA	0	10	tet(D)_1;catA1_1;blaCTX-M-14b_1;blaTEM-1B_1;aph(3')-Ia_1;mdf(A)_1;dfrA1_8;ant(3'')-Ia_1;aph(6)-Id_1;aph(3'')-Ib_5;sul2_2	5	IncFIB;IncFII;Col(BS512);Col(pHAD28);Col(pHAD28)	Yes
ESC_GB7081AA	MAJ679A20	Niger	2012	human	EnteroBase	Assembly	ESC_GB7081AA	0	14	mdf(A)_1;blaCTX-M-15_1;tet(A)_6;dfrA1_8;ant(3'')-Ia_1;sul2_2;aph(6)-Id_1;aph(3'')-Ib_2;blaTEM-1B_1;tet(D)_1;aac(3)-IIa_1;catB3_1;blaOXA-1_1;aac(6')-Ib-cr_1;catA1_1	2	IncFIB;IncFII	Yes
ESC_GB7082AA	MAJ679A19	Niger	2012	human	EnteroBase	Assembly	ESC_GB7082AA	0	9	blaCTX-M-15_1;blaTEM-1B_1;tet(D)_1;sul2_2;aph(3'')-Ib_2;aph(6)-Id_1;mdf(A)_1;ant(3'')-Ia_1;dfrA1_8;catA1_1	2	IncFIB;IncFII	No
ESC_GB7084AA	MAJ679A17	Niger	2012	human	EnteroBase	Assembly	ESC_GB7084AA	0	9	aph(3')-Ia_1;dfrA1_8;ant(3'')-Ia_1;blaCTX-M-14b_1;mdf(A)_1;aph(6)-Id_1;aph(3'')-Ib_5;sul2_3;blaTEM-1B_1;tet(D)_1	3	IncFIB;IncFII;IncI2	Yes
ESC_GB7094AA	MAJ679A37	Niger	2012	human	EnteroBase	Assembly	ESC_GB7094AA	0	10	aph(3')-Ia_1;ant(3'')-Ia_1;dfrA1_8;blaCTX-M-14b_1;mdf(A)_1;aph(6)-Id_1;aph(3'')-Ib_5;sul2_3;tet(D)_1;blaTEM-1B_1;catA1_1	3	IncFIB;IncFII;Col440I_1	Yes
ESC_GB7105AA	MAJ679A4	Niger	2012	human	EnteroBase	Assembly	ESC_GB7105AA	0	9	tet(D)_1;blaTEM-1B_1;catA1_1;blaCTX-M-15_1;mdf(A)_1;ant(3'')-Ia_1;dfrA1_8;sul2_2;aph(6)-Id_1;aph(3'')-Ib_2	2	IncFIB;IncFII	No
ESC_GB7106AA	MAJ679A3	Niger	2012	human	EnteroBase	Assembly	ESC_GB7106AA	0	9	blaTEM-1B_1;catA1_1;ant(3'')-Ia_1;dfrA1_8;mdf(A)_1;aph(6)-Id_1;aph(3'')-Ib_5;sul2_3;blaCTX-M-14b_1;tet(D)_1	2	IncFIB;IncFII	Yes
ESC_GB7110AA	MAJ679A7	Niger	2012	human	EnteroBase	Assembly	ESC_GB7110AA	0	10	aph(3')-Ia_1;ant(3'')-Ia_1;dfrA1_8;mdf(A)_1;blaCTX-M-14b_1;tet(D)_1;blaTEM-1B_1;sul2_3;aph(3'')-Ib_5;aph(6)-Id_1;catA1_1	2	IncFIB;IncFII	Yes
ESC_GB8583AA	29000648_Eco	0	Missing	human	EnteroBase	Assembly	ESC_GB8583AA	0	9	mdf(A)_1;blaCTX-M-15_1;sul2_2;aph(6)-Id_1;aph(3'')-Ib_2;tet(D)_1;blaTEM-1B_1;catA1_1;ant(3'')-Ia_1;dfrA1_8	0	0	Yes
ESC_GB8586AA	29000651_Eco	0	Missing	human	EnteroBase	Assembly	ESC_GB8586AA	0	7	mdf(A)_1;mph(A)_2;sul1_5;dfrA5_1;blaTEM-1B_1;tet(D)_1;blaCTX-M-14_1;catA1_1	5	IncFIB;IncFII;IncI;IncX1_;Col156_1	Yes
ESC_GB8593AA	29000658_Eco	0	Missing	human	EnteroBase	Assembly	ESC_GB8593AA	0	9	dfrA17_1;aadA5_1;sul1_5;mph(A)_2;sul2_2;aph(3'')-Ib_5;aph(6)-Id_1;tet(A)_6;mdf(A)_1;blaCTX-M-27_1	2	IncFIB;IncFII	No
ESC_GB8596AA	29000661_Eco	0	Missing	human	EnteroBase	Assembly	ESC_GB8596AA	0	2	aac(3)-IIa_1;blaCTX-M-14_1;mdf(A)_1	0	0	Yes
ESC_GB8666AA	29000786_Eco	0	Missing	human	EnteroBase	Assembly	ESC_GB8666AA	0	9	blaTEM-1B_1;aph(3')-Ia_1;mdf(A)_1;blaCTX-M-14b_1;sul2_2;aph(3'')-Ib_5;aph(6)-Id_1;dfrA14_5;mph(A)_2;tet(B)_2	7	IncFIA;IncFIB;IncFII;Col(BS512);Col(MG828);Col156_1;ColRNAI_1	No
ESC_GB8667AA	29000787_Eco	0	Missing	human	EnteroBase	Assembly	ESC_GB8667AA	0	8	dfrA1_8;ant(3'')-Ia_1;blaCTX-M-14b_1;sul2_3;aph(3'')-Ib_5;aph(6)-Id_1;blaTEM-1B_1;tet(D)_1;mdf(A)_1	3	IncFIB;IncFII;IncQ1	Yes
ESC_GB8711AA	29000832_Eco	0	Missing	human	EnteroBase	Assembly	ESC_GB8711AA	0	4	mdf(A)_1;blaCTX-M-14b_1;sul2_2;aph(3'')-Ib_2;aph(6)-Id_1	4	IncFIA;IncFIB;IncFII;Col156_1	Yes
ESC_GB8712AA	29000833_Eco	0	Missing	human	EnteroBase	Assembly	ESC_GB8712AA	0	9	mdf(A)_1;tet(A)_6;mph(B)_1;sul1_5;ant(3'')-Ia_1;dfrA1_10;aph(6)-Id_1;aph(3'')-Ib_5;sul2_3;blaTEM-1B_1	2	IncQ1;IncY_1	No
ESC_GB8716AA	29000837_Eco	0	Missing	human	EnteroBase	Assembly	ESC_GB8716AA	0	1	mdf(A)_1;blaCTX-M-27_1	5	IncFIB;IncFII;IncFII;IncFII;IncFII	No
ESC_GB8739AA	29000482_Eco	0	Missing	human	EnteroBase	Assembly	ESC_GB8739AA	0	7	aph(6)-Id_1;aph(3'')-Ib_5;blaTEM-1B_1;sul2_21;mdf(A)_1;blaCTX-M-14b_1;dfrA1_8;ant(3'')-Ia_1	3	IncFIB;IncFII;IncQ1	Yes
ESC_GB8744AA	29000488_Eco	0	Missing	human	EnteroBase	Assembly	ESC_GB8744AA	0	3	mdf(A)_1;blaCTX-M-15_1;dfrA1_8;ant(3'')-Ia_1	0	0	Yes
ESC_GB8766AA	29000684_Eco	0	Missing	human	EnteroBase	Assembly	ESC_GB8766AA	0	11	aac(6')-Ib-cr_1;blaOXA-1_1;catB3_1;dfrA1_8;ant(3'')-Ia_1;blaCTX-M-15_1;tet(A)_6;sul2_2;aph(6)-Id_1;aph(3'')-Ib_2;mdf(A)_1;aac(3)-IIa_1	2	IncFIB;IncFIC	Yes
ESC_GB8770AA	29000687_Eco	0	Missing	human	EnteroBase	Assembly	ESC_GB8770AA	0	7	aph(3')-Ia_1;mdf(A)_1;blaCTX-M-14b_1;dfrA1_8;ant(3'')-Ia_1;aph(6)-Id_1;aph(3'')-Ib_5;sul2_3	3	IncFIB;IncFII;IncQ1	Yes
ESC_GB8772AA	29000689_Eco	0	Missing	human	EnteroBase	Assembly	ESC_GB8772AA	0	7	mdf(A)_1;dfrA5_1;sul1_5;blaCTX-M-15_1;blaTEM-1B_1;sul2_2;aph(6)-Id_1;aph(3'')-Ib_2	3	IncFIB;IncFII;Col156_1	Yes
ESC_GB8816AA	LA108_16-0410	Laos	2015	human	EnteroBase	Assembly	ESC_GB8816AA	0	4	mcr-1.1_1;mdf(A)_1;qnrS1_1;blaCTX-M-15_1	2	IncI1;IncI2	No
ESC_GB9200AA	A015	0	2012	human	EnteroBase	Assembly	ESC_GB9200AA	0	12	mph(A)_2;erm(B)_18;sul2_2;aph(3'')-Ib_5;aph(6)-Id_1;tet(D)_1;catA1_1;dfrA8_1;aph(3')-Ia_1;blaTEM-1B_1;mdf(A)_1;blaCTX-M-14b_1;dfrA1_8	3	IncFIB;IncFII;IncFII	Yes
ESC_GB9233AA	29000541_Eco	0	Missing	human	EnteroBase	Assembly	ESC_GB9233AA	0	1	mdf(A)_1;blaCTX-M-27_1	2	IncFIB;IncFII	No
ESC_GB9253AA	29000590_Eco	0	Missing	human	EnteroBase	Assembly	ESC_GB9253AA	0	5	blaCTX-M-14_1;sul2_2;aph(6)-Id_1;aph(3'')-Ib_2;mdf(A)_1;erm(B)_18	0	0	Yes
ESC_GB9358AA	29000602_Eco	0	Missing	human	EnteroBase	Assembly	ESC_GB9358AA	0	4	dfrA17_1;blaCTX-M-14_1;mdf(A)_1;tet(B)_2;mph(A)_2	8	IncFIA;IncFIB;IncFII;IncFII;IncI1;IncX4;Col156_1;Col8282_1	No
ESC_GB9369AA	2182-ESBL	Singapore	2017	human	EnteroBase	Assembly	ESC_GB9369AA	0	9	mdf(A)_1;mph(A)_2;sul1_5;aadA5_1;dfrA17_1;sul2_2;aph(3'')-Ib_5;aph(6)-Id_1;tet(A)_6;blaCTX-M-27_1	3	IncFIB;IncFII;IncY_1	No
ESC_GB9372AA	280-ESBL	Singapore	2017	human	EnteroBase	Assembly	ESC_GB9372AA	0	10	mdf(A)_1;dfrA17_1;aadA5_1;sul1_5;mph(A)_2;blaCTX-M-14_1;sul2_2;aph(3'')-Ib_2;aph(6)-Id_1;aac(3)-IId_1;blaTEM-1B_1	0	0	Yes
ESC_GB9381AA	913-ESBL	Singapore	2017	human	EnteroBase	Assembly	ESC_GB9381AA	0	1	mdf(A)_1;blaCTX-M-14_1	3	IncFIB;IncFII;IncFII	Yes
ESC_GB9388AA	1657-ESBL	Singapore	2017	human	EnteroBase	Assembly	ESC_GB9388AA	0	2	qnrS1_1;blaCTX-M-15_1;mdf(A)_1	0	0	No
ESC_GB9439AA	579-ESBL	Singapore	2017	human	EnteroBase	Assembly	ESC_GB9439AA	0	1	mdf(A)_1;blaCTX-M-27_1	3	IncB/O;IncFIB;IncFII	No
ESC_GB9473AA	115-ESBL	Singapore	2017	human	EnteroBase	Assembly	ESC_GB9473AA	0	11	catA1_1;mdf(A)_1;blaCTX-M-14_1;dfrA17_1;aadA5_1;sul1_5;mph(A)_2;sul2_2;aph(3'')-Ib_2;aph(6)-Id_1;tet(D)_1;blaTEM-1B_1	1	IncFIC	Yes
ESC_GB9583AA	USVAST052	United States	2011	human	EnteroBase	Assembly	ESC_GB9583AA	0	2	mdf(A)_1;tet(B)_2;blaTEM-1B_1	5	IncFIA;IncFIB;IncFII;IncFII;Col156_1	No
ESC_GB9759AA	N17-00948	Canada	2016	human	EnteroBase	Assembly	ESC_GB9759AA	0	2	mdf(A)_1;blaCTX-M-14_1;blaTEM-1B_1	7	IncB/O;IncFIA;IncFIB;IncFII;Col(MG828);Col156_1;ColpVC_1_	No
ESC_GB9766AA	N17-00962	Canada	2016	human	EnteroBase	Assembly	ESC_GB9766AA	0	11	sul2_2;blaCTX-M-14_1;aph(3'')-Ib_2;aph(6)-Id_1;dfrA17_1;aadA5_1;sul1_5;mph(A)_2;mdf(A)_1;tet(D)_1;blaTEM-1B_1;catA1_1	3	IncFIB;IncFII;Col156_1	Yes
ESC_GB9769AA	N17-00960	Canada	2016	human	EnteroBase	Assembly	ESC_GB9769AA	0	6	mdf(A)_1;catB8_1;sul1_5;blaCTX-M-9_1;tet(D)_1;catA1_1	7	IncFIB;IncFIC;IncFII;Col(MG828);Col(MP18);Col156_1;Col156_1	No
ESC_HA0371AA	50640492	Norway	2012	human	EnteroBase	Assembly	ESC_HA0371AA	blaOXA-48	8	aac(3)-IId_1;blaTEM-1B_1;blaCTX-M-14_1;mdf(A)_1;blaOXA-48_1;dfrA17_1;aadA5_1;sul1_5;mph(A)_2	3	IncFIB;IncFII;Col156_1	Yes
ESC_HA2281AA	BCW_3266	0	Missing	Missing	EnteroBase	Assembly	ESC_HA2281AA	0	0	mdf(A)_1	1	IncFIB	No
ESC_HA3808AA	E18_Ck-sc-2273677	0	Missing	Missing	EnteroBase	Assembly	ESC_HA3808AA	0	13	aadA13_1;sul2_2;mdf(A)_1;blaCMY-2_1;blaTEM-1B_1;ant(3'')-Ia_1;dfrA1_8;tet(A)_6;dfrA17_1;aadA5_1;sul1_5;mph(A)_2;aph(4)-Ia_1;aac(3)-IVa_1	7	IncB/O;IncC_1;IncFIB;IncFII;IncI1;Col(MG828);p0111	No
ESC_HA3911AA	VRES0387	0	Missing	Missing	EnteroBase	Assembly	ESC_HA3911AA	0	10	mph(A)_2;sul1_5;aadA5_1;dfrA17_1;sul2_2;aph(3'')-Ib_5;aph(6)-Id_1;tet(A)_6;blaCTX-M-27_1;mdf(A)_1;blaCTX-M-3_1	3	IncFIB;IncFII;IncI1	No
ESC_HA7311AA	Ec_127_15	Portugal	Missing	Missing	EnteroBase	Assembly	ESC_HA7311AA	0	5	sul1_5;dfrA7_5;blaTEM-1B_1;tet(D)_1;catA1_1;mdf(A)_1	2	IncFIB;IncFII	No
ESC_HA7321AA	Ec_344_14	Portugal	Missing	Missing	EnteroBase	Assembly	ESC_HA7321AA	0	7	blaTEM-1B_1;tet(D)_1;catA1_1;mdf(A)_1;dfrA7_5;sul2_2;aph(6)-Id_1;aph(3'')-Ib_2	4	IncFIB;IncFII;IncFII;Col156_1	Yes
ESC_HA9761AA	2586	Germany	2014	Missing	EnteroBase	Assembly	ESC_HA9761AA	0	12	tet(A)_6;mph(A)_2;blaCTX-M-1_1;sul2_3;cmlA1_1;blaTEM-1B_1;aph(3'')-Ib_2;aph(6)-Id_1;sul1_5;mdf(A)_1;ant(2'')-Ia_1;dfrA1_10;tet(B)_2	10	IncFIA;IncFIB;IncFII;IncFII;IncI;IncI1;Col(BS512);Col(MG828);Col(MG828);Col156_1	No
ESC_HA9792AA	2756	Germany	2015	Missing	EnteroBase	Assembly	ESC_HA9792AA	0	13	sul2_2;blaCTX-M-15_1;aph(3'')-Ib_2;aph(6)-Id_1;blaTEM-1B_1;tet(D)_1;aac(3)-IIa_1;aac(6')-Ib-cr_1;blaOXA-1_1;catB3_1;catA1_1;dfrA1_8;ant(3'')-Ia_1;mdf(A)_1	2	IncFIB;IncFII	No
ESC_HB0099AA	DRS114676	Japan	2005	poultry	EnteroBase	Assembly	ESC_HB0099AA	0	0	mdf(A)_1	0	0	No
ESC_HB5595AA	CVM N19EC0609	United States	2019	poultry	EnteroBase	Assembly	ESC_HB5595AA	0	0	mdf(A)_1	4	IncFII;IncI;Col156_1;p0111	No
ESC_HB5689AA	DP25-1	United States	2013	companion animal	EnteroBase	Assembly	ESC_HB5689AA	0	12	blaCMY-2_1;blaTEM-1B_1;mph(A)_2;sul1_5;aadA5_1;dfrA17_1;mdf(A)_1;floR_2;sul2_2;aph(3'')-Ib_5;aph(6)-Id_1;tet(A)_6;aac(3)-IId_1	3	IncC_1;IncFIB;IncFII	No
ESC_HB5836AA	FSIS11926613	United States	2019	livestock	EnteroBase	Assembly	ESC_HB5836AA	0	0	mdf(A)_1	1	IncFIB	No
ESC_HB5877AA	119.1-18	Brazil	2019	human	EnteroBase	Assembly	ESC_HB5877AA	0	1	blaCTX-M-27_1;mdf(A)_1	3	IncFIB;IncFII;IncFII	No
ESC_HB5903AA	FSIS11926822	United States	2019	poultry	EnteroBase	Assembly	ESC_HB5903AA	0	5	tet(A)_6;mdf(A)_1;blaHERA-3_1;sul1_5;aac(3)-VIa_2;ant(3'')-Ia_1	7	IncFIB;IncFII;IncFII;IncHI1;IncI1;Col(MG828);p0111	No
ESC_HB6082AA	19KS08GT05-EC	United States	2019	poultry	EnteroBase	Assembly	ESC_HB6082AA	0	1	mdf(A)_1;tet(A)_6	5	IncFIB;IncFII;IncI1;Col(MG828);Col440I_1	No
ESC_HB7183AA	EC00757	United States	2018	human	EnteroBase	Assembly	ESC_HB7183AA	0	6	blaCTX-M-15_1;aac(3)-IIa_1;dfrA1_8;ant(3'')-Ia_1;mdf(A)_1;sul2_2;aph(6)-Id_1	5	IncFIB;IncFII;IncI2;IncX4;Col156_1	No
ESC_HB7191AA	EC00765	United States	2018	human	EnteroBase	Assembly	ESC_HB7191AA	0	1	blaCTX-M-14_1;mdf(A)_1	0	0	No
ESC_HB7479AA	Ec_511	Vietnam	2018	human	EnteroBase	Assembly	ESC_HB7479AA	0	10	mph(A)_2;sul1_5;aadA5_1;dfrA17_1;sul2_2;aph(3'')-Ib_5;aph(6)-Id_1;tet(A)_6;erm(B)_1;blaCTX-M-27_1;mdf(A)_1	5	IncFIA;IncFIB;IncFII;Col156_1;Col156_1	No
ESC_HB7849AA	FSIS11927428	United States	2019	poultry	EnteroBase	Assembly	ESC_HB7849AA	0	0	mdf(A)_1	4	IncFII;Col(MG828);Col156_1;p0111	No
ESC_HB9434AA	Ec_514	Vietnam	2018	human	EnteroBase	Assembly	ESC_HB9434AA	0	6	dfrA12_8;aadA2_1;sul1_5;mph(A)_2;blaCTX-M-14_1;erm(B)_1;mdf(A)_1	1	IncL_1	No
ESC_IA2284AA	KCJK2329	United States	2016	livestock	EnteroBase	Assembly	ESC_IA2284AA	0	8	qnrS1_1;blaCTX-M-15_1;blaTEM-1B_1;aph(6)-Id_1;aph(3'')-Ib_5;sul2_2;tet(A)_6;dfrA14_5;mdf(A)_1	2	IncY_1;Col(pHAD28)	No
ESC_IA3489AA	1bc78f20-fa7c-11e5-a43c-3c4a9275d6c8	0	Missing	Missing	EnteroBase	Assembly	ESC_IA3489AA	0	12	blaTEM-1B_1;aac(3)-IId_1;dfrA17_1;aadA5_1;sul1_5;mph(A)_2;sul2_2;aph(3'')-Ib_5;aph(6)-Id_1;tet(A)_6;erm(B)_18;mdf(A)_1;blaCTX-M-27_1	5	IncFIA;IncFIB;IncFII;Col(MG828);Col156_1	No
ESC_IA7284AA	8a4aba30-fa7c-11e5-ae86-3c4a9275d6c8	0	Missing	Missing	EnteroBase	Assembly	ESC_IA7284AA	0	12	mdf(A)_1;ARR-3_4;catB3_2;blaOXA-1_1;sul1_5;blaCMY-2_1;dfrA17_1;cmlA1_1;ant(3'')-Ia_1;ant(2'')-Ia_1;mph(A)_2;tet(B)_2;erm(B)_18	7	IncFIA;IncFIB;IncFII;IncFII;Col(MG828);Col156_1;p0111	No
ESC_IA7962AA	234	Oman	2015	human	EnteroBase	Assembly	ESC_IA7962AA	blaOXA-48	11	mdf(A)_1;qnrS1_1;blaCTX-M-15_1;qnrA1_1;sul1_5;blaSHV-12_1;blaOXA-9_1;ant(3'')-Ia_1;aac(6')-Ib_1;blaOXA-48_1;blaTEM-1B_1	3	IncFII;IncL_1;Col(pHAD28)	No
ESC_IA7965AA	347	Oman	2015	human	EnteroBase	Assembly	ESC_IA7965AA	blaOXA-48	4	blaCTX-M-15_1;qnrS1_1;blaCMY-42_1;mdf(A)_1;blaOXA-48_1	3	IncI;IncL_1;IncX4	No
ESC_IA7966AA	481	Oman	2015	human	EnteroBase	Assembly	ESC_IA7966AA	blaOXA-48	8	tet(D)_1;blaTEM-1B_1;dfrA17_1;aadA5_1;sul1_5;mph(A)_2;catA1_1;blaOXA-48_1;mdf(A)_1	2	IncFIB;IncFII	No
ESC_IA7989AA	1433	Oman	2015	human	EnteroBase	Assembly	ESC_IA7989AA	blaOXA-48	8	dfrA17_1;aadA5_1;sul1_5;mph(A)_2;aac(3)-IId_1;mdf(A)_1;blaCTX-M-122_1;blaOXA-48_1;blaTEM-1B_1	0	0	No
ESC_IA8749AA	14060900	Italy	2014	Missing	EnteroBase	Assembly	ESC_IA8749AA	0	18	mcr-1.1_1;blaSHV-12_1;catA1_1;blaTEM-1B_1;dfrA1_10;ant(3'')-Ia_1;sul1_5;aac(3)-IIa_1;qnrS1_1;aph(6)-Id_1;aph(3'')-Ib_2;sul2_3;sul3_2;aadA2_1;cmlA1_1;mph(A)_2;tet(A)_6;mdf(A)_1	7	IncFII;IncHI2;IncHI2;IncI1;IncN_1;IncQ1;Col(MG828)	No
ESC_IA9945AA	SCP15-67-3	Netherlands	Missing	human	EnteroBase	Assembly	ESC_IA9945AA	0	12	catA1_1;blaTEM-1B_1;mdf(A)_1;blaCTX-M-14_1;dfrA17_1;aadA5_1;sul1_5;mph(A)_2;aac(3)-IId_1;sul2_2;aph(3'')-Ib_2;aph(6)-Id_1;tet(D)_1	0	0	Yes
ESC_IB0075AA	19SD11GT10-EC	United States	2019	poultry	EnteroBase	Assembly	ESC_IB0075AA	0	0	mdf(A)_1	4	IncFIB;IncFIC;Col(MG828);p0111	No
ESC_IB0117AA	66C3	Vietnam	2015	human	EnteroBase	Assembly	ESC_IB0117AA	0	7	mdf(A)_1;qnrS1_1;blaCTX-M-15_1;sul2_2;aph(3'')-Ib_5;aph(6)-Id_1;tet(A)_6;blaTEM-1B_1	5	IncFIB;IncFIB;IncFIB;IncFII;IncI2	No
ESC_IB3302AA	RS1177	0	Missing	poultry	EnteroBase	Assembly	ESC_IB3302AA	0	0	mdf(A)_1	2	IncFII;Col(pHAD28)	No
ESC_IB6008AA	SAMEA6367981	Netherlands	Missing	Missing	EnteroBase	Assembly	ESC_IB6008AA	blaOXA-48	8	blaOXA-48_1;blaCTX-M-122_1;blaTEM-1B_1;mdf(A)_1;mph(A)_2;aac(3)-IId_1;sul1_5;aadA5_1;dfrA17_1	0	0	Yes
ESC_IB6010AA	SAMEA6367989	Netherlands	Missing	Missing	EnteroBase	Assembly	ESC_IB6010AA	blaOXA-48	8	mph(A)_2;dfrA17_1;aadA5_1;sul1_5;aac(3)-IId_1;blaCTX-M-122_1;blaOXA-48_1;blaTEM-1B_1;mdf(A)_1	0	0	Yes
ESC_IB6011AA	SAMEA6367990	Netherlands	Missing	Missing	EnteroBase	Assembly	ESC_IB6011AA	blaOXA-48	12	dfrA17_1;aadA5_1;sul1_5;mph(A)_2;aac(3)-IId_1;sul2_2;aph(3'')-Ib_2;aph(6)-Id_1;tet(D)_1;blaOXA-48_1;blaTEM-1B_1;catA1_1;mdf(A)_1	0	0	Yes
ESC_IB6025AA	SAMEA6368052	Netherlands	Missing	Missing	EnteroBase	Assembly	ESC_IB6025AA	blaOXA-48	8	blaCTX-M-122_1;mdf(A)_1;mph(A)_2;sul1_5;aadA5_1;dfrA17_1;aac(3)-IId_1;blaOXA-48_1;blaTEM-1B_1	2	IncFII;Col(pHAD28)	Yes
ESC_IB6027AA	SAMEA6368062	Netherlands	Missing	Missing	EnteroBase	Assembly	ESC_IB6027AA	blaOXA-48	7	dfrA17_1;aadA5_1;sul1_5;mph(A)_2;aac(3)-IId_1;blaTEM-1B_1;blaOXA-48_1;mdf(A)_1	0	0	Yes
ESC_IB6034AA	SAMEA6368087	Netherlands	Missing	Missing	EnteroBase	Assembly	ESC_IB6034AA	blaOXA-48	8	mdf(A)_1;mph(A)_2;dfrA17_1;aadA5_1;sul1_5;aac(3)-IId_1;blaOXA-48_1;blaTEM-1B_1;blaCTX-M-122_1	0	0	Yes
ESC_IB6037AA	SAMEA6368097	Netherlands	Missing	Missing	EnteroBase	Assembly	ESC_IB6037AA	blaOXA-48	7	blaCTX-M-122_1;mdf(A)_1;dfrA17_1;aadA5_1;sul1_5;mph(A)_2;aac(3)-IId_1;blaOXA-48_1	0	0	Yes
ESC_IB6038AA	SAMEA6368098	Netherlands	Missing	Missing	EnteroBase	Assembly	ESC_IB6038AA	blaOXA-48	8	blaCTX-M-122_1;mdf(A)_1;mph(A)_2;sul1_5;aadA5_1;dfrA17_1;aac(3)-IId_1;blaOXA-48_1;blaTEM-1B_1	0	0	Yes
ESC_IB6056AA	SAMEA6368172	Netherlands	Missing	Missing	EnteroBase	Assembly	ESC_IB6056AA	blaOXA-48	1	mdf(A)_1;blaOXA-48_1	1	IncL_1	No
ESC_IB6059AA	SAMEA6368200	Netherlands	Missing	Missing	EnteroBase	Assembly	ESC_IB6059AA	blaOXA-48	10	blaCTX-M-122_1;blaOXA-48_1;tet(B)_2;dfrA17_1;aadA5_1;sul1_5;mdf(A)_1;aac(3)-IId_1;mph(A)_2;blaTEM-1B_1;dfrA14_5	3	IncFIA;IncFIB;IncFII	No
ESC_IB6080AA	SAMEA6368251	Netherlands	Missing	Missing	EnteroBase	Assembly	ESC_IB6080AA	blaOXA-244	10	mdf(A)_1;dfrA17_1;aadA5_1;sul1_5;mph(A)_2;tet(A)_6;aph(6)-Id_1;aph(3'')-Ib_5;sul2_2;blaCTX-M-27_1;blaOXA-244_1	2	IncFIB;IncFII	No
ESC_IB6086AA	SAMEA6368272	Netherlands	Missing	Missing	EnteroBase	Assembly	ESC_IB6086AA	blaOXA-48	12	aph(6)-Id_1;aph(3'')-Ib_2;mdf(A)_1;dfrA17_1;aadA5_1;sul1_5;mph(A)_2;sul2_2;aac(3)-IId_1;tet(D)_1;blaOXA-48_1;blaTEM-1B_1;catA1_1	2	Col156_1;p0111	Yes
ESC_IB6088AA	SAMEA6368280	Netherlands	Missing	Missing	EnteroBase	Assembly	ESC_IB6088AA	blaOXA-181	5	dfrA17_1;mdf(A)_1;blaCMY-42_1;blaOXA-181_1;qnrS1_1;tet(B)_2	9	IncFIA;IncFIB;IncFII;IncI;IncX3_;Col(BS512);Col(MG828);Col156_1;ColKP3_1_	No
ESC_IB6090AA	SAMEA6368282	Netherlands	Missing	Missing	EnteroBase	Assembly	ESC_IB6090AA	blaOXA-48	9	dfrA1_8;ant(3'')-Ia_1;blaCTX-M-14b_1;mdf(A)_1;aph(6)-Id_1;aph(3'')-Ib_5;sul2_3;tet(D)_1;blaTEM-1B_1;blaOXA-48_1	3	IncFIB;IncFII;IncQ1	Yes
ESC_IB6097AA	SAMEA6368305	Netherlands	Missing	Missing	EnteroBase	Assembly	ESC_IB6097AA	blaOXA-48	8	mdf(A)_1;dfrA17_1;aadA5_1;sul1_5;mph(A)_2;aac(3)-IId_1;blaCTX-M-122_1;blaOXA-48_1;blaTEM-1B_1	2	IncP1_;p0111	No
ESC_IB6102AA	SAMEA6368319	Netherlands	Missing	Missing	EnteroBase	Assembly	ESC_IB6102AA	blaOXA-48	10	blaCTX-M-14_1;mdf(A)_1;blaOXA-48_1;mph(A)_2;sul2_2;aph(3'')-Ib_2;aph(6)-Id_1;sul1_5;aadA2_1;dfrA12_8;erm(B)_18	2	Col156_1;p0111	No
ESC_IB6109AA	SAMEA6368337	Netherlands	Missing	Missing	EnteroBase	Assembly	ESC_IB6109AA	blaOXA-48	9	blaOXA-48_1;blaTEM-1B_1;catA1_1;blaCTX-M-122_1;tet(B)_2;mdf(A)_1;aph(6)-Id_1;aph(3'')-Ib_5;sul2_3;dfrA17_1	7	IncB/O;IncB/O;IncFIB;IncFII;IncQ1;Col156_1;Col156_1	No
ESC_IB6126AA	SAMEA6368373	Netherlands	Missing	Missing	EnteroBase	Assembly	ESC_IB6126AA	blaOXA-48	7	blaCTX-M-122_1;mdf(A)_1;dfrA17_1;aadA5_1;sul1_5;mph(A)_2;aac(3)-IId_1;blaOXA-48_1	0	0	No
ESC_IB6130AA	SAMEA6368385	Netherlands	Missing	Missing	EnteroBase	Assembly	ESC_IB6130AA	blaOXA-48	9	blaCTX-M-122_1;mdf(A)_1;mph(A)_2;sul1_5;aadA5_1;dfrA17_1;aac(3)-IId_1;blaOXA-48_1;blaCMY-2_1;blaTEM-1B_1	0	0	Yes
ESC_IB6131AA	SAMEA6368386	Netherlands	Missing	Missing	EnteroBase	Assembly	ESC_IB6131AA	blaOXA-48	6	mdf(A)_1;mph(A)_2;sul1_5;aadA5_1;dfrA17_1;blaOXA-48_1;blaTEM-1B_1	0	0	Yes
ESC_IB6147AA	SAMEA6368438	Netherlands	Missing	Missing	EnteroBase	Assembly	ESC_IB6147AA	blaOXA-48	7	blaCTX-M-122_1;mdf(A)_1;dfrA17_1;aadA5_1;sul1_5;mph(A)_2;blaOXA-48_1;blaTEM-1B_1	1	IncFII	Yes
ESC_IB6157AA	SAMEA6368471	Netherlands	Missing	Missing	EnteroBase	Assembly	ESC_IB6157AA	blaOXA-48	7	blaCTX-M-122_1;mdf(A)_1;mph(A)_2;sul1_5;aadA5_1;dfrA17_1;aac(3)-IId_1;blaOXA-48_1	0	0	Yes
ESC_IB6160AA	SAMEA6368483	Netherlands	Missing	Missing	EnteroBase	Assembly	ESC_IB6160AA	blaOXA-181	9	blaCTX-M-15_1;blaTEM-1B_1;tet(A)_6;aph(6)-Id_1;aph(3'')-Ib_5;sul2_2;blaOXA-181_1;mdf(A)_1;dfrA14_5;qnrS1_1	3	IncFIB;IncX3_;ColKP3_1_	No
ESC_IB6164AA	SAMEA6368496	Netherlands	Missing	Missing	EnteroBase	Assembly	ESC_IB6164AA	blaOXA-48	9	mdf(A)_1;qnrS1_1;blaCTX-M-15_1;mph(A)_2;sul1_5;aadA5_1;dfrA17_1;aac(3)-IId_1;blaOXA-48_1;blaTEM-104_1	2	IncB/O;IncFII	Yes
ESC_IB6169AA	SAMEA6368510	Netherlands	Missing	Missing	EnteroBase	Assembly	ESC_IB6169AA	blaOXA-48	8	blaCTX-M-122_1;mdf(A)_1;dfrA17_1;aadA5_1;sul1_5;mph(A)_2;aac(3)-IId_1;blaOXA-48_1;blaTEM-1B_1	0	0	Yes
ESC_IB6182AA	SAMEA6368559	Netherlands	Missing	Missing	EnteroBase	Assembly	ESC_IB6182AA	blaOXA-48	8	mdf(A)_1;blaCTX-M-122_1;mph(A)_2;sul1_5;aadA5_1;dfrA17_1;aac(3)-IId_1;blaOXA-48_1;blaTEM-1B_1	1	p0111	No
ESC_IB6184AA	SAMEA6368563	Netherlands	Missing	Missing	EnteroBase	Assembly	ESC_IB6184AA	blaOXA-48	7	mdf(A)_1;dfrA17_1;aadA5_1;sul1_5;mph(A)_2;aac(3)-IId_1;blaOXA-48_1;blaTEM-1B_1	1	IncFII	Yes
ESC_IB6186AA	SAMEA6368572	Netherlands	Missing	Missing	EnteroBase	Assembly	ESC_IB6186AA	blaOXA-48	8	mdf(A)_1;dfrA17_1;aadA5_1;sul1_5;mph(A)_2;aac(3)-IId_1;blaOXA-48_1;blaTEM-1B_1;blaCTX-M-122_1	0	0	Yes
ESC_IB6193AA	SAMEA6368595	Netherlands	Missing	Missing	EnteroBase	Assembly	ESC_IB6193AA	blaOXA-48	9	blaTEM-1B_1;blaCTX-M-122_1;aph(3')-Ia_1;mdf(A)_1;mph(A)_2;sul1_5;aadA5_1;dfrA17_1;aac(3)-IId_1;blaOXA-48_1	3	IncFIB;IncFII;IncFII	Yes
ESC_IB6194AA	SAMEA6368596	Netherlands	Missing	Missing	EnteroBase	Assembly	ESC_IB6194AA	blaOXA-48	11	aph(3')-Ia_1;ant(3'')-Ia_1;dfrA1_8;blaCTX-M-14b_1;aph(6)-Id_1;aph(3'')-Ib_5;sul2_3;tet(D)_1;blaTEM-1B_1;blaOXA-48_1;catA1_1;mdf(A)_1	3	IncFIB;IncFII;IncQ1	Yes
ESC_IB6205AA	SAMEA6368634	Netherlands	Missing	Missing	EnteroBase	Assembly	ESC_IB6205AA	blaOXA-48	11	mph(A)_2;sul1_5;aadA5_1;dfrA17_1;sul2_2;aph(3'')-Ib_2;aph(6)-Id_1;tet(D)_1;blaOXA-48_1;blaTEM-1B_1;catA1_1;mdf(A)_1	1	Col(MG828)	Yes
ESC_IB6213AA	SAMEA6368683	Netherlands	Missing	Missing	EnteroBase	Assembly	ESC_IB6213AA	blaOXA-244	9	blaOXA-244_1;blaTEM-1B_1;aph(3')-Ia_1;ant(3'')-Ia_1;dfrA1_8;mdf(A)_1;blaCTX-M-14b_1;sul2_3;aph(3'')-Ib_5;aph(6)-Id_1	4	IncFIB;IncFII;IncQ1;Col156_1	Yes
ESC_IB6216AA	SAMEA6368692	Netherlands	Missing	Missing	EnteroBase	Assembly	ESC_IB6216AA	blaOXA-48	7	blaCTX-M-122_1;mdf(A)_1;mph(A)_2;dfrA17_1;aadA5_1;sul1_5;aac(3)-IId_1;blaOXA-48_1	0	0	Yes
ESC_IB6222AA	SAMEA6368701	Netherlands	Missing	Missing	EnteroBase	Assembly	ESC_IB6222AA	blaOXA-181	14	mdf(A)_1;floR_2;tet(A)_6;aph(6)-Id_1;aph(3'')-Ib_5;sul2_2;blaOXA-181_1;qnrS1_1;blaCTX-M-55_1;aac(6')-Ib-cr_1;blaOXA-1_1;catB3_2;ARR-3_4;sul1_5;tet(B)_2	11	IncFIA;IncFIB;IncFII;IncFII;IncI;IncI1;IncX3_;IncX4;Col(BS512);Col156_1;ColKP3_1_	No
ESC_IB6223AA	SAMEA6368706	Netherlands	Missing	Missing	EnteroBase	Assembly	ESC_IB6223AA	blaOXA-48	12	mph(A)_2;sul1_5;aadA5_1;dfrA17_1;mdf(A)_1;sul2_2;aph(6)-Id_1;aph(3'')-Ib_2;tet(D)_1;blaTEM-1B_1;aac(3)-IId_1;blaOXA-48_1;catA1_1	0	0	Yes
ESC_IB6232AA	SAMEA6368740	0	Missing	Missing	EnteroBase	Assembly	ESC_IB6232AA	blaOXA-244	11	blaCMY-2_1;mdf(A)_1;dfrA17_1;aadA5_1;sul1_5;mph(A)_2;aac(3)-IId_1;sul2_2;aph(6)-Id_1;aph(3'')-Ib_2;blaTEM-1B_1;blaOXA-244_1	5	IncFII;IncX4;Col(BS512);Col156_1;ColRNAI_1	Yes
ESC_IB6237AA	SAMEA6368752	0	Missing	Missing	EnteroBase	Assembly	ESC_IB6237AA	blaOXA-48	8	blaCTX-M-122_1;mdf(A)_1;mph(A)_2;sul1_5;aadA5_1;dfrA17_1;aac(3)-IId_1;blaOXA-48_1;blaTEM-1B_1	0	0	Yes
ESC_IB6238AA	SAMEA6368753	0	Missing	Missing	EnteroBase	Assembly	ESC_IB6238AA	blaOXA-48	8	mdf(A)_1;dfrA17_1;aadA5_1;sul1_5;mph(A)_2;aac(3)-IId_1;blaCTX-M-122_1;blaOXA-48_1;blaTEM-1B_1	3	IncFIB;IncFII;Col156_1	Yes
ESC_IB6239AA	SAMEA6368754	0	Missing	Missing	EnteroBase	Assembly	ESC_IB6239AA	blaOXA-244	6	catA1_1;mdf(A)_1;ant(3'')-Ia_1;dfrA1_8;blaCTX-M-14b_1;blaOXA-244_1;blaTEM-1B_1	1	IncFII	Yes
ESC_IB6240AA	SAMEA6368757	0	Missing	Missing	EnteroBase	Assembly	ESC_IB6240AA	blaOXA-48	12	dfrA17_1;aadA5_1;sul1_5;mph(A)_2;sul2_2;aph(6)-Id_1;aph(3'')-Ib_2;aac(3)-IId_1;tet(D)_1;blaTEM-1B_1;blaOXA-48_1;mdf(A)_1;catA1_1	0	0	Yes
ESC_IB6243AA	SAMEA6368768	0	Missing	Missing	EnteroBase	Assembly	ESC_IB6243AA	blaOXA-48	7	mdf(A)_1;mph(A)_2;sul1_5;aadA5_1;dfrA17_1;aac(3)-IId_1;blaTEM-1B_1;blaOXA-48_1	1	p0111	Yes
ESC_IB6244AA	SAMEA6368772	0	Missing	Missing	EnteroBase	Assembly	ESC_IB6244AA	blaOXA-48	8	mdf(A)_1;blaCTX-M-122_1;dfrA17_1;aadA5_1;sul1_5;mph(A)_2;aac(3)-IId_1;blaOXA-48_1;blaTEM-1B_1	0	0	Yes
ESC_IB6252AA	SAMEA6368804	0	Missing	Missing	EnteroBase	Assembly	ESC_IB6252AA	blaOXA-244	10	blaOXA-244_1;blaCTX-M-27_1;mdf(A)_1;mph(A)_2;sul1_5;aadA5_1;dfrA17_1;tet(A)_6;aph(6)-Id_1;aph(3'')-Ib_5;sul2_2	2	IncFIB;IncFII	No
ESC_IB6828AA	FSIS 210099683	United States	2014	poultry	EnteroBase	Assembly	ESC_IB6828AA	0	3	mdf(A)_1;dfrA1_10;ant(3'')-Ia_1;aac(3)-VIa_2	4	IncI1;IncX4;Col(MG828);ColRNAI_1	No
ESC_IB7426AA	UCI_65	Canada	2013	human	EnteroBase	Assembly	ESC_IB7426AA	0	0	mdf(A)_1	3	IncFII;IncI;Col156_1	No
ESC_IB7467AA	ecoli_247	Canada	2013	human	EnteroBase	Assembly	ESC_IB7467AA	0	0	mdf(A)_1	0	0	No
ESC_IB7623AA	UMEA_3033_1	Canada	2012	human	EnteroBase	Assembly	ESC_IB7623AA	0	4	mdf(A)_1;dfrA8_1;blaTEM-1B_1;aph(3'')-Ib_5;aph(6)-Id_1	3	IncFIA;IncFIB;IncFIC	No
ESC_IB7631AA	KTE121	Canada	2013	human	EnteroBase	Assembly	ESC_IB7631AA	0	1	mdf(A)_1;dfrA7_1	0	0	No
ESC_IB7692AA	UMEA_3033_1	Canada	2013	human	EnteroBase	Assembly	ESC_IB7692AA	0	5	dfrA8_1;mdf(A)_1;blaTEM-1B_1;sul2_2;aph(6)-Id_1;aph(3'')-Ib_2	4	IncFIA;IncFIB;IncFIC;Col156_1	No
ESC_IB7700AA	UMEA_3033_1	Canada	2014	human	EnteroBase	Assembly	ESC_IB7700AA	0	5	mdf(A)_1;sul2_2;aph(3'')-Ib_5;aph(6)-Id_1;tet(A)_6;blaCTX-M-27_1	2	IncFIB;IncFII	No
ESC_IB7962AA	2016-17-224_S97_L005	Norway	2016	Missing	EnteroBase	Assembly	ESC_IB7962AA	0	2	blaTEM-1B_1;mdf(A)_1;aac(3)-IId_1	7	IncFIB;IncFII;Col(BS512);Col(MG828);Col156_1;Col156_1;ColpVC_1_	No
ESC_IB8297AA	O7:H18	Canada	2006	poultry	EnteroBase	Assembly	ESC_IB8297AA	0	6	sul2_2;aph(3'')-Ib_5;aph(6)-Id_1;tet(A)_6;floR_2;blaCMY-2_1;mdf(A)_1	7	IncC_1;IncFIB;IncFII;IncI2;Col156_1;ColpVC_1_;p0111	No
ESC_IB8379AA	PSU-2070	0	2019	livestock	EnteroBase	Assembly	ESC_IB8379AA	0	0	mdf(A)_1	2	IncFIB;IncFIC	No
ESC_IB8492AA	E294	Japan	2015	human	EnteroBase	Assembly	ESC_IB8492AA	0	9	blaTEM-1B_1;aph(3')-Ia_9;blaIMP-1_1;aadA2_1;sul1_5;tet(A)_6;mdf(A)_1;blaCTX-M-14_1;blaCTX-M-2_1	7	IncFIA;IncFIB;IncFII;IncI1;IncN_1;Col(pHAD28);Col156_1	No
ESC_IB8574AA	PapM-33-4	Gambia	2016	Wild Animal	EnteroBase	Assembly	ESC_IB8574AA	0	0	mdf(A)_1	0	0	No
ESC_IB8730AA	SAMD00203449	Japan	Missing	Missing	EnteroBase	Assembly	ESC_IB8730AA	0	11	dfrA17_1;aadA5_1;sul1_5;mph(A)_2;sul2_2;aph(3'')-Ib_2;aph(6)-Id_1;aac(3)-IId_1;tet(D)_1;mdf(A)_1;catA1_1;blaTEM-1B_1	0	0	Yes
ESC_IB8732AA	SAMD00203451	Japan	Missing	Missing	EnteroBase	Assembly	ESC_IB8732AA	0	6	mdf(A)_1;sul2_2;aph(6)-Id_1;aph(3'')-Ib_2;tet(D)_1;blaTEM-1B_1;catA1_1	0	0	Yes
ESC_IB8734AA	SAMD00203453	Japan	Missing	Missing	EnteroBase	Assembly	ESC_IB8734AA	0	6	mdf(A)_1;sul2_2;aph(6)-Id_1;aph(3'')-Ib_2;blaTEM-1B_1;tet(D)_1;catA1_1	0	0	No
ESC_IB9015AA	SCHI0016.S.13	Australia	2017	human	EnteroBase	Assembly	ESC_IB9015AA	0	10	mdf(A)_1;dfrA17_1;aadA5_1;sul1_5;mph(A)_2;tet(A)_6;aph(6)-Id_1;aph(3'')-Ib_5;sul2_2;blaCTX-M-27_1;aac(3)-IId_1	5	IncFIA;IncFIB;IncFII;Col156_1;Col156_1	No
ESC_IB9029AA	SCHI0016.S.276	Australia	2018	human	EnteroBase	Assembly	ESC_IB9029AA	0	8	dfrA1_8;ant(3'')-Ia_1;mdf(A)_1;blaCTX-M-14b_1;sul2_3;aph(3'')-Ib_5;aph(6)-Id_1;blaTEM-1B_1;catA1_1	4	IncFIB;IncFII;IncI2;IncQ1	No
ESC_IB9045AA	SCHI0016.S.97	Australia	2017	human	EnteroBase	Assembly	ESC_IB9045AA	0	1	mdf(A)_1;blaCTX-M-15_1	1	IncFII	Yes
ESC_IB9063AA	SCHI0016.S.23	Australia	2017	human	EnteroBase	Assembly	ESC_IB9063AA	0	9	mdf(A)_1;dfrA17_1;aadA5_1;sul1_5;mph(A)_2;tet(A)_6;aph(6)-Id_1;aph(3'')-Ib_5;sul2_2;blaCTX-M-27_1	2	IncFIB;IncFII	No
ESC_IB9065AA	SCHI0016.S.159	Australia	2018	human	EnteroBase	Assembly	ESC_IB9065AA	0	1	mdf(A)_1;blaCTX-M-14_1	4	IncB/O;IncI2;Col156_1;p0111	No
ESC_IB9068AA	SCHI0016.S.168	Australia	2018	human	EnteroBase	Assembly	ESC_IB9068AA	0	1	blaCMY-2_1;mdf(A)_1	2	IncI1;IncX4	Yes
ESC_IB9079AA	SCHI0016.S.192	Australia	2018	human	EnteroBase	Assembly	ESC_IB9079AA	0	4	mdf(A)_1;blaCTX-M-14_1;sul2_2;aph(6)-Id_1;aph(3'')-Ib_2	0	0	Yes
ESC_IB9916AA	SAMD00203455	Japan	Missing	Missing	EnteroBase	Assembly	ESC_IB9916AA	0	6	mdf(A)_1;sul2_2;aph(6)-Id_1;aph(3'')-Ib_2;tet(D)_1;blaTEM-1B_1;catA1_1	0	0	Yes
ESC_JA0856AA	SCP28-28	Netherlands	Missing	human	EnteroBase	Assembly	ESC_JA0856AA	0	9	blaTEM-1C_1;mdf(A)_1;dfrA1_10;ant(3'')-Ia_1;sul1_5;aph(6)-Id_1;aph(3'')-Ib_2;blaCTX-M-15_1;tet(A)_6;sul2_2	3	IncFIA;IncFIB;IncFIC	Yes
ESC_JA0863AA	SCP28-55	Netherlands	Missing	human	EnteroBase	Assembly	ESC_JA0863AA	0	9	tet(B)_2;aph(3')-Ia_1;ant(3'')-Ia_1;dfrA1_8;mdf(A)_1;blaTEM-1B_1;aph(6)-Id_1;aph(3'')-Ib_5;sul2_3;blaCTX-M-14b_1	5	IncFII;IncFII;IncFII;IncQ1;IncX4	Yes
ESC_JA3897AA	168530	United Kingdom	2015	human	EnteroBase	Assembly	ESC_JA3897AA	0	8	catA1_1;aph(6)-Id_1;aph(3'')-Ib_2;dfrA1_8;ant(3'')-Ia_1;mdf(A)_1;sul2_2;tet(D)_1;blaTEM-1B_1	5	IncFII;IncX1_;IncY_1;Col(MP18);Col156_1	No
ESC_JA4100AA	253877	United Kingdom	2016	human	EnteroBase	Assembly	ESC_JA4100AA	blaOXA-48	8	blaCTX-M-122_1;mdf(A)_1;mph(A)_2;dfrA17_1;aadA5_1;sul1_5;aac(3)-IId_1;blaOXA-48_1;blaTEM-1B_1	0	0	Yes
ESC_JA4869AA	15ET500476	Sweden	2015	Missing	EnteroBase	Assembly	ESC_JA4869AA	blaOXA-244	10	catA1_1;blaTEM-1B_1;dfrA1_8;ant(3'')-Ia_1;mdf(A)_1;blaCTX-M-14b_1;blaOXA-244_1;aph(6)-Id_1;aph(3'')-Ib_5;sul2_3;tet(D)_1	1	IncQ1	Yes
ESC_JA4870AA	15ET500599	Sweden	2015	Missing	EnteroBase	Assembly	ESC_JA4870AA	blaOXA-244	6	catA1_1;ant(3'')-Ia_1;dfrA1_8;mdf(A)_1;blaCTX-M-14b_1;blaOXA-244_1;blaTEM-1B_1	1	IncFII	Yes
ESC_JB0086AA	SCHI0016.S.165	Australia	2018	human	EnteroBase	Assembly	ESC_JB0086AA	0	4	mdf(A)_1;aph(3'')-Ib_2;aph(6)-Id_1;blaCMY-132_1;sul2_2	0	0	Yes
ESC_JB0395AA	PSU-2548	United States	2003	Environmental	EnteroBase	Assembly	ESC_JB0395AA	0	0	mdf(A)_1	0	0	No
ESC_JB0783AA	1548	Sweden	2011	human	EnteroBase	Assembly	ESC_JB0783AA	0	3	blaCTX-M-14_1;blaTEM-1B_1;tet(D)_1;mdf(A)_1	3	IncFII;Col(MG828);Col156_1	No
ESC_JB1176AA	ST38	United States	2014	human	EnteroBase	Assembly	ESC_JB1176AA	0	7	blaCMY-2_1;mdf(A)_1;sul1_5;ARR-3_4;catB3_2;blaOXA-1_1;aac(6')-Ib-cr_1;tet(B)_2	4	IncFIA;IncFIB;IncFII;Col156_1	No
ESC_JB2510AA	20MD01GT10-EC	United States	2020	poultry	EnteroBase	Assembly	ESC_JB2510AA	0	4	mdf(A)_1;sul1_5;aac(3)-VIa_2;ant(3'')-Ia_1;sul2_2	5	IncB/O;IncFIB;IncFII;Col(MG828);p0111	No
ESC_JB3261AA	IHIT31997_strain	Hungary	2013	poultry	EnteroBase	Assembly	ESC_JB3261AA	0	7	blaCTX-M-1_1;mdf(A)_1;sul1_5;ant(3'')-Ia_1;dfrA1_10;sul2_2;blaTEM-1B_1;tet(A)_6	6	IncFIB;IncFII;IncI1;Col(MG828);Col440I_1;p0111	No
ESC_JB3298AA	IHIT32030_strain	Spain	2013	poultry	EnteroBase	Assembly	ESC_JB3298AA	0	6	sul2_2;blaCMY-2_1;mdf(A)_1;aph(3')-Ia_1;aph(6)-Id_1;aph(3'')-Ib_5;tet(B)_2	5	IncB/O;IncFIB;IncFII;Col156_1;p0111	No
ESC_JB3601AA	IHIT31991_strain	Hungary	2013	poultry	EnteroBase	Assembly	ESC_JB3601AA	0	5	blaCMY-2_1;ant(3'')-Ia_1;aac(3)-VIa_2;sul1_5;mdf(A)_1;tet(A)_6	5	IncB/O;IncFIB;IncFII;IncI1;p0111	No
ESC_JB5384AA	PP3-1	0	Missing	Missing	EnteroBase	Assembly	ESC_JB5384AA	0	1	mdf(A)_1;blaHERA-3_1	5	IncFII;IncHI1;Col(MG828);Col(MG828);p0111	No
ESC_JB5547AA	363-HR-113-ecoli_S18_L001	Egypt	2016	companion animal	EnteroBase	Assembly	ESC_JB5547AA	0	9	catA1_1;mdf(A)_1;blaCTX-M-15_1;ant(3'')-Ia_1;dfrA1_8;sul2_2;aph(3'')-Ib_2;aph(6)-Id_1;blaTEM-1B_1;tet(D)_1	2	IncFIB;IncFII	Yes
ESC_JB6990AA	ARS-CC9789	United States	Missing	livestock	EnteroBase	Assembly	ESC_JB6990AA	0	0	mdf(A)_1	3	IncFIA;IncFIB;IncFIC	No
ESC_JB7566AA	ECC131	France	2017	human	EnteroBase	Assembly	ESC_JB7566AA	0	9	mdf(A)_1;dfrA17_1;aadA5_1;sul1_5;mph(A)_2;sul2_2;aph(3'')-Ib_5;aph(6)-Id_1;tet(A)_6;blaCTX-M-27_1	3	IncFIB;IncFII;IncI1	No
ESC_JB7582AA	ECC162	France	2017	human	EnteroBase	Assembly	ESC_JB7582AA	0	5	blaTEM-35_1;blaTEM-169_1;mph(A)_2;blaCTX-M-15_1;mdf(A)_1	4	IncFIA;IncFIB;IncFIB;IncFIC	No
ESC_JB7587AA	ECC159	France	2017	human	EnteroBase	Assembly	ESC_JB7587AA	0	7	mdf(A)_1;tet(B)_2;sul2_2;aph(3'')-Ib_2;aph(6)-Id_1;tet(D)_1;blaTEM-1B_1;catA1_1	4	IncFIA;IncFIB;IncFII;Col156_1	Yes
ESC_JB7744AA	ECC312	France	2017	human	EnteroBase	Assembly	ESC_JB7744AA	0	2	sul2_2;mdf(A)_1;blaCTX-M-27_1	3	IncFIB;IncFII;IncFII	No
ESC_JB7803AA	ECC286	France	2017	human	EnteroBase	Assembly	ESC_JB7803AA	0	0	mdf(A)_1	3	IncFIB;IncFII;Col156_1	Yes
ESC_JB8352AA	LSQ42	China	2018	human	EnteroBase	Assembly	ESC_JB8352AA	0	7	dfrA12_8;aadA2_1;sul1_5;mph(A)_2;sul2_2;aac(3)-IIa_1;blaCTX-M-15_1;mdf(A)_1	2	IncFIB;Col156_1	Yes
ESC_JB8353AA	LSQ43	China	2018	human	EnteroBase	Assembly	ESC_JB8353AA	0	9	mdf(A)_1;dfrA17_1;aadA5_1;sul1_5;mph(A)_2;aac(3)-IId_1;sul2_2;aph(6)-Id_1;aph(3'')-Ib_2;blaTEM-1B_1	0	0	Yes
ESC_JB8354AA	LSQ44	China	2012	human	EnteroBase	Assembly	ESC_JB8354AA	0	10	mdf(A)_1;blaCTX-M-14_1;dfrA17_1;aadA5_1;sul1_5;mph(A)_2;aac(3)-IId_1;sul2_2;aph(6)-Id_1;aph(3'')-Ib_2;blaTEM-1B_1	0	0	Yes
ESC_JB8356AA	LSQ46	China	2012	human	EnteroBase	Assembly	ESC_JB8356AA	0	15	dfrA17_1;aadA5_1;blaTEM-104_1;mdf(A)_1;blaCTX-M-14_1;qepA1_1;rmtB_1;sul2_2;aph(3'')-Ib_5;aph(6)-Id_1;tet(A)_6;floR_2;mph(A)_2;aac(3)-IId_1;sul1_2;cmlA1_2	7	IncFIA;IncFIB;IncFII;IncL_1;IncN_1;Col(KPHS6;Col156_1	No
ESC_JB8396AA	SG194ESB	Australia	2019	Wild Animal	EnteroBase	Assembly	ESC_JB8396AA	0	5	mdf(A)_1;sul2_2;aph(3'')-Ib_5;aph(6)-Id_1;tet(A)_6;blaCTX-M-27_1	3	IncFIB;IncFII;IncFII	No
ESC_JB8593AA	Ec42096	0	2019	human	EnteroBase	Assembly	ESC_JB8593AA	blaOXA-244	5	blaOXA-244_1;mdf(A)_1;blaTEM-1B_1;ant(3'')-Ia_1;dfrA1_8;blaCTX-M-14b_1	2	IncFIB;IncFII	No
ESC_JB9709AA	XFE341	China	2017	human	EnteroBase	Assembly	ESC_JB9709AA	0	4	blaCTX-M-14_1;mdf(A)_1;tet(B)_2;blaTEM-141_1;sul2_2	3	IncFIA;IncFIB;IncFII	Yes
ESC_JB9713AA	XFE401	China	2017	human	EnteroBase	Assembly	ESC_JB9713AA	0	10	mdf(A)_1;dfrA17_1;aadA5_1;sul1_5;mph(A)_2;tet(A)_6;aph(6)-Id_1;aph(3'')-Ib_5;sul2_2;blaCTX-M-55_1;blaCTX-M-27_1	3	IncFIB;IncFII;IncI1	No
ESC_KA2794AA	Aru 636	Sweden	2016	Missing	EnteroBase	Assembly	ESC_KA2794AA	blaOXA-48	8	mdf(A)_1;blaCTX-M-122_1;blaOXA-48_1;dfrA17_1;aadA5_1;sul1_5;mph(A)_2;aac(3)-IId_1;blaTEM-1B_1	0	0	Yes
ESC_KA2797AA	Aru 651	Sweden	2016	Missing	EnteroBase	Assembly	ESC_KA2797AA	0	15	blaTEM-1B_1;ant(3'')-Ia_1;blaCTX-M-15_1;mdf(A)_1;dfrA14_5;mph(A)_2;sul3_2;tet(A)_6;aadA2_1;aac(6')-Ib-cr_1;blaOXA-1_1;catB3_1;aac(3)-IIa_1;aac(3)-IId_1;cmlA1_1;dfrA1_8	3	IncFIB;IncFII;p0111	Yes
ESC_KA2798AA	Aru 652	Sweden	2016	Missing	EnteroBase	Assembly	ESC_KA2798AA	0	10	ant(3'')-Ia_1;dfrA1_8;mdf(A)_1;aph(3'')-Ib_5;aph(6)-Id_1;sul2_11;blaCTX-M-15_1;aac(3)-IIa_1;aac(6')-Ib-cr_1;blaOXA-1_1;catB3_1	3	IncFIB;IncFII;Col(pHAD28)	No
ESC_KA4446AA	141371	United Kingdom	2015	human	EnteroBase	Assembly	ESC_KA4446AA	0	9	blaTEM-1B_1;tet(D)_1;dfrA1_8;ant(3'')-Ia_1;blaCTX-M-15_1;sul2_2;aph(6)-Id_1;aph(3'')-Ib_2;mdf(A)_1;catA1_1	3	IncFIB;IncFIB;IncFII	No
ESC_KA5432AA	255559	United Kingdom	2016	human	EnteroBase	Assembly	ESC_KA5432AA	0	8	blaCTX-M-15_1;sul2_2;aph(6)-Id_1;aph(3'')-Ib_2;tet(B)_2;blaTEM-1B_1;aac(3)-IIa_1;dfrA5_1;mdf(A)_1	2	IncFIB;IncFII	No
ESC_KB0850AA	ESBL_0066	Canada	2014	human	EnteroBase	Assembly	ESC_KB0850AA	0	7	qnrS1_1;blaCTX-M-15_1;blaTEM-1B_1;aph(6)-Id_1;aph(3'')-Ib_5;sul2_2;tet(A)_6;mdf(A)_1	2	IncY_1;Col(BS512)	No
ESC_KB0878AA	ESBL_0075	Canada	2014	human	EnteroBase	Assembly	ESC_KB0878AA	0	3	sul2_2;tet(A)_6;blaCTX-M-1_1;mdf(A)_1	4	IncFII;IncI1;IncI2;Col(pHAD28)	No
ESC_KB0910AA	EC-C-ST001-17FEB15-0065I	Canada	2015	Environmental	EnteroBase	Assembly	ESC_KB0910AA	0	8	aac(6')-Ib-cr_1;blaOXA-1_1;catB3_1;mdf(A)_1;dfrA1_8;ant(3'')-Ia_1;blaCTX-M-15_1;tet(A)_6;aac(3)-IIa_1	4	IncFIB;IncFII;IncX1_;Col(BS512)	No
ESC_KB1033AA	EC-C-ST001-05OCT15-0134I	Canada	2015	Environmental	EnteroBase	Assembly	ESC_KB1033AA	0	2	mdf(A)_1;blaCTX-M-15_1;qnrS1_1	0	0	No
ESC_KB1323AA	ECOL-19-VL-WA-MO-0023	United States	2019	companion animal	EnteroBase	Assembly	ESC_KB1323AA	0	0	mdf(A)_1	0	0	No
ESC_KB1331AA	ECOL-19-VL-WA-IL-0042	United States	2019	companion animal	EnteroBase	Assembly	ESC_KB1331AA	0	0	mdf(A)_1	2	IncFIB;Col156_1	No
ESC_KB1346AA	ECOL-19-VL-WA-NY-0035	United States	2019	companion animal	EnteroBase	Assembly	ESC_KB1346AA	0	2	mdf(A)_1;tet(B)_2;blaTEM-1B_1	5	IncB/O;IncFIA;IncFIB;IncFII;Col156_1	Yes
ESC_KB1855AA	FDA1138956-006-001	United States	2020	Wild Animal	EnteroBase	Assembly	ESC_KB1855AA	0	0	mdf(A)_1	3	IncFIA;IncFIB;IncFII	No
ESC_KB1868AA	H1y1	Switzerland	2020	Environmental	EnteroBase	Assembly	ESC_KB1868AA	0	8	blaCTX-M-14_1;mph(A)_2;sul1_5;aadA2_1;dfrA12_8;sul2_2;aph(6)-Id_1;aph(3'')-Ib_2;mdf(A)_1	0	0	Yes
ESC_KB2426AA	NRZ-53868	0	2019	Missing	EnteroBase	Assembly	ESC_KB2426AA	blaOXA-244	9	blaOXA-244_1;blaTEM-1B_1;aph(3')-Ia_1;mdf(A)_1;blaCTX-M-14b_1;dfrA1_8;ant(3'')-Ia_1;sul2_3;aph(3'')-Ib_5;aph(6)-Id_1	4	IncFIB;IncFII;IncQ1;Col156_1	Yes
ESC_KB2427AA	NRZ-53969	0	2019	Missing	EnteroBase	Assembly	ESC_KB2427AA	blaOXA-244	10	dfrA17_1;aadA5_1;sul1_5;mph(A)_2;tet(A)_6;aph(6)-Id_1;aph(3'')-Ib_5;sul2_2;blaCTX-M-27_1;blaOXA-244_1;mdf(A)_1	3	IncFIB;IncFII;IncFII	No
ESC_KB2428AA	NRZ-53970	0	2019	Missing	EnteroBase	Assembly	ESC_KB2428AA	blaOXA-244	10	sul2_3;blaOXA-244_1;blaTEM-1B_1;aph(6)-Id_1;aph(3'')-Ib_2;mdf(A)_1;aac(3)-IVa_1;aph(4)-Ia_1;blaCTX-M-14b_1;dfrA1_8;ant(3'')-Ia_1	7	IncFIB;IncFII;IncFII;IncI1;IncQ1;IncX1_;Col156_1	Yes
ESC_KB2430AA	NRZ-54150	0	2019	Missing	EnteroBase	Assembly	ESC_KB2430AA	blaOXA-244	10	tet(A)_6;aph(6)-Id_1;aph(3'')-Ib_5;sul2_2;blaOXA-244_1;blaCTX-M-27_1;mdf(A)_1;mph(A)_2;sul1_5;aadA5_1;dfrA17_1	2	IncFIB;IncFII	No
ESC_KB2431AA	NRZ-54149	0	2019	Missing	EnteroBase	Assembly	ESC_KB2431AA	blaOXA-244	8	blaCTX-M-27_1;blaOXA-244_1;mdf(A)_1;blaTEM-1B_1;mph(A)_2;sul2_2;aph(3'')-Ib_5;aph(6)-Id_1;tet(A)_6	3	IncFIB;IncFII;IncFII	No
ESC_KB2437AA	NRZ-54405	0	2019	Missing	EnteroBase	Assembly	ESC_KB2437AA	blaOXA-244	8	blaOXA-244_1;dfrA1_8;ant(3'')-Ia_1;mdf(A)_1;aph(4)-Ia_1;aac(3)-IVa_1;blaCTX-M-14b_1;aph(3'')-Ib_2;aph(6)-Id_1	5	IncFIB;IncFII;IncI1;IncX1_;Col156_1	Yes
ESC_KB2438AA	NRZ-54358	0	2019	Missing	EnteroBase	Assembly	ESC_KB2438AA	blaOXA-244	10	dfrA17_1;aadA5_1;sul1_5;mph(A)_2;tet(A)_6;aph(6)-Id_1;aph(3'')-Ib_5;sul2_2;mdf(A)_1;blaOXA-244_1;blaCTX-M-27_1	3	IncFIB;IncFII;IncFII	No
ESC_KB2441AA	NRZ-54528	0	2019	Missing	EnteroBase	Assembly	ESC_KB2441AA	blaOXA-244	10	blaOXA-244_1;blaCTX-M-27_1;mdf(A)_1;mph(A)_2;sul1_5;aadA5_1;dfrA17_1;sul2_2;aph(3'')-Ib_5;aph(6)-Id_1;tet(A)_6	2	IncFIB;IncFII	No
ESC_KB2443AA	NRZ-54531a	0	2019	Missing	EnteroBase	Assembly	ESC_KB2443AA	blaOXA-244	10	dfrA17_1;aadA5_1;sul1_5;mph(A)_2;sul2_2;aph(3'')-Ib_5;aph(6)-Id_1;tet(A)_6;blaOXA-244_1;blaCTX-M-27_1;mdf(A)_1	3	IncFIB;IncFII;IncFII	No
ESC_KB2445AA	NRZ-54678	0	2019	Missing	EnteroBase	Assembly	ESC_KB2445AA	blaOXA-244	10	blaOXA-244_1;blaCTX-M-27_1;mdf(A)_1;dfrA17_1;aadA5_1;sul1_5;mph(A)_2;sul2_2;aph(3'')-Ib_5;aph(6)-Id_1;tet(A)_6	3	IncFIB;IncFII;IncFII	No
ESC_KB2447AA	NRZ-54777	0	2019	Missing	EnteroBase	Assembly	ESC_KB2447AA	blaOXA-244	9	blaCTX-M-14_1;mph(A)_2;sul1_5;aadA2_1;dfrA12_8;sul2_2;aph(3'')-Ib_2;aph(6)-Id_1;blaOXA-244_1;mdf(A)_1	0	0	No
ESC_KB2451AA	NRZ-54934	0	2019	Missing	EnteroBase	Assembly	ESC_KB2451AA	blaOXA-244	10	mph(A)_2;sul1_5;aadA5_1;dfrA17_1;tet(A)_6;aph(6)-Id_1;aph(3'')-Ib_5;sul2_2;blaCTX-M-27_1;blaOXA-244_1;mdf(A)_1	3	IncFIB;IncFII;IncFII	No
ESC_KB2452AA	NRZ-54935	0	2019	Missing	EnteroBase	Assembly	ESC_KB2452AA	blaOXA-244	7	mdf(A)_1;aph(6)-Id_1;aph(3'')-Ib_5;sul2_2;blaTEM-1B_1;blaCMY-2_1;blaOXA-244_1;dfrA8_1	3	IncFIA;IncFIB;IncFIC	No
ESC_KB2453AA	NRZ-55106	0	2019	Missing	EnteroBase	Assembly	ESC_KB2453AA	blaOXA-244	7	mdf(A)_1;blaTEM-1B_1;sul2_2;aph(3'')-Ib_5;aph(6)-Id_1;blaCMY-2_1;blaOXA-244_1;dfrA8_1	3	IncFIA;IncFIB;IncFIC	No
ESC_KB2454AA	NRZ-55100	0	2019	Missing	EnteroBase	Assembly	ESC_KB2454AA	blaOXA-244	10	dfrA17_1;aadA5_1;sul1_5;mph(A)_2;sul2_2;aph(3'')-Ib_5;aph(6)-Id_1;tet(A)_6;blaCTX-M-27_1;blaOXA-244_1;mdf(A)_1	3	IncFIB;IncFII;IncFII	No
ESC_KB2455AA	NRZ-54983	0	2019	Missing	EnteroBase	Assembly	ESC_KB2455AA	blaOXA-244	6	blaOXA-244_1;blaCTX-M-27_1;mdf(A)_1;tet(A)_6;aph(6)-Id_1;aph(3'')-Ib_5;sul2_2	2	IncFIB;IncFII	No
ESC_KB2456AA	NRZ-55259	0	2019	Missing	EnteroBase	Assembly	ESC_KB2456AA	blaOXA-244	6	sul2_2;aph(3'')-Ib_5;aph(6)-Id_1;tet(A)_6;blaOXA-244_1;blaCTX-M-27_1;mdf(A)_1	2	IncFIB;IncFII	No
ESC_KB2457AA	NRZ-55271	0	2019	Missing	EnteroBase	Assembly	ESC_KB2457AA	blaOXA-244	10	blaOXA-244_1;blaCTX-M-27_1;mdf(A)_1;dfrA17_1;aadA5_1;sul1_5;mph(A)_2;tet(A)_6;aph(6)-Id_1;aph(3'')-Ib_5;sul2_2	3	IncFIB;IncFII;IncFII	No
ESC_KB2458AA	NRZ-55272	0	2019	Missing	EnteroBase	Assembly	ESC_KB2458AA	blaOXA-244	1	blaOXA-244_1;mdf(A)_1	2	IncFII;IncFII	No
ESC_KB2462AA	NRZ-55444	0	2019	Missing	EnteroBase	Assembly	ESC_KB2462AA	blaOXA-244	10	blaOXA-244_1;aph(3')-Ia_1;ant(3'')-Ia_1;dfrA1_8;blaCTX-M-14b_1;mdf(A)_1;sul2_3;aph(3'')-Ib_5;aph(6)-Id_1;tet(D)_1;blaTEM-1B_1	4	IncFIB;IncFII;IncQ1;Col156_1	Yes
ESC_KB2469AA	NRZ-55931	0	2019	Missing	EnteroBase	Assembly	ESC_KB2469AA	blaOXA-244	10	qnrB4_1;blaDHA-1_1;sul1_5;mph(A)_2;blaTEM-1B_1;tet(D)_1;blaOXA-244_1;blaCTX-M-14b_1;ant(3'')-Ia_1;dfrA1_8;mdf(A)_1	2	IncFIB;IncFII	No
ESC_KB2470AA	NRZ-55929	0	2019	Missing	EnteroBase	Assembly	ESC_KB2470AA	0	9	mdf(A)_1;blaCTX-M-27_1;mph(A)_2;sul1_5;aadA5_1;dfrA17_1;tet(A)_6;aph(6)-Id_1;aph(3'')-Ib_5;sul2_2	2	IncFIB;IncFII	No
ESC_KB2471AA	NRZ-56032a	0	2019	Missing	EnteroBase	Assembly	ESC_KB2471AA	blaOXA-244	10	blaCTX-M-27_1;mdf(A)_1;dfrA17_1;aadA5_1;sul1_5;mph(A)_2;tet(A)_6;aph(6)-Id_1;aph(3'')-Ib_5;sul2_2;blaOXA-244_1	2	IncFIB;IncFII	No
ESC_KB2473AA	NRZ-56036	0	2019	Missing	EnteroBase	Assembly	ESC_KB2473AA	blaOXA-244	10	dfrA17_1;aadA5_1;sul1_5;mph(A)_2;sul2_2;aph(3'')-Ib_5;aph(6)-Id_1;tet(A)_6;mdf(A)_1;blaOXA-244_1;blaCTX-M-27_1	2	IncFIB;IncFII	No
ESC_KB2474AA	NRZ-56037	0	2019	Missing	EnteroBase	Assembly	ESC_KB2474AA	blaOXA-244	7	blaCMY-2_1;mdf(A)_1;blaOXA-244_1;dfrA8_1;aph(6)-Id_1;aph(3'')-Ib_5;sul2_2;blaTEM-1B_1	3	IncFIA;IncFIB;IncFIC	No
ESC_KB2475AA	NRZ-56233	0	2019	Missing	EnteroBase	Assembly	ESC_KB2475AA	blaOXA-244	10	mph(A)_2;sul1_5;aadA5_1;dfrA17_1;tet(A)_6;aph(6)-Id_1;aph(3'')-Ib_5;sul2_2;blaOXA-244_1;blaCTX-M-27_1;mdf(A)_1	3	IncFIB;IncFII;IncFII	No
ESC_KB2476AA	NRZ-56145a	0	2019	Missing	EnteroBase	Assembly	ESC_KB2476AA	blaOXA-244	10	mph(A)_2;sul1_5;aadA5_1;dfrA17_1;tet(A)_6;aph(6)-Id_1;aph(3'')-Ib_5;sul2_2;mdf(A)_1;blaCTX-M-27_1;blaOXA-244_1	2	IncFIB;IncFII	No
ESC_KB2477AA	NRZ-56189	0	2019	Missing	EnteroBase	Assembly	ESC_KB2477AA	blaOXA-244	10	aph(3')-Ia_1;mdf(A)_1;blaCTX-M-14b_1;dfrA1_8;ant(3'')-Ia_1;sul2_3;aph(3'')-Ib_5;aph(6)-Id_1;tet(D)_1;blaTEM-1B_1;blaOXA-244_1	4	IncFIB;IncFII;IncQ1;Col156_1	Yes
ESC_KB2482AA	NRZ-56483	0	2019	Missing	EnteroBase	Assembly	ESC_KB2482AA	blaOXA-244	10	mph(A)_2;sul1_5;aadA5_1;dfrA17_1;tet(A)_6;aph(6)-Id_1;aph(3'')-Ib_5;sul2_2;blaCTX-M-27_1;blaOXA-244_1;mdf(A)_1	2	IncFIB;IncFII	No
ESC_KB2483AA	NRZ-56485	0	2019	Missing	EnteroBase	Assembly	ESC_KB2483AA	blaOXA-244	6	tet(A)_6;aph(6)-Id_1;aph(3'')-Ib_5;sul2_2;blaCTX-M-27_1;blaOXA-244_1;mdf(A)_1	3	IncFIB;IncFII;IncFII	No
ESC_KB2485AA	NRZ-56592	0	2019	Missing	EnteroBase	Assembly	ESC_KB2485AA	blaOXA-244	10	dfrA17_1;aadA5_1;sul1_5;mph(A)_2;tet(A)_6;aph(6)-Id_1;aph(3'')-Ib_5;sul2_2;mdf(A)_1;blaCTX-M-27_1;blaOXA-244_1	3	IncFIB;IncFII;IncFII	No
ESC_KB2486AA	NRZ-56650	0	2019	Missing	EnteroBase	Assembly	ESC_KB2486AA	blaOXA-244	10	dfrA17_1;aadA5_1;sul1_5;mph(A)_2;tet(A)_6;aph(6)-Id_1;aph(3'')-Ib_5;sul2_2;blaOXA-244_1;blaCTX-M-27_1;mdf(A)_1	3	IncFIB;IncFII;IncFII	No
ESC_KB2487AA	NRZ-56665	0	2019	Missing	EnteroBase	Assembly	ESC_KB2487AA	blaOXA-244	10	dfrA17_1;aadA5_1;sul1_5;mph(A)_2;mdf(A)_1;sul2_2;aph(3'')-Ib_5;aph(6)-Id_1;tet(A)_6;blaCTX-M-27_1;blaOXA-244_1	4	IncFIB;IncFIB;IncFII;IncFII	No
ESC_KB2488AA	NRZ-56649	0	2019	Missing	EnteroBase	Assembly	ESC_KB2488AA	blaOXA-244	8	aph(6)-Id_1;aph(3'')-Ib_5;sul2_3;blaOXA-244_1;blaTEM-210_1;ant(3'')-Ia_1;dfrA1_8;mdf(A)_1;blaCTX-M-14b_1	3	IncFIB;IncFII;IncQ1	Yes
ESC_KB2489AA	NRZ-56732	0	2019	Missing	EnteroBase	Assembly	ESC_KB2489AA	blaOXA-244	10	sul2_2;aph(3'')-Ib_5;aph(6)-Id_1;tet(A)_6;mdf(A)_1;blaCTX-M-27_1;blaOXA-244_1;mph(A)_2;sul1_5;aadA5_1;dfrA17_1	3	IncFIB;IncFII;IncFII	No
ESC_KB2491AA	NRZ-56822	0	2019	Missing	EnteroBase	Assembly	ESC_KB2491AA	blaOXA-244	10	mdf(A)_1;dfrA17_1;aadA5_1;sul1_5;mph(A)_2;sul2_2;aph(3'')-Ib_5;aph(6)-Id_1;tet(A)_6;blaOXA-244_1;blaCTX-M-27_1	3	IncFIB;IncFII;IncFII	No
ESC_KB2492AA	NRZ-56733	0	2019	Missing	EnteroBase	Assembly	ESC_KB2492AA	blaOXA-244	10	aadA5_1;sul1_5;mph(A)_2;sul2_2;aph(3'')-Ib_5;aph(6)-Id_1;tet(A)_6;blaCTX-M-27_1;blaOXA-244_1;dfrA17_1;mdf(A)_1	2	IncFIB;IncFII	No
ESC_KB2493AA	NRZ-56860	0	2019	Missing	EnteroBase	Assembly	ESC_KB2493AA	blaOXA-244	2	mdf(A)_1;blaCTX-M-27_1;blaOXA-244_1	2	IncB/O;IncFII	No
ESC_KB2494AA	NRZ-56921	0	2019	Missing	EnteroBase	Assembly	ESC_KB2494AA	blaOXA-244	7	blaCMY-2_1;blaOXA-244_1;dfrA8_1;mdf(A)_1;aph(6)-Id_1;aph(3'')-Ib_5;sul2_2;blaTEM-1B_1	3	IncFIA;IncFIB;IncFIC	No
ESC_KB2501AA	NRZ-57161	0	2019	Missing	EnteroBase	Assembly	ESC_KB2501AA	blaOXA-244	1	blaOXA-244_1;mdf(A)_1	2	IncFIB;IncFII	No
ESC_KB3316AA	APEC_3793	United Kingdom	2013	poultry	EnteroBase	Assembly	ESC_KB3316AA	0	1	blaCMY-2_1;mdf(A)_1	6	IncB/O;IncFIB;IncFII;IncHI1;IncN_1;p0111	No
ESC_KB3361AA	APEC_3755	United Kingdom	2012	poultry	EnteroBase	Assembly	ESC_KB3361AA	0	0	mdf(A)_1	4	IncFIB;IncFII;IncX4;Col(MG828)	No
ESC_KB3432AA	APEC_9487	United Kingdom	2014	poultry	EnteroBase	Assembly	ESC_KB3432AA	0	1	mdf(A)_1;blaCMY-2_1	7	IncB/O;IncFIB;IncFII;IncX4;Col8282_1;ColpVC_1_;p0111	No
ESC_KB3796AA	93.0896	United States	1993	Environmental	EnteroBase	Assembly	ESC_KB3796AA	0	0	mdf(A)_1	3	IncFII;IncI;Col(pHAD28)	No
ESC_KB3992AA	95.0735	United States	1995	livestock	EnteroBase	Assembly	ESC_KB3992AA	0	0	mdf(A)_1	1	IncI1	No
ESC_KB8476AA	EbB013	Cambodia	2016	human	EnteroBase	Assembly	ESC_KB8476AA	0	10	dfrA17_1;aadA5_1;sul1_5;mph(A)_2;blaCTX-M-14_1;sul2_2;aph(6)-Id_1;aph(3'')-Ib_2;aac(3)-IId_1;blaTEM-1C_1;mdf(A)_1	4	IncFIB;IncFIB;IncFII;p0111	Yes
ESC_KB8495AA	EbB037	Cambodia	2016	human	EnteroBase	Assembly	ESC_KB8495AA	0	2	qnrS1_1;blaCTX-M-15_1;mdf(A)_1	0	0	No
ESC_KB8498AA	EbB042	Cambodia	2016	human	EnteroBase	Assembly	ESC_KB8498AA	0	3	blaCTX-M-15_1;qnrS1_1;mdf(A)_1;tet(B)_2	0	0	No
ESC_KB8523AA	EbB091	Cambodia	2016	human	EnteroBase	Assembly	ESC_KB8523AA	0	2	qnrS1_1;blaCTX-M-15_1;mdf(A)_1	1	Col(pHAD28)	No
ESC_KB8536AA	EbB109	Cambodia	2017	human	EnteroBase	Assembly	ESC_KB8536AA	0	9	sul2_2;aph(3'')-Ib_2;aph(6)-Id_1;blaTEM-1B_1;tet(D)_1;catA1_1;mdf(A)_1;blaCTX-M-15_1;dfrA1_8;ant(3'')-Ia_1	2	IncFIB;IncFII	No
ESC_KB8537AA	EbB110	Cambodia	2017	human	EnteroBase	Assembly	ESC_KB8537AA	0	9	mdf(A)_1;mph(A)_2;sul1_5;aadA5_1;dfrA17_1;sul2_2;aph(3'')-Ib_5;aph(6)-Id_1;tet(A)_6;blaCTX-M-27_1	2	IncFIB;IncFII	No
ESC_KB9936AA	E.coli_FI0010	Finland	2016	human	EnteroBase	Assembly	ESC_KB9936AA	0	9	aac(6')-Ib-cr_1;blaOXA-1_1;catB3_2;ARR-3_4;sul1_5;mph(A)_2;blaCMY-2_1;tet(B)_2;dfrA17_1;mdf(A)_1	8	IncFIA;IncFIB;IncFII;IncFII;Col(BS512);Col(MG828);Col(MG828);Col156_1	No
ESC_KB9948AA	SR8	China	2014	human	EnteroBase	Assembly	ESC_KB9948AA	0	11	blaTEM-1B_1;aac(3)-IId_1;mdf(A)_1;blaCTX-M-14_1;dfrA17_1;aadA5_1;sul1_5;mph(A)_2;sul2_2;aph(3'')-Ib_5;aph(6)-Id_1;tet(A)_6	7	IncFIA;IncFIB;IncFII;IncFII;Col(MG828);Col156_1;Col156_1	No
ESC_KB9961AA	A F T-45	Germany	2016	Environmental	EnteroBase	Assembly	ESC_KB9961AA	0	0	mdf(A)_1	2	IncI1;Col(MG828)	No
ESC_LA2964AA	UMB15_01.1rot	0	Missing	human	EnteroBase	Assembly	ESC_LA2964AA	0	5	sul1_5;mdf(A)_1;dfrA7_5;dfrA12_8;aadA2_1;mph(A)_2	3	IncFIB;IncFII;Col156_1	Yes
ESC_LA3350AA	Escherichia_coli_GW_UTI_052	United States	Missing	Missing	EnteroBase	Assembly	ESC_LA3350AA	0	0	mdf(A)_1	3	IncFIB;IncFII;Col156_1	No
ESC_LA5904AA	MOD1-EC5848	United States	1984	poultry	EnteroBase	Assembly	ESC_LA5904AA	0	4	tet(B)_2;sul2_2;aph(3'')-Ib_2;aph(6)-Id_1;mdf(A)_1	4	IncFIB;IncFII;IncI2;Col156_1	No
ESC_LB0145AA	A S T-4	Germany	2016	Environmental	EnteroBase	Assembly	ESC_LB0145AA	0	12	blaCTX-M-14_1;mdf(A)_1;mph(A)_2;sul1_5;aadA5_1;dfrA17_1;aac(3)-IId_1;sul2_2;aph(3'')-Ib_2;aph(6)-Id_1;tet(D)_1;catA1_1;blaTEM-1B_1	0	0	Yes
ESC_LB0163AA	A F T-32	Germany	2016	Environmental	EnteroBase	Assembly	ESC_LB0163AA	0	7	aph(3')-Ia_1;ant(3'')-Ia_1;dfrA1_8;blaCTX-M-14b_1;aph(6)-Id_1;aph(3'')-Ib_5;sul2_3;mdf(A)_1	3	IncFIB;IncFII;IncQ1	Yes
ESC_LB0309AA	A M KA Zu-13	Germany	2016	Environmental	EnteroBase	Assembly	ESC_LB0309AA	0	6	mdf(A)_1;mph(A)_2;sul1_5;aadA5_1;dfrA17_1;aac(3)-IId_1;blaTEM-1B_1	6	IncI2;IncY_1;Col(MG828);Col(pHAD28);Col156_1;ColRNAI_1	Yes
ESC_LB0792AA	BES-174	Spain	2013	companion animal	EnteroBase	Assembly	ESC_LB0792AA	0	1	blaCMY-2_1;mdf(A)_1	2	IncFII;IncI1	No
ESC_LB0801AA	BES-182	United Kingdom	2014	companion animal	EnteroBase	Assembly	ESC_LB0801AA	0	3	ant(3'')-Ia_1;dfrA1_8;blaCTX-M-14b_1;mdf(A)_1	2	IncFIB;IncFII	Yes
ESC_LB0822AA	BES-184	France	2013	companion animal	EnteroBase	Assembly	ESC_LB0822AA	0	1	blaCTX-M-27_1;mdf(A)_1	4	IncFIA;IncFIB;IncFII;Col156_1	No
ESC_LB1180AA	RSCM_EC_1418	Indonesia	2018	human	EnteroBase	Assembly	ESC_LB1180AA	0	8	catA1_1;mdf(A)_1;sul2_2;aph(6)-Id_1;aph(3'')-Ib_2;ant(3'')-Ia_1;dfrA1_8;blaTEM-1B_1;tet(D)_1	2	IncFIB;IncFII	Yes
ESC_LB1182AA	RSCM_EC_1628	Indonesia	2018	human	EnteroBase	Assembly	ESC_LB1182AA	0	1	blaCTX-M-27_1;mdf(A)_1	2	IncFIB;IncFII	No
ESC_LB1189AA	RSCM_EC_0305	Indonesia	2018	human	EnteroBase	Assembly	ESC_LB1189AA	0	9	blaCTX-M-27_1;mdf(A)_1;mph(A)_2;sul1_5;aadA5_1;dfrA17_1;sul2_2;aph(3'')-Ib_5;aph(6)-Id_1;tet(A)_6	2	IncFIB;IncFII	No
ESC_LB2065AA	SCU-486	United States	2018	human	EnteroBase	Assembly	ESC_LB2065AA	0	12	blaCTX-M-14_1;mdf(A)_1;aph(3'')-Ib_2;aph(6)-Id_1;sul2_2;tet(D)_1;blaTEM-1B_1;catA1_1;blaCTX-M-14_1;dfrA5_1;sul1_5;mph(A)_2;aac(3)-IIa_1	2	IncFIB;IncFII	Yes
ESC_LB2271AA	631	Norway	Missing	Wild Animal	EnteroBase	Assembly	ESC_LB2271AA	0	16	blaTEM-1B_1;aac(3)-IId_1;mph(A)_2;sul1_5;aadA5_1;dfrA17_1;blaCTX-M-14_1;mdf(A)_1;blaCTX-M-14_1;aph(3'')-Ib_2;aph(6)-Id_1;sul2_2;tet(D)_1;blaTEM-1B_1;catA1_1;blaCTX-M-14_1;blaCTX-M-14_1	3	IncB/O;IncFII;coli stra	No
ESC_LB2372AA	U1	Japan	2019	Missing	EnteroBase	Assembly	ESC_LB2372AA	0	8	catA1_1;tet(D)_1;blaTEM-1B_1;sul2_2;aph(6)-Id_1;aph(3'')-Ib_2;mdf(A)_1;dfrA7_5;sul1_5	3	IncFIB;IncFII;coli stra	Yes
ESC_LB2460AA	28Eco12	Colombia	2013	human	EnteroBase	Assembly	ESC_LB2460AA	blaOXA-244	11	blaOXA-244_1;blaCTX-M-14b_1;mdf(A)_1;blaTEM-1B_1;sul2_3;aph(3'')-Ib_5;aph(6)-Id_1;tet(D)_1;blaTEM-1B_1;catA1_1;ant(3'')-Ia_1;dfrA1_8	2	IncQ1;IncY_1	Yes
ESC_LB3052AA	ECO20182260	South Korea	2018	human	EnteroBase	Assembly	ESC_LB3052AA	0	1	mdf(A)_1;blaCMY-2_1	1	IncFII	No
ESC_LB3340AA	N19-01332	Canada	2017	human	EnteroBase	Assembly	ESC_LB3340AA	0	6	mdf(A)_1;blaCTX-M-15_1;qnrS1_1;dfrA17_1;aadA5_1;sul1_5;mph(A)_2	4	IncFII;IncI1;Col156_1;ColpVC_1_	No
ESC_LB3355AA	N19-01354	Canada	2017	human	EnteroBase	Assembly	ESC_LB3355AA	0	4	blaCTX-M-14_1;sul2_2;aph(3'')-Ib_2;aph(6)-Id_1;mdf(A)_1	5	IncB/O;IncX1_;IncY_1;Col(BS512);Col156_1	No
ESC_LB3455AA	2019CK-00038	United States	2019	human	EnteroBase	Assembly	ESC_LB3455AA	blaOXA-181	7	mdf(A)_1;blaOXA-181_1;qnrS1_1;tet(A)_6;aph(6)-Id_1;aph(3'')-Ib_5;sul2_2;blaCTX-M-14_1	4	IncFIB;IncFII;IncX3_;ColKP3_1_	No
ESC_LB3471AA	N19-01422	Canada	2018	human	EnteroBase	Assembly	ESC_LB3471AA	0	4	mdf(A)_1;blaCTX-M-14_1;sul2_2;aph(3'')-Ib_2;aph(6)-Id_1	0	0	Yes
ESC_LB3898AA	N19-01463	Canada	2018	human	EnteroBase	Assembly	ESC_LB3898AA	0	7	blaCTX-M-14_1;dfrA17_1;aadA5_1;sul1_5;mph(A)_2;aac(3)-IId_1;blaTEM-1B_1;mdf(A)_1	5	IncFIB;IncFIC;IncFII;IncI2;Col156_1	Yes
ESC_LB3941AA	BLSE27-2012	France	2012	human	EnteroBase	Assembly	ESC_LB3941AA	0	5	aadA5_1;dfrA17_1;mdf(A)_1;blaCTX-M-1_1;sul2_2;blaCTX-M-27_1	6	IncFIA;IncFIB;IncFII;IncI1;IncX4;Col156_1	No
ESC_LB3942AA	BLSE34-2012	France	2012	human	EnteroBase	Assembly	ESC_LB3942AA	0	7	blaCTX-M-1_1;mdf(A)_1;blaTEM-1B_1;sul1_5;ant(3'')-Ia_1;dfrA1_10;sul2_2;tet(A)_6	6	IncFIB;IncFII;IncI1;Col(MG828);Col156_1;p0111	No
ESC_LB3946AA	N19-01478	Canada	2018	human	EnteroBase	Assembly	ESC_LB3946AA	0	1	blaCTX-M-27_1;mdf(A)_1	2	IncFIB;IncFII	No
ESC_LB3954AA	N19-01485	Canada	2018	human	EnteroBase	Assembly	ESC_LB3954AA	0	2	mdf(A)_1;blaCTX-M-55_1;blaTEM-141_1	2	IncFII;Col(MG828)	No
ESC_LB4017AA	N19-01491	Canada	2018	human	EnteroBase	Assembly	ESC_LB4017AA	0	5	mdf(A)_1;tet(A)_6;aph(6)-Id_1;aph(3'')-Ib_5;sul2_2;blaCTX-M-27_1	2	IncFIB;IncFII	No
ESC_LB4036AA	ECOL-19-VL-NY-MS-0030	United States	2019	companion animal	EnteroBase	Assembly	ESC_LB4036AA	0	3	aph(6)-Id_1;aph(3'')-Ib_2;blaCMY-2_1;mdf(A)_1	3	IncFII;IncI2;Col(MG828)	No
ESC_LB4109AA	N16-03046	Canada	2014	human	EnteroBase	Assembly	ESC_LB4109AA	0	11	ant(2'')-Ia_1;ant(3'')-Ia_1;cmlA1_1;sul1_5;dfrA17_1;mdf(A)_1;blaCTX-M-14_1;erm(B)_18;aac(6')-Ib-cr_1;blaOXA-1_1;catB3_2;ARR-3_4	6	IncFIA;IncFIB;IncFII;Col(MG828);Col156_1;ColpVC_1_	No
ESC_LB4665AA	SCPM-O-B-8738 (K261)	Russia	2006	human	EnteroBase	Assembly	ESC_LB4665AA	0	12	blaTEM-1B_1;sul2_2;aph(3'')-Ib_5;aph(6)-Id_1;mdf(A)_1;blaCTX-M-15_1;aac(3)-IIa_1;catB3_1;blaOXA-1_1;aac(6')-Ib-cr_1;ant(3'')-Ia_1;dfrA1_8;tet(A)_6	6	IncFIA;IncFIB;IncFII;IncX4;Col(BS512);p0111	No
ESC_LB5463AA	2213_18	0	Missing	human	EnteroBase	Assembly	ESC_LB5463AA	blaOXA-244	10	aph(3')-Ia_1;dfrA1_8;ant(3'')-Ia_1;blaCTX-M-14b_1;mdf(A)_1;sul2_3;aph(3'')-Ib_5;aph(6)-Id_1;blaTEM-1B_1;tet(D)_1;blaOXA-244_1	3	IncFIB;IncFII;IncQ1	Yes
ESC_LB5464AA	8934_17	0	Missing	Missing	EnteroBase	Assembly	ESC_LB5464AA	blaOXA-244	10	blaCTX-M-27_1;blaOXA-244_1;mdf(A)_1;dfrA17_1;aadA5_1;sul1_5;mph(A)_2;sul2_2;aph(3'')-Ib_5;aph(6)-Id_1;tet(A)_6	2	IncFIB;IncFII	No
ESC_LB5465AA	8517_18	0	Missing	Missing	EnteroBase	Assembly	ESC_LB5465AA	blaOXA-244	9	blaOXA-244_1;blaTEM-1B_1;aph(3')-Ia_1;ant(3'')-Ia_1;dfrA1_8;mdf(A)_1;blaCTX-M-14b_1;aph(6)-Id_1;aph(3'')-Ib_5;sul2_3	4	IncFIB;IncFII;IncQ1;Col156_1	Yes
ESC_LB5641AA	Escherichia coli-500	0	2014	Missing	EnteroBase	Assembly	ESC_LB5641AA	0	12	mdf(A)_1;mph(A)_2;sul2_2;aac(3)-IId_1;aph(3'')-Ib_2;aph(6)-Id_1;sul1_5;aadA5_1;dfrA17_1;blaCTX-M-14_1;tet(D)_1;catA1_1;blaTEM-1B_1	0	0	Yes
ESC_LB5700AA	FSIS12030033	United States	2020	poultry	EnteroBase	Assembly	ESC_LB5700AA	0	2	blaTEM-106_1;mdf(A)_1;sul2_2	6	IncFII;IncHI1;IncX4;Col(MG828);Col(pHAD28);p0111	No
ESC_LB5957AA	ampC_0101	Netherlands	2017	Wild Animal	EnteroBase	Assembly	ESC_LB5957AA	0	1	mdf(A)_1;blaCMY-2_1	2	IncFIB;IncFIC	No
ESC_LB5959AA	ampC_0002	Netherlands	Missing	human	EnteroBase	Assembly	ESC_LB5959AA	0	2	dfrA7_5;sul1_5;mdf(A)_1	3	IncFIB;IncFII;Col156_1	Yes
ESC_LB5994AA	ampC_0103	Netherlands	2017	Wild Animal	EnteroBase	Assembly	ESC_LB5994AA	0	1	mdf(A)_1;blaCMY-2_1	2	IncFIB;IncFIC	No
ESC_LB5998AA	ampC_0107	Netherlands	2017	Wild Animal	EnteroBase	Assembly	ESC_LB5998AA	0	1	mdf(A)_1;blaCMY-2_1	2	IncFIB;IncFIC	No
ESC_LB6009AA	ampC_0117	Netherlands	2017	human	EnteroBase	Assembly	ESC_LB6009AA	0	11	blaCMY-2_1;mdf(A)_1;mph(A)_2;sul1_5;aadA8b_2;dfrA12_8;aph(6)-Id_1;aph(3'')-Ib_2;sul2_2;tet(D)_1;blaTEM-1B_1;catA1_1	3	IncFIA;IncFIB;IncFIC	Yes
ESC_LB6013AA	ampC_0121	Netherlands	2018	human	EnteroBase	Assembly	ESC_LB6013AA	0	9	mdf(A)_1;dfrA17_1;aadA5_1;sul1_5;mph(A)_2;blaTEM-1B_1;sul2_2;aph(3'')-Ib_5;aph(6)-Id_1;tet(A)_6	7	IncFIB;IncFII;IncX4;Col(BS512);Col(BS512);Col(MG828);Col156_1	No
ESC_LB6025AA	ampC_0014	Netherlands	Missing	human	EnteroBase	Assembly	ESC_LB6025AA	0	9	mdf(A)_1;mph(A)_2;sul1_5;blaDHA-1_1;qnrB4_1;aph(6)-Id_1;aph(3'')-Ib_5;sul2_2;blaTEM-1B_1;dfrA17_1	4	IncFIA;IncFIB;IncFIC;IncFII	No
ESC_LB6050AA	ampC_0088	Netherlands	2017	poultry	EnteroBase	Assembly	ESC_LB6050AA	0	5	mdf(A)_1;blaCMY-2_1;sul2_2;blaTEM-1B_1;ant(3'')-Ia_1;dfrA1_8	7	IncB/O;IncFIB;IncFII;IncFII;IncI1;Col156_1;p0111	No
ESC_LB6057AA	ampC_0094	Netherlands	2017	Wild Animal	EnteroBase	Assembly	ESC_LB6057AA	0	1	mdf(A)_1;blaCMY-2_1	0	0	No
ESC_LB6132AA	PBIO876	0	2017	Wild Animal	EnteroBase	Assembly	ESC_LB6132AA	0	8	qnrS1_1;blaCTX-M-15_1;blaTEM-1B_1;aph(6)-Id_1;aph(3'')-Ib_5;sul2_2;mdf(A)_1;tet(A)_6;dfrA14_5	1	IncY_1	No
ESC_LB6135AA	PBIO879	Mongolia	2017	Wild Animal	EnteroBase	Assembly	ESC_LB6135AA	0	8	mdf(A)_1;sul2_2;aph(3'')-Ib_5;aph(6)-Id_1;blaTEM-1B_1;blaCTX-M-15_1;qnrS1_1;tet(A)_6;dfrA14_5	1	IncY_1	No
ESC_LB6137AA	PBIO881	Mongolia	2017	Wild Animal	EnteroBase	Assembly	ESC_LB6137AA	0	7	mdf(A)_1;dfrA17_1;aadA5_1;sul1_5;mph(A)_2;aac(3)-IId_1;blaTEM-1B_1;blaCTX-M-14_1	4	IncFII;IncFII;IncI2;IncX4	Yes
ESC_LB6725AA	0	0	Missing	Missing	EnteroBase	Assembly	ESC_LB6725AA	0	0	mdf(A)_1	0	0	No
ESC_LB6756AA	0	0	Missing	Missing	EnteroBase	Assembly	ESC_LB6756AA	0	0	mdf(A)_1	1	Col156_1	No
ESC_LB6760AA	ERS1994926	0	Missing	Missing	EnteroBase	Assembly	ESC_LB6760AA	0	9	blaCTX-M-15_1;blaTEM-1B_1;mdf(A)_1;blaCTX-M-14_1;dfrA17_1;aadA5_1;sul1_5;mph(A)_2;tet(A)_6;aac(3)-IId_1	3	IncFIA;IncFII;Col(MG828)	Yes
ESC_LB6923AA	16060606-19	Netherlands	2016	Missing	EnteroBase	Assembly	ESC_LB6923AA	0	9	blaCTX-M-14_1;mph(A)_2;sul1_5;aadA2_1;dfrA12_8;mdf(A)_1;aac(3)-IId_1;blaTEM-1B_1;dfrA17_1;aadA5_1	6	IncFIB;IncFII;IncI;IncY_1;Col156_1;ColRNAI_1	No
ESC_LB6926AA	16081587-22	Netherlands	2016	Missing	EnteroBase	Assembly	ESC_LB6926AA	0	13	blaCTX-M-122_1;mdf(A)_1;dfrA12_8;aadA2_1;sul1_5;mph(A)_2;sul2_2;blaTEM-1B_1;tet(D)_1;aph(3'')-Ib_2;aph(6)-Id_1;aac(3)-IIa_1;erm(B)_18;catA1_1	1	IncFII	Yes
ESC_LB6928AA	16090304-26	Netherlands	2016	Missing	EnteroBase	Assembly	ESC_LB6928AA	0	8	catA1_1;mdf(A)_1;ant(3'')-Ia_1;dfrA1_8;blaCTX-M-14b_1;aph(6)-Id_1;aph(3'')-Ib_5;sul2_3;blaTEM-1B_1	3	IncFIB;IncFII;IncQ1	Yes
ESC_LB6942AA	16170588-47	Netherlands	2016	Missing	EnteroBase	Assembly	ESC_LB6942AA	0	10	mdf(A)_1;blaCTX-M-15_1;blaTEM-1B_1;aac(3)-IId_1;mph(A)_2;sul1_5;aadA2_1;dfrA12_8;sul2_2;aph(6)-Id_1;aph(3'')-Ib_2	3	IncFIB;IncFII;Col156_1	Yes
ESC_LB6993AA	16480570-107	Netherlands	2016	Missing	EnteroBase	Assembly	ESC_LB6993AA	0	1	mdf(A)_1;blaCTX-M-27_1	2	IncFIB;IncFII	No
ESC_LB6994AA	16490102-109	Netherlands	2016	Missing	EnteroBase	Assembly	ESC_LB6994AA	blaOXA-48	8	blaTEM-1B_1;blaCTX-M-122_1;mph(A)_2;sul1_5;aadA5_1;dfrA17_1;mdf(A)_1;aac(3)-IId_1;blaOXA-48_1	2	IncFII;p0111	Yes
ESC_LB7020AA	16504672-161	Netherlands	2016	Missing	EnteroBase	Assembly	ESC_LB7020AA	0	7	aph(3')-Ia_1;mdf(A)_1;dfrA1_8;ant(3'')-Ia_1;blaCTX-M-14b_1;aph(6)-Id_1;aph(3'')-Ib_5;sul2_3	4	IncFIB;IncFII;IncI2;IncQ1	Yes
ESC_LB7157AA	YJ5	Myanmar [Burma]	2018	human	EnteroBase	Assembly	ESC_LB7157AA	blaNDM-5	12	blaCTX-M-14_1;dfrA12_8;aadA2_1;sul1_5;blaNDM-5_1;rmtB_1;blaTEM-1B_1;mph(A)_2;sul2_2;aph(3'')-Ib_2;aph(6)-Id_1;mdf(A)_1;erm(B)_18	0	0	Yes
ESC_LB7261AA	SAMPLE_WTCHG_781213_72385214	0	Missing	Missing	EnteroBase	Assembly	ESC_LB7261AA	0	3	ant(3'')-Ia_1;dfrA1_8;blaCTX-M-15_1;mdf(A)_1	2	IncFIB;IncFII	Yes
ESC_LB7270AA	SAMPLE_WTCHG_781213_72545230	0	Missing	Missing	EnteroBase	Assembly	ESC_LB7270AA	0	8	sul2_2;aph(3'')-Ib_5;aph(6)-Id_1;tet(A)_6;blaTEM-1B_1;blaCTX-M-15_1;qnrS1_1;mdf(A)_1;dfrA14_5	3	IncFIB;IncFIB;IncFIB	No
ESC_LB7276AA	SAMPLE_WTCHG_781213_72635239	0	Missing	Missing	EnteroBase	Assembly	ESC_LB7276AA	0	3	blaCTX-M-15_1;mdf(A)_1;sul1_5;dfrA7_5	3	IncFIB;IncFII;Col156_1	Yes
ESC_LB7280AA	SAMPLE_WTCHG_781213_72715247	0	Missing	Missing	EnteroBase	Assembly	ESC_LB7280AA	0	9	mdf(A)_1;blaCTX-M-122_1;dfrA12_8;aadA2_1;sul1_5;mph(A)_2;floR_2;blaTEM-1B_1;tet(D)_1;catA1_1	6	IncX1_;Col(BS512);Col(MG828);Col(MG828);Col156_1;ColRNAI_1	Yes
ESC_LB7282AA	SAMPLE_WTCHG_781213_72755251	0	Missing	Missing	EnteroBase	Assembly	ESC_LB7282AA	0	3	mdf(A)_1;blaCTX-M-14_1;sul2_2;aac(3)-IIa_1	0	0	Yes
ESC_LB7283AA	SAMPLE_WTCHG_781213_72765252	0	Missing	Missing	EnteroBase	Assembly	ESC_LB7283AA	0	10	floR_2;tet(A)_6;aph(6)-Id_1;aph(3'')-Ib_5;sul2_2;mph(A)_2;dfrA12_8;aadA2_1;sul1_5;mdf(A)_1;blaCTX-M-14_1	0	0	Yes
ESC_LB7302AA	SAMPLE_WTCHG_781213_72045276	0	Missing	Missing	EnteroBase	Assembly	ESC_LB7302AA	0	8	qnrS1_1;blaCTX-M-15_1;blaTEM-1B_1;aph(6)-Id_1;aph(3'')-Ib_5;sul2_2;mdf(A)_1;tet(A)_6;dfrA14_5	1	IncY_1	No
ESC_LB7304AA	SAMPLE_WTCHG_781213_72065278	0	Missing	Missing	EnteroBase	Assembly	ESC_LB7304AA	0	1	blaCTX-M-15_1;mdf(A)_1	1	Col(pHAD28)	No
ESC_LB7338AA	16350431-86	Netherlands	2016	Missing	EnteroBase	Assembly	ESC_LB7338AA	0	9	blaCTX-M-27_1;mdf(A)_1;mph(A)_2;sul1_5;aadA5_1;dfrA17_1;tet(A)_6;aph(6)-Id_1;aph(3'')-Ib_5;sul2_2	2	IncFIB;IncFII	No
ESC_LB7341AA	16461348-104	Netherlands	2016	Missing	EnteroBase	Assembly	ESC_LB7341AA	0	6	aph(3')-Ia_1;mdf(A)_1;aph(6)-Id_1;aph(3'')-Ib_5;sul2_2;blaCTX-M-14b_1;dfrA7_5	4	IncFIB;IncFII;Col156_1;ColRNAI_1	No
ESC_LB8203AA	O86:H18	United States	2020	human	EnteroBase	Assembly	ESC_LB8203AA	blaOXA-244	6	mdf(A)_1;blaCTX-M-27_1;tet(A)_6;aph(6)-Id_1;aph(3'')-Ib_5;sul2_2;blaOXA-244_1	2	IncFIB;IncFII	No
ESC_LB8206AA	H18	United States	2019	human	EnteroBase	Assembly	ESC_LB8206AA	0	6	blaTEM-1B_1;mdf(A)_1;sul2_2;aph(6)-Id_1;aph(3'')-Ib_2;blaCTX-M-14_1;aac(3)-IIa_1	2	IncFIB;IncFII	Yes
ESC_LB9528AA	S106	0	Missing	Missing	EnteroBase	Assembly	ESC_LB9528AA	0	3	mdf(A)_1;sul1_5;dfrA7_5;blaCTX-M-15_1	3	IncFIB;IncFII;Col156_1	Yes
ESC_MA2802AA	7d5a6810-7fd4-11e6-b8fe-3c4a9275d6c8	0	Missing	Missing	EnteroBase	Assembly	ESC_MA2802AA	0	9	blaTEM-1B_1;tet(D)_1;blaCTX-M-27_1;mdf(A)_1;blaCMY-42_1;sul2_2;aph(6)-Id_1;aph(3'')-Ib_2;erm(B)_18;mph(A)_2	4	IncFIB;IncFII;IncI;p0111	No
ESC_MB1644AA	XYZZ	0	Missing	Missing	EnteroBase	Assembly	ESC_MB1644AA	0	9	tet(B)_2;dfrA17_1;aadA5_1;sul1_5;blaCTX-M-15_1;mph(A)_2;mdf(A)_1;catB3_1;blaOXA-1_1;aac(6')-Ib-cr_1	4	IncFIA;IncFIB;IncFII;Col156_1	Yes
ESC_MB2122AA	104UM1	Thailand	2018	human	EnteroBase	Assembly	ESC_MB2122AA	0	8	mdf(A)_1;blaTEM-1B_1;aph(6)-Id_1;aph(3'')-Ib_5;sul2_2;tet(A)_6;dfrA14_5;blaCTX-M-15_1;qnrS1_1	1	IncY_1	No
ESC_MB2127AA	105UM1	Thailand	2018	human	EnteroBase	Assembly	ESC_MB2127AA	0	7	blaTEM-215_1;ant(3'')-Ia_1;mdf(A)_1;blaCTX-M-55_1;aac(3)-IIa_1;aph(6)-Ic_1;aph(3')-IIa_2;catA2_1	4	IncFIB;IncHI2;IncHI2;Col(pHAD28)	No
ESC_MB2147AA	110CM1	Thailand	2018	human	EnteroBase	Assembly	ESC_MB2147AA	0	9	mdf(A)_1;dfrA17_1;aadA5_1;sul1_5;mph(A)_2;tet(A)_6;aph(6)-Id_1;aph(3'')-Ib_5;sul2_2;blaCTX-M-27_1	3	IncFIB;IncFII;IncFII	No
ESC_MB2209AA	126UM1	Thailand	2018	human	EnteroBase	Assembly	ESC_MB2209AA	0	10	mdf(A)_1;tet(A)_6;floR_2;ant(3'')-Ia_1;blaTEM-215_1;blaCTX-M-55_1;aac(3)-IIa_1;aph(3'')-Ib_2;aph(3')-Ia_3;aph(6)-Id_1;catA2_1	5	IncFIB;IncHI2;IncHI2;IncN_1;Col(pHAD28)	No
ESC_MB2394AA	158UM1	Thailand	2018	human	EnteroBase	Assembly	ESC_MB2394AA	0	5	tet(A)_6;lnu(F)_1;aadA2_1;mdf(A)_1;blaCTX-M-55_1;qnrS1_1	4	IncFIA;IncFIB;IncFIC;IncX1_	No
ESC_MB2435AA	20CM1	Thailand	2018	human	EnteroBase	Assembly	ESC_MB2435AA	0	3	tet(A)_6;qnrS1_1;blaCTX-M-15_1;mdf(A)_1	0	0	No
ESC_MB2573AA	6CM2	Thailand	2018	human	EnteroBase	Assembly	ESC_MB2573AA	0	12	mdf(A)_1;blaCTX-M-14_1;mph(A)_2;sul1_5;aadA5_1;dfrA17_1;sul2_2;aph(3'')-Ib_2;aph(6)-Id_1;aac(3)-IId_1;tet(D)_1;catA1_1;blaTEM-1B_1	2	IncFIB;IncFII	Yes
ESC_MB3225AA	WP2-W18-ESBL-10	Japan	2018	Environmental	EnteroBase	Assembly	ESC_MB3225AA	0	8	blaCTX-M-14_1;dfrA12_8;aadA2_1;sul1_5;mph(A)_2;mdf(A)_1;sul2_2;aph(6)-Id_1;aph(3'')-Ib_2	0	0	Yes
ESC_MB3231AA	WP2-W19-ESBL-04	Japan	2019	Environmental	EnteroBase	Assembly	ESC_MB3231AA	0	1	mdf(A)_1;blaCTX-M-14_1	0	0	Yes
ESC_MB3237AA	WP3-W18-ESBL-10	Japan	2018	Environmental	EnteroBase	Assembly	ESC_MB3237AA	0	4	mdf(A)_1;sul2_2;aph(3'')-Ib_2;aph(6)-Id_1;blaCTX-M-14_1	0	0	Yes
ESC_MB3258AA	WP5-S18-ESBL-07	Japan	2018	Environmental	EnteroBase	Assembly	ESC_MB3258AA	0	7	mdf(A)_1;mph(A)_2;sul2_2;aac(3)-IId_1;aph(3'')-Ib_2;aph(6)-Id_1;blaTEM-1B_1;blaCTX-M-14_1	1	IncI1	Yes
ESC_MB3271AA	WP8-S17-ESBL-08	Japan	2017	Environmental	EnteroBase	Assembly	ESC_MB3271AA	0	10	blaCTX-M-14_1;mph(A)_2;sul1_5;aadA5_1;dfrA17_1;aac(3)-IId_1;sul2_2;aph(3'')-Ib_2;aph(6)-Id_1;blaTEM-1B_1;mdf(A)_1	0	0	Yes
ESC_MB3277AA	WP8-W19-ESBL-01	Japan	2019	Environmental	EnteroBase	Assembly	ESC_MB3277AA	0	2	mdf(A)_1;blaCTX-M-14_1;aac(3)-IIa_1	0	0	Yes
ESC_MB3278AA	WP8-W19-ESBL-02	Japan	2019	Environmental	EnteroBase	Assembly	ESC_MB3278AA	0	7	mdf(A)_1;blaCTX-M-14_1;dfrA17_1;aadA5_1;sul1_5;mph(A)_2;aac(3)-IId_1;blaTEM-1B_1	5	IncB/O;IncFIB;IncFII;IncY_1;Col156_1	Yes
ESC_MB3279AA	WP8-W19-ESBL-03	Japan	2019	Environmental	EnteroBase	Assembly	ESC_MB3279AA	0	8	blaCTX-M-14_1;mdf(A)_1;dfrA12_8;aadA2_1;sul1_5;mph(A)_2;aph(3'')-Ib_2;aph(6)-Id_1;erm(B)_18	0	0	Yes
ESC_MB3282AA	WP9-S17-ESBL-03	Japan	2017	Environmental	EnteroBase	Assembly	ESC_MB3282AA	0	8	mdf(A)_1;blaCTX-M-14_1;dfrA12_8;aadA2_1;sul1_5;mph(A)_2;sul2_2;aph(6)-Id_1;aph(3'')-Ib_2	6	IncB/O;IncU_1;IncX1_;Col156_1;ColpVC_1_;:pSL483	No
ESC_MB3283AA	WP9-S17-ESBL-11	Japan	2017	Environmental	EnteroBase	Assembly	ESC_MB3283AA	0	7	mdf(A)_1;blaTEM-1B_1;blaCTX-M-14_1;dfrA17_1;aadA5_1;sul1_5;mph(A)_2;aac(3)-IId_1	3	IncFIB;IncFII;IncI1	Yes
ESC_MB3748AA	eco_bs_00074	0	2019	Missing	EnteroBase	Assembly	ESC_MB3748AA	0	2	blaCTX-M-14_1;mdf(A)_1;erm(B)_18	5	IncFII;Col(BS512);Col(MG828);Col(pHAD28);Col156_1	No
ESC_MB3861AA	eco_bs_00192	0	2019	Missing	EnteroBase	Assembly	ESC_MB3861AA	0	2	mdf(A)_1;blaTEM-1B_1;blaCTX-M-15_1	5	IncFIB;IncFII;IncFII;IncI1;Col(BS512)	No
ESC_MB7436AA	UCI153	United States	Missing	human	EnteroBase	Assembly	ESC_MB7436AA	0	3	mdf(A)_1;blaCMY-2_1;blaTEM-1B_1;aac(3)-IId_1	6	IncFIA;IncFIB;IncFII;Col(BS512);Col156_1;p0111	No
ESC_MB7438AA	UCI159	United States	Missing	human	EnteroBase	Assembly	ESC_MB7438AA	0	12	dfrA14_5;qnrB19_1;mdf(A)_1;sul3_2;ant(3'')-Ia_1;cmlA1_1;aadA2_1;tet(A)_6;floR_2;blaCTX-M-15_1;aac(3)-IIa_1;aph(3')-Ia_1	8	IncFIB;IncFIC;IncX1_;Col(MG828);Col(MG828);Col(pHAD28);Col(pHAD28);p0111	No
ESC_MB8893AA	Escherichia coli ARLG-4298	United States	2017	human	EnteroBase	Assembly	ESC_MB8893AA	blaOXA-48	11	qnrS1_1;blaCTX-M-15_1;tet(D)_1;sul1_5;aadA5_1;dfrA17_1;mph(A)_2;aac(3)-IId_1;blaOXA-48_1;blaTEM-104_1;catA1_1;mdf(A)_1	3	IncB/O;IncFII;p0111	No
ESC_MB8917AA	Escherichia coli ARLG-3493	United States	2017	human	EnteroBase	Assembly	ESC_MB8917AA	blaKPC-3	7	blaTEM-1B_1;tet(A)_6;aph(6)-Id_1;aph(3'')-Ib_5;sul2_2;blaKPC--3_1;mdf(A)_1;dfrA14_5	4	IncFIB;IncFIB;Col(pHAD28);Col440I_1	No
ESC_MB8989AA	ECO-BAB-IMI-103291_correct	0	Missing	Missing	EnteroBase	Assembly	ESC_MB8989AA	0	1	blaCTX-M-14_1;mdf(A)_1	3	IncFIA;IncFII;Col156_1	No
ESC_MB9158AA	ESBL-Ecoli-H25	Switzerland	2016	Environmental	EnteroBase	Assembly	ESC_MB9158AA	0	8	blaTEM-1B_1;aph(3')-Ia_1;blaCTX-M-14b_1;ant(3'')-Ia_1;dfrA1_8;sul2_3;aph(3'')-Ib_5;aph(6)-Id_1;mdf(A)_1	3	IncFIB;IncFII;IncQ1	Yes
ESC_NB1873AA	PNUSAE060131	United States	2020	Environmental	EnteroBase	Assembly	ESC_NB1873AA	0	0	mdf(A)_1	3	IncFII;IncI2;IncY_1	Yes
ESC_NB3312AA	S350	0	Missing	Missing	EnteroBase	Assembly	ESC_NB3312AA	0	2	blaTEM-1C_1;tet(A)_6;mdf(A)_1	3	IncFIB;IncFII;IncX1_	No
ESC_NB3398AA	COMBAT3	0	2020	Missing	EnteroBase	Assembly	ESC_NB3398AA	0	6	tet(D)_1;blaTEM-1B_1;mdf(A)_1;dfrA7_5;sul2_2;aph(3'')-Ib_2;aph(6)-Id_1	4	IncFIB;IncFIB;IncFII;Col156_1	Yes
ESC_NB3464AA	CVM N19EC1046	United States	2019	poultry	EnteroBase	Assembly	ESC_NB3464AA	0	0	mdf(A)_1	0	0	No
ESC_NB3567AA	CVM N19EC1340	United States	2019	poultry	EnteroBase	Assembly	ESC_NB3567AA	0	5	blaHERA-3_1;mdf(A)_1;ant(3'')-Ia_1;aac(3)-VIa_2;sul1_5;tet(A)_6	6	IncFIB;IncFII;IncFII;IncHI1;Col(MG828);p0111	No
ESC_NB3674AA	CVM N19EC1007	United States	2019	poultry	EnteroBase	Assembly	ESC_NB3674AA	0	4	sul1_5;aac(3)-VIa_2;ant(3'')-Ia_1;mdf(A)_1;blaHERA-3_1	8	IncFIB;IncFII;IncI1;IncX1_;Col(MG828);Col(MG828);Col(pHAD28);ColpVC_1_	No
ESC_NB3732AA	isol067	Netherlands	2013	human	EnteroBase	Assembly	ESC_NB3732AA	0	12	blaCTX-M-14_1;aac(3)-IIa_1;sul2_2;aph(3'')-Ib_5;aph(6)-Id_1;tet(A)_6;floR_2;mdf(A)_1;dfrA12_8;aadA2_1;sul1_5;mph(A)_2;erm(B)_18	2	IncFII;Col156_1	Yes
ESC_NB3747AA	isol100	Netherlands	2013	human	EnteroBase	Assembly	ESC_NB3747AA	0	13	blaTEM-1B_1;tet(D)_1;blaCTX-M-14_1;mdf(A)_1;catA1_1;aph(6)-Id_1;sul2_2;dfrA14_5;dfrA12_8;aadA2_1;sul1_5;aph(3'')-Ib_5;erm(B)_18;mph(A)_2	4	IncFIB;IncFII;Col(pHAD28);Col156_1	Yes
ESC_NB3761AA	isol119	Netherlands	2013	human	EnteroBase	Assembly	ESC_NB3761AA	0	9	ant(3'')-Ia_1;dfrA1_8;blaCTX-M-15_1;sul2_2;aph(3'')-Ib_2;aph(6)-Id_1;blaTEM-1B_1;tet(D)_1;mdf(A)_1;catA1_1	2	IncFIB;IncFII	No
ESC_NB3781AA	isol146	Netherlands	2013	human	EnteroBase	Assembly	ESC_NB3781AA	0	4	mdf(A)_1;blaCMY-2_1;tet(D)_1;blaTEM-1B_1;catA1_1	1	IncFII	No
ESC_NB3790AA	isol163	Netherlands	2014	human	EnteroBase	Assembly	ESC_NB3790AA	0	3	mdf(A)_1;blaCTX-M-15_1;sul1_5;dfrA7_5	6	IncFIB;IncFII;IncFII;IncX1_;Col(MG828);Col156_1	Yes
ESC_NB3794AA	isol169	Netherlands	2014	human	EnteroBase	Assembly	ESC_NB3794AA	0	3	mdf(A)_1;blaCTX-M-15_1;sul1_5;dfrA7_5	3	IncFIB;IncFII;Col156_1	Yes
ESC_NB3796AA	isol171	Netherlands	2014	human	EnteroBase	Assembly	ESC_NB3796AA	0	0	mdf(A)_1	4	IncFIB;IncFII;Col(MG828);Col(MG828)	No
ESC_NB3797AA	isol173	Netherlands	2014	human	EnteroBase	Assembly	ESC_NB3797AA	0	6	blaCTX-M-14_1;mdf(A)_1;dfrA12_8;aadA2_1;sul1_5;mph(A)_2;erm(B)_18	0	0	Yes
ESC_NB3799AA	isol175	Netherlands	2014	human	EnteroBase	Assembly	ESC_NB3799AA	0	11	blaCTX-M-15_1;mdf(A)_1;qnrS1_1;mph(A)_2;sul1_5;aadA2_1;dfrA12_8;aac(3)-IId_1;blaTEM-104_1;sul2_2;aph(6)-Id_1;aph(3'')-Ib_2	5	IncB/O;IncFIB;IncFII;IncFII;Col156_1	Yes
ESC_NB3805AA	isol182	Netherlands	2014	human	EnteroBase	Assembly	ESC_NB3805AA	0	7	blaCTX-M-14_1;mdf(A)_1;mph(A)_2;sul1_5;dfrA5_1;sul2_2;aph(6)-Id_1;aph(3'')-Ib_2	3	IncFIB;IncFII;IncFII	Yes
ESC_NB3807AA	isol185	Netherlands	2014	human	EnteroBase	Assembly	ESC_NB3807AA	0	9	mdf(A)_1;dfrA17_1;aadA5_1;sul1_5;mph(A)_2;sul2_2;aph(3'')-Ib_5;aph(6)-Id_1;tet(A)_6;blaCTX-M-27_1	2	IncFIB;IncFII	No
ESC_NB3811AA	isol191	Netherlands	2014	human	EnteroBase	Assembly	ESC_NB3811AA	0	6	blaCTX-M-15_1;sul2_2;aph(3'')-Ib_2;aph(6)-Id_1;dfrA1_8;ant(3'')-Ia_1;mdf(A)_1	1	IncFIB	No
ESC_NB3816AA	isol193	Netherlands	2014	human	EnteroBase	Assembly	ESC_NB3816AA	0	9	mdf(A)_1;mph(A)_2;sul1_5;aadA5_1;dfrA17_1;sul2_2;aph(3'')-Ib_5;aph(6)-Id_1;tet(A)_6;blaCTX-M-27_1	2	IncFIB;IncFII	No
ESC_NB3818AA	isol195	Netherlands	2014	human	EnteroBase	Assembly	ESC_NB3818AA	0	10	blaCTX-M-14_1;dfrA12_8;aadA2_1;sul1_5;mph(A)_2;sul2_2;aph(3'')-Ib_2;aph(6)-Id_1;mdf(A)_1;erm(B)_18;aac(3)-IIa_1	0	0	Yes
ESC_NB3830AA	isol214	Netherlands	2013	human	EnteroBase	Assembly	ESC_NB3830AA	0	9	mdf(A)_1;mph(A)_2;sul1_5;aadA5_1;dfrA17_1;sul2_2;aph(3'')-Ib_5;aph(6)-Id_1;tet(A)_6;blaCTX-M-27_1	2	IncFIB;IncFII	No
ESC_NB4147AA	ECOL-19-VL-ON-MB-0030	Canada	2019	companion animal	EnteroBase	Assembly	ESC_NB4147AA	0	7	catA1_1;mdf(A)_1;dfrA7_5;sul2_2;aph(3'')-Ib_2;aph(6)-Id_1;blaTEM-1B_1;tet(D)_1	3	IncFIB;IncFII;Col156_1	Yes
ESC_NB4609AA	SAP0728	Italy	Missing	poultry	EnteroBase	Assembly	ESC_NB4609AA	0	14	blaTEM-1D_1;dfrA1_10;mcr-1.1_1;tet(A)_6;mph(B)_1;sul1_5;ant(3'')-Ia_1;cmlA1_1;aadA2_1;mdf(A)_1;sul3_2;sul2_3;aph(3'')-Ib_5;aph(6)-Id_1	6	IncFIB;IncFIC;IncHI2;IncHI2;IncQ1;IncX1_	No
ESC_NB5408AA	EC00745	United States	2018	human	EnteroBase	Assembly	ESC_NB5408AA	0	12	ant(2'')-Ia_1;ant(3'')-Ia_1;cmlA1_1;dfrA17_1;mdf(A)_1;blaCTX-M-14_1;tet(B)_2;mph(A)_2;aac(6')-Ib-cr_1;blaOXA-1_1;catB3_2;ARR-3_4;sul1_5	6	IncB/O;IncFIA;IncFIB;IncFII;IncFII;Col156_1	No
ESC_NB5437AA	FSIS12034140	United States	2020	poultry	EnteroBase	Assembly	ESC_NB5437AA	0	0	mdf(A)_1	2	IncFIB;IncFII	No
ESC_NB5712AA	MVAST0366	United States	2011	human	EnteroBase	Assembly	ESC_NB5712AA	0	0	mdf(A)_1	0	0	Yes
ESC_NB5920AA	st38_1	Germany	2018	human	EnteroBase	Assembly	ESC_NB5920AA	blaOXA-244	10	blaCTX-M-27_1;blaOXA-244_1;mdf(A)_1;mph(A)_2;sul1_5;aadA5_1;dfrA17_1;tet(A)_6;aph(6)-Id_1;aph(3'')-Ib_5;sul2_2	2	IncFIB;IncFII	No
ESC_NB5922AA	Survcare383	Germany	2019	human	EnteroBase	Assembly	ESC_NB5922AA	blaOXA-244	10	blaCTX-M-27_1;blaOXA-244_1;mdf(A)_1;dfrA17_1;aadA5_1;sul1_5;mph(A)_2;tet(A)_6;aph(6)-Id_1;aph(3'')-Ib_5;sul2_2	3	IncFIB;IncFII;IncFII	No
ESC_NB5924AA	Survcare389	Germany	2019	human	EnteroBase	Assembly	ESC_NB5924AA	blaOXA-244	10	blaCTX-M-27_1;blaOXA-244_1;dfrA17_1;aadA5_1;sul1_5;mph(A)_2;sul2_2;aph(3'')-Ib_5;aph(6)-Id_1;tet(A)_6;mdf(A)_1	4	IncFIB;IncFII;IncFII;Col(MG828)	No
ESC_NB5925AA	Survcare390	Germany	2019	human	EnteroBase	Assembly	ESC_NB5925AA	blaOXA-244	10	blaCTX-M-27_1;blaOXA-244_1;mdf(A)_1;mph(A)_2;sul1_5;aadA5_1;dfrA17_1;tet(A)_6;aph(6)-Id_1;aph(3'')-Ib_5;sul2_2	3	IncFIB;IncFII;IncFII	No
ESC_NB5926AA	Survcare392	Germany	2019	human	EnteroBase	Assembly	ESC_NB5926AA	blaOXA-244	10	blaCTX-M-27_1;mdf(A)_1;blaOXA-244_1;mph(A)_2;sul1_5;aadA5_1;dfrA17_1;sul2_2;aph(3'')-Ib_5;aph(6)-Id_1;tet(A)_6	2	IncFIB;IncFII	No
ESC_NB5927AA	Survcare393	Germany	2019	human	EnteroBase	Assembly	ESC_NB5927AA	blaOXA-244	10	blaOXA-244_1;blaCTX-M-27_1;mdf(A)_1;mph(A)_2;sul1_5;aadA5_1;dfrA17_1;tet(A)_6;aph(6)-Id_1;aph(3'')-Ib_5;sul2_2	2	IncFIB;IncFII	No
ESC_NB5929AA	Survcare438	Germany	2019	human	EnteroBase	Assembly	ESC_NB5929AA	blaOXA-244	10	blaCTX-M-27_1;blaOXA-244_1;mdf(A)_1;mph(A)_2;sul1_5;aadA5_1;dfrA17_1;tet(A)_6;aph(6)-Id_1;aph(3'')-Ib_5;sul2_2	2	IncFIB;IncFII	No
ESC_NB5933AA	Survcare318	Germany	2019	human	EnteroBase	Assembly	ESC_NB5933AA	blaOXA-244	11	blaOXA-244_1;blaTEM-1B_1;catA1_1;blaCTX-M-14b_1;mdf(A)_1;dfrA1_8;ant(3'')-Ia_1;sul2_2;aph(3'')-Ib_5;aph(6)-Id_1;tet(A)_6;floR_2	5	IncFIA;IncFIB;IncFII;Col(MGD2);Col156_1	Yes
ESC_NB5936AA	Survcare335	Germany	2019	human	EnteroBase	Assembly	ESC_NB5936AA	blaOXA-244	11	aph(3'')-Ib_2;aph(6)-Id_1;mdf(A)_1;mph(A)_2;sul1_5;aadA5_1;dfrA17_1;sul2_2;aac(3)-IId_1;blaTEM-1B_1;blaOXA-244_1;blaCMY-2_1	0	0	Yes
ESC_NB5937AA	Survcare377	Germany	2019	human	EnteroBase	Assembly	ESC_NB5937AA	blaOXA-244	10	blaOXA-244_1;blaCTX-M-27_1;mdf(A)_1;mph(A)_2;sul1_5;aadA5_1;dfrA17_1;tet(A)_6;aph(6)-Id_1;aph(3'')-Ib_5;sul2_2	2	IncFIB;IncFII	No
ESC_NB6038AA	GC450	Germany	2012	human	EnteroBase	Assembly	ESC_NB6038AA	0	10	blaCTX-M-15_1;mdf(A)_1;sul2_2;aph(6)-Id_1;aph(3'')-Ib_2;blaTEM-1B_1;tet(D)_1;aac(3)-IIa_1;ant(3'')-Ia_1;dfrA1_8;catA1_1	2	IncFIB;IncFII	Yes
ESC_NB6274AA	KIYOTAKE-049	Japan	2017	Environmental	EnteroBase	Assembly	ESC_NB6274AA	0	0	mdf(A)_1	1	p0111	No
ESC_NB6324AA	SewageA-011	Japan	2017	Environmental	EnteroBase	Assembly	ESC_NB6324AA	0	8	blaCTX-M-14_1;mdf(A)_1;mph(A)_2;sul1_5;aadA2_1;dfrA12_8;sul2_2;aph(3'')-Ib_2;aph(6)-Id_1	0	0	Yes
ESC_NB6336AA	SewageA-024	Japan	2017	Environmental	EnteroBase	Assembly	ESC_NB6336AA	0	4	mdf(A)_1;sul2_2;aph(3'')-Ib_5;aph(6)-Id_1;tet(A)_6	2	IncFIB;IncFII	No
ESC_NB6472AA	SewageB-080	Japan	2017	Environmental	EnteroBase	Assembly	ESC_NB6472AA	0	0	mdf(A)_1	3	IncFIA;IncFIB;IncFII	Yes
ESC_NB6833AA	Ec016	Spain	2015	human	EnteroBase	Assembly	ESC_NB6833AA	blaOXA-48	2	mdf(A)_1;blaCTX-M-14_1;blaOXA-48_1	5	IncFII;IncI2;IncL_1;Col156_1;p0111	Yes
ESC_NB7724AA	HOS46	Australia	2006	human	EnteroBase	Assembly	ESC_NB7724AA	0	10	mdf(A)_1;blaCTX-M-14_1;mph(A)_2;sul1_5;aadA5_1;dfrA17_1;aac(3)-IId_1;sul2_2;aph(3'')-Ib_2;aph(6)-Id_1;blaTEM-1B_1	2	IncFII;p0111	Yes
ESC_NB7738AA	HOS59	Australia	2007	human	EnteroBase	Assembly	ESC_NB7738AA	0	11	blaCTX-M-14_1;aac(3)-IId_1;mph(A)_2;sul1_5;aadA5_1;dfrA17_1;mdf(A)_1;blaTEM-1B_1;sul2_2;aph(3'')-Ib_5;aph(6)-Id_1;tet(A)_6	7	IncB/O;IncFIA;IncFIB;IncFII;IncFII;Col156_1;Col156_1	No
ESC_NB7752AA	HOS72	Australia	2007	human	EnteroBase	Assembly	ESC_NB7752AA	0	10	blaCTX-M-14_1;mdf(A)_1;dfrA17_1;aadA5_1;sul1_5;mph(A)_2;aac(3)-IId_1;sul2_2;aph(6)-Id_1;aph(3'')-Ib_2;blaTEM-1B_1	2	IncFII;p0111	Yes
ESC_NB7762AA	HOS16	Australia	2007	human	EnteroBase	Assembly	ESC_NB7762AA	0	10	mdf(A)_1;blaCTX-M-14_1;mph(A)_2;aac(3)-IId_1;sul2_2;aph(3'')-Ib_2;aph(6)-Id_1;dfrA17_1;aadA5_1;sul1_5;blaTEM-1B_1	2	IncFII;p0111	Yes
ESC_NB8065AA	810211	United Kingdom	2019	human	EnteroBase	Assembly	ESC_NB8065AA	0	12	ant(3'')-Ia_1;dfrA1_8;blaCTX-M-15_1;blaTEM-1B_1;mph(A)_2;mdf(A)_1;tet(A)_6;sul2_2;aph(3'')-Ib_2;aph(6)-Id_1;catB3_1;blaOXA-1_1;aac(6')-Ib-cr_1	3	IncFIB;IncFII;p0111	No
ESC_NB8224AA	817396	United Kingdom	2019	human	EnteroBase	Assembly	ESC_NB8224AA	0	7	blaCTX-M-14b_1;ant(3'')-Ia_1;dfrA1_8;sul2_3;aph(3'')-Ib_5;aph(6)-Id_1;blaTEM-1B_1;mdf(A)_1	3	IncFIB;IncFII;IncQ1	Yes
ESC_NB8306AA	802829	United Kingdom	2019	human	EnteroBase	Assembly	ESC_NB8306AA	0	6	blaCTX-M-15_1;dfrA1_8;ant(3'')-Ia_1;sul2_2;aph(3'')-Ib_2;aph(6)-Id_1;mdf(A)_1	2	IncFIB;IncFII	Yes
ESC_NB8414AA	GESC027	Guadeloupe	2018	Environmental	EnteroBase	Assembly	ESC_NB8414AA	0	9	mph(A)_2;sul1_5;aadA5_1;dfrA17_1;tet(A)_6;aph(6)-Id_1;aph(3'')-Ib_5;sul2_2;blaCTX-M-27_1;mdf(A)_1	3	IncFIB;IncFII;IncFII	No
ESC_NB8416AA	GESC031	Guadeloupe	2018	Environmental	EnteroBase	Assembly	ESC_NB8416AA	0	4	sul1_5;dfrA5_1;mdf(A)_1;blaTEM-35_1;blaCTX-M-15_1	3	IncFIB;IncFII;Col156_1	No
ESC_NB8421AA	GESC119	Guadeloupe	2018	Environmental	EnteroBase	Assembly	ESC_NB8421AA	0	1	blaCTX-M-27_1;mdf(A)_1	6	IncB/O;IncFIB;IncFII;IncFII;Col(MG828);ColRNAI_1	No
ESC_NB8429AA	GESC155	Guadeloupe	2018	Environmental	EnteroBase	Assembly	ESC_NB8429AA	0	9	blaCTX-M-27_1;mdf(A)_1;dfrA17_1;aadA5_1;sul1_5;mph(A)_2;tet(A)_6;aph(6)-Id_1;aph(3'')-Ib_5;sul2_2	2	IncFIB;IncFII	No
ESC_NB8432AA	GESC161	Guadeloupe	2018	Environmental	EnteroBase	Assembly	ESC_NB8432AA	0	4	sul1_5;dfrA5_1;mdf(A)_1;blaCTX-M-15_1;blaTEM-35_1	3	IncFIB;IncFII;Col156_1	Yes
ESC_NB8434AA	GESC222	Guadeloupe	2018	Environmental	EnteroBase	Assembly	ESC_NB8434AA	0	9	mph(A)_2;sul1_5;aadA2_1;dfrA12_8;blaCTX-M-14_1;sul2_2;aph(6)-Id_1;aph(3'')-Ib_2;aac(3)-IIa_1;mdf(A)_1	0	0	Yes
ESC_NB8435AA	GESC216	Guadeloupe	2018	Environmental	EnteroBase	Assembly	ESC_NB8435AA	0	9	mph(A)_2;sul1_5;aadA5_1;dfrA17_1;tet(A)_6;aph(6)-Id_1;aph(3'')-Ib_5;sul2_2;blaCTX-M-27_1;mdf(A)_1	3	IncFIB;IncFII;IncFII	No
ESC_NB8437AA	GESC241	Guadeloupe	2019	Wild Animal	EnteroBase	Assembly	ESC_NB8437AA	0	4	mdf(A)_1;blaTEM-35_1;sul1_5;dfrA5_1;blaCTX-M-15_1	4	IncFIB;IncFII;Col(BS512);Col156_1	Yes
ESC_NB8439AA	GESC249	Guadeloupe	2019	Wild Animal	EnteroBase	Assembly	ESC_NB8439AA	0	1	blaCTX-M-27_1;mdf(A)_1	2	IncFIB;IncFII	No
ESC_NB8443AA	GESC260	Guadeloupe	2019	Wild Animal	EnteroBase	Assembly	ESC_NB8443AA	0	9	mph(A)_2;sul1_5;aadA5_1;dfrA17_1;sul2_2;aph(3'')-Ib_5;aph(6)-Id_1;tet(A)_6;blaCTX-M-27_1;mdf(A)_1	3	IncFIB;IncFII;IncFII	No
ESC_NB8448AA	GESC375	Guadeloupe	2019	Environmental	EnteroBase	Assembly	ESC_NB8448AA	0	3	mdf(A)_1;blaCTX-M-27_1;dfrA17_1;aadA5_1	3	IncFIB;IncFII;IncFII	No
ESC_NB8454AA	GESC398	Guadeloupe	2019	human	EnteroBase	Assembly	ESC_NB8454AA	0	15	mdf(A)_1;dfrA1_10;ant(3'')-Ia_1;sul1_5;blaCTX-M-15_1;blaTEM-1B_1;aph(6)-Id_1;aph(3'')-Ib_5;sul2_2;qnrB1_1;tet(A)_6;aac(3)-IIa_1;catB3_1;blaOXA-1_1;aac(6')-Ib-cr_1;dfrA14_5	5	IncFII;IncN_1;IncR_1;Col(pHAD28);Col440I_1	No
ESC_NB8660AA	EC00775	United States	2018	human	EnteroBase	Assembly	ESC_NB8660AA	0	10	mdf(A)_1;dfrA17_1;aadA5_1;sul1_5;mph(A)_2;qnrS1_1;blaCTX-M-15_1;aac(3)-IId_1;tet(D)_1;catA1_1;blaTEM-104_1	1	IncB/O	Yes
ESC_NB8662AA	EC00777	United States	2018	human	EnteroBase	Assembly	ESC_NB8662AA	0	1	mdf(A)_1;blaCTX-M-14_1	0	0	Yes
ESC_NB8663AA	EC00778	United States	2019	human	EnteroBase	Assembly	ESC_NB8663AA	0	11	blaCTX-M-14_1;dfrA12_8;aadA2_1;sul1_5;mph(A)_2;mdf(A)_1;sul2_2;aph(6)-Id_1;aph(3'')-Ib_2;blaTEM-1B_1;tet(D)_1;catA1_1	0	0	Yes
ESC_NB8708AA	EC00827	United States	2019	human	EnteroBase	Assembly	ESC_NB8708AA	0	9	blaCTX-M-55_1;sul3_2;ant(3'')-Ia_1;floR_2;tet(A)_6;qnrB19_1;dfrA14_5;mdf(A)_1;aph(3')-Ia_1	3	IncFIB;IncFIC;Col(pHAD28)	No
ESC_NB8725AA	EC00863	United States	2019	human	EnteroBase	Assembly	ESC_NB8725AA	0	8	blaCTX-M-14_1;mph(A)_2;sul1_5;aadA2_1;dfrA12_8;mdf(A)_1;sul2_2;aph(6)-Id_1;aph(3'')-Ib_2	3	IncB/O;IncI1;IncI2	Yes
ESC_NB8785AA	UCICRE-135	United States	Missing	human	EnteroBase	Assembly	ESC_NB8785AA	0	2	blaTEM-1B_1;mdf(A)_1;blaCMY-2_1	5	IncFIA;IncFIB;IncFII;Col156_1;Col156_1	No
ESC_OA0828AA	EC-53	United Kingdom	2015		EnteroBase	Assembly	ESC_OA0828AA	0	0	mdf(A)_1	4	IncFIB;Col(MG828);ColpVC_1_;p0111	No
ESC_OA1038AA	IOMTU792	Nepal	2013	human	EnteroBase	Assembly	ESC_OA1038AA	0	23	sul2_2;tet(A)_6;aph(6)-Id_1;aph(3'')-Ib_2;dfrA23_1;sul1_5;cmlA1_1;ARR-3_4;msr(E)_1;mph(E)_1;tet(C)_3;blaTEM-1B_1;tet(D)_1;aac(3)-IIa_1;aac(6')-Ib-cr_1;blaOXA-1_1;catB3_1;mcr-9_1;catA1_1;mdf(A)_1;blaCTX-M-15_1;ant(3'')-Ia_1;dfrA1_8	4	IncFIB;IncFII;IncHI2;IncHI2	No
ESC_OA1109AA	IOMTU531	Nepal	2013	human	EnteroBase	Assembly	ESC_OA1109AA	blaNDM-1	23	sul1_5;mdf(A)_1;blaCTX-M-15_1;tet(A)_6;rmtC_1;sul2_2;aph(6)-Id_1;aph(3'')-Ib_2;msr(E)_1;mph(E)_1;ARR-3_4;cmlA1_1;dfrA23_1;blaNDM-1_1;blaDHA-1_1;tet(C)_3;ant(3'')-Ia_1;dfrA1_8;aac(3)-IIa_1;aac(6')-Ib-cr_1;blaOXA-1_1;catB3_1;mcr-9_1	5	IncFIB;IncFII;IncHI2;IncHI2;IncY_1	Yes
ESC_OA1718AA	IOMTU355	Nepal	2013	human	EnteroBase	Assembly	ESC_OA1718AA	blaNDM-1	25	ARR-3_4;cmlA1_1;dfrA23_1;blaNDM-3_1;blaDHA-1_1;blaTEM-1B_1;tet(D)_1;aac(3)-IIa_1;aac(6')-Ib-cr_1;blaOXA-1_1;catB3_1;mcr-9_1;catA1_1;sul1_5;ant(3'')-Ia_1;dfrA1_8;mdf(A)_1;blaCTX-M-15_1;tet(A)_6;rmtC_1;sul2_2;aph(3'')-Ib_2;aph(6)-Id_1;msr(E)_1;mph(E)_1	6	IncFIB;IncFII;IncFII;IncHI2;IncHI2;IncI2	Yes
ESC_OA6282AA	0000-0068-2671	United States	2017	human	EnteroBase	Assembly	ESC_OA6282AA	0	1	mdf(A)_1;blaCMY-2_1	2	Col(MG828);Col156_1	No
ESC_OB1047AA	STN0717-18	Japan	2018	Environmental	EnteroBase	Assembly	ESC_OB1047AA	0	6	sul2_2;aph(3'')-Ib_2;aph(6)-Id_1;blaCTX-M-55_1;blaTEM-141_1;fosA3_1;mdf(A)_1	2	IncFII;p0111	Yes
ESC_OB1050AA	STN0717-21	Japan	2018	Environmental	EnteroBase	Assembly	ESC_OB1050AA	0	6	sul2_2;aph(3'')-Ib_2;aph(6)-Id_1;blaTEM-141_1;blaCTX-M-55_1;fosA3_1;mdf(A)_1	2	IncFII;p0111	Yes
ESC_OB1056AA	THO-007	Japan	2018	human	EnteroBase	Assembly	ESC_OB1056AA	0	5	blaCTX-M-14_1;mph(A)_2;sul1_5;aadA2_1;dfrA12_8;mdf(A)_1	4	IncFII;IncI1;Col156_1;Col440I_1	No
ESC_OB1066AA	THO-020	Japan	2018	human	EnteroBase	Assembly	ESC_OB1066AA	0	5	blaCTX-M-14_1;mdf(A)_1;dfrA12_8;aadA2_1;sul1_5;mph(A)_2	5	IncFII;IncI1;IncY_1;Col156_1;Col440I_1	No
ESC_OB1111AA	1003426	United Kingdom	2020	human	EnteroBase	Assembly	ESC_OB1111AA	0	9	mdf(A)_1;blaTEM-1B_1;dfrA17_1;aadA5_1;sul1_5;mph(A)_2;tet(A)_6;aph(6)-Id_1;aph(3'')-Ib_5;sul2_2	7	IncFIB;IncFII;IncX1_;Col(MG828);Col(MG828);Col156_1;Col156_1	No
ESC_OB1391AA	ECOL-20-VL-WA-IL-0021	United States	2020	companion animal	EnteroBase	Assembly	ESC_OB1391AA	0	0	mdf(A)_1	2	IncFIA;IncFIC	No
ESC_OB1416AA	ECOL-20-VL-WA-NY-0016	United States	2020	companion animal	EnteroBase	Assembly	ESC_OB1416AA	0	9	mdf(A)_1;mph(A)_2;sul1_5;aadA2_1;dfrA12_8;sul2_2;aph(6)-Id_1;aph(3'')-Ib_2;aac(3)-IIa_1;blaCTX-M-14_1	0	0	Yes
ESC_OB2553AA	THO-002	Japan	2018	human	EnteroBase	Assembly	ESC_OB2553AA	0	10	mdf(A)_1;mph(A)_2;sul1_5;aadA2_1;dfrA12_8;sul2_2;aph(3'')-Ib_5;aph(6)-Id_1;tet(A)_6;floR_2;blaCTX-M-14_1	0	0	Yes
ESC_OB3622AA	1802467	United States	2017	human	EnteroBase	Assembly	ESC_OB3622AA	blaOXA-181	8	blaCTX-M-15_1;sul2_6;aph(3'')-Ib_5;aph(6)-Id_1;blaTEM-1B_1;mdf(A)_1;tet(A)_6;qnrS1_1;blaOXA-181_1	11	IncFIA;IncFII;IncFII;IncI1;IncQ1;IncX1_;IncX3_;Col(BS512);Col(MG828);Col156_1;ColKP3_1_	No
ESC_OB3640AA	1800099	United States	2017	human	EnteroBase	Assembly	ESC_OB3640AA	blaOXA-48	9	blaCTX-M-122_1;mdf(A)_1;blaCMY-42_1;dfrA17_1;aadA5_1;sul1_5;mph(A)_2;aac(3)-IId_1;blaOXA-48_1;blaTEM-1B_1	1	IncI	Yes
ESC_OB3658AA	1921681	United States	2017	human	EnteroBase	Assembly	ESC_OB3658AA	0	11	aac(3)-IId_1;blaCTX-M-14_1;blaCMY-2_1;ant(3'')-Ia_1;aac(3)-VIa_2;sul1_5;sul2_2;mef(C)_1;blaTEM-1B_1;mdf(A)_1;msr(E)_1;mph(E)_1	10	IncC_1;IncFIA;IncFIB;IncFII;IncI1;IncX4;Col(MG828);Col(MG828);Col156_1;Col156_1	No
ESC_OB3665AA	1900065	United States	2017	human	EnteroBase	Assembly	ESC_OB3665AA	0	1	mdf(A)_1;blaCTX-M-14_1	2	IncFII;IncX1_	Yes
ESC_OB3914AA	2020GO-00057	United States	2020	human	EnteroBase	Assembly	ESC_OB3914AA	blaNDM-5	15	blaTEM-141_1;qnrS1_1;blaCMY-23_1;tet(B)_2;mdf(A)_1;mph(A)_2;blaNDM-5_1;qnrA1_1;cmlA1_1;blaOXA-10_1;ant(3'')-Ia_1;dfrA12_8;aadA2_1;blaCTX-M-15_1;sul1_5;aac(6')-Ib_1	3	IncC_1;IncFIB;IncFII	No
ESC_OB7978AA	LT1099h	New Zealand	2016	companion animal	EnteroBase	Assembly	ESC_OB7978AA	0	9	mdf(A)_1;blaCTX-M-14_1;mph(A)_2;sul1_5;aadA2_1;dfrA12_8;aac(3)-IId_1;blaTEM-1B_1;dfrA17_1;aadA5_1	4	IncFIB;IncFII;Col156_1;ColpVC_1_	No
ESC_OB9081AA	74-2012-01-706_S43	Norway	2012	Environmental	EnteroBase	Assembly	ESC_OB9081AA	0	1	blaCMY-2_1;mdf(A)_1	4	IncB/O;IncFIB;IncFII;p0111	No
ESC_OB9094AA	86-2012-01-1550_S141	Norway	2012	Environmental	EnteroBase	Assembly	ESC_OB9094AA	0	1	blaCMY-2_1;mdf(A)_1	6	IncB/O;IncFIB;IncFII;Col8282_1;ColpVC_1_;p0111	No
ESC_OB9096AA	98-2012-01-1657_S26	Norway	2012	Environmental	EnteroBase	Assembly	ESC_OB9096AA	0	1	blaCMY-2_1;mdf(A)_1	5	IncB/O;IncFIB;IncFII;Col(MG828);p0111	No
ESC_OB9108AA	48-2012-01-3686_S179	Norway	2012	Environmental	EnteroBase	Assembly	ESC_OB9108AA	0	1	blaCMY-2_1;mdf(A)_1	4	IncB/O;IncFIB;IncFII;p0111	No
ESC_OB9109AA	49-2012-01-3701_S13	Norway	2012	Environmental	EnteroBase	Assembly	ESC_OB9109AA	0	1	blaCMY-2_1;mdf(A)_1	4	IncB/O;IncFIB;IncFII;p0111	No
ESC_OB9113AA	102-2012-01-4096_S122	Norway	2012	Environmental	EnteroBase	Assembly	ESC_OB9113AA	0	2	blaCMY-2_1;mdf(A)_1;blaTEM-1B_1	9	IncB/O;IncFIB;IncFII;IncHI1;IncI1;IncI2;Col156_1;ColpVC_1_;p0111	No
ESC_OB9117AA	106-2012-01-4274_S28	Norway	2012	Environmental	EnteroBase	Assembly	ESC_OB9117AA	0	1	blaCMY-2_1;mdf(A)_1	4	IncB/O;IncFIB;IncFII;p0111	No
ESC_OB9128AA	117-2012-01-6612_S102	Norway	2012	Environmental	EnteroBase	Assembly	ESC_OB9128AA	0	1	blaCMY-2_1;mdf(A)_1	4	IncB/O;IncFIB;IncFII;p0111	No
ESC_OB9130AA	119-2012-01-6774_S150	Norway	2012	Environmental	EnteroBase	Assembly	ESC_OB9130AA	0	1	blaCMY-2_1;mdf(A)_1	4	IncB/O;IncFIB;IncFII;p0111	No
ESC_OB9133AA	122-2012-01-7316_S32	Norway	2012	Environmental	EnteroBase	Assembly	ESC_OB9133AA	0	2	blaCMY-2_1;blaCMY-2_1;mdf(A)_1	5	IncB/O;IncFIB;IncFII;Col(MG828);p0111	No
ESC_OB9149AA	138-2014-01-3384_S36	Norway	2014	Environmental	EnteroBase	Assembly	ESC_OB9149AA	0	1	blaCMY-2_1;mdf(A)_1	6	IncB/O;IncFIB;IncFII;Col(MG828);Col440I_1;p0111	No
ESC_OB9156AA	145-2014-01-4662_S14	Norway	2014	Environmental	EnteroBase	Assembly	ESC_OB9156AA	0	1	blaCMY-2_1;mdf(A)_1	5	IncB/O;IncFIB;IncFII;Col8282_1;p0111	No
ESC_OB9171AA	160-2014-01-7296_S184	Norway	2014	Environmental	EnteroBase	Assembly	ESC_OB9171AA	0	1	mdf(A)_1;blaCMY-2_1	2	IncB/O;p0111	No
ESC_OB9434AA	CAVP375	United States	Missing	human	EnteroBase	Assembly	ESC_OB9434AA	blaKPC-3	7	blaTEM-1B_1;mdf(A)_1;blaKPC--3_1;dfrA17_1;aadA5_1;sul1_5;mph(A)_2;dfrA14_5	4	IncFIA;IncFII;IncN_1;Col156_1	No
ESC_PA4043AA	EF454	Sweden	2014	human	EnteroBase	Assembly	ESC_PA4043AA	0	7	aac(3)-IIa_1;sul2_2;blaCTX-M-15_1;ant(3'')-Ia_1;dfrA1_8;mdf(A)_1;aph(6)-Id_1;aph(3'')-Ib_2	3	IncFIB;IncFII;IncI1	No
ESC_PA4047AA	EF566	Sweden	2015	human	EnteroBase	Assembly	ESC_PA4047AA	0	1	blaCTX-M-14_1;mdf(A)_1	0	0	Yes
ESC_PB0956AA	73-2012-01-646_S19	Norway	2012	Environmental	EnteroBase	Assembly	ESC_PB0956AA	0	1	blaCMY-2_1;mdf(A)_1	6	IncB/O;IncFIB;IncFII;Col8282_1;ColpVC_1_;p0111	No
ESC_PB0957AA	75-2012-01-707_S67	Norway	2012	Environmental	EnteroBase	Assembly	ESC_PB0957AA	0	2	sul2_2;mdf(A)_1;blaCMY-2_1	5	IncB/O;IncFIB;IncFII;IncI1;p0111	No
ESC_PB0958AA	76-2012-01-708_S91	Norway	2012	Environmental	EnteroBase	Assembly	ESC_PB0958AA	0	2	blaCMY-2_1;mdf(A)_1;blaTEM-1B_1	7	IncB/O;IncFIB;IncFII;IncI1;Col(MG828);Col8282_1;p0111	No
ESC_PB0962AA	80-2012-01-1134_S187	Norway	2012	Environmental	EnteroBase	Assembly	ESC_PB0962AA	0	1	blaCMY-2_1;mdf(A)_1	4	IncB/O;IncFIB;IncFII;p0111	No
ESC_PB0963AA	81-2012-01-1137_S21	Norway	2012	Environmental	EnteroBase	Assembly	ESC_PB0963AA	0	1	blaCMY-2_1;mdf(A)_1	6	IncB/O;IncFIB;IncFII;Col(MG828);ColpVC_1_;p0111	No
ESC_PB0965AA	84-2012-01-1294_S93	Norway	2012	Environmental	EnteroBase	Assembly	ESC_PB0965AA	0	1	blaCMY-2_1;mdf(A)_1	4	IncB/O;IncFIB;IncFII;p0111	No
ESC_PB0966AA	97-2012-01-1295_S2	Norway	2012	Environmental	EnteroBase	Assembly	ESC_PB0966AA	0	1	blaCMY-2_1;mdf(A)_1	4	IncB/O;IncFIB;IncFII;p0111	No
ESC_PB0967AA	85-2012-01-1459_S117	Norway	2012	Environmental	EnteroBase	Assembly	ESC_PB0967AA	0	1	blaCMY-2_1;mdf(A)_1	4	IncB/O;IncFIB;IncFII;p0111	No
ESC_PB0970AA	89-2012-01-1988_S23	Norway	2012	Environmental	EnteroBase	Assembly	ESC_PB0970AA	0	1	blaCMY-2_1;mdf(A)_1	5	IncB/O;IncFIB;IncFII;IncHI1;p0111	No
ESC_PB0973AA	101-2012-01-2599_S98	Norway	2012	Environmental	EnteroBase	Assembly	ESC_PB0973AA	0	1	blaCMY-2_1;mdf(A)_1	7	IncB/O;IncFIB;IncFII;IncHI2;IncHI2;Col(MG828);p0111	No
ESC_PB0974AA	91-2012-01-2800_S71	Norway	2012	Environmental	EnteroBase	Assembly	ESC_PB0974AA	0	1	blaCMY-2_1;mdf(A)_1	6	IncB/O;IncFIB;IncFII;Col(MG828);Col156_1;p0111	No
ESC_PB0975AA	45-2012-01-3380_S107	Norway	2012	Environmental	EnteroBase	Assembly	ESC_PB0975AA	0	1	blaCMY-2_1;mdf(A)_1	5	IncB/O;IncFIB;IncFII;Col(MG828);p0111	No
ESC_PB0976AA	46-2012-01-3584_S131	Norway	2012	Environmental	EnteroBase	Assembly	ESC_PB0976AA	0	1	blaCMY-2_1;mdf(A)_1	4	IncB/O;IncFIB;IncFII;p0111	No
ESC_PB0977AA	47-2012-01-3585_S155	Norway	2012	Environmental	EnteroBase	Assembly	ESC_PB0977AA	0	1	blaCMY-2_1;mdf(A)_1	4	IncB/O;IncFIB;IncFII;p0111	No
ESC_PB0978AA	50-2012-01-3702_S37	Norway	2012	Environmental	EnteroBase	Assembly	ESC_PB0978AA	0	1	blaCMY-2_1;mdf(A)_1	6	IncB/O;IncFIB;IncFII;IncX4;Col(MG828);p0111	No
ESC_PB0979AA	51-2012-01-3703_S61	Norway	2012	Environmental	EnteroBase	Assembly	ESC_PB0979AA	0	1	blaCMY-2_1;mdf(A)_1	5	IncB/O;IncFIB;IncFII;Col(MG828);p0111	No
ESC_PB0981AA	103-2012-01-4101_S146	Norway	2012	Environmental	EnteroBase	Assembly	ESC_PB0981AA	0	1	blaCMY-2_1;mdf(A)_1	4	IncB/O;IncFIB;IncFII;p0111	No
ESC_PB0983AA	105-2012-01-4273_S4	Norway	2012	Environmental	EnteroBase	Assembly	ESC_PB0983AA	0	1	blaCMY-2_1;mdf(A)_1	4	IncB/O;IncFIB;IncFII;p0111	No
ESC_PB0987AA	111-2012-01-5507_S148	Norway	2012	Environmental	EnteroBase	Assembly	ESC_PB0987AA	0	2	blaCMY-2_1;mdf(A)_1;blaTEM-1B_1	5	IncB/O;IncI1;Col156_1;ColpVC_1_;p0111	No
ESC_PB0990AA	114-2012-01-5998_S30	Norway	2012	Environmental	EnteroBase	Assembly	ESC_PB0990AA	0	1	blaCMY-2_1;mdf(A)_1	4	IncB/O;IncFIB;IncFII;p0111	No
ESC_PB0991AA	115-2012-01-6154_S54	Norway	2012	Environmental	EnteroBase	Assembly	ESC_PB0991AA	0	1	blaCMY-2_1;mdf(A)_1	6	IncB/O;IncFIB;IncFII;IncHI2;IncHI2;p0111	No
ESC_PB0993AA	118-2012-01-6613_S126	Norway	2012	Environmental	EnteroBase	Assembly	ESC_PB0993AA	0	1	blaCMY-2_1;mdf(A)_1	5	IncB/O;IncFIB;IncFII;IncI2;p0111	No
ESC_PB0994AA	120-2012-01-6775_S174	Norway	2012	Environmental	EnteroBase	Assembly	ESC_PB0994AA	0	2	blaCMY-2_1;mdf(A)_1;blaTEM-1B_1	7	IncB/O;IncFIB;IncFII;IncI1;Col156_1;ColpVC_1_;p0111	No
ESC_PB0995AA	121-2012-01-6908_S8	Norway	2012	Environmental	EnteroBase	Assembly	ESC_PB0995AA	0	1	mdf(A)_1;blaCMY-2_1	8	IncB/O;IncFIB;IncFII;Col(MG828);Col156_1;Col8282_1;ColpVC_1_;p0111	No
ESC_PB0998AA	126-2012-01-8642_S128	Norway	2012	Environmental	EnteroBase	Assembly	ESC_PB0998AA	0	1	blaCMY-2_1;mdf(A)_1	4	IncB/O;IncFIB;IncFII;p0111	No
ESC_PB1000AA	128-2014-01-1076_S176	Norway	2014	Environmental	EnteroBase	Assembly	ESC_PB1000AA	0	1	blaCMY-2_1;mdf(A)_1	4	IncB/O;IncFIB;IncFII;IncY_1	No
ESC_PB1004AA	136-2014-01-2454_S178	Norway	2014	Environmental	EnteroBase	Assembly	ESC_PB1004AA	0	1	blaCMY-2_1;mdf(A)_1	5	IncB/O;IncFIB;IncFII;Col8282_1;p0111	No
ESC_PB1008AA	147-2014-01-5572_S62	Norway	2014	Environmental	EnteroBase	Assembly	ESC_PB1008AA	0	1	blaCMY-2_1;mdf(A)_1	5	IncB/O;IncFIB;IncFII;IncY_1;Col(MG828)	No
ESC_PB1012AA	151-2014-01-5749_S158	Norway	2014	Environmental	EnteroBase	Assembly	ESC_PB1012AA	0	1	blaCMY-2_1;mdf(A)_1	6	IncB/O;Col(MG828);Col156_1;Col8282_1;ColpVC_1_;p0111	No
ESC_PB1013AA	152-2014-01-5771_S182	Norway	2014	Environmental	EnteroBase	Assembly	ESC_PB1013AA	0	1	blaCMY-2_1;mdf(A)_1	5	IncB/O;IncFIB;IncFII;IncY_1;Col(MG828)	No
ESC_PB1018AA	158-2014-01-7292_S136	Norway	2014	Environmental	EnteroBase	Assembly	ESC_PB1018AA	0	1	blaCMY-2_1;mdf(A)_1	6	IncB/O;IncB/O;IncFIB;IncFII;Col(MG828);p0111	No
ESC_PB1036AA	6-2014-01-6135_S61	Norway	2014	Environmental	EnteroBase	Assembly	ESC_PB1036AA	0	1	blaCMY-2_1;mdf(A)_1	4	IncB/O;IncFIB;IncFII;p0111	No
ESC_PB1039AA	9-2014-01-7008_S2	Norway	2014	Environmental	EnteroBase	Assembly	ESC_PB1039AA	0	2	mdf(A)_1;blaTEM-1B_1;blaCMY-2_1	8	IncB/O;IncB/O;IncFIB;IncFII;IncI1;IncI2;IncY_1;Col8282_1	No
ESC_PB1043AA	2012-01-1292_L1_BACvsqRAODIAAPEI-76	Norway	2012	Environmental	EnteroBase	Assembly	ESC_PB1043AA	0	1	blaCMY-2_1;mdf(A)_1	5	IncB/O;IncFIB;IncFII;Col(MG828);p0111	No
ESC_PB1049AA	2014-01-1040_L2_HKAIPI000073-85	Norway	2014	Environmental	EnteroBase	Assembly	ESC_PB1049AA	0	1	blaCMY-2_1;mdf(A)_1	4	IncB/O;IncFIB;IncFII;p0111	No
ESC_PB1052AA	2014-01-1044_L2_HKAIPI000076-90	Norway	2014	Environmental	EnteroBase	Assembly	ESC_PB1052AA	0	1	blaCMY-2_1;mdf(A)_1	4	IncB/O;IncFIB;IncFII;p0111	No
ESC_PB1053AA	2014-01-1675_L2_HKAIPI000078-93	Norway	2014	Environmental	EnteroBase	Assembly	ESC_PB1053AA	0	1	blaCMY-2_1;mdf(A)_1	5	IncB/O;IncFIB;IncFII;Col8282_1;p0111	No
ESC_PB1059AA	70-2012-01-5336-E_AAGAGGCA-CTAAGCCT_SAMPLE	Norway	2012	Environmental	EnteroBase	Assembly	ESC_PB1059AA	0	1	blaCMY-2_1;mdf(A)_1	5	IncB/O;IncFIB;IncFII;IncFII;p0111	No
ESC_PB2134AA	90-2012-01-2350_S47	Norway	2012	Environmental	EnteroBase	Assembly	ESC_PB2134AA	0	1	blaCMY-2_1;mdf(A)_1	5	IncB/O;IncFIB;IncFII;Col(MG828);p0111	No
ESC_PB2173AA	2012-01-1849_L2_HKAIPI000071-81	Norway	2012	Environmental	EnteroBase	Assembly	ESC_PB2173AA	0	2	blaCMY-2_1;blaTEM-1B_1;mdf(A)_1	8	IncB/O;IncFIB;IncFII;IncHI1;IncI1;Col156_1;ColpVC_1_;p0111	No
ESC_PB2175AA	2012-01-6001_L1_BACvsqRATDIAAPEI-81	Norway	2012	Environmental	EnteroBase	Assembly	ESC_PB2175AA	0	1	blaCMY-2_1;mdf(A)_1	4	IncB/O;IncFIB;IncFII;p0111	No
ESC_PB2590AA	NHA050	Nigeria	2020	human	EnteroBase	Assembly	ESC_PB2590AA	0	17	erm(B)_18;ARR-3_4;catB3_2;blaOXA-1_1;aac(6')-Ib-cr_1;ant(2'')-Ia_1;ant(3'')-Ia_1;cmlA1_1;sul1_5;mdf(A)_1;qnrS1_1;blaCTX-M-15_1;blaTEM-1B_1;aph(6)-Id_1;aph(3'')-Ib_5;sul2_2;tet(B)_2;mph(A)_2	7	IncFIA;IncFIB;IncFII;IncFII;IncY_1;Col(BS512);Col156_1	No
ESC_PB4163AA	EC159	0	2019	human	EnteroBase	Assembly	ESC_PB4163AA	0	8	mdf(A)_1;blaCTX-M-14b_1;aph(6)-Id_1;aph(3'')-Ib_5;sul2_3;tet(D)_1;blaTEM-1B_1;dfrA1_8;ant(3'')-Ia_1	2	IncFIB;IncFII	No
ESC_QA4905AA	ICBEc10	Brazil	2013	companion animal	EnteroBase	Assembly	ESC_QA4905AA	0	6	dfrA12_8;aadA2_1;sul1_5;mph(A)_2;erm(B)_18;blaCTX-M-14_1;mdf(A)_1	0	0	Yes
ESC_QA4912AA	ICBEc09	Brazil	2013	companion animal	EnteroBase	Assembly	ESC_QA4912AA	0	7	mdf(A)_1;dfrA12_8;aadA2_1;sul1_5;mph(A)_2;erm(B)_18;aac(3)-IIa_1;blaCTX-M-14_1	0	0	Yes
ESC_QA5205AA	MHE17	Japan	2004	human	EnteroBase	Assembly	ESC_QA5205AA	0	4	sul2_2;aph(3'')-Ib_2;aph(6)-Id_1;mdf(A)_1;blaTEM-1B_1	3	IncFIA;IncFIB;IncFIC	No
ESC_QB2903AA	2020QW-00018	United States	2020	human	EnteroBase	Assembly	ESC_QB2903AA	blaNDM-5	5	blaCMY-42_1;mdf(A)_1;blaNDM-5_1;sul1_5;aadA2_1;dfrA12_8	7	IncFIA;IncFIB;IncFII;IncI;Col(BS512);Col(MG828);Col156_1	No
ESC_RA0114AA	EF576	Sweden	2015	human	EnteroBase	Assembly	ESC_RA0114AA	0	9	mdf(A)_1;tet(A)_6;aac(3)-IId_1;sul2_3;aph(3'')-Ib_5;aph(6)-Id_1;sul1_5;dfrA7_5;blaCTX-M-15_1;blaTEM-1B_1	2	IncI1;IncQ1	No
ESC_RA0201AA	EF515	Sweden	2015	human	EnteroBase	Assembly	ESC_RA0201AA	0	5	blaTEM-1B_1;mdf(A)_1;catA1_1;blaCTX-M-14b_1;dfrA1_8;ant(3'')-Ia_1	6	IncB/O;IncFIB;IncFII;IncI2;IncX1_;Col156_1	Yes
ESC_RA0203AA	EF516	Sweden	2015	human	EnteroBase	Assembly	ESC_RA0203AA	0	7	ant(3'')-Ia_1;dfrA1_8;blaCTX-M-15_1;sul2_2;aph(3'')-Ib_2;aph(6)-Id_1;aac(3)-IIa_1;mdf(A)_1	2	IncFIB;IncFII	Yes
ESC_RA0208AA	EF520	Sweden	2015	human	EnteroBase	Assembly	ESC_RA0208AA	0	12	blaCTX-M-55_1;mdf(A)_1;dfrA17_1;aadA5_1;sul1_5;mph(A)_2;floR_2;sul2_2;aac(3)-IId_1;blaTEM-1B_1;tet(A)_6;aph(6)-Id_1;aph(3'')-Ib_5	0	0	Yes
ESC_RA0209AA	EF518	Sweden	2015	human	EnteroBase	Assembly	ESC_RA0209AA	0	3	mdf(A)_1;dfrA7_5;sul1_5;blaCTX-M-15_1	3	IncFIB;IncFII;Col156_1	Yes
ESC_RA0217AA	EF541	Sweden	2015	human	EnteroBase	Assembly	ESC_RA0217AA	0	5	mdf(A)_1;sul2_2;aph(3'')-Ib_5;aph(6)-Id_1;tet(A)_6;blaCTX-M-27_1	2	IncFIB;IncFII	No
ESC_RA0236AA	EF562	Sweden	2015	human	EnteroBase	Assembly	ESC_RA0236AA	0	9	blaCTX-M-14_1;mdf(A)_1;mph(A)_2;sul1_5;aadA2_1;dfrA12_8;sul2_2;aph(3'')-Ib_2;aph(6)-Id_1;erm(B)_18	0	0	Yes
ESC_RA0335AA	ICBEcBL-III-02(2)	Brazil	Missing	human	EnteroBase	Assembly	ESC_RA0335AA	0	9	mdf(A)_1;tet(B)_2;dfrA17_1;aadA5_1;sul1_5;blaCTX-M-15_1;mph(A)_2;aac(6')-Ib-cr_1;blaOXA-1_1;catB3_1	5	IncFIA;IncFIB;IncFII;IncFII;Col156_1	Yes
ESC_RA0380AA	EF473	Sweden	2014	human	EnteroBase	Assembly	ESC_RA0380AA	0	1	blaCTX-M-14_1;mdf(A)_1	0	0	Yes
ESC_RA0382AA	EF470	Sweden	2014	human	EnteroBase	Assembly	ESC_RA0382AA	0	10	aac(3)-IIa_1;catB3_1;blaOXA-1_1;aac(6')-Ib-cr_1;mdf(A)_1;dfrA1_8;ant(3'')-Ia_1;sul2_2;aph(3'')-Ib_2;aph(6)-Id_1;blaCTX-M-15_1	2	IncFIB;IncFII	Yes
ESC_RA0394AA	EF450	Sweden	2014	human	EnteroBase	Assembly	ESC_RA0394AA	0	3	mdf(A)_1;blaCTX-M-14b_1;ant(3'')-Ia_1;dfrA1_8	2	IncFIB;IncFII	Yes
ESC_RA0397AA	EF460	Sweden	2014	human	EnteroBase	Assembly	ESC_RA0397AA	0	9	blaTEM-1B_1;tet(D)_1;aph(3')-Ia_1;mdf(A)_1;blaCTX-M-14b_1;dfrA1_8;ant(3'')-Ia_1;aph(6)-Id_1;aph(3'')-Ib_5;sul2_3	7	IncFIB;IncFII;IncFII;IncQ1;IncX4;Col156_1;Col156_1	No
ESC_RA0404AA	EF427	Sweden	2014	human	EnteroBase	Assembly	ESC_RA0404AA	0	7	aph(3')-Ia_1;dfrA1_8;ant(3'')-Ia_1;mdf(A)_1;blaCTX-M-14b_1;sul2_3;aph(3'')-Ib_5;aph(6)-Id_1	3	IncFIB;IncFII;IncQ1	Yes
ESC_RA0435AA	EF353	Sweden	2013	human	EnteroBase	Assembly	ESC_RA0435AA	0	2	blaCTX-M-15_1;qnrS1_1;mdf(A)_1	2	IncI1;IncI1	No
ESC_RA0458AA	EF339	Sweden	2013	human	EnteroBase	Assembly	ESC_RA0458AA	0	9	mdf(A)_1;mph(A)_2;sul1_5;aadA5_1;dfrA17_1;sul2_2;aph(3'')-Ib_5;aph(6)-Id_1;tet(A)_6;blaCTX-M-27_1	3	IncFIB;IncFII;IncFII	No
ESC_RA0461AA	p034e	Ethiopia	2016	Missing	EnteroBase	Assembly	ESC_RA0461AA	0	14	dfrA1_8;ant(3'')-Ia_1;blaOXA-1_1;dfrA19_1;sul1_5;catB3_2;ant(2'')-Ia_1;catA1_1;blaCTX-M-15_1;mdf(A)_1;tet(B)_2;sul2_2;aph(3'')-Ib_2;aph(6)-Id_1	2	IncFIB;IncFII	Yes
ESC_RA0469AA	p042e	Ethiopia	2016	Missing	EnteroBase	Assembly	ESC_RA0469AA	0	14	catA1_1;dfrA1_8;ant(2'')-Ia_1;catB3_2;sul1_5;dfrA19_1;blaOXA-1_1;ant(3'')-Ia_1;blaCTX-M-15_1;mdf(A)_1;aph(3'')-Ib_2;aph(6)-Id_1;sul2_2;tet(B)_2	2	IncFIB;IncFII	No
ESC_RA0477AA	p047e	Ethiopia	2016	Missing	EnteroBase	Assembly	ESC_RA0477AA	0	14	dfrA1_8;aph(3'')-Ib_2;aph(6)-Id_1;ant(3'')-Ia_1;blaOXA-1_1;dfrA19_1;sul1_5;catB3_2;ant(2'')-Ia_1;catA1_1;mdf(A)_1;blaCTX-M-15_1;tet(B)_2;sul2_2	2	IncFIB;IncFII	Yes
ESC_RA0484AA	p066e	Ethiopia	2016	Missing	EnteroBase	Assembly	ESC_RA0484AA	0	11	mdf(A)_1;ant(3'')-Ia_1;dfrA1_8;blaCTX-M-15_1;tet(A)_6;sul2_2;aph(3'')-Ib_2;aph(6)-Id_1;aac(3)-IIa_1;catB3_1;blaOXA-1_1;aac(6')-Ib-cr_1	2	IncFIB;IncFII	Yes
ESC_RA0557AA	EF216	Sweden	2012	human	EnteroBase	Assembly	ESC_RA0557AA	0	11	dfrA5_1;blaTEM-1B_1;sul1_5;aadA2_1;dfrA12_8;sul2_2;aph(3'')-Ib_2;aph(6)-Id_1;erm(B)_18;mph(A)_2;blaCTX-M-14_1;mdf(A)_1	3	IncFIB;IncFII;Col156_1	Yes
ESC_RA5097AA	512-16	Germany	2012	livestock	EnteroBase	Assembly	ESC_RA5097AA	0	1	mdf(A)_1;blaCMY-2_1	0	0	No
ESC_RA5129AA	RL107	Germany	2015	poultry	EnteroBase	Assembly	ESC_RA5129AA	0	1	blaCMY-2_1;mdf(A)_1	6	IncB/O;IncFIB;IncFII;IncI1;Col(MG828);Col156_1	No
ESC_RA5164AA	RL95	Germany	2012	poultry	EnteroBase	Assembly	ESC_RA5164AA	0	0	mdf(A)_1	4	IncFIB;IncFII;ColRNAI_1;p0111	No
ESC_RA5166AA	RL98	Germany	2012	poultry	EnteroBase	Assembly	ESC_RA5166AA	0	1	blaCMY-2_1;mdf(A)_1	5	IncB/O;IncFIB;IncFII;ColRNAI_1;p0111	No
ESC_RA6426AA	Sample 14	Pakistan	2017	Missing	EnteroBase	Assembly	ESC_RA6426AA	0	12	tet(A)_6;blaCMY-138_1;catA1_1;ant(3'')-Ia_1;dfrA1_8;mdf(A)_1;blaCTX-M-15_1;qnrS1_1;blaOXA-1_1;tet(B)_2;sul2_2;aph(3'')-Ib_5;aph(6)-Id_1	3	IncFIB;IncFIB;IncFII	No
ESC_RA6447AA	C14-03	France	2014	human	EnteroBase	Assembly	ESC_RA6447AA	0	6	sul2_2;aph(6)-Id_1;aph(3'')-Ib_2;blaCTX-M-15_1;mdf(A)_1;dfrA1_8;ant(3'')-Ia_1	2	IncFIB;IncFII	No
ESC_RA7051AA	37_Esco_HA-DE	Germany	2012	human	EnteroBase	Assembly	ESC_RA7051AA	0	2	mdf(A)_1;erm(B)_18;blaCTX-M-15_1	6	IncB/O;IncFII;IncY_1;Col(BS512);Col(MG828);Col156_1	No
ESC_RA7057AA	22_Esco_HA-NL	Netherlands	2012	human	EnteroBase	Assembly	ESC_RA7057AA	0	9	mdf(A)_1;blaCTX-M-14_1;mph(A)_2;sul1_5;aadA2_1;dfrA12_8;sul2_2;aph(6)-Id_1;aph(3'')-Ib_2;aac(3)-IIa_1	2	IncFII;IncX4	Yes
ESC_RA8250AA	35093	United States	2014	human	EnteroBase	Assembly	ESC_RA8250AA	0	10	mdf(A)_1;dfrA17_1;blaCMY-2_1;mph(A)_2;sul1_5;ARR-3_4;catB3_2;blaOXA-1_1;aac(6')-Ib-cr_1;tet(B)_2;erm(B)_18	6	IncFIA;IncFIB;IncFII;IncX4;Col156_1;Col156_1	No
ESC_RB3867AA	2018HL-00546	United States	2018	human	EnteroBase	Assembly	ESC_RB3867AA	blaOXA-181	10	blaCTX-M-27_1;catA1_1;mdf(A)_1;qnrS1_1;blaOXA-181_1;sul2_2;aph(3'')-Ib_5;aph(6)-Id_1;tet(A)_6;mph(A)_2;tet(B)_2	8	IncFIA;IncFIB;IncFII;IncFII;IncX3_;Col(BS512);Col156_1;ColKP3_1_	No
ESC_RB6508AA	FSIS12035403	United States	2020	poultry	EnteroBase	Assembly	ESC_RB6508AA	0	0	mdf(A)_1	4	IncFII;Col(MG828);Col(pHAD28);ColpVC_1_	No
ESC_RB8276AA	FQ84	Qatar	2017	human	EnteroBase	Assembly	ESC_RB8276AA	blaOXA-48	8	mdf(A)_1;blaCTX-M-122_1;dfrA17_1;aadA5_1;sul1_5;mph(A)_2;aac(3)-IId_1;blaOXA-48_1;blaTEM-1B_1	1	IncFIB	Yes
ESC_RB8279AA	FQ102	Qatar	2017	human	EnteroBase	Assembly	ESC_RB8279AA	blaOXA-48	3	blaTEM-1B_1;blaCTX-M-122_1;mdf(A)_1;blaOXA-48_1	1	IncFII	No
ESC_RB8286AA	FQ166	Qatar	2017	human	EnteroBase	Assembly	ESC_RB8286AA	blaOXA-48	7	mph(A)_2;sul1_5;aadA5_1;dfrA17_1;aac(3)-IId_1;blaTEM-1B_1;mdf(A)_1;blaOXA-48_1	2	Col156_1;p0111	Yes
ESC_RB8290AA	FQ180	Qatar	2017	human	EnteroBase	Assembly	ESC_RB8290AA	blaOXA-181	19	aac(6')-Ib-cr_1;blaOXA-1_1;catB3_1;ant(3'')-Ia_1;dfrA1_8;aac(3)-IId_1;blaTEM-1B_1;dfrA12_8;aadA2_1;sul1_5;mph(A)_2;blaOXA-181_1;qnrS1_1;sul2_2;aph(3'')-Ib_2;aph(6)-Id_1;tet(A)_6;mdf(A)_1;catA1_1;blaCTX-M-15_1	6	IncFIB;IncFII;IncI2;IncX1_;IncX3_;ColKP3_1_	Yes
ESC_RB8425AA	20MD10GT02-EC	United States	2020	poultry	EnteroBase	Assembly	ESC_RB8425AA	0	2	blaHERA-3_1;tet(A)_6;mdf(A)_1	3	IncFIB;IncFII;IncI1	No
ESC_RB8540AA	CP2	Qatar	2018	human	EnteroBase	Assembly	ESC_RB8540AA	blaOXA-48	8	blaOXA-48_1;blaTEM-1B_1;mdf(A)_1;blaCTX-M-122_1;dfrA17_1;aadA5_1;sul1_5;mph(A)_2;aac(3)-IId_1	1	IncFII	No
ESC_RB8547AA	E262	Qatar	2018	human	EnteroBase	Assembly	ESC_RB8547AA	0	3	dfrA1_8;ant(3'')-Ia_1;blaCTX-M-14b_1;mdf(A)_1	2	IncFIB;IncFII	Yes
ESC_RB8551AA	E266	Qatar	2018	human	EnteroBase	Assembly	ESC_RB8551AA	0	1	mdf(A)_1;blaCTX-M-15_1	3	IncFIB;IncFII;Col156_1	Yes
ESC_RB8557AA	E284	Qatar	2018	human	EnteroBase	Assembly	ESC_RB8557AA	0	8	dfrA1_8;ant(3'')-Ia_1;blaTEM-1B_1;aph(3')-Ia_1;blaCTX-M-14b_1;mdf(A)_1;aph(6)-Id_1;aph(3'')-Ib_5;sul2_3	5	IncFIB;IncFII;IncFII;IncQ1;Col156_1	No
ESC_RB8565AA	E300	Qatar	2018	human	EnteroBase	Assembly	ESC_RB8565AA	0	4	qnrS1_1;blaTEM-1B_1;blaCTX-M-15_1;mdf(A)_1;erm(42)_2	4	IncI1;IncI2;IncX4;Col(pHAD28)	No
ESC_RB8607AA	E8	Qatar	2018	human	EnteroBase	Assembly	ESC_RB8607AA	0	8	blaCTX-M-27_1;mdf(A)_1;ant(3'')-Ia_1;dfrA1_8;sul2_2;aph(3'')-Ib_2;aph(6)-Id_1;blaTEM-1B_1;tet(D)_1	8	IncFIB;IncFIB;IncFII;IncI2;Col(MG828);Col(MG828);Col156_1;ColpVC_1_	No
ESC_RB8634AA	E381R	Qatar	2018	human	EnteroBase	Assembly	ESC_RB8634AA	0	6	aph(3')-Ia_1;mdf(A)_1;aph(6)-Id_1;aph(3'')-Ib_5;sul2_2;blaCTX-M-14b_1;dfrA7_5	5	IncFIB;IncFII;Col(MG828);Col156_1;ColRNAI_1	No
ESC_RB8642AA	E158	Qatar	2018	human	EnteroBase	Assembly	ESC_RB8642AA	0	2	blaCTX-M-15_1;qnrS1_1;mdf(A)_1	0	0	No
ESC_RB8660AA	E185	Qatar	2018	human	EnteroBase	Assembly	ESC_RB8660AA	0	14	dfrA1_8;ant(3'')-Ia_1;blaCTX-M-15_1;mdf(A)_1;qnrB4_1;blaDHA-1_1;sul1_5;mph(A)_2;sul2_2;aph(6)-Id_1;aph(3'')-Ib_2;aac(3)-IIa_1;aac(6')-Ib-cr_1;blaOXA-1_1;catB3_1	2	IncFIB;IncFII	Yes
ESC_RB8706AA	E41	Qatar	2018	human	EnteroBase	Assembly	ESC_RB8706AA	0	9	aph(3')-Ia_1;ant(3'')-Ia_1;dfrA1_8;aph(6)-Id_1;aph(3'')-Ib_5;sul2_3;tet(D)_1;blaTEM-1B_1;blaCTX-M-14b_1;mdf(A)_1	2	IncFIB;IncFII	Yes
ESC_RB8710AA	E417	Qatar	2018	human	EnteroBase	Assembly	ESC_RB8710AA	0	7	blaCTX-M-3_1;sul1_5;dfrA7_5;blaCMY-2_1;sul2_2;aph(6)-Id_1;aph(3'')-Ib_2;mdf(A)_1	4	IncFIB;IncFII;IncI1;Col156_1	Yes
ESC_RB8721AA	E431	Qatar	2018	human	EnteroBase	Assembly	ESC_RB8721AA	blaOXA-244	10	blaOXA-244_1;mdf(A)_1;mph(A)_2;sul1_5;aadA5_1;dfrA17_1;tet(A)_6;aph(6)-Id_1;aph(3'')-Ib_5;sul2_2;blaCTX-M-27_1	3	IncB/O;IncFIB;IncFII	No
ESC_RB8733AA	E448	Qatar	2018	human	EnteroBase	Assembly	ESC_RB8733AA	0	2	mdf(A)_1;blaCTX-M-15_1;mph(A)_2	4	IncFIA;IncFIB;IncFIB;IncFIC	No
ESC_RB8736AA	E452	Qatar	2018	human	EnteroBase	Assembly	ESC_RB8736AA	0	9	aph(3')-Ia_1;ant(3'')-Ia_1;dfrA1_8;mdf(A)_1;blaCTX-M-14b_1;sul2_3;aph(3'')-Ib_5;aph(6)-Id_1;blaTEM-1B_1;tet(D)_1	3	IncFIB;IncFII;IncX1_	No
ESC_RB8741AA	E460	Qatar	2018	human	EnteroBase	Assembly	ESC_RB8741AA	0	3	mdf(A)_1;blaCTX-M-14b_1;ant(3'')-Ia_1;dfrA1_8	7	IncB/O;IncFII;IncI2;Col(MG828);Col(pHAD28);Col156_1;Col156_1	Yes
ESC_RB8749AA	E474	Qatar	2018	human	EnteroBase	Assembly	ESC_RB8749AA	0	1	mdf(A)_1;blaCTX-M-27_1	3	IncFIB;IncFII;IncI1	No
ESC_RB9808AA	E347	Qatar	2018	human	EnteroBase	Assembly	ESC_RB9808AA	0	8	sul2_2;blaTEM-141_1;mdf(A)_1;qnrS1_1;blaCTX-M-15_1;tet(A)_6;aph(6)-Id_1;aph(3'')-Ib_5;dfrA14_5	4	IncB/O;IncFIB;IncFIB;IncI1	No
ESC_RB9809AA	E348	Qatar	2018	human	EnteroBase	Assembly	ESC_RB9809AA	0	10	catB3_1;blaOXA-1_1;aac(6')-Ib-cr_1;mdf(A)_1;ant(3'')-Ia_1;dfrA1_8;tet(A)_6;blaCTX-M-15_1;sul2_2;aph(6)-Id_1;aph(3'')-Ib_2	2	IncFIB;IncFII	No
ESC_RB9815AA	E219	Qatar	2018	human	EnteroBase	Assembly	ESC_RB9815AA	0	9	blaCTX-M-15_1;dfrA1_10;ant(3'')-Ia_1;sul1_5;blaTEM-1C_1;tet(A)_6;sul2_2;mdf(A)_1;aph(3'')-Ib_2;aph(6)-Id_1	3	IncFIA;IncFIB;IncFIC	Yes
ESC_RB9823AA	E112	Qatar	2018	human	EnteroBase	Assembly	ESC_RB9823AA	0	10	aph(3')-Ia_1;dfrA1_8;ant(3'')-Ia_1;mdf(A)_1;blaCTX-M-14b_1;qnrB4_1;blaDHA-1_1;sul1_5;mph(A)_2;blaTEM-1B_1;tet(D)_1	3	IncB/O;IncFIB;IncFII	Yes
ESC_RB9864AA	FDAARGOS_1269	United States	Missing	human	EnteroBase	Assembly	ESC_RB9864AA	0	11	blaCTX-M-14_1;mph(A)_2;sul2_2;aph(3'')-Ib_2;aph(6)-Id_1;dfrA12_8;aadA2_1;sul1_5;blaTEM-1B_1;tet(D)_1;mdf(A)_1;catA1_1	0	0	Yes
ESC_RB9865AA	FDAARGOS_1270	United States	Missing	human	EnteroBase	Assembly	ESC_RB9865AA	0	11	aac(6')-Ib-cr_1;blaOXA-1_1;catB3_1;mdf(A)_1;ant(3'')-Ia_1;dfrA1_8;blaCTX-M-15_1;tet(A)_6;sul2_2;aph(3'')-Ib_2;aph(6)-Id_1;aac(3)-IIa_1	2	IncFIB;IncFII	Yes
ESC_SA2783AA	483061	United Kingdom	2018	human	EnteroBase	Assembly	ESC_SA2783AA	0	6	dfrA1_8;ant(3'')-Ia_1;blaCTX-M-14b_1;mdf(A)_1;blaTEM-141_1;aph(6)-Id_1;aph(3'')-Ib_5	2	IncFIB;IncFII	Yes
ESC_SA6273AA	NC_CF361	Brazil	2016	poultry	EnteroBase	Assembly	ESC_SA6273AA	0	10	qnrB19_1;blaTEM-141_1;blaCTX-M-55_1;fosA3_1;ant(3'')-Ia_1;aac(3)-VIa_2;sul1_5;mdf(A)_1;tet(A)_6;sul2_2	5	IncFII;IncI1;Col(MG828);Col(pHAD28);p0111	No
ESC_SA6612AA	FSIS11810501	United States	2018	poultry	EnteroBase	Assembly	ESC_SA6612AA	0	5	blaHERA-3_1;mdf(A)_1;sul1_5;aac(3)-VIa_2;ant(3'')-Ia_1;tet(A)_6	6	IncFII;IncHI1;IncI1;Col(MG828);Col156_1;p0111	No
ESC_SA6634AA	FSIS11810500	United States	2018	poultry	EnteroBase	Assembly	ESC_SA6634AA	0	8	blaHERA-3_1;mdf(A)_1;tet(A)_6;dfrA16_2;blaCARB-2_1;aadA2_1;ere(A)_6;aph(3'')-Ib_2;aph(6)-Id_1	5	IncFIB;IncFIC;IncFII;Col(MG828);Col156_1	No
ESC_SA8299AA	Poultry animal (variety unknown)	Australia	2008	Missing	EnteroBase	Assembly	ESC_SA8299AA	0	3	mdf(A)_1;blaTEM-1B_1;tet(A)_6;dfrA5_1	4	IncFIB;IncFII;IncI1;Col(MG828)	No
ESC_SB5983AA	20CT11GT09-EC	0	2020	poultry	EnteroBase	Assembly	ESC_SB5983AA	0	5	mdf(A)_1;sul2_2;tet(B)_2;aph(3')-Ia_1;aph(6)-Id_1;aph(3'')-Ib_2	5	IncFIB;IncFIC;IncFII;IncI1;Col(MG828)	No
ESC_TA0444AA	FSIS11812015	United States	2018	poultry	EnteroBase	Assembly	ESC_TA0444AA	0	1	mdf(A)_1;blaTEM-1B_1	3	IncFII;Col(pHAD28);Col156_1	No
ESC_TA1577AA	abbd53a0-5591-11e7-ac2e-3c4a9275d6c8	0	Missing	Missing	EnteroBase	Assembly	ESC_TA1577AA	0	3	mdf(A)_1;blaCTX-M-1_1;sul2_2;tet(A)_6	6	IncB/O;IncFIB;IncFII;IncI1;Col156_1;p0111	No
ESC_TA1785AA	TUM18566	0	2016	human	EnteroBase	Assembly	ESC_TA1785AA	0	1	mdf(A)_1;blaCTX-M-14_1	5	IncB/O;IncFIB;IncFII;IncI2;Col156_1	Yes
ESC_TA1825AA	TUM18606	0	2017	human	EnteroBase	Assembly	ESC_TA1825AA	0	3	mdf(A)_1;blaTEM-1B_1;blaCTX-M-55_1;aac(3)-IId_1	9	IncFIA;IncFIB;IncFII;IncI1;IncP1_;Col(BS512);Col(MG828);Col156_1;Col156_1	No
ESC_TA1899AA	TUM18653	0	2016	human	EnteroBase	Assembly	ESC_TA1899AA	0	11	blaCTX-M-14_1;aac(3)-IId_1;mdf(A)_1;blaTEM-1B_1;dfrA17_1;aadA5_1;sul1_5;mph(A)_2;sul2_2;aph(3'')-Ib_5;aph(6)-Id_1;tet(A)_6	4	IncFIA;IncFIB;IncFII;Col(MG828)	No
ESC_TA1903AA	TUM18657	0	2016	human	EnteroBase	Assembly	ESC_TA1903AA	0	5	mdf(A)_1;tet(B)_2;blaTEM-1B_1;sul2_2;aph(6)-Id_1;aph(3'')-Ib_2	3	IncFIA;IncFIB;IncFII	Yes
ESC_TA1970AA	TUM18724	0	2017	human	EnteroBase	Assembly	ESC_TA1970AA	0	12	mdf(A)_1;mph(A)_2;sul1_5;aadA5_1;dfrA17_1;tet(B)_2;sul2_2;aph(6)-Id_1;aph(3'')-Ib_2;blaTEM-1B_1;tet(D)_1;blaCTX-M-14_1;catA1_1	3	IncFIA;IncFIB;IncFII	Yes
ESC_TA1975AA	TUM18729	0	2017	human	EnteroBase	Assembly	ESC_TA1975AA	0	3	blaTEM-1B_1;mdf(A)_1;aph(3'')-Ib_5;sul2_2	5	IncFIB;IncFII;Col(BS512);Col156_1;Col156_1	No
ESC_TA1982AA	TUM18736	0	2017	human	EnteroBase	Assembly	ESC_TA1982AA	0	6	dfrA17_1;aadA5_1;sul1_5;mph(A)_2;aac(3)-IId_1;mdf(A)_1;blaCTX-M-14_1	3	IncFIB;IncFII;Col156_1	Yes
ESC_TA2178AA	473CIPA	Australia	2017	Wild Animal	EnteroBase	Assembly	ESC_TA2178AA	0	11	aac(3)-IIa_1;catB3_1;blaOXA-1_1;aac(6')-Ib-cr_1;ant(3'')-Ia_1;dfrA1_8;tet(A)_6;blaCTX-M-15_1;sul2_2;aph(3'')-Ib_2;aph(6)-Id_1;mdf(A)_1	2	IncFIB;IncFII	Yes
ESC_TA2197AA	274ESBA	Australia	2017	Wild Animal	EnteroBase	Assembly	ESC_TA2197AA	0	4	mdf(A)_1;blaCTX-M-14_1;sul2_2;aph(6)-Id_1;aph(3'')-Ib_2	0	0	Yes
ESC_TA2235AA	292CIPA	Australia	2017	Wild Animal	EnteroBase	Assembly	ESC_TA2235AA	0	12	ARR-3_4;catB3_2;blaOXA-1_1;aac(6')-Ib-cr_1;ant(2'')-Ia_1;ant(3'')-Ia_1;cmlA1_1;sul1_5;mdf(A)_1;dfrA17_1;blaCTX-M-15_1;tet(B)_2;mph(A)_2	6	IncFIA;IncFIB;IncFIB;IncFII;Col(MG828);Col156_1	No
ESC_TA2239AA	256ESBA	Australia	2017	Wild Animal	EnteroBase	Assembly	ESC_TA2239AA	0	10	mdf(A)_1;blaCTX-M-15_1;mph(A)_2;sul1_5;aadA2_1;dfrA12_8;aac(3)-IId_1;blaTEM-1B_1;sul2_2;aph(6)-Id_1;aph(3'')-Ib_2	3	IncFIB;IncFII;Col156_1	Yes
ESC_TA2294AA	465ESBA	Australia	2017	Wild Animal	EnteroBase	Assembly	ESC_TA2294AA	0	4	catA1_1;blaCMY-2_1;mdf(A)_1;tet(D)_1;blaTEM-1B_1	1	IncFII	No
ESC_TA2324AA	266ESBA	Australia	2017	Wild Animal	EnteroBase	Assembly	ESC_TA2324AA	0	4	blaCTX-M-14_1;sul2_2;aph(3'')-Ib_2;aph(6)-Id_1;mdf(A)_1	0	0	Yes
ESC_TA2522AA	bdd9c4e0-502f-11e7-84fa-3c4a9275d6c8	0	Missing	Missing	EnteroBase	Assembly	ESC_TA2522AA	0	1	mdf(A)_1;blaCTX-M-27_1	3	IncFIB;IncFII;IncFII	No
ESC_TA2847AA	Sample8	Pakistan	Missing	Missing	EnteroBase	Assembly	ESC_TA2847AA	0	3	mdf(A)_1;blaCTX-M-15_1;qnrS1_1;tet(A)_6	0	0	No
ESC_TA2863AA	Sample212	Pakistan	Missing	Missing	EnteroBase	Assembly	ESC_TA2863AA	0	2	mdf(A)_1;qnrS1_1;blaCTX-M-15_1	0	0	No
ESC_TA2900AA	Sample63	Pakistan	Missing	Missing	EnteroBase	Assembly	ESC_TA2900AA	0	9	sul2_2;tet(A)_6;aac(3)-IIa_1;catB3_1;blaOXA-1_1;aac(6')-Ib-cr_1;mdf(A)_1;blaCTX-M-15_1;dfrA1_8;ant(3'')-Ia_1	2	IncFIB;IncFII	No
ESC_TA2908AA	Sample70	Pakistan	Missing	Missing	EnteroBase	Assembly	ESC_TA2908AA	0	11	ant(3'')-Ia_1;dfrA1_8;tet(A)_6;aph(6)-Id_1;aph(3'')-Ib_2;aac(3)-IIa_1;aac(6')-Ib-cr_1;blaOXA-1_1;catB3_1;mdf(A)_1;sul2_2;blaCTX-M-15_1	2	IncFIB;IncFII	No
ESC_TA2910AA	Sample81	Pakistan	Missing	Missing	EnteroBase	Assembly	ESC_TA2910AA	0	9	aac(3)-IIa_1;catB3_1;blaOXA-1_1;aac(6')-Ib-cr_1;tet(A)_6;blaCTX-M-15_1;mdf(A)_1;dfrA1_8;ant(3'')-Ia_1;sul2_2	2	IncFIB;IncFII	No
ESC_TA2923AA	Sample102	Pakistan	Missing	Missing	EnteroBase	Assembly	ESC_TA2923AA	0	12	aph(3'')-Ib_2;aph(6)-Id_1;catA1_1;mdf(A)_1;blaCTX-M-15_1;dfrA12_8;aadA2_1;sul1_5;mph(A)_2;aac(3)-IId_1;blaTEM-1B_1;tet(D)_1;sul2_2	3	IncFIB;IncFII;Col156_1	Yes
ESC_TA2929AA	Sample97	Pakistan	Missing	Missing	EnteroBase	Assembly	ESC_TA2929AA	0	13	aac(3)-IIa_1;aac(6')-Ib-cr_1;blaOXA-1_1;catB3_1;ant(3'')-Ia_1;dfrA1_8;tet(A)_6;mph(A)_2;mdf(A)_1;erm(B)_18;sul2_2;aph(3'')-Ib_2;aph(6)-Id_1;blaCTX-M-15_1	3	IncFIB;IncFII;IncFII	Yes
ESC_TA4053AA	e8265240-502f-11e7-84fa-3c4a9275d6c8	0	Missing	Missing	EnteroBase	Assembly	ESC_TA4053AA	0	10	mdf(A)_1;blaCTX-M-14_1;dfrA12_8;aadA2_1;sul1_5;mph(A)_2;sul2_2;aph(3'')-Ib_2;aph(6)-Id_1;erm(B)_18;aac(3)-IIa_1	0	0	Yes
ESC_TA4455AA	PSU-0894	United States	2016	Wild Animal	EnteroBase	Assembly	ESC_TA4455AA	0	0	mdf(A)_1	2	IncFIB;IncFII	No
ESC_TA7133AA	0	Saudi Arabia	2017	human	EnteroBase	Assembly	ESC_TA7133AA	0	6	tet(D)_1;blaTEM-1B_1;aph(3')-Ia_1;mdf(A)_1;ant(3'')-Ia_1;dfrA1_8;blaCTX-M-14b_1	0	0	Yes
ESC_TA7223AA	0	Singapore	2017	human	EnteroBase	Assembly	ESC_TA7223AA	0	9	blaCTX-M-27_1;mdf(A)_1;dfrA17_1;aadA5_1;sul1_5;mph(A)_2;sul2_2;aph(3'')-Ib_5;aph(6)-Id_1;tet(A)_6	2	IncFIB;IncFII	No
ESC_TA7233AA	0	Canada	2016	human	EnteroBase	Assembly	ESC_TA7233AA	0	9	mdf(A)_1;blaCTX-M-14_1;mph(A)_2;sul1_5;aadA2_1;dfrA12_8;sul2_2;aph(6)-Id_1;aph(3'')-Ib_2;aac(3)-IIa_1	1	IncX4	Yes
ESC_TA7238AA	0	Australia	2017	human	EnteroBase	Assembly	ESC_TA7238AA	0	6	mdf(A)_1;mph(A)_2;sul1_5;aadA5_1;dfrA17_1;blaCTX-M-15_1;aac(3)-IIa_1	0	0	Yes
ESC_TA7280AA	0	Singapore	2015	human	EnteroBase	Assembly	ESC_TA7280AA	0	1	mdf(A)_1;blaCMY-2_1	1	IncI1	No
ESC_TA7553AA	ST38	United States	2013	human	EnteroBase	Assembly	ESC_TA7553AA	0	6	aac(3)-IId_1;blaTEM-1B_1;mdf(A)_1;tet(A)_6;aph(6)-Id_1;aph(3'')-Ib_5;sul2_2	4	IncFIB;IncFII;Col(BS512);Col156_1	No
ESC_TA7554AA	ST38	United States	2013	human	EnteroBase	Assembly	ESC_TA7554AA	0	1	mdf(A)_1;blaTEM-1B_1	5	IncFIB;IncFII;IncX4;Col(BS512);Col156_1	No
ESC_TA7635AA	ST38	United States	2010	human	EnteroBase	Assembly	ESC_TA7635AA	0	6	ant(2'')-Ia_1;ant(3'')-Ia_1;cmlA1_1;sul1_5;tet(B)_2;dfrA17_1;mdf(A)_1	3	IncFIA;IncFII;Col156_1	No
ESC_TA7730AA	ST38	United States	2010	human	EnteroBase	Assembly	ESC_TA7730AA	0	1	blaTEM-1B_1;mdf(A)_1	6	IncFIB;IncFII;IncFII;Col(MG828);Col(pHAD28);Col156_1	No
ESC_TA7746AA	ST38	United States	2010	human	EnteroBase	Assembly	ESC_TA7746AA	0	2	ant(2'')-Ia_1;blaSHV-105_1;mdf(A)_1	6	IncM1_;IncX4;Col(BS512);Col(MG828);Col156_1;Col8282_1	No
ESC_TA9074AA	G1733_4	Gambia	2017	Wild Animal	EnteroBase	Assembly	ESC_TA9074AA	0	0	mdf(A)_1	1	Col156_1	No
ESC_TB5987AA	SB0114f	New Zealand	2016	Environmental	EnteroBase	Assembly	ESC_TB5987AA	0	4	blaCTX-M-14_1;sul2_2;aph(6)-Id_1;aph(3'')-Ib_2;mdf(A)_1	1	p0111	Yes
ESC_TB8884AA	RB8	0	Missing	Missing	EnteroBase	Assembly	ESC_TB8884AA	0	4	aph(3'')-Ib_2;aph(6)-Id_1;sul2_2;mdf(A)_1;tet(B)_1	3	IncFIA;IncFIB;IncFII	No
ESC_TB9896AA	AGR3710	New Zealand	2017	Environmental	EnteroBase	Assembly	ESC_TB9896AA	0	0	mdf(A)_1	3	IncFIB;IncFIC;IncI1	No
ESC_TB9937AA	AGR3752	0	2017	Environmental	EnteroBase	Assembly	ESC_TB9937AA	0	0	mdf(A)_1	0	0	No
ESC_UA1044AA	619818	United Kingdom	2018	human	EnteroBase	Assembly	ESC_UA1044AA	0	7	ant(3'')-Ia_1;dfrA1_8;blaCTX-M-14b_1;mdf(A)_1;sul2_3;aph(3'')-Ib_5;aph(6)-Id_1;blaTEM-1B_1	3	IncFIB;IncFII;IncFII	Yes
ESC_UA1650AA	CVM N17EC1206	United States	2017	poultry	EnteroBase	Assembly	ESC_UA1650AA	0	4	sul1_5;tet(B)_2;aac(3)-VIa_2;ant(3'')-Ia_1;mdf(A)_1	5	IncFIB;Col(MG828);Col(MG828);Col(MG828);Col156_1	No
ESC_UA1759AA	CVM N17EC0154	United States	2017	poultry	EnteroBase	Assembly	ESC_UA1759AA	0	3	mdf(A)_1;ant(3'')-Ia_1;aac(3)-VIa_2;sul1_5	1	IncFII	No
ESC_UA1886AA	CVM N17EC0056	United States	2017	livestock	EnteroBase	Assembly	ESC_UA1886AA	0	0	mdf(A)_1	2	IncFII;Col(pHAD28)	No
ESC_UA1911AA	CVM N17EC0837	United States	2017	poultry	EnteroBase	Assembly	ESC_UA1911AA	0	2	mdf(A)_1;ant(3'')-Ia_1;aac(3)-VIa_2	2	IncFII;Col156_1	No
ESC_UA2059AA	CVM N17EC0558	United States	2017	poultry	EnteroBase	Assembly	ESC_UA2059AA	0	2	aac(3)-IId_1;blaTEM-1B_1;mdf(A)_1	8	IncFIB;IncFII;IncI;IncI2;Col(MG828);Col8282_1;ColpVC_1_;p0111	No
ESC_UA2169AA	CVM N17EC0284	United States	2017	poultry	EnteroBase	Assembly	ESC_UA2169AA	0	0	mdf(A)_1	1	IncX4	No
ESC_UA2210AA	623214	United Kingdom	2018	human	EnteroBase	Assembly	ESC_UA2210AA	0	9	ant(3'')-Ia_1;dfrA1_8;blaCTX-M-15_1;tet(A)_6;mdf(A)_1;sul2_2;aac(3)-IIa_1;aac(6')-Ib-cr_1;blaOXA-1_1;catB3_1	3	IncFIB;IncFII;Col156_1	No
ESC_UA5368AA	V8	Germany	2009	companion animal	EnteroBase	Assembly	ESC_UA5368AA	0	3	blaCTX-M-1_1;blaTEM-1C_1;tet(A)_6;mdf(A)_1	3	IncFIB;IncFII;IncN_1	No
ESC_UA5899AA	cf69a7d0-36e8-11e7-bc2e-3c4a9275d6c8	0	Missing	Missing	EnteroBase	Assembly	ESC_UA5899AA	0	12	mdf(A)_1;blaCTX-M-14_1;dfrA17_1;aadA5_1;sul1_5;mph(A)_2;aac(3)-IId_1;sul2_2;aph(3'')-Ib_2;aph(6)-Id_1;blaTEM-1B_1;tet(D)_1;catA1_1	0	0	Yes
ESC_UA6112AA	dc00aac0-1dca-11e7-af90-3c4a9275d6c8	0	Missing	Missing	EnteroBase	Assembly	ESC_UA6112AA	0	10	mdf(A)_1;mph(A)_2;sul1_5;aadA2_1;dfrA12_8;aac(3)-IId_1;blaTEM-1B_1;sul2_2;aph(6)-Id_1;aph(3'')-Ib_2;catA1_1	3	IncFIB;IncFII;Col156_1	Yes
ESC_UA6152AA	cf2fac10-36e8-11e7-bc2e-3c4a9275d6c8	0	Missing	Missing	EnteroBase	Assembly	ESC_UA6152AA	0	11	blaTEM-1B_1;aph(6)-Id_1;aph(3'')-Ib_2;mdf(A)_1;dfrA17_1;aadA5_1;sul1_5;mph(A)_2;aac(3)-IId_1;sul2_2;tet(D)_1;catA1_1	4	IncFIB;IncFII;IncFII;Col156_1	Yes
ESC_UA6153AA	cf397010-36e8-11e7-bc2e-3c4a9275d6c8	0	Missing	Missing	EnteroBase	Assembly	ESC_UA6153AA	blaOXA-244	4	dfrA1_8;ant(3'')-Ia_1;mdf(A)_1;blaCTX-M-14b_1;blaOXA-244_1	0	0	Yes
ESC_UA6350AA	d4bf5e00-1dca-11e7-af90-3c4a9275d6c8	0	Missing	Missing	EnteroBase	Assembly	ESC_UA6350AA	0	9	mdf(A)_1;dfrA17_1;aadA5_1;sul1_5;mph(A)_2;tet(A)_6;aph(6)-Id_1;aph(3'')-Ib_5;sul2_2;blaCTX-M-27_1	2	IncFIB;IncFII	No
ESC_UA6366AA	ce80ce70-36e8-11e7-bc2e-3c4a9275d6c8	0	Missing	Missing	EnteroBase	Assembly	ESC_UA6366AA	0	12	catB3_1;blaOXA-1_1;aac(6')-Ib-cr_1;aph(3'')-Ib_2;aph(6)-Id_1;sul2_2;dfrA1_8;ant(3'')-Ia_1;mdf(A)_1;sul1_5;dfrA5_1;mph(A)_2;blaCTX-M-15_1	5	IncB/O;IncFIB;IncFII;IncFII;IncL_1	Yes
ESC_UA6510AA	b9ebff20-1dca-11e7-af90-3c4a9275d6c8		Missing	Missing	EnteroBase	Assembly	ESC_UA6510AA	0	2	catA1_1;tet(A)_6;mdf(A)_1	1	IncI1	No
ESC_UA6641AA	cbd6c9e0-1dca-11e7-af90-3c4a9275d6c8	0	Missing	Missing	EnteroBase	Assembly	ESC_UA6641AA	0	9	catA1_1;mdf(A)_1;dfrA1_8;ant(3'')-Ia_1;blaCTX-M-15_1;sul2_2;aph(6)-Id_1;aph(3'')-Ib_2;tet(D)_1;blaTEM-1B_1	2	IncFIB;IncFII	Yes
ESC_UA6670AA	ce6d6d80-36e8-11e7-bc2e-3c4a9275d6c8	0	Missing	Missing	EnteroBase	Assembly	ESC_UA6670AA	0	12	mdf(A)_1;blaCTX-M-14_1;dfrA17_1;aadA5_1;sul1_5;mph(A)_2;aac(3)-IId_1;sul2_2;aph(3'')-Ib_2;aph(6)-Id_1;blaTEM-1B_1;tet(D)_1;catA1_1	0	0	Yes
ESC_UA7278AA	17005	Sweden	Missing	human	EnteroBase	Assembly	ESC_UA7278AA	0	8	blaCTX-M-14_1;mph(A)_2;sul1_5;aadA2_1;dfrA12_8;sul2_2;aph(6)-Id_1;aph(3'')-Ib_2;mdf(A)_1	0	0	Yes
ESC_UA7280AA	17010	Sweden	Missing	human	EnteroBase	Assembly	ESC_UA7280AA	0	4	mdf(A)_1;blaCTX-M-15_1;catB3_1;blaOXA-1_1;aac(6')-Ib-cr_1	3	IncFIA;IncFIB;IncFII	Yes
ESC_UB0108AA	AGR4316	New Zealand	2018	Wild Animal	EnteroBase	Assembly	ESC_UB0108AA	0	0	mdf(A)_1	4	IncFIA;IncFIB;IncFII;IncX1_	No
ESC_UB0318AA	MEX-2	Mexico	2010	human	EnteroBase	Assembly	ESC_UB0318AA	0	8	mdf(A)_1;sul1_5;dfrA7_5;sul2_2;aph(6)-Id_1;aph(3'')-Ib_2;blaTEM-1B_1;tet(D)_1;catA1_1	3	IncFIB;IncFII;Col156_1	Yes
ESC_UB0327AA	MEX-19	Mexico	2014	human	EnteroBase	Assembly	ESC_UB0327AA	0	4	mdf(A)_1;sul2_2;aph(6)-Id_1;aph(3'')-Ib_2;catA1_1	3	IncFIB;IncFII;IncI2	Yes
ESC_UB0335AA	MEX-9	Mexico	2012	human	EnteroBase	Assembly	ESC_UB0335AA	0	12	mdf(A)_1;blaCTX-M-14_1;mph(A)_2;aac(3)-IId_1;sul2_2;aph(3'')-Ib_2;aph(6)-Id_1;dfrA17_1;aadA5_1;sul1_5;tet(D)_1;catA1_1;blaTEM-1B_1	1	IncFIC	Yes
ESC_UB0933AA	SMG-20-2148	United Kingdom	2020	human	EnteroBase	Assembly	ESC_UB0933AA	0	6	dfrA12_8;aadA2_1;sul1_5;mph(A)_2;blaTEM-1A_1;blaCTX-M-14_1;mdf(A)_1	3	IncB/O;Col(MG828);Col(MG828)	No
ESC_UB1181AA	E350ESBLB	Singapore	Missing	Environmental	EnteroBase	Assembly	ESC_UB1181AA	0	1	mdf(A)_1;blaCTX-M-8_1	5	IncFIB;IncFII;IncI1;Col(MG828);Col(pHAD28)	No
ESC_UB1427AA	BK_EC460	Thailand	Missing	human	EnteroBase	Assembly	ESC_UB1427AA	0	9	mdf(A)_1;dfrA17_1;aadA5_1;sul1_5;mph(A)_2;tet(A)_6;aph(6)-Id_1;aph(3'')-Ib_5;sul2_2;blaCTX-M-27_1	3	IncFIB;IncFII;IncY_1	No
ESC_UB1442AA	Escherichia coli	Denmark	2018	human	EnteroBase	Assembly	ESC_UB1442AA	0	0	mdf(A)_1	4	IncX4;Col(MG828);Col8282_1;ColRNAI_1	No
ESC_UB1531AA	Escherichia coli	Denmark	2018	human	EnteroBase	Assembly	ESC_UB1531AA	0	0	mdf(A)_1	2	IncI2;Col156_1	No
ESC_UB1537AA	Escherichia coli	Denmark	2018	human	EnteroBase	Assembly	ESC_UB1537AA	0	6	mdf(A)_1;dfrA17_1;aadA5_1;sul1_5;mph(A)_2;aac(3)-IId_1;blaTEM-1B_1	0	0	Yes
ESC_UB1577AA	Escherichia coli	Denmark	2018	human	EnteroBase	Assembly	ESC_UB1577AA	0	6	dfrA7_5;mdf(A)_1;blaTEM-1B_1;tet(B)_2;sul2_2;aph(3'')-Ib_2;aph(6)-Id_1	4	IncFIA;IncFIB;IncFII;Col156_1	Yes
ESC_UB1625AA	G-12-2	0	Missing	Missing	EnteroBase	Assembly	ESC_UB1625AA	0	7	ant(3'')-Ia_1;dfrB1_1;blaTEM-1B_1;mdf(A)_1;blaCMY-2_1;lnu(G)_1;mcr-1.1_1	7	IncB/O;IncFIB;IncFII;IncI1;IncX4;Col(MG828);p0111	No
ESC_UB1667AA	Escherichia coli	Denmark	2018	human	EnteroBase	Assembly	ESC_UB1667AA	0	2	mdf(A)_1;tet(B)_2;blaTEM-1B_1	3	IncFIA;IncFIB;IncFII	Yes
ESC_UB1707AA	Escherichia coli	Denmark	2018	human	EnteroBase	Assembly	ESC_UB1707AA	0	3	blaCTX-M-15_1;mdf(A)_1;dfrA1_8;ant(3'')-Ia_1	2	IncFIB;IncFII	No
ESC_UB2005AA	Escherichia coli	Denmark	2018	human	EnteroBase	Assembly	ESC_UB2005AA	0	1	mdf(A)_1;blaTEM-1B_1	3	IncI1;Col(MG828);ColpVC_1_	No
ESC_UB2049AA	Escherichia coli	Denmark	2018	human	EnteroBase	Assembly	ESC_UB2049AA	0	0	mdf(A)_1	1	IncFII	No
ESC_UB2169AA	Escherichia coli	Denmark	2018	human	EnteroBase	Assembly	ESC_UB2169AA	0	0	mdf(A)_1	0	0	No
ESC_UB2388AA	C1-4	Spain	2020	Wild Animal	EnteroBase	Assembly	ESC_UB2388AA	0	4	mdf(A)_1;blaTEM-35_1;sul1_5;dfrA5_1;blaCTX-M-15_1	4	IncFIB;IncFII;IncFII;Col156_1	Yes
ESC_UB2433AA	20CO12GT01-EC	United States	2020	Environmental	EnteroBase	Assembly	ESC_UB2433AA	0	1	mdf(A)_1;blaHERA-3_1	5	IncFIB;IncFIB;IncFIC;IncI1;Col(MG828)	No
ESC_UB2455AA	SAMEA7758570	Netherlands	Missing	Missing	EnteroBase	Assembly	ESC_UB2455AA	blaOXA-48	1	mdf(A)_1;blaOXA-48_1	1	p0111	Yes
ESC_UB2457AA	SAMEA7758572	Netherlands	Missing	Missing	EnteroBase	Assembly	ESC_UB2457AA	blaOXA-244	10	blaOXA-244_1;blaCTX-M-27_1;mdf(A)_1;mph(A)_2;sul1_5;aadA5_1;dfrA17_1;tet(A)_6;aph(6)-Id_1;aph(3'')-Ib_5;sul2_2	2	IncFIB;IncFII	No
ESC_UB2463AA	SAMEA7758580	Netherlands	Missing	Missing	EnteroBase	Assembly	ESC_UB2463AA	blaOXA-48	9	blaTEM-1B_1;mdf(A)_1;blaCTX-M-122_1;mph(A)_2;sul1_5;aadA5_1;dfrA17_1;aph(3')-Ia_1;aac(3)-IId_1;blaOXA-48_1	0	0	Yes
ESC_UB2471AA	SAMEA7758595	Netherlands	Missing	Missing	EnteroBase	Assembly	ESC_UB2471AA	blaOXA-48	10	dfrA17_1;aadA5_1;sul1_5;mph(A)_2;sul2_2;aph(6)-Id_1;aph(3'')-Ib_2;aac(3)-IId_1;blaTEM-1B_1;blaOXA-48_1;mdf(A)_1	0	0	No
ESC_UB2472AA	SAMEA7758596	Netherlands	Missing	Missing	EnteroBase	Assembly	ESC_UB2472AA	blaOXA-48	7	mdf(A)_1;blaCTX-M-122_1;dfrA17_1;aadA5_1;sul1_5;mph(A)_2;aac(3)-IId_1;blaOXA-48_1	0	0	Yes
ESC_UB2476AA	SAMEA7758600	Netherlands	Missing	Missing	EnteroBase	Assembly	ESC_UB2476AA	blaOXA-48	14	dfrA17_1;aadA5_1;sul1_5;mph(A)_2;qnrS1_1;blaCTX-M-15_1;sul2_2;aph(6)-Id_1;aph(3'')-Ib_2;aac(3)-IId_1;tet(D)_1;blaOXA-48_1;mdf(A)_1;catA1_1;blaTEM-104_1	2	IncB/O;Col156_1	Yes
ESC_UB2478AA	SAMEA7758602	Netherlands	Missing	Missing	EnteroBase	Assembly	ESC_UB2478AA	blaOXA-48	7	blaCTX-M-122_1;mdf(A)_1;mph(A)_2;sul1_5;aadA5_1;dfrA17_1;aac(3)-IId_1;blaOXA-48_1	1	IncFII	Yes
ESC_UB2479AA	SAMEA7758603	Netherlands	Missing	Missing	EnteroBase	Assembly	ESC_UB2479AA	blaOXA-48	8	mdf(A)_1;dfrA17_1;aadA5_1;sul1_5;mph(A)_2;aac(3)-IId_1;blaOXA-48_1;blaTEM-1B_1;blaCTX-M-122_1	0	0	Yes
ESC_UB2485AA	SAMEA7758610	Netherlands	Missing	Missing	EnteroBase	Assembly	ESC_UB2485AA	blaOXA-48	12	dfrA17_1;aadA5_1;sul1_5;mph(A)_2;sul2_2;aph(6)-Id_1;aph(3'')-Ib_2;tet(D)_1;blaTEM-1B_1;aac(3)-IId_1;blaOXA-48_1;catA1_1;mdf(A)_1	0	0	Yes
ESC_UB2486AA	SAMEA7758612	Netherlands	Missing	Missing	EnteroBase	Assembly	ESC_UB2486AA	blaOXA-48	9	blaTEM-1B_1;mdf(A)_1;dfrA17_1;aadA5_1;sul1_5;mph(A)_2;qnrS1_1;aac(3)-IId_1;blaCTX-M-122_1;blaOXA-48_1	2	IncFII;IncI1	Yes
ESC_UB2487AA	SAMEA7758616	Netherlands	Missing	Missing	EnteroBase	Assembly	ESC_UB2487AA	blaOXA-48	11	dfrA1_8;ant(3'')-Ia_1;mdf(A)_1;blaCTX-M-14b_1;aph(6)-Id_1;aph(3'')-Ib_5;sul2_3;tet(D)_1;blaTEM-1B_1;blaOXA-48_1;catA1_1;aph(3')-Ia_1	3	IncFIB;IncFII;IncQ1	Yes
ESC_UB2488AA	SAMEA7758617	Netherlands	Missing	Missing	EnteroBase	Assembly	ESC_UB2488AA	blaOXA-244	10	blaOXA-244_1;blaCTX-M-27_1;mdf(A)_1;mph(A)_2;sul1_5;aadA5_1;dfrA17_1;tet(A)_6;aph(6)-Id_1;aph(3'')-Ib_5;sul2_2	2	IncFIB;IncFII	No
ESC_UB2490AA	SAMEA7758621	Netherlands	Missing	Missing	EnteroBase	Assembly	ESC_UB2490AA	blaOXA-244	9	blaOXA-244_1;blaTEM-1B_1;aph(3')-Ia_1;dfrA1_8;ant(3'')-Ia_1;mdf(A)_1;blaCTX-M-14b_1;aph(6)-Id_1;aph(3'')-Ib_5;sul2_3	5	IncFIB;IncFII;IncFII;IncQ1;Col156_1	Yes
ESC_UB2495AA	SAMEA7758630	Netherlands	Missing	Missing	EnteroBase	Assembly	ESC_UB2495AA	blaOXA-48	4	blaCTX-M-15_1;qnrS1_1;blaCTX-M-122_1;mdf(A)_1;blaOXA-48_1	1	IncB/O	Yes
ESC_UB2497AA	SAMEA7758635	Netherlands	Missing	Missing	EnteroBase	Assembly	ESC_UB2497AA	blaOXA-48	8	mdf(A)_1;blaCTX-M-122_1;mph(A)_2;sul1_5;aadA5_1;dfrA17_1;aac(3)-IId_1;blaOXA-48_1;blaTEM-1B_1	0	0	Yes
ESC_UB2504AA	SAMEA7758655	Netherlands	Missing	Missing	EnteroBase	Assembly	ESC_UB2504AA	blaOXA-244	2	mdf(A)_1;blaCTX-M-122_1;blaOXA-244_1	0	0	Yes
ESC_UB2506AA	SAMEA7758657	Netherlands	Missing	Missing	EnteroBase	Assembly	ESC_UB2506AA	blaOXA-48	8	blaTEM-1B_1;blaCTX-M-122_1;mdf(A)_1;mph(A)_2;aac(3)-IId_1;sul1_5;aadA5_1;dfrA17_1;blaOXA-48_1	1	IncFII	Yes
ESC_UB2517AA	SAMEA7758683	Netherlands	Missing	Missing	EnteroBase	Assembly	ESC_UB2517AA	blaOXA-48	12	mdf(A)_1;mph(A)_2;sul1_5;aadA5_1;dfrA17_1;aph(6)-Id_1;aph(3'')-Ib_2;aac(3)-IId_1;tet(D)_1;blaTEM-1B_1;blaOXA-48_1;catA1_1;sul2_2	0	0	Yes
ESC_UB2522AA	SAMEA7758690	Netherlands	Missing	Missing	EnteroBase	Assembly	ESC_UB2522AA	blaOXA-244	10	aph(3')-Ia_1;dfrA1_8;ant(3'')-Ia_1;blaCTX-M-14b_1;sul2_3;aph(3'')-Ib_5;aph(6)-Id_1;blaTEM-1B_1;tet(D)_1;blaOXA-244_1;mdf(A)_1	5	IncFIB;IncFII;IncFII;IncQ1;Col156_1	Yes
ESC_UB2525AA	SAMEA7758694	Netherlands	Missing	Missing	EnteroBase	Assembly	ESC_UB2525AA	blaOXA-48	12	mdf(A)_1;dfrA17_1;aadA5_1;sul1_5;mph(A)_2;sul2_2;aph(6)-Id_1;aph(3'')-Ib_2;tet(D)_1;blaTEM-1B_1;aac(3)-IId_1;blaOXA-48_1;catA1_1	0	0	Yes
ESC_UB2529AA	SAMEA7758700	Netherlands	Missing	Missing	EnteroBase	Assembly	ESC_UB2529AA	blaOXA-48	9	mdf(A)_1;mph(A)_2;sul1_5;aadA5_1;dfrA17_1;qnrS1_1;aac(3)-IId_1;blaCTX-M-122_1;blaOXA-48_1;blaTEM-1B_1	2	IncFII;IncI1	Yes
ESC_UB2673AA	1707WWTPeff4	Japan	2017	Environmental	EnteroBase	Assembly	ESC_UB2673AA	0	7	mdf(A)_1;mph(A)_2;dfrA14_5;sul2_2;aph(6)-Id_1;aph(3'')-Ib_2;catA1_1;blaTEM-1B_1	3	IncB/O;IncFII;IncI1	Yes
ESC_UB2874AA	20MD12GT02	United States	2020	poultry	EnteroBase	Assembly	ESC_UB2874AA	0	1	tet(B)_2;mdf(A)_1	4	IncFIB;IncFII;Col(MG828);p0111	No
ESC_UB2880AA	20MD12GT10	United States	2020	poultry	EnteroBase	Assembly	ESC_UB2880AA	0	5	tet(B)_2;aph(6)-Id_1;aph(3'')-Ib_2;aac(3)-IVa_1;aph(4)-Ia_1;mdf(A)_1	5	IncHI1;IncHI2;IncHI2;Col440I_1;p0111	No
ESC_UB3143AA	AMP1712Biwa2	Japan	2017	Environmental	EnteroBase	Assembly	ESC_UB3143AA	0	1	mdf(A)_1;blaCTX-M-14_1	2	IncFII;IncI2	Yes
ESC_UB3149AA	AMP1712Biwa11	Japan	2017	Environmental	EnteroBase	Assembly	ESC_UB3149AA	0	5	mdf(A)_1;mph(A)_2;sul2_2;aph(6)-Id_1;aph(3'')-Ib_2;blaCTX-M-14_1	0	0	Yes
ESC_UB3152AA	AMP1712Biwa7	Japan	2017	Environmental	EnteroBase	Assembly	ESC_UB3152AA	0	4	mdf(A)_1;blaCTX-M-14_1;sul2_2;aph(6)-Id_1;aph(3'')-Ib_2	0	0	Yes
ESC_UB3248AA	C18-2	Spain	2020	Wild Animal	EnteroBase	Assembly	ESC_UB3248AA	0	9	blaCTX-M-15_1;qnrS1_1;mdf(A)_1;sul2_2;aph(3'')-Ib_2;aph(6)-Id_1;floR_2;tet(B)_2;qnrB19_1	7	IncFIA;IncFII;IncHI1;IncHI1;Col(pHAD28);Col8282_1;:pSL483	No
ESC_UB3341AA	SAMEA7758598	Netherlands	Missing	Missing	EnteroBase	Assembly	ESC_UB3341AA	blaOXA-244	9	blaOXA-244_1;blaTEM-1B_1;aph(3')-Ia_1;ant(3'')-Ia_1;dfrA1_8;mdf(A)_1;blaCTX-M-14b_1;sul2_3;aph(3'')-Ib_5;aph(6)-Id_1	4	IncFIB;IncFII;IncQ1;Col156_1	Yes
ESC_UB3455AA	ECOL-20-VL-SD-OK-0001	United States	2020	human	EnteroBase	Assembly	ESC_UB3455AA	0	0	mdf(A)_1	0	0	No
ESC_UB3551AA	20CT12GT05-EC	0	2020	poultry	EnteroBase	Assembly	ESC_UB3551AA	0	0	mdf(A)_1	6	IncFIB;IncFII;IncI1;ColpVC_1_;ColRNAI_1;ColRNAI_1	No
ESC_UB3646AA	FSIS12034951	United States	2020	poultry	EnteroBase	Assembly	ESC_UB3646AA	0	8	tet(B)_2;tet(A)_6;blaHERA-3_1;aph(3'')-Ib_2;aph(6)-Id_1;aph(4)-Ia_1;aac(3)-IVa_1;mdf(A)_1;sul2_2	6	IncFII;IncHI2;IncHI2;IncX1_;ColpVC_1_;ColpVC_1_	No
ESC_UB3706AA	8127-2806	0	2020	Missing	EnteroBase	Assembly	ESC_UB3706AA	0	4	blaCTX-M-14b_1;mph(B)_1;mdf(A)_1;ant(3'')-Ia_1;dfrA1_8	2	IncFIB;IncFII	Yes
ESC_UB4141AA	17/ Mbl0953	Switzerland	2017	livestock	EnteroBase	Assembly	ESC_UB4141AA	0	2	mdf(A)_1;qnrS1_1;blaCTX-M-15_1	0	0	No
ESC_UB4363AA	AMP1712EFF7	Japan	2017	Environmental	EnteroBase	Assembly	ESC_UB4363AA	0	7	dfrA17_1;aadA5_1;sul1_5;mph(A)_2;aac(3)-IId_1;blaTEM-1B_1;blaCTX-M-14_1;mdf(A)_1	0	0	Yes
ESC_UB4388AA	AMP1811EFF8	Japan	2018	Environmental	EnteroBase	Assembly	ESC_UB4388AA	0	6	mdf(A)_1;dfrA17_1;aadA5_1;sul1_5;mph(A)_2;blaCTX-M-15_1;aac(3)-IIa_1	0	0	Yes
ESC_UB4547AA	AMP1902INF3	Japan	2019	Environmental	EnteroBase	Assembly	ESC_UB4547AA	0	9	aph(6)-Id_1;aph(3'')-Ib_2;erm(B)_18;blaCTX-M-14_1;dfrA12_8;aadA2_1;sul1_5;mph(A)_2;mdf(A)_1;sul2_2	0	0	Yes
ESC_UB6191AA	TC1912INF8	Japan	2019	Environmental	EnteroBase	Assembly	ESC_UB6191AA	0	2	blaTEM-1B_1;tet(B)_2;mdf(A)_1	5	IncFIA;IncFIB;IncFII;Col(MG828);Col156_1	No
ESC_UB6563AA	20KS03CB02EC	United States	2020	poultry	EnteroBase	Assembly	ESC_UB6563AA	0	1	mdf(A)_1;ant(3'')-Ia_1	4	IncFIB;IncFII;IncI;Col156_1	No
ESC_UB7528AA	FSIS12137274	United States	2020	poultry	EnteroBase	Assembly	ESC_UB7528AA	0	4	tet(A)_6;sul1_5;aac(3)-VIa_2;ant(3'')-Ia_1;mdf(A)_1	4	IncFIB;IncFIC;IncFII;IncI1	No
ESC_UB7535AA	FSIS12037040	United States	2020	poultry	EnteroBase	Assembly	ESC_UB7535AA	0	6	aph(3'')-Ib_2;aph(6)-Id_1;mdf(A)_1;aac(3)-IVa_1;aph(4)-Ia_1;tet(B)_2;blaHERA-3_1	6	IncFIB;IncHI2;IncHI2;Col(MG828);Col(pHAD28);Col156_1	No
ESC_UB7600AA	ECOL-18-VL-LA-TX-0016	United States	2018	companion animal	EnteroBase	Assembly	ESC_UB7600AA	0	5	mdf(A)_1;sul2_2;aph(3'')-Ib_5;aph(6)-Id_1;tet(A)_6;blaCTX-M-27_1	2	IncFIB;IncFII	No
ESC_UB7768AA	FDAARGOS_1276	United States	Missing	human	EnteroBase	Assembly	ESC_UB7768AA	0	8	mdf(A)_1;dfrA12_8;aadA2_1;sul1_5;mph(A)_2;sul2_2;aph(6)-Id_1;aph(3'')-Ib_2;blaCTX-M-14_1	0	0	Yes
ESC_UB8084AA	20CA01GT01UCD-EC	United States	2020	poultry	EnteroBase	Assembly	ESC_UB8084AA	0	0	mdf(A)_1	3	IncFIB;IncFII;IncX4	No
ESC_UB9373AA	FSIS12137957	United States	2021	livestock	EnteroBase	Assembly	ESC_UB9373AA	0	12	aadA17_1;mdf(A)_1;blaTEM-1B_1;floR_2;sul2_2;tet(A)_6;cmlA1_1;ant(3'')-Ia_1;sul3_2;tet(M)_8;dfrA12_8;aph(3')-Ia_1;lnu(F)_1	3	IncFIB;IncFIC;IncX1_	No
ESC_UB9937AA	21CT01GT07-EC	United States	2021	poultry	EnteroBase	Assembly	ESC_UB9937AA	0	5	mdf(A)_1;aph(3'')-Ib_2;aph(6)-Id_1;tet(B)_2;aph(4)-Ia_1;aac(3)-IVa_1	4	IncHI2;IncHI2;Col(MG828);p0111	No
ESC_UB9991AA	CP33	Qatar	2018	human	EnteroBase	Assembly	ESC_UB9991AA	blaOXA-244	11	blaOXA-244_1;blaCTX-M-27_1;mdf(A)_1;blaCTX-M-3_1;mph(A)_2;sul1_5;aadA5_1;dfrA17_1;tet(A)_6;aph(6)-Id_1;aph(3'')-Ib_5;sul2_2	6	IncFIB;IncFIB;IncFII;IncFII;IncI1;IncI2	No
ESC_UB9996AA	CP40	Qatar	2019	human	EnteroBase	Assembly	ESC_UB9996AA	blaOXA-244	10	blaCTX-M-27_1;blaOXA-244_1;mdf(A)_1;dfrA17_1;aadA5_1;sul1_5;mph(A)_2;tet(A)_6;aph(6)-Id_1;aph(3'')-Ib_5;sul2_2	3	IncFIB;IncFII;IncFII	No
ESC_VA2601AA	SAMEA104351935	Missing	Missing	Missing	EnteroBase	Assembly	ESC_VA2601AA	0	6	blaTEM-1B_1;mdf(A)_1;tet(A)_6;qnrS1_1;dfrA14_5;dfrA5_1;sul2_2	3	IncFIB;IncFII;IncY_1	No
ESC_VA2656AA	SAMEA104352007	Missing	Missing	Missing	EnteroBase	Assembly	ESC_VA2656AA	0	10	mdf(A)_1;tet(A)_6;sul2_2;blaCTX-M-15_1;aph(3'')-Ib_2;aph(6)-Id_1;catB3_1;blaOXA-1_1;aac(6')-Ib-cr_1;dfrA1_8;ant(3'')-Ia_1	2	IncFIB;IncFII	Yes
ESC_VA2675AA	SAMEA104352011	Missing	Missing	Missing	EnteroBase	Assembly	ESC_VA2675AA	0	9	dfrA1_8;ant(3'')-Ia_1;blaCTX-M-15_1;blaTEM-1B_1;tet(D)_1;sul2_2;aph(6)-Id_1;aph(3'')-Ib_2;mdf(A)_1;catA1_1	2	IncFIB;IncFII	No
ESC_VA2768AA	SAMEA104352158	Missing	Missing	Missing	EnteroBase	Assembly	ESC_VA2768AA	0	14	blaCTX-M-15_1;tet(A)_6;sul2_2;aph(3'')-Ib_2;aph(6)-Id_1;mdf(A)_1;tet(D)_1;blaTEM-1B_1;aac(3)-IIa_1;catB3_1;blaOXA-1_1;aac(6')-Ib-cr_1;dfrA1_8;ant(3'')-Ia_1;catA1_1	2	IncFIB;IncFII	Yes
ESC_VA2818AA	SAMEA104288138	Missing	Missing	Missing	EnteroBase	Assembly	ESC_VA2818AA	0	8	mdf(A)_1;aph(6)-Id_1;aph(3'')-Ib_2;tet(A)_6;blaTEM-1C_1;sul1_5;ant(3'')-Ia_1;dfrA1_10;sul2_2	3	IncFIA;IncFIB;IncFIC	Yes
ESC_VA2835AA	1e3e95da-6bb1-11e7-918e-3c4a9275d6c8	Missing	Missing	Missing	EnteroBase	Assembly	ESC_VA2835AA	0	8	mdf(A)_1;dfrA1_8;aph(3')-Ia_1;tet(B)_2;aph(6)-Id_1;aph(3'')-Ib_5;sul2_3;catA1_1;blaTEM-1B_1	4	IncFIA;IncFIB;IncFII;IncQ1	No
ESC_VA3183AA	B7414	Missing	Missing	Missing	EnteroBase	Assembly	ESC_VA3183AA	blaKPC-2	12	mdf(A)_1;blaSHV-182_1;blaKPC--2_1;mph(A)_2;sul1_5;aadA5_1;dfrA17_1;tet(A)_6;aph(6)-Id_1;aph(3'')-Ib_5;sul2_2;blaCTX-M-27_1;erm(B)_18	7	IncFIA;IncFIB;IncFII;IncX3_;Col(MG828);Col156_1;Col156_1	No
ESC_VA3327AA	GCID_CRE_0011	Egypt	Missing	human	EnteroBase	Assembly	ESC_VA3327AA	0	8	sul1_5;ant(3'')-Ia_1;dfrA1_10;tet(A)_6;blaTEM-1C_1;sul2_2;aph(3'')-Ib_2;aph(6)-Id_1;blaCTX-M-15_1	3	IncFIA;IncFIB;IncFIC	Yes
ESC_VA3729AA	17043	Missing	Missing	human	EnteroBase	Assembly	ESC_VA3729AA	0	14	catA1_1;blaTEM-1B_1;mdf(A)_1;blaCTX-M-14_1;mph(A)_2;sul2_2;aph(3'')-Ib_2;aph(6)-Id_1;aac(3)-IId_1;tet(D)_1;aadA2_1;dfrA12_8;aadA5_1;dfrA17_1;sul1_5	5	IncFIB;IncFII;Col(BS512);Col156_1;p0111	No
ESC_VA3826AA	17079	Missing	Missing	human	EnteroBase	Assembly	ESC_VA3826AA	0	11	catA1_1;mdf(A)_1;dfrA7_5;dfrA14_5;tet(B)_2;sul2_2;aph(6)-Id_1;aph(3'')-Ib_2;blaCTX-M-15_1;tet(D)_1;blaTEM-1B_1;mph(A)_2	4	IncFIA;IncFIB;IncFII;Col156_1	Yes
ESC_VA3860AA	17105	Missing	Missing	Missing	EnteroBase	Assembly	ESC_VA3860AA	0	1	mdf(A)_1;blaCTX-M-15_1	1	IncI2	Yes
ESC_VA3877AA	17129	Missing	Missing	Missing	EnteroBase	Assembly	ESC_VA3877AA	0	10	aph(3')-Ia_1;dfrA1_8;ant(3'')-Ia_1;blaCTX-M-14b_1;mdf(A)_1;sul2_3;aph(3'')-Ib_5;aph(6)-Id_1;tet(D)_1;blaTEM-1B_1;catA1_1	3	IncFIB;IncFII;IncQ1	Yes
ESC_VA3914AA	6007	Sweden	Missing	Missing	EnteroBase	Assembly	ESC_VA3914AA	0	3	blaCTX-M-15_1;blaTEM-1B_1;aac(3)-IId_1;mdf(A)_1	3	IncFIB;IncFII;IncI1	No
ESC_VA3916AA	6005	Sweden	Missing	Missing	EnteroBase	Assembly	ESC_VA3916AA	0	6	mdf(A)_1;sul2_2;aph(6)-Id_1;aph(3'')-Ib_2;dfrA1_8;ant(3'')-Ia_1;blaCTX-M-15_1	2	IncFIB;IncFII	Yes
ESC_VA3931AA	9012	Sweden	Missing	Missing	EnteroBase	Assembly	ESC_VA3931AA	0	5	mdf(A)_1;dfrA17_1;aadA5_1;sul1_5;mph(A)_2;blaCTX-M-27_1	3	IncB/O;IncFIB;IncFII	No
ESC_VA3932AA	9008	Sweden	Missing	Missing	EnteroBase	Assembly	ESC_VA3932AA	0	6	blaCTX-M-14b_1;mdf(A)_1;aph(6)-Id_1;aph(3'')-Ib_5;sul2_3;ant(3'')-Ia_1;dfrA1_8	4	IncFIB;IncFII;IncQ1;Col156_1	Yes
ESC_VA3957AA	16013	Sweden	Missing	Missing	EnteroBase	Assembly	ESC_VA3957AA	0	8	mdf(A)_1;tet(B)_2;sul2_2;aph(3'')-Ib_2;aph(6)-Id_1;blaCTX-M-27_1;dfrA5_1;sul1_5;mph(A)_2	2	IncFIB;IncFII	Yes
ESC_VA4658AA	M004XC2	Sri Lanka	2017	human	EnteroBase	Assembly	ESC_VA4658AA	0	9	blaCTX-M-14_1;dfrA12_8;aadA2_1;sul1_5;mph(A)_2;sul2_2;aph(3'')-Ib_2;aph(6)-Id_1;erm(B)_18;mdf(A)_1	1	p0111	Yes
ESC_VA4662AA	B072X	Sri Lanka	2017	human	EnteroBase	Assembly	ESC_VA4662AA	0	3	blaCTX-M-15_1;ant(3'')-Ia_1;dfrA1_8;mdf(A)_1	0	0	No
ESC_VA4688AA	M197X	Sri Lanka	2017	human	EnteroBase	Assembly	ESC_VA4688AA	0	3	blaCTX-M-15_1;mdf(A)_1;dfrA1_8;ant(3'')-Ia_1	0	0	Yes
ESC_VA4862AA	654718	United Kingdom	2018	human	EnteroBase	Assembly	ESC_VA4862AA	0	5	aph(6)-Id_1;aph(3'')-Ib_2;mdf(A)_1;sul2_2;dfrA1_8;ant(3'')-Ia_1	2	IncFIB;IncFII	Yes
ESC_VA5644AA	14S04120-2	Netherlands	2014	livestock	EnteroBase	Assembly	ESC_VA5644AA	0	2	qnrS1_1;blaCTX-M-15_1;mdf(A)_1	0	0	No
ESC_VA5657AA	14S04220-2	Netherlands	2014	livestock	EnteroBase	Assembly	ESC_VA5657AA	0	3	blaCMY-2_1;blaCTX-M-15_1;qnrS1_1;mdf(A)_1	2	IncI2;ColRNAI_1	No
ESC_VA5683AA	14S05120-2	Netherlands	2014	livestock	EnteroBase	Assembly	ESC_VA5683AA	0	1	blaCMY-2_1;mdf(A)_1	0	0	No
ESC_VA7626AA	HSP1014	Spain	2018	Missing	EnteroBase	Assembly	ESC_VA7626AA	0	5	mdf(A)_1;tet(A)_6;aph(6)-Id_1;aph(3'')-Ib_5;sul2_2;blaCTX-M-27_1	2	IncFIB;IncFII	No
ESC_VA7629AA	HVH1011	Spain	2018	Missing	EnteroBase	Assembly	ESC_VA7629AA	0	5	mdf(A)_1;blaTEM-1C_1;blaCTX-M-14_1;sul2_2;aph(3'')-Ib_2;aph(6)-Id_1	2	IncFII;IncX1_	No
ESC_VA7630AA	PSM1001	Spain	2018	Missing	EnteroBase	Assembly	ESC_VA7630AA	0	3	mdf(A)_1;blaCTX-M-14_1;dfrA14_5;mph(A)_2	5	IncFIA;IncFII;IncFII;Col(MG828);Col(MG828)	Yes
ESC_VA9448AA	a687a9e0-bf44-11e7-b52c-3c4a9275d6c8	Missing	Missing	Missing	EnteroBase	Assembly	ESC_VA9448AA	0	7	blaCTX-M-14_1;mdf(A)_1;dfrA17_1;aadA5_1;sul1_5;mph(A)_2;aac(3)-IId_1;blaTEM-1B_1	1	Col8282_1	Yes
ESC_VA9477AA	a7f64d90-bf44-11e7-b52c-3c4a9275d6c8	Missing	Missing	Missing	EnteroBase	Assembly	ESC_VA9477AA	0	12	mdf(A)_1;blaCTX-M-14_1;mph(A)_2;sul1_5;aadA5_1;dfrA17_1;aac(3)-IId_1;sul2_2;aph(3'')-Ib_2;aph(6)-Id_1;tet(D)_1;catA1_1;blaTEM-1B_1	0	0	Yes
ESC_VA9564AA	ERS1995159	Missing	Missing	Missing	EnteroBase	Assembly	ESC_VA9564AA	0	12	mdf(A)_1;blaCTX-M-9_1;mph(A)_2;sul2_2;aph(3'')-Ib_2;aph(6)-Id_1;tet(D)_1;catB8_1;dfrA12_8;aadA8b_2;sul1_5;catA1_1	2	IncFIB;IncFIC	Yes
ESC_VA9577AA	ERS1995222	Missing	Missing	Missing	EnteroBase	Assembly	ESC_VA9577AA	0	9	catA1_1;ant(3'')-Ia_1;dfrA1_8;aph(6)-Id_1;aph(3'')-Ib_2;mdf(A)_1;blaCTX-M-15_1;sul2_2;tet(D)_1;blaTEM-1B_1	3	IncFIB;IncFII;Col(MG828)	Yes
ESC_VA9581AA	a7a2bb76-bf44-11e7-b52c-3c4a9275d6c8	Missing	Missing	Missing	EnteroBase	Assembly	ESC_VA9581AA	0	4	mdf(A)_1;blaTEM-1B_1;dfrA5_1;sul1_5;blaCTX-M-14_1	2	IncFIB;IncFII	Yes
ESC_VB0008AA	CP75	Qatar	2019	human	EnteroBase	Assembly	ESC_VB0008AA	blaOXA-244	2	mdf(A)_1;blaOXA-244_1;blaCTX-M-27_1	3	IncFIB;IncFII;ColRNAI_1	No
ESC_VB0015AA	CP3	Qatar	2018	human	EnteroBase	Assembly	ESC_VB0015AA	blaOXA-244	4	mph(A)_2;erm(B)_18;blaOXA-244_1;mdf(A)_1;blaTEM-1B_1	3	IncFIB;IncFII;IncFII	No
ESC_VB0017AA	CP31	Qatar	2018	human	EnteroBase	Assembly	ESC_VB0017AA	blaOXA-244	11	blaCTX-M-27_1;blaOXA-244_1;mdf(A)_1;mph(A)_2;sul1_5;aadA5_1;dfrA17_1;tet(A)_6;aph(6)-Id_1;aph(3'')-Ib_5;sul2_2;blaTEM-1A_1	3	IncFIB;IncFII;IncFII	No
ESC_VB0599AA	AUSMDU00015806	Australia	2018	human	EnteroBase	Assembly	ESC_VB0599AA	0	4	sul2_2;aph(6)-Id_1;aph(3'')-Ib_2;mdf(A)_1;blaCTX-M-14_1	0	0	No
ESC_VB0656AA	AUSMDU00015770	Australia	2018	human	EnteroBase	Assembly	ESC_VB0656AA	0	6	mph(A)_2;blaTEM-1B_1;erm(B)_18;blaCTX-M-15_1;mdf(A)_1;dfrA7_5;sul1_5	4	IncFIB;IncFII;Col156_1;ColRNAI_1	No
ESC_VB0678AA	AUSMDU00019837	Australia	2018	human	EnteroBase	Assembly	ESC_VB0678AA	0	5	mdf(A)_1;blaCTX-M-14_1;sul2_2;aph(6)-Id_1;aph(3'')-Ib_2;blaTEM-1B_1	0	0	No
ESC_VB0754AA	AUSMDU00020088	Australia	2018	human	EnteroBase	Assembly	ESC_VB0754AA	0	4	ant(3'')-Ia_1;dfrA1_8;blaCTX-M-15_1;tet(A)_6;mdf(A)_1	8	IncFIA;IncFIB;IncFII;IncX4;Col(BS512);Col(MG828);Col156_1;p0111	No
ESC_VB0755AA	AUSMDU00020485	Australia	2018	human	EnteroBase	Assembly	ESC_VB0755AA	0	9	dfrA17_1;mdf(A)_1;blaCMY-42_1;mph(A)_2;sul1_5;ARR-3_4;catB3_2;blaOXA-1_1;aac(6')-Ib-cr_1;erm(B)_18	5	IncFIA;IncFIB;IncFII;IncI;Col156_1	No
ESC_VB0771AA	AUSMDU00021677	Australia	2018	human	EnteroBase	Assembly	ESC_VB0771AA	0	6	ant(3'')-Ia_1;dfrA1_8;sul2_2;aph(3'')-Ib_5;aph(6)-Id_1;blaCTX-M-15_1;mdf(A)_1	8	IncFIA;IncFIB;IncFII;IncFII;Col(BS512);Col(MG828);Col156_1;Col440I_1	No
ESC_VB0785AA	AUSMDU00022963	Australia	2018	human	EnteroBase	Assembly	ESC_VB0785AA	0	17	catB3_1;blaOXA-1_1;aac(6')-Ib-cr_1;dfrA17_1;aph(6)-Id_1;aph(3'')-Ib_5;sul2_14;dfrA7_5;mdf(A)_1;mph(A)_2;sul1_5;blaDHA-1_1;qnrB4_1;blaCTX-M-15_1;ant(3'')-Ia_1;dfrA1_8;tet(A)_6;aac(3)-IIa_1	3	IncFIB;IncFII;IncQ1	Yes
ESC_VB0792AA	AUSMDU00022680	Australia	2018	human	EnteroBase	Assembly	ESC_VB0792AA	0	9	blaCTX-M-14_1;mdf(A)_1;mph(A)_2;sul2_2;aph(6)-Id_1;aph(3'')-Ib_2;sul1_5;aadA2_1;dfrA12_8;erm(B)_18	0	0	Yes
ESC_VB0795AA	AUSMDU00022681	Australia	2018	human	EnteroBase	Assembly	ESC_VB0795AA	0	9	mdf(A)_1;mph(A)_2;sul2_2;aph(6)-Id_1;aph(3'')-Ib_2;dfrA12_8;aadA2_1;sul1_5;erm(B)_18;blaCTX-M-14_1	0	0	Yes
ESC_VB0861AA	AUSMDU00020389	Australia	2018	human	EnteroBase	Assembly	ESC_VB0861AA	0	7	mdf(A)_1;blaCTX-M-14_1;dfrA17_1;aadA5_1;sul1_5;mph(A)_2;aac(3)-IId_1;blaTEM-141_1	0	0	Yes
ESC_VB0880AA	AUSMDU00022360	Australia	2018	human	EnteroBase	Assembly	ESC_VB0880AA	0	4	blaCTX-M-14_1;blaTEM-1B_1;tet(D)_1;catA1_1;mdf(A)_1	0	0	Yes
ESC_VB0885AA	AUSMDU00022543	Australia	2018	human	EnteroBase	Assembly	ESC_VB0885AA	0	8	blaCTX-M-14_1;mdf(A)_1;dfrA12_8;aadA2_1;sul1_5;mph(A)_2;sul2_2;aph(3'')-Ib_2;aph(6)-Id_1	2	IncFII;IncI1	No
ESC_VB1651AA	20CA07CB05UCD-EC	United States	2020	poultry	EnteroBase	Assembly	ESC_VB1651AA	0	0	mdf(A)_1	3	IncFII;Col(MG828);p0111	No
ESC_VB1713AA	ESCO_173	United States	2017	human	EnteroBase	Assembly	ESC_VB1713AA	blaOXA-181	8	sul2_6;aph(3'')-Ib_5;aph(6)-Id_1;mdf(A)_1;blaTEM-1B_1;blaCTX-M-15_1;tet(A)_6;qnrS1_1;blaOXA-181_1	12	IncFIA;IncFII;IncFII;IncFII;IncI1;IncQ1;IncX1_;IncX3_;Col(BS512);Col(MG828);Col156_1;ColKP3_1_	No
ESC_VB1720AA	ESCO_36	United States	2016	human	EnteroBase	Assembly	ESC_VB1720AA	0	4	mdf(A)_1;sul2_2;aph(3'')-Ib_2;aph(6)-Id_1;blaCTX-M-14_1	0	0	Yes
ESC_VB1763AA	FSIS12138116	United States	2021	poultry	EnteroBase	Assembly	ESC_VB1763AA	0	5	tet(B)_2;sul2_2;aph(3'')-Ib_2;aph(6)-Id_1;aph(3')-Ia_1;mdf(A)_1	5	IncFIA;IncFIB;IncFII;IncFII;Col(MG828)	No
ESC_VB1844AA	20TX10GT10-EC	United States	2020	poultry	EnteroBase	Assembly	ESC_VB1844AA	0	7	dfrA12_8;aadA2_1;cmlA1_1;ant(3'')-Ia_1;sul3_2;aph(3')-Ia_1;tet(A)_6;mdf(A)_1	5	IncFIA;IncFIB;IncFII;IncFII;IncI1	No
ESC_VB2490AA	M964	Myanmar [Burma]	2018	human	EnteroBase	Assembly	ESC_VB2490AA	blaNDM-5	24	catB3_1;blaOXA-1_1;aac(6')-Ib-cr_1;dfrA14_5;ARR-3_4;blaCTX-M-15_1;aph(3')-Ia_1;sul2_2;mdf(A)_1;blaNDM-5_1;sul1_5;aadA2_1;dfrA12_8;qnrS1_1;rmtB_1;blaTEM-1B_1;mph(A)_2;aph(3'')-Ib_5;aph(6)-Id_1;tet(A)_6;erm(B)_18;aac(3)-IId_1;sul3_2;ant(3'')-Ia_1;dfrA1_8	3	IncFII;IncHI2;IncHI2	No
ESC_VB2584AA	E2091041_2014	Australia	2014	human	EnteroBase	Assembly	ESC_VB2584AA	0	10	mdf(A)_1;blaCTX-M-14_1;dfrA17_1;aadA5_1;sul1_5;mph(A)_2;sul2_2;aph(3'')-Ib_2;aph(6)-Id_1;aac(3)-IId_1;blaTEM-1B_1	0	0	Yes
ESC_VB2585AA	E2090974_2014	Australia	2014	human	EnteroBase	Assembly	ESC_VB2585AA	0	5	mdf(A)_1;ant(2'')-Ia_1;ant(3'')-Ia_1;cmlA1_1;sul1_5;tet(B)_2	9	IncB/O;IncFIA;IncFIB;IncFII;IncFII;Col(BS512);Col(MG828);Col(MG828);Col156_1	No
ESC_VB2612AA	E2030887_2015	Australia	2015	human	EnteroBase	Assembly	ESC_VB2612AA	0	4	blaCTX-M-15_1;tet(A)_6;qnrS1_1;blaTEM-176_1;mdf(A)_1	1	IncFII	No
ESC_VB2613AA	E2030889_2015	Australia	2015	human	EnteroBase	Assembly	ESC_VB2613AA	0	6	mdf(A)_1;ant(3'')-Ia_1;dfrA1_8;aph(3'')-Ib_2;aph(6)-Id_1;sul2_2;blaCTX-M-15_1	5	IncFIB;IncFIB;IncFII;IncI2;IncX4	Yes
ESC_VB2619AA	E2040093_2013	Australia	2013	human	EnteroBase	Assembly	ESC_VB2619AA	0	9	blaCTX-M-14_1;mdf(A)_1;dfrA12_8;aadA2_1;sul1_5;mph(A)_2;sul2_2;aph(3'')-Ib_2;aph(6)-Id_1;erm(B)_18	0	0	Yes
ESC_VB2620AA	E2040034_2013	Australia	2013	human	EnteroBase	Assembly	ESC_VB2620AA	0	7	catA1_1;mdf(A)_1;dfrA7_5;sul2_2;aph(3'')-Ib_2;aph(6)-Id_1;tet(D)_1;blaTEM-1B_1	4	IncFIB;IncFII;IncFII;Col156_1	Yes
ESC_VB2647AA	E2080956_2015	Australia	2015	human	EnteroBase	Assembly	ESC_VB2647AA	0	7	mdf(A)_1;blaCTX-M-27_1;blaCMY-42_1;sul2_2;aph(3'')-Ib_5;aph(6)-Id_1;tet(A)_6;erm(B)_18	7	IncFIA;IncFIB;IncFII;IncI;Col(BS512);Col156_1;Col156_1	No
ESC_VB2655AA	E2060429_2014	Australia	2014	human	EnteroBase	Assembly	ESC_VB2655AA	0	10	mdf(A)_1;blaCTX-M-14_1;dfrA17_1;aadA5_1;sul1_5;mph(A)_2;aph(3'')-Ib_2;aph(6)-Id_1;aac(3)-IId_1;blaTEM-1B_1;sul2_2	0	0	Yes
ESC_VB2664AA	E5351086_2015	Australia	2015	human	EnteroBase	Assembly	ESC_VB2664AA	0	5	blaCTX-M-27_1;mdf(A)_1;tet(A)_6;aph(6)-Id_1;aph(3'')-Ib_5;sul2_2	4	IncFIB;IncFII;IncFII;IncI1	No
ESC_VB2677AA	E5100548_2015	Australia	2015	human	EnteroBase	Assembly	ESC_VB2677AA	0	8	catA1_1;mdf(A)_1;dfrA7_5;sul1_5;sul2_2;aph(6)-Id_1;aph(3'')-Ib_2;blaTEM-1B_1;tet(D)_1	3	IncFIB;IncFII;Col156_1	Yes
ESC_VB2693AA	E4300632_2014	Australia	2014	human	EnteroBase	Assembly	ESC_VB2693AA	0	6	blaTEM-35_1;catA1_1;mdf(A)_1;blaCMY-2_1;sul1_5;dfrA5_1;tet(D)_1	5	IncFIB;IncFII;IncFII;IncI1;IncI2	Yes
ESC_VB2722AA	E4110260_2013	Australia	2013	human	EnteroBase	Assembly	ESC_VB2722AA	0	12	tet(D)_1;blaTEM-1B_1;catB3_1;blaOXA-1_1;aac(6')-Ib-cr_1;blaCTX-M-15_1;catA1_1;dfrA1_8;ant(3'')-Ia_1;mdf(A)_1;sul2_2;aph(3'')-Ib_2;aph(6)-Id_1	3	IncB/O;IncFII;IncFII	Yes
ESC_VB2798AA	E3190187_2014	Australia	2014	human	EnteroBase	Assembly	ESC_VB2798AA	0	2	dfrA17_1;mdf(A)_1;blaCMY-2_1	7	IncFIA;IncFIB;IncFII;IncFII;Col(BS512);Col(MG828);Col156_1	No
ESC_VB2851AA	E3310138_2015	Australia	2015	human	EnteroBase	Assembly	ESC_VB2851AA	0	9	aph(3')-Ia_1;dfrA1_8;ant(3'')-Ia_1;mdf(A)_1;blaCTX-M-14b_1;aph(6)-Id_1;aph(3'')-Ib_5;sul2_3;blaTEM-1B_1;tet(D)_1	3	IncFIB;IncFII;IncQ1	Yes
ESC_VB2880AA	E3220430_2015	Australia	2015	human	EnteroBase	Assembly	ESC_VB2880AA	0	11	blaTEM-1B_1;mdf(A)_1;mph(A)_2;sul1_5;aadA5_1;dfrA17_1;tet(A)_6;aph(6)-Id_1;aph(3'')-Ib_5;sul2_2;erm(B)_18;blaCTX-M-27_1	9	IncFIA;IncFIB;IncFII;IncX4;Col(BS512);Col156_1;Col156_1;p0111;:pXuzho	No
ESC_VB2916AA	E6260232_2015	Australia	2015	human	EnteroBase	Assembly	ESC_VB2916AA	0	4	mdf(A)_1;sul1_5;aadA5_1;dfrA17_1;blaCTX-M-27_1	3	IncFIB;IncFII;IncFII	No
ESC_VB2918AA	E6260246_2015	Australia	2015	human	EnteroBase	Assembly	ESC_VB2918AA	0	3	dfrA17_1;mdf(A)_1;blaCTX-M-15_1;tet(B)_2	5	IncFIA;IncFIB;IncFII;IncFII;Col156_1	No
ESC_VB2919AA	E6260262_2015	Australia	2015	human	EnteroBase	Assembly	ESC_VB2919AA	0	3	blaCTX-M-15_1;dfrA17_1;mdf(A)_1;tet(B)_2	4	IncFIA;IncFIB;IncFII;Col156_1	No
ESC_VB2964AA	DTU2018-135-PRJ1121-Escherichia-coli-10040140-E_R1_001.trim.fq.gz	Hungary	2016	poultry	EnteroBase	Assembly	ESC_VB2964AA	0	6	blaTEM-1B_1;sul1_5;ant(3'')-Ia_1;dfrA1_10;blaCTX-M-1_1;mdf(A)_1;tet(A)_6	8	IncFIB;IncI1;Col(MG828);Col(MG828);Col156_1;Col440I_1;Col440I_1;p0111	No
ESC_VB2966AA	DTU2018-138-PRJ1121-Escherichia-coli-10053018-E_R1_001.trim.fq.gz	Hungary	2016	poultry	EnteroBase	Assembly	ESC_VB2966AA	0	7	blaCTX-M-1_1;mdf(A)_1;sul2_2;tet(A)_6;blaTEM-1B_1;sul1_5;ant(3'')-Ia_1;dfrA1_10	6	IncFIB;IncFII;IncI1;Col(MG828);Col440I_1;p0111	No
ESC_VB3072AA	DTU2018-510-PRJ1121-Escherichia-coli-16BREC1364310	United Kingdom	2016	poultry	EnteroBase	Assembly	ESC_VB3072AA	0	3	mdf(A)_1;blaCTX-M-1_1;tet(A)_6;sul2_2	8	IncB/O;IncFIB;IncFII;IncI1;Col(MG828);Col156_1;Col8282_1;p0111	No
ESC_VB3127AA	DTU2018-111-PRJ1121-Escherichia-coli-ESBL-16-0625_R1_001.trim.fq.gz	Austria	2016	poultry	EnteroBase	Assembly	ESC_VB3127AA	0	7	blaCTX-M-1_1;mdf(A)_1;blaTEM-1B_1;sul1_5;ant(3'')-Ia_1;dfrA1_10;sul2_2;tet(A)_6	6	IncFIB;IncFII;IncI1;Col(MG828);Col440I_1;p0111	No
ESC_VB3199AA	FSIS12138399	United States	2021	livestock	EnteroBase	Assembly	ESC_VB3199AA	0	0	mdf(A)_1	3	IncFIA;IncFIB;IncFII	No
ESC_VB3207AA	SB0258h1	New Zealand	2019	Environmental	EnteroBase	Assembly	ESC_VB3207AA	0	7	blaCTX-M-122_1;dfrA17_1;aadA5_1;sul1_5;mph(A)_2;aac(3)-IId_1;mdf(A)_1;blaTEM-1B_1	1	Col(MG828)	Yes
ESC_VB3353AA	SMG-21-599	United Kingdom	Missing	Missing	EnteroBase	Assembly	ESC_VB3353AA	blaOXA-48	7	blaCTX-M-122_1;mdf(A)_1;dfrA17_1;aadA5_1;sul1_5;mph(A)_2;aac(3)-IId_1;blaOXA-48_1	0	0	Yes
ESC_VB3849AA	20TX03GT02-EC	United States	2020	poultry	EnteroBase	Assembly	ESC_VB3849AA	0	9	aph(3'')-Ib_2;aph(6)-Id_1;aph(3')-Ia_1;sul1_5;aac(3)-VIa_2;ant(3'')-Ia_1;blaHERA-3_1;mdf(A)_1;tet(B)_2;sul2_2	6	IncFIB;IncFIB;IncFII;IncI1;Col(MG828);Col(pHAD28)	No
ESC_VB6573AA	35R1	China	2017	human	EnteroBase	Assembly	ESC_VB6573AA	0	13	fosA3_1;blaCTX-M-65_1;blaTEM-1B_1;dfrA17_1;mdf(A)_1;aadA2_1;cmlA1_1;ant(3'')-Ia_1;sul3_2;sul1_5;ARR-3_4;catB3_2;blaOXA-1_1;aac(6')-Ib-cr_1	7	IncB/O;IncFIB;IncFII;IncFII;IncHI2;IncHI2;Col156_1	Yes
ESC_VB6631AA	506R1	China	2017	human	EnteroBase	Assembly	ESC_VB6631AA	0	8	mdf(A)_1;blaCTX-M-14_1;mph(A)_2;sul1_5;aadA2_1;dfrA12_8;sul2_2;aph(6)-Id_1;aph(3'')-Ib_2	0	0	No
ESC_VB6776AA	C330	Thailand	2016	human	EnteroBase	Assembly	ESC_VB6776AA	blaNDM-1	7	blaNDM-1_1;sul2_2;aph(3'')-Ib_5;aph(6)-Id_1;tet(A)_6;erm(B)_18;blaCTX-M-27_1;mdf(A)_1	6	IncFIA;IncFIB;IncFII;IncN2_;Col156_1;Col156_1	No
ESC_VB6860AA	C723B	Thailand	2017	human	EnteroBase	Assembly	ESC_VB6860AA	blaNDM-1	17	aac(6')-Ib-cr_1;blaOXA-1_1;catB3_2;blaCTX-M-27_1;sul2_2;mdf(A)_1;blaCMY-4_1;blaNDM-1_1;erm(42)_2;fosA3_1;blaTEM-1B_1;mph(A)_2;tet(A)_6;aph(6)-Id_1;aph(3'')-Ib_5;dfrA17_1;aadA5_1;sul1_5	5	IncC_1;IncFIB;IncFII;IncFII;IncY_1	No
ESC_VB7385AA	21CT03GT04-EC	United States	2021	poultry	EnteroBase	Assembly	ESC_VB7385AA	0	3	mdf(A)_1;aph(4)-Ia_1;aac(3)-IVa_1;blaHERA-3_1	7	IncFIB;IncFII;IncI1;Col(MG828);Col156_1;ColpVC_1_;p0111	No
ESC_VB7664AA	21SD02CB07-EC	United States	2021	poultry	EnteroBase	Assembly	ESC_VB7664AA	0	4	aph(3'')-Ib_2;aph(6)-Id_1;tet(B)_2;sul2_2;mdf(A)_1	7	IncB/O;IncFIB;IncFII;Col(MG828);Col156_1;Col8282_1;ColpVC_1_	No
ESC_VB7731AA	PBIO302	Rwanda	2014	Environmental	EnteroBase	Assembly	ESC_VB7731AA	0	9	dfrA1_8;ant(3'')-Ia_1;blaCTX-M-15_1;aph(3'')-Ib_2;aph(6)-Id_1;sul2_2;catB3_1;blaOXA-1_1;aac(6')-Ib-cr_1;mdf(A)_1	2	IncFIB;IncFII	Yes
ESC_VB7801AA	PBIO467	Rwanda	2014	Environmental	EnteroBase	Assembly	ESC_VB7801AA	0	10	mdf(A)_1;aph(3'')-Ib_2;aph(6)-Id_1;ant(3'')-Ia_1;dfrA1_8;sul2_2;blaCTX-M-15_1;blaTEM-1B_1;tet(D)_1;aac(3)-IIa_1;catA1_1	2	IncFIB;IncFII	Yes
ESC_VB7851AA	E. coli 16-AB02442	Germany	2016	Environmental	EnteroBase	Assembly	ESC_VB7851AA	0	5	mdf(A)_1;blaSHV-12_1;sul3_2;ant(3'')-Ia_1;cmlA1_1;aadA2_1	3	IncFIB;IncFIC;IncI1	No
ESC_VB8858AA	Sum2013_WWKa_OUT_5	Germany	2013	Environmental	EnteroBase	Assembly	ESC_VB8858AA	0	0	mdf(A)_1	1	IncFIB	No
ESC_VB9281AA	Aut2013_WWKa_NEU_44	Germany	2013	Environmental	EnteroBase	Assembly	ESC_VB9281AA	0	0	mdf(A)_1	3	IncFII;IncX4;Col8282_1	No
ESC_WA1917AA	M044x	Sri Lanka	2017	human	EnteroBase	Assembly	ESC_WA1917AA	0	8	blaCTX-M-15_1;dfrA1_8;ant(3'')-Ia_1;mdf(A)_1;mph(A)_2;sul2_2;aph(3'')-Ib_2;aph(6)-Id_1;erm(B)_18	2	IncFIB;IncFII	Yes
ESC_WA2585AA	strain 14	Singapore	2014	human	EnteroBase	Assembly	ESC_WA2585AA	blaKPC-2	3	mph(A)_2;mdf(A)_1;blaKPC--2_1;blaTEM-104_1	2	IncFIB;Col(pHAD28)	No
ESC_WA2586AA	strain 15	Singapore	2014	human	EnteroBase	Assembly	ESC_WA2586AA	blaKPC-2	6	mdf(A)_1;sul1_5;aadA8b_2;dfrA12_8;mph(A)_2;blaTEM-104_1;blaKPC--2_1	3	IncFIA;IncFIB;IncFIC	Yes
ESC_WA2626AA	175552	United Kingdom	2015	human	EnteroBase	Assembly	ESC_WA2626AA	0	10	aac(3)-IId_1;mdf(A)_1;mph(A)_2;sul1_5;aadA5_1;dfrA17_1;blaTEM-1B_1;sul2_2;aph(3'')-Ib_5;aph(6)-Id_1;tet(A)_6	6	IncFIA;IncFIB;IncFII;IncFII;Col156_1;ColRNAI_1	No
ESC_WA3742AA	53_CN_18_B10_M1_C3_P1	United States	2012	Missing	EnteroBase	Assembly	ESC_WA3742AA	0	3	mdf(A)_1;sul1_5;aac(3)-VIa_2;ant(3'')-Ia_1	3	IncFIB;IncFII;p0111	No
ESC_WA3873AA	128_CN-16_B2_M1_C3_P2	United States	2012	Missing	EnteroBase	Assembly	ESC_WA3873AA	0	4	sul2_2;ant(3'')-Ia_1;aac(3)-VIa_2;sul1_5;mdf(A)_1	7	IncB/O;IncFIB;IncFII;Col(MG828);Col156_1;ColpVC_1_;p0111	No
ESC_WA4102AA	12_CN-24_B3_M1_C3_P2	United States	2012	Missing	EnteroBase	Assembly	ESC_WA4102AA	0	2	mdf(A)_1;ant(3'')-Ia_1;aac(3)-VIa_2	3	IncFII;Col(MG828);ColpVC_1_	No
ESC_WA4151AA	FMC_UTI_03103	United States	2012	Missing	EnteroBase	Assembly	ESC_WA4151AA	0	7	catA1_1;mdf(A)_1;dfrA7_5;sul2_2;aph(3'')-Ib_2;aph(6)-Id_1;tet(D)_1;blaTEM-1B_1	2	IncFII;Col156_1	No
ESC_WA4198AA	121_CN-21_B10_M2_C4_P1	United States	2012	Missing	EnteroBase	Assembly	ESC_WA4198AA	0	6	sul1_5;blaTEM-1B_1;mdf(A)_1;ant(3'')-Ia_1;aac(3)-VIa_2;tet(A)_6;aph(3'')-Ib_2	7	IncFIB;IncFIB;IncFIC;IncI1;IncX1_;Col(MG828);Col(pHAD28)	No
ESC_WA4258AA	25_CN-17_B6_M2_C4_P1	United States	2012	Missing	EnteroBase	Assembly	ESC_WA4258AA	0	3	blaCMY-2_1;mdf(A)_1;aph(3')-IIa_2;aph(6)-Ic_1	6	IncFIA;IncFIB;IncFII;IncFII;IncI1;p0111	No
ESC_WA4361AA	FMC_UTI_02917	United States	2012	Missing	EnteroBase	Assembly	ESC_WA4361AA	0	5	mdf(A)_1;blaTEM-1B_1;dfrA8_1;aph(6)-Id_1;aph(3'')-Ib_5;sul2_2	5	IncFIA;IncFIB;IncFIC;IncFII;Col(MP18)	No
ESC_WA4982AA	LGE1512	0	2015	Environmental	EnteroBase	Assembly	ESC_WA4982AA	0	0	mdf(A)_1	1	IncFII	No
ESC_WA5009AA	LGE3120	0	2015	Environmental	EnteroBase	Assembly	ESC_WA5009AA	0	0	mdf(A)_1	3	IncFIB;IncFIC;IncY_1	No
ESC_WA5121AA	LGE0407	0	2015	Environmental	EnteroBase	Assembly	ESC_WA5121AA	0	0	mdf(A)_1	3	IncFII;Col(MG828);Col440I_1	No
ESC_WA5291AA	LGE3122	0	2015	Environmental	EnteroBase	Assembly	ESC_WA5291AA	0	0	mdf(A)_1	3	IncFIB;IncFIC;IncY_1	No
ESC_WA5396AA	LGE0548	0	2015	Environmental	EnteroBase	Assembly	ESC_WA5396AA	0	0	mdf(A)_1	0	0	No
ESC_WA5437AA	LGE3262	0	2015	Environmental	EnteroBase	Assembly	ESC_WA5437AA	0	0	mdf(A)_1	3	IncFIB;IncFII;IncFII	No
ESC_WA5512AA	JIE4045	Australia	2014	human	EnteroBase	Assembly	ESC_WA5512AA	0	1	blaCMY-2_1;mdf(A)_1	1	IncI1	No
ESC_WA5522AA	JIE3989	Australia	2013	human	EnteroBase	Assembly	ESC_WA5522AA	0	7	sul2_2;aph(3'')-Ib_5;aph(6)-Id_1;blaCMY-2_1;blaTEM-1B_1;mdf(A)_1;dfrA5_1;tet(A)_6	4	IncFIB;IncFII;IncI1;IncQ1	No
ESC_WA5542AA	JIE3645	Australia	2013	human	EnteroBase	Assembly	ESC_WA5542AA	0	9	blaCMY-2_1;tet(D)_1;catA1_1;blaTEM-1B_1;sul1_5;dfrA7_5;mdf(A)_1;sul2_2;aph(3'')-Ib_2;aph(6)-Id_1	4	IncFIB;IncFII;IncI1;Col156_1	Yes
ESC_WA5549AA	ME20	Australia	2008	human	EnteroBase	Assembly	ESC_WA5549AA	0	1	blaCMY-2_1;mdf(A)_1	2	IncFIB;IncI1	No
ESC_WA5556AA	JIE977	Australia	2009	human	EnteroBase	Assembly	ESC_WA5556AA	0	1	blaCMY-2_1;mdf(A)_1	3	IncFIB;IncI1;Col156_1	No
ESC_WA5589AA	JIE4088	Australia	2014	human	EnteroBase	Assembly	ESC_WA5589AA	0	9	mdf(A)_1;blaTEM-1B_1;blaCMY-2_1;aph(6)-Id_1;aph(3'')-Ib_2;dfrA12_8;aadA8b_2;sul1_5;mph(A)_2;sul2_2	3	IncFIA;IncFIC;IncI1	Yes
ESC_WA5610AA	GASRECE90	Singapore	2012	human	EnteroBase	Assembly	ESC_WA5610AA	0	10	mdf(A)_1;aac(3)-IId_1;sul2_2;aph(6)-Id_1;aph(3'')-Ib_2;blaTEM-1B_1;blaCTX-M-14_1;dfrA17_1;aadA5_1;sul1_5;mph(A)_2	1	Col(KPHS6	No
ESC_WA5615AA	GASRECE42	Singapore	2011	human	EnteroBase	Assembly	ESC_WA5615AA	0	8	blaTEM-1B_1;sul2_2;dfrA5_1;sul1_5;aph(3'')-Ib_2;aph(6)-Id_1;blaCTX-M-14_1;aac(3)-IIa_1;mdf(A)_1	5	IncFIB;IncFII;Col(MG828);Col(MG828);Col156_1	No
ESC_WA5787AA	CRE16	0	2014	human	EnteroBase	Assembly	ESC_WA5787AA	blaOXA-244	10	mdf(A)_1;mph(A)_2;sul1_5;aadA2_1;dfrA12_8;sul2_2;aph(6)-Id_1;aph(3'')-Ib_2;erm(B)_18;blaCTX-M-14_1;blaOXA-244_1	0	0	Yes
ESC_WA6871AA	1129	United States	1997	human	EnteroBase	Assembly	ESC_WA6871AA	0	10	blaZ_79;sul2_2;aph(3'')-Ib_2;aph(6)-Id_1;mdf(A)_1;blaTEM-1A_1;mph(C)_2;msr(A)_1;dfrA5_1;sul1_5	5	IncFIB;rep16_2_CDS;rep21_22_CD;rep19_15_re;rep19_8_rep	Yes
ESC_WA6907AA	272	United States	1998	human	EnteroBase	Assembly	ESC_WA6907AA	0	0	mdf(A)_1	0	0	No
ESC_WA6908AA	236	United States	1999	human	EnteroBase	Assembly	ESC_WA6908AA	0	8	catA1_1;mdf(A)_1;blaTEM-1B_1;sul1_5;dfrA5_1;sul2_2;aph(6)-Id_1;aph(3'')-Ib_2;tet(D)_1	3	IncFIB;IncFII;Col156_1	Yes
ESC_WA7249AA	ERS2367386	Cambodia	2016	Environmental	EnteroBase	Assembly	ESC_WA7249AA	0	2	blaCTX-M-15_1;qnrS1_1;mdf(A)_1	1	Col(pHAD28)	No
ESC_WA7250AA	ERS2367387	Cambodia	2016	Environmental	EnteroBase	Assembly	ESC_WA7250AA	0	12	dfrA12_8;aadA2_1;sul1_5;mph(A)_2;blaCTX-M-14_1;sul2_2;aph(6)-Id_1;aph(3'')-Ib_2;erm(B)_1;tet(D)_1;blaTEM-1B_1;aac(3)-IIa_1;mdf(A)_1	0	0	No
ESC_WA7276AA	ERS2367415	Cambodia	2016	Environmental	EnteroBase	Assembly	ESC_WA7276AA	0	8	tet(A)_6;dfrA14_5;mdf(A)_1;sul2_2;aph(3'')-Ib_5;aph(6)-Id_1;blaTEM-1B_1;blaCTX-M-15_1;qnrS1_1	1	IncY_1	No
ESC_WA7294AA	ERS2367434	Cambodia	2016	Environmental	EnteroBase	Assembly	ESC_WA7294AA	0	9	blaTEM-1B_1;tet(D)_1;catA1_1;blaCTX-M-14_1;mph(A)_2;sul1_5;aadA5_1;dfrA17_1;mdf(A)_1;aac(3)-IId_1	0	0	No
ESC_WA7297AA	ERS2367437	Cambodia	2016	Environmental	EnteroBase	Assembly	ESC_WA7297AA	0	3	tet(A)_6;qnrS1_1;blaCTX-M-15_1;mdf(A)_1	2	IncY_1;Col156_1	No
ESC_WA7529AA	SAMEA4775608	Missing	Missing	Missing	EnteroBase	Assembly	ESC_WA7529AA	0	7	blaCTX-M-14_1;mph(A)_2;sul1_5;aadA5_1;dfrA17_1;aac(3)-IId_1;blaTEM-1B_1;mdf(A)_1	0	0	Yes
ESC_WA8254AA	CN275	Germany	Missing	human	EnteroBase	Assembly	ESC_WA8254AA	0	8	mdf(A)_1;blaCTX-M-14_1;dfrA12_8;aadA2_1;sul1_5;mph(A)_2;sul2_2;aph(3'')-Ib_2;aph(6)-Id_1	0	0	Yes
ESC_WA8282AA	17e	Germany	Missing	human	EnteroBase	Assembly	ESC_WA8282AA	0	8	mdf(A)_1;blaCTX-M-14_1;sul2_2;aph(6)-Id_1;aph(3'')-Ib_2;aac(3)-IId_1;tet(D)_1;blaTEM-1B_1;catA1_1	0	0	Yes
ESC_WA8474AA	T0621	Germany	Missing	human	EnteroBase	Assembly	ESC_WA8474AA	0	9	mdf(A)_1;dfrA12_8;aadA2_1;sul1_5;mph(A)_2;sul2_2;aph(6)-Id_1;aph(3'')-Ib_2;erm(B)_18;blaCTX-M-14_1	0	0	Yes
ESC_WA8558AA	97588690-1dca-11e7-af90-3c4a9275d6c8	Missing	Missing	Missing	EnteroBase	Assembly	ESC_WA8558AA	0	6	mdf(A)_1;blaCTX-M-15_1;aph(6)-Id_1;aph(3'')-Ib_5;sul2_2;blaTEM-1B_1;dfrA14_5	3	IncB/O;IncFIB;IncFIB	No
ESC_WA8683AA	c1907a80-1dca-11e7-af90-3c4a9275d6c8	Missing	Missing	Missing	EnteroBase	Assembly	ESC_WA8683AA	0	10	tet(A)_6;ant(3'')-Ia_1;dfrA1_8;mdf(A)_1;blaCTX-M-15_1;sul2_2;aph(6)-Id_1;aph(3'')-Ib_2;catB3_1;blaOXA-1_1;aac(6')-Ib-cr_1	2	IncFIB;IncFII	Yes
ESC_WA8711AA	c3ee40a0-1dca-11e7-af90-3c4a9275d6c8	Missing	Missing	Missing	EnteroBase	Assembly	ESC_WA8711AA	0	0	mdf(A)_1	3	IncFIB;IncFII;Col156_1	No
ESC_WA8806AA	R113_1	Ecuador	2015	human	EnteroBase	Assembly	ESC_WA8806AA	0	8	catA1_1;mdf(A)_1;sul1_5;dfrA7_5;sul2_2;aph(6)-Id_1;aph(3'')-Ib_2;tet(D)_1;blaTEM-1B_1	3	IncFIB;IncFII;Col156_1	Yes
ESC_WA8826AA	E16_6	Ecuador	2014	human	EnteroBase	Assembly	ESC_WA8826AA	0	9	sul2_2;aph(3'')-Ib_5;aph(6)-Id_1;tet(A)_6;blaCTX-M-27_1;mdf(A)_1;dfrA17_1;aadA5_1;sul1_5;mph(A)_2	5	IncFIB;IncFIB;IncFII;IncFII;IncFII	No
ESC_WA8838AA	B226_1	Ecuador	2015	human	EnteroBase	Assembly	ESC_WA8838AA	0	13	ant(2'')-Ia_1;ant(3'')-Ia_1;cmlA1_1;mph(A)_2;mdf(A)_1;erm(B)_1;dfrA17_1;tet(B)_2;aac(6')-Ib-cr_1;blaOXA-1_1;catB3_2;ARR-3_4;sul1_5;blaCTX-M-14_1	4	IncFIA;IncFIB;IncFII;Col156_1	No
ESC_WA8895AA	E100_4	Ecuador	2014	human	EnteroBase	Assembly	ESC_WA8895AA	0	5	dfrA8_1;mdf(A)_1;aph(6)-Id_1;aph(3'')-Ib_5;sul2_2;blaTEM-1B_1	3	IncFIA;IncFIB;IncFIC	No
ESC_WA8969AA	E72_3	Ecuador	2014	human	EnteroBase	Assembly	ESC_WA8969AA	0	7	mdf(A)_1;dfrA7_5;sul2_2;aph(3'')-Ib_2;aph(6)-Id_1;tet(D)_1;blaTEM-1B_1;catA1_1	3	IncFIB;IncFII;Col156_1	No
ESC_WA9001AA	C14_2A	Ecuador	2015	human	EnteroBase	Assembly	ESC_WA9001AA	0	1	blaCTX-M-27_1;mdf(A)_1	4	IncFIB;IncFII;IncFII;IncFII	No
ESC_WA9392AA	FSIS11811930	United States	2018	poultry	EnteroBase	Assembly	ESC_WA9392AA	0	0	mdf(A)_1	3	IncFII;IncFII;Col(BS512)	No
ESC_WA9686AA	1a320c2e-0283-11e8-b680-3c4a9275d6c8	Missing	Missing	Missing	EnteroBase	Assembly	ESC_WA9686AA	blaOXA-48	12	mdf(A)_1;dfrA17_1;aadA5_1;sul1_5;mph(A)_2;aph(3'')-Ib_2;aph(6)-Id_1;blaTEM-1B_1;tet(D)_1;sul2_2;aac(3)-IId_1;blaOXA-48_1;catA1_1	0	0	Yes
ESC_XA0714AA	AMI18	Missing	Missing	Missing	EnteroBase	Assembly	ESC_XA0714AA	0	10	aph(3')-Ia_1;dfrA1_8;ant(3'')-Ia_1;blaCTX-M-14b_1;mdf(A)_1;aph(6)-Id_1;aph(3'')-Ib_5;sul2_3;catA1_1;blaTEM-1B_1;tet(D)_1	2	IncFIB;IncFII	Yes
ESC_XA0725AA	APE6	Missing	Missing	Missing	EnteroBase	Assembly	ESC_XA0725AA	0	8	tet(D)_1;blaTEM-1B_1;mdf(A)_1;dfrA7_5;aac(3)-IId_1;sul2_2;blaCTX-M-15_1;aph(3'')-Ib_2;aph(6)-Id_1	3	IncFIB;IncFII;Col156_1	Yes
ESC_XA0785AA	ATR2	Missing	Missing	Missing	EnteroBase	Assembly	ESC_XA0785AA	0	10	blaCTX-M-3_1;mdf(A)_1;mph(A)_2;sul1_5;aadA5_1;dfrA17_1;blaTEM-1B_1;tet(A)_6;aph(6)-Id_1;aph(3'')-Ib_5;sul2_2	6	IncFIB;IncFII;IncFII;IncI1;Col(BS512);Col156_1	No
ESC_XA1064AA	81	Canada	2012	human	EnteroBase	Assembly	ESC_XA1064AA	0	1	mdf(A)_1;blaCTX-M-55_1	8	IncFII;IncI1;IncX1_;Col(MG828);Col(MG828);Col156_1;Col156_1;Col8282_1	No
ESC_XA1124AA	259	Canada	2013	human	EnteroBase	Assembly	ESC_XA1124AA	0	0	blaCTX-M-14_1	1	Col156_1	No
ESC_XA1164AA	123	Canada	2012	human	EnteroBase	Assembly	ESC_XA1164AA	0	5	mdf(A)_1;blaTEM-1B_1;sul2_2;aph(3'')-Ib_5;aph(6)-Id_1;dfrA8_1	3	IncFIA;IncFIB;IncFIC	No
ESC_XA1174AA	287	Canada	2013	human	EnteroBase	Assembly	ESC_XA1174AA	0	6	blaCTX-M-14_1;mph(A)_2;sul1_5;aadA2_1;dfrA12_8;erm(B)_18;mdf(A)_1	3	IncFIA;IncHI1;IncHI1	Yes
ESC_XA1196AA	277	Canada	2013	human	EnteroBase	Assembly	ESC_XA1196AA	0	5	mdf(A)_1;sul1_5;dfrA5_1;tet(D)_1;catA1_1;blaTEM-1B_1	4	IncFIB;IncFII;IncI1;Col156_1	No
ESC_XA1334AA	5	Canada	2010	human	EnteroBase	Assembly	ESC_XA1334AA	0	14	catA1_1;mdf(A)_1;tet(A)_6;blaCTX-M-15_1;dfrA1_8;ant(3'')-Ia_1;sul2_2;aph(6)-Id_1;aph(3'')-Ib_2;blaTEM-1B_1;tet(D)_1;aac(3)-IIa_1;catB3_1;blaOXA-1_1;aac(6')-Ib-cr_1	2	IncFIB;IncFII	Yes
ESC_XA1353AA	195	Canada	2013	human	EnteroBase	Assembly	ESC_XA1353AA	0	2	mdf(A)_1;dfrA7_5;sul1_5	3	IncFIB;IncFII;Col156_1	Yes
ESC_XA1506AA	ATR23	Missing	Missing	Missing	EnteroBase	Assembly	ESC_XA1506AA	0	3	ant(3'')-Ia_1;dfrA1_8;blaCTX-M-14b_1;mdf(A)_1	2	IncFIB;IncFII	Yes
ESC_XA1547AA	BIC28	Missing	Missing	Missing	EnteroBase	Assembly	ESC_XA1547AA	0	5	mdf(A)_1;sul2_2;aph(3'')-Ib_5;aph(6)-Id_1;tet(A)_6;blaCTX-M-27_1	2	IncFIB;IncFII	No
ESC_XA1568AA	CHI27	Missing	Missing	Missing	EnteroBase	Assembly	ESC_XA1568AA	0	1	mdf(A)_1;blaCTX-M-27_1	3	IncFIB;IncFIB;IncFII	No
ESC_XA1569AA	CHI20	Missing	Missing	Missing	EnteroBase	Assembly	ESC_XA1569AA	0	9	sul2_2;aph(3'')-Ib_5;aph(6)-Id_1;tet(A)_6;blaCTX-M-27_1;mdf(A)_1;mph(A)_2;sul1_5;aadA5_1;dfrA17_1	5	IncFIB;IncFII;IncFII;IncFII;Col(MG828)	No
ESC_XA1575AA	CHI9	Missing	Missing	Missing	EnteroBase	Assembly	ESC_XA1575AA	0	3	mdf(A)_1;blaCTX-M-14b_1;ant(3'')-Ia_1;dfrA1_8	2	IncFIB;IncFII	Yes
ESC_XA1618AA	JVE22	Missing	Missing	Missing	EnteroBase	Assembly	ESC_XA1618AA	0	2	mdf(A)_1;blaTEM-35_1;blaCTX-M-27_1	3	IncFIB;IncFII;IncI1	No
ESC_XA1622AA	LYO41	Missing	Missing	Missing	EnteroBase	Assembly	ESC_XA1622AA	0	7	blaCTX-M-15_1;mdf(A)_1;ant(3'')-Ia_1;dfrA1_8;catB3_1;blaOXA-1_1;aac(6')-Ib-cr_1;tet(A)_6	3	IncFIB;IncFII;IncX4	No
ESC_XA1709AA	NCK25	Missing	Missing	Missing	EnteroBase	Assembly	ESC_XA1709AA	0	4	blaCTX-M-15_1;blaCTX-M-15_1;mdf(A)_1;blaTEM-35_1;mph(A)_2	4	IncFIA;IncFIB;IncFIB;IncFIC	No
ESC_XA1711AA	NCK10	Missing	Missing	Missing	EnteroBase	Assembly	ESC_XA1711AA	0	8	catA1_1;ant(3'')-Ia_1;dfrA1_8;blaCTX-M-14b_1;sul2_3;aph(3'')-Ib_5;aph(6)-Id_1;mdf(A)_1;blaTEM-1B_1	4	IncFIB;IncFII;IncQ1;Col(MG828)	Yes
ESC_XA1713AA	NCK39	Missing	Missing	Missing	EnteroBase	Assembly	ESC_XA1713AA	0	9	mdf(A)_1;dfrA17_1;aadA5_1;sul1_5;mph(A)_2;sul2_2;aph(3'')-Ib_5;aph(6)-Id_1;tet(A)_6;blaCTX-M-27_1	3	IncB/O;IncFIB;IncFII	No
ESC_XA1717AA	NCK33	Missing	Missing	Missing	EnteroBase	Assembly	ESC_XA1717AA	0	14	aac(3)-IIa_1;catB3_1;blaOXA-1_1;aac(6')-Ib-cr_1;catA1_1;ant(3'')-Ia_1;dfrA1_8;sul2_2;mdf(A)_1;blaCTX-M-15_1;tet(A)_6;aph(3'')-Ib_2;aph(6)-Id_1;blaTEM-1B_1;tet(D)_1	3	IncFIB;IncFII;IncY_1	No
ESC_XA1729AA	NIC10	Missing	Missing	Missing	EnteroBase	Assembly	ESC_XA1729AA	0	4	blaCTX-M-14_1;mdf(A)_1;tet(B)_2;dfrA17_1;mph(A)_2	5	IncB/O;IncFIB;IncFII;Col156_1;Col156_1	No
ESC_XA1739AA	RDP23	Missing	Missing	Missing	EnteroBase	Assembly	ESC_XA1739AA	0	11	dfrA1_8;ant(3'')-Ia_1;mdf(A)_1;blaCTX-M-15_1;sul2_2;aph(6)-Id_1;aph(3'')-Ib_2;tet(A)_6;aac(3)-IIa_1;catB3_1;blaOXA-1_1;aac(6')-Ib-cr_1	3	IncFIB;IncFII;Col(BS512)	Yes
ESC_XA1986AA	SAMEA4653178	Ghana	Missing	human	EnteroBase	Assembly	ESC_XA1986AA	0	9	mdf(A)_1;sul2_2;aph(6)-Id_1;aph(3'')-Ib_2;blaTEM-1B_1;tet(D)_1;catA1_1;ant(3'')-Ia_1;dfrA1_8;blaCTX-M-15_1	3	IncFIB;IncFII;IncFII	No
ESC_XA2007AA	SAMEA4653199	Ghana	Missing	human	EnteroBase	Assembly	ESC_XA2007AA	0	9	mdf(A)_1;sul2_2;aph(3'')-Ib_2;aph(6)-Id_1;ant(3'')-Ia_1;dfrA1_8;blaTEM-1B_1;tet(D)_1;catA1_1;blaCTX-M-15_1	3	IncFIB;IncFII;IncI	No
ESC_XA2025AA	SAMEA4653217	Ghana	Missing	poultry	EnteroBase	Assembly	ESC_XA2025AA	0	8	mdf(A)_1;qnrS1_1;blaCTX-M-15_1;blaTEM-1B_1;tet(A)_6;aph(6)-Id_1;aph(3'')-Ib_5;sul2_2;dfrA14_5	4	IncFIB;IncFIB;Col156_1;Col8282_1	No
ESC_XA2030AA	SAMEA4653222	Ghana	Missing	poultry	EnteroBase	Assembly	ESC_XA2030AA	0	8	blaCTX-M-15_1;qnrS1_1;aph(6)-Id_1;aph(3'')-Ib_5;sul2_2;blaTEM-1B_1;dfrA8_1;tet(B)_2;mdf(A)_1	2	IncFII;IncI2	No
ESC_XA4622AA	FSIS11918747	United States	2019	livestock	EnteroBase	Assembly	ESC_XA4622AA	0	0	mdf(A)_1	3	IncFIB;IncFII;IncI1	No
ESC_XA7257AA	Escherichia coli	Vietnam	2014	human	EnteroBase	Assembly	ESC_XA7257AA	0	11	mdf(A)_1;aac(3)-IId_1;dfrA17_1;aadA5_1;sul1_5;mph(A)_2;blaTEM-1B_1;sul2_2;aph(3'')-Ib_5;aph(6)-Id_1;tet(A)_6;blaCMY-146_1	7	IncFIB;IncFII;IncFII;IncI;IncI1;Col(BS512);Col156_1	No
ESC_XA7274AA	Escherichia coli	Vietnam	2016	human	EnteroBase	Assembly	ESC_XA7274AA	0	6	blaCTX-M-27_1;mdf(A)_1;dfrA17_1;mph(A)_2;sul1_5;blaDHA-1_1;qnrB4_1	2	IncFII;IncFII	No
ESC_XA7328AA	ECOLI_MEC_016	Norway	2013	human	EnteroBase	Assembly	ESC_XA7328AA	0	13	tet(D)_1;blaTEM-1B_1;blaCTX-M-27_1;mdf(A)_1;catA1_1;dfrA7_1;mph(A)_2;sul1_5;aadA2_1;dfrA12_8;sul2_2;aph(3'')-Ib_2;aph(6)-Id_1;erm(B)_18	6	IncFIB;IncFII;IncFII;Col(MG828);Col(pHAD28);Col156_1	No
ESC_XA7348AA	ECOLI_MEC_036	Norway	2013	human	EnteroBase	Assembly	ESC_XA7348AA	0	8	aph(3'')-Ib_5;aph(6)-Id_1;aph(3')-Ia_1;sul2_2;mdf(A)_1;tet(B)_2;blaTEM-1B_1;dfrA7_5;blaCTX-M-14b_1	7	IncFIA;IncFIB;IncFII;IncFII;Col(BS512);Col156_1;ColRNAI_1	No
ESC_XA7363AA	ECOLI_MEC_052	Norway	2014	human	EnteroBase	Assembly	ESC_XA7363AA	0	6	blaCTX-M-15_1;mdf(A)_1;sul2_2;aph(3'')-Ib_2;aph(6)-Id_1;ant(3'')-Ia_1;dfrA1_8	2	IncFIB;IncFII	No
ESC_XA7366AA	ECOLI_MEC_055	Norway	2016	human	EnteroBase	Assembly	ESC_XA7366AA	0	9	sul2_2;aph(3'')-Ib_5;aph(6)-Id_1;tet(A)_6;blaCTX-M-27_1;mdf(A)_1;dfrA17_1;aadA5_1;sul1_5;mph(A)_2	2	IncFIB;IncFII	No
ESC_XA8562AA	GASRECE110	Singapore	2012	human	EnteroBase	Assembly	ESC_XA8562AA	0	7	sul1_5;ARR-3_4;catB3_2;blaOXA-1_1;aac(6')-Ib-cr_1;tet(B)_2;blaCMY-2_1;mdf(A)_1	7	IncB/O;IncFIA;IncFIB;IncFII;Col(BS512);Col(MG828);Col156_1	No
ESC_YA1250AA	SAMEA5075631	Switzerland	2014	human	EnteroBase	Assembly	ESC_YA1250AA	0	12	mdf(A)_1;blaCTX-M-9_1;mph(A)_2;sul2_2;aph(6)-Id_1;aph(3'')-Ib_2;tet(D)_1;catB8_1;dfrA12_8;aadA8b_2;sul1_5;catA1_1	2	IncFIB;IncFIC	Yes
ESC_YA1307AA	SAMEA5075682	Switzerland	2014	human	EnteroBase	Assembly	ESC_YA1307AA	0	12	mdf(A)_1;blaCTX-M-9_1;mph(A)_2;sul2_2;aph(3'')-Ib_2;aph(6)-Id_1;tet(D)_1;catB8_1;dfrA12_8;aadA8b_2;sul1_5;catA1_1	2	IncFIC;:pXuzho	Yes
ESC_YA1641AA	SAMEA5075985	Switzerland	2014	human	EnteroBase	Assembly	ESC_YA1641AA	0	6	blaTEM-1B_1;aac(3)-IId_1;mdf(A)_1;dfrA17_1;aadA5_1;sul1_5;blaCTX-M-14_1	1	IncFIC	Yes
ESC_YA3309AA	NCK3	Missing	Missing	Missing	EnteroBase	Assembly	ESC_YA3309AA	0	6	blaCTX-M-14_1;mdf(A)_1;dfrA12_8;aadA2_1;sul1_5;mph(A)_2;erm(B)_18	0	0	Yes
ESC_YA3435AA	U099	USA	2010	human	EnteroBase	Assembly	ESC_YA3435AA	0	1	mdf(A)_1;blaTEM-1B_1	7	IncFIA;IncFIB;IncFII;Col(MG828);Col156_1;Col156_1;ColpVC_1_	No
ESC_YA3440AA	A144	Germany	2012	human	EnteroBase	Assembly	ESC_YA3440AA	0	5	mdf(A)_1;dfrA7_5;sul1_5;sul2_2;aph(6)-Id_1;aph(3'')-Ib_2	4	IncFIB;IncFII;IncI2;Col156_1	Yes
ESC_YA3464AA	A364	Germany	2012	human	EnteroBase	Assembly	ESC_YA3464AA	0	12	mdf(A)_1;blaCTX-M-14_1;dfrA12_8;aadA2_1;sul1_5;mph(A)_2;tet(A)_6;floR_2;erm(B)_18;aac(3)-IIa_1;aph(3'')-Ib_5;aph(6)-Id_1;sul2_2	1	Col(MG828)	Yes
ESC_YA3500AA	C012	USA	2010	human	EnteroBase	Assembly	ESC_YA3500AA	0	5	mdf(A)_1;aph(6)-Id_1;aph(3'')-Ib_5;sul2_2;blaTEM-1B_1;dfrA8_1	3	IncFIA;IncFIB;IncFIC	No
ESC_YA3535AA	A167	Germany	2012	human	EnteroBase	Assembly	ESC_YA3535AA	0	5	dfrA1_8;ant(3'')-Ia_1;catB3_1;blaOXA-1_1;aac(6')-Ib-cr_1;mdf(A)_1	6	IncFIA;IncFIB;IncFII;Col(BS512);Col(pHAD28);p0111	No
ESC_YA3546AA	G152	USA	2010	human	EnteroBase	Assembly	ESC_YA3546AA	0	8	catA1_1;dfrA7_5;sul1_5;sul2_2;aph(6)-Id_1;aph(3'')-Ib_2;tet(D)_1;blaTEM-1B_1;mdf(A)_1	3	IncFIB;IncFII;Col156_1	Yes
ESC_YA3595AA	C037	USA	2010	human	EnteroBase	Assembly	ESC_YA3595AA	0	6	sul2_2;aph(6)-Id_1;aph(3'')-Ib_2;sul1_5;dfrA5_1;mdf(A)_1;blaTEM-34_1	3	IncFIB;IncFII;Col156_1	Yes
ESC_YA3610AA	H123	USA	2010	human	EnteroBase	Assembly	ESC_YA3610AA	0	12	blaCTX-M-14_1;dfrA12_8;aadA2_1;sul1_5;mph(A)_2;erm(B)_18;aac(3)-IIa_1;mdf(A)_1;sul2_2;aph(3'')-Ib_5;aph(6)-Id_1;tet(A)_6;floR_2	0	0	Yes
ESC_YA3664AA	G059	USA	2010	human	EnteroBase	Assembly	ESC_YA3664AA	0	0	mdf(A)_1	0	0	No
ESC_YA3730AA	d059-03	USA	2013	human	EnteroBase	Assembly	ESC_YA3730AA	0	0	mdf(A)_1	1	p0111	No
ESC_YA4501AA	67	Egypt	Missing	human	EnteroBase	Assembly	ESC_YA4501AA	0	14	dfrA17_1;ant(3'')-Ia_1;dfrA1_8;qnrB4_1;blaDHA-1_1;sul1_5;mph(A)_2;mdf(A)_1;tet(A)_6;sul2_2;aph(3'')-Ib_5;aph(6)-Id_1;blaCTX-M-15_1;blaTEM-169_1	9	IncFIA;IncFIB;IncFII;IncFII;IncFII;IncX1_;Col(BS512);Col(MG828);Col(MG828)	No
ESC_YA5965AA	RSA13	Missing	Missing	Missing	EnteroBase	Assembly	ESC_YA5965AA	0	11	blaCTX-M-27_1;mdf(A)_1;dfrA17_1;aadA5_1;sul1_5;mph(A)_2;blaTEM-1B_1;tet(A)_6;aph(6)-Id_1;aph(3'')-Ib_5;sul2_2;qnrS1_1	3	IncFIB;IncFII;IncFII	No
ESC_YA6245AA	FSIS11919702	United States	2019	poultry	EnteroBase	Assembly	ESC_YA6245AA	0	3	mdf(A)_1;ant(3'')-Ia_1;aac(3)-VIa_2;sul1_5	4	IncFII;IncY_1;Col(BS512);Col156_1	No
ESC_YA6293AA	C0381	0	2016	human	EnteroBase	Assembly	ESC_YA6293AA	0	8	catA1_1;mdf(A)_1;dfrA1_8;ant(3'')-Ia_1;sul2_2;aph(6)-Id_1;aph(3'')-Ib_2;tet(D)_1;blaTEM-1B_1	3	IncFIB;IncFII;IncI2	Yes
ESC_YA6522AA	C0647	0	2016	human	EnteroBase	Assembly	ESC_YA6522AA	blaOXA-181	15	aadA2_1;dfrA12_8;catA1_1;sul1_5;dfrA7_5;blaOXA-181_1;blaCMY-4_1;mdf(A)_1;armA_1;msr(E)_1;mph(E)_1;sul2_2;aph(3'')-Ib_2;aph(6)-Id_1;blaTEM-1B_1;tet(D)_1	4	IncC_1;IncFIB;IncFII;Col156_1	Yes
ESC_YA6802AA	MH13	Missing	Missing	Missing	EnteroBase	Assembly	ESC_YA6802AA	0	6	sul2_2;blaTEM-141_1;mdf(A)_1;blaCTX-M-15_1;qnrS1_1;dfrA1_10;ant(3'')-Ia_1	7	IncB/O;IncFIA;IncFIB;IncFII;Col(BS512);Col(MG828);Col156_1	No
ESC_YA6943AA	cd600390-5591-11e7-ac2e-3c4a9275d6c8	Missing	Missing	Missing	EnteroBase	Assembly	ESC_YA6943AA	0	13	sul1_5;dfrA17_1;mdf(A)_1;blaCMY-2_1;mph(A)_2;tet(B)_2;erm(B)_18;ARR-3_4;catB3_2;blaOXA-1_1;aac(6')-Ib-cr_1;ant(2'')-Ia_1;ant(3'')-Ia_1;cmlA1_1	6	IncFIA;IncFIB;IncFII;IncI2;Col(BS512);Col156_1	No
ESC_YA7296AA	10 (B)	0	Missing	human	EnteroBase	Assembly	ESC_YA7296AA	0	9	erm(C)_13;mdf(A)_1;aph(6)-Id_1;aph(3'')-Ib_2;sul2_2;sul1_5;ant(3'')-Ia_1;dfrA1_10;blaTEM-1C_1;tet(A)_6	5	IncFIA;IncFIB;IncFIC;rep21_9_rep;rep10_4_rep	No
ESC_YA7548AA	BIC8	France	2015	human	EnteroBase	Assembly	ESC_YA7548AA	0	9	mdf(A)_1;dfrA17_1;aadA5_1;sul1_5;mph(A)_2;tet(A)_6;aph(6)-Id_1;aph(3'')-Ib_5;sul2_2;blaCTX-M-27_1	2	IncFIB;IncFII	No
ESC_YA7554AA	RDE3	Missing	Missing	Missing	EnteroBase	Assembly	ESC_YA7554AA	0	10	blaCTX-M-14b_1;dfrA1_8;ant(3'')-Ia_1;sul2_3;aph(3'')-Ib_5;aph(6)-Id_1;tet(D)_1;blaTEM-1B_1;mdf(A)_1;catA1_1;aph(3')-Ia_1	4	IncFIB;IncFII;IncI2;IncQ1	Yes
ESC_YA7575AA	RDE14	Missing	Missing	Missing	EnteroBase	Assembly	ESC_YA7575AA	0	12	mdf(A)_1;tet(A)_6;blaCTX-M-15_1;mph(A)_2;ant(3'')-Ia_1;dfrA1_8;sul2_2;aph(3'')-Ib_2;aph(6)-Id_1;erm(B)_18;aac(6')-Ib-cr_1;blaOXA-1_1;catB3_1	2	IncFIB;IncFII	Yes
ESC_YA8630AA	H-18_1	Gambia	Missing	human	EnteroBase	Assembly	ESC_YA8630AA	0	0	mdf(A)_1	1	IncFII	No
ESC_YA9094AA	CFSAN085892	United States	2018	Wild Animal	EnteroBase	Assembly	ESC_YA9094AA	0	1	mdf(A)_1;blaCMY-2_1	1	IncI2	Yes
ESC_YA9538AA	C79ctx	Sweden	2012	companion animal	EnteroBase	Assembly	ESC_YA9538AA	0	1	blaCMY-2_1;mdf(A)_1	4	IncB/O;IncFIB;IncFII;p0111	No
ESC_ZA1498AA	PNUSAE023689	United States	Missing	Missing	EnteroBase	Assembly	ESC_ZA1498AA	0	10	blaCTX-M-14b_1;aph(6)-Id_1;aph(3'')-Ib_5;sul2_3;tet(D)_1;blaTEM-1B_1;catA1_1;aph(3')-Ia_1;mdf(A)_1;dfrA1_8;ant(3'')-Ia_1	5	IncFIB;IncFII;IncL_1;IncQ1;ColpVC_1_	No
ESC_ZA1578AA	FSIS11920373	United States	2019	poultry	EnteroBase	Assembly	ESC_ZA1578AA	0	5	blaHERA-3_1;mdf(A)_1;tet(A)_6;sul1_5;aac(3)-VIa_2;ant(3'')-Ia_1	7	IncFIB;IncFII;IncHI1;IncI1;Col(MG828);Col(pHAD28);p0111	No
ESC_ZA1739AA	CVM N18EC166	United States	2018	poultry	EnteroBase	Assembly	ESC_ZA1739AA	0	1	mdf(A)_1;tet(B)_2	6	IncFIB;IncFIB;IncFII;Col(MG828);Col156_1;ColRNAI_1	No
ESC_ZA2533AA	apec106	Italy	2016	poultry	EnteroBase	Assembly	ESC_ZA2533AA	0	9	mdf(A)_1;sul2_3;aph(3'')-Ib_5;aph(6)-Id_1;dfrA1_10;ant(3'')-Ia_1;sul1_5;mph(B)_1;tet(A)_6;blaCTX-M-1_1	6	IncFIB;IncFIC;IncI2;IncQ1;Col(MG828);p0111	No
ESC_ZA4766AA	ALQ032635	Kenya	2016	human	EnteroBase	Assembly	ESC_ZA4766AA	0	8	blaCTX-M-14_1;mdf(A)_1;dfrA12_8;aadA2_1;sul1_5;mph(A)_2;sul2_2;aph(6)-Id_1;aph(3'')-Ib_2	0	0	Yes
ESC_ZA4929AA	INT004362	Kenya	2016	Missing	EnteroBase	Assembly	ESC_ZA4929AA	0	5	mdf(A)_1;sul2_2;aph(3'')-Ib_2;aph(6)-Id_1;dfrA1_8;ant(3'')-Ia_1	2	IncFIB;IncFII	Yes
ESC_ZA5576AA	PNUSAE024814	United States	Missing	Missing	EnteroBase	Assembly	ESC_ZA5576AA	0	6	sul2_2;aph(3'')-Ib_2;aph(6)-Id_1;tet(D)_1;blaTEM-1B_1;catA1_1;mdf(A)_1	1	IncFIB	No
ESC_ZA5975AA	TMP021131	Kenya	2016	human	EnteroBase	Assembly	ESC_ZA5975AA	0	8	mdf(A)_1;dfrA1_10;ant(3'')-Ia_1;sul1_5;blaTEM-1C_1;tet(A)_6;sul2_2;aph(3'')-Ib_2;aph(6)-Id_1	3	IncFIA;IncFIB;IncFIC	Yes
ESC_ZA6107AA	TMP024043	Kenya	2016	human	EnteroBase	Assembly	ESC_ZA6107AA	0	8	qnrS1_1;blaCTX-M-15_1;blaTEM-1B_1;aph(6)-Id_1;aph(3'')-Ib_5;sul2_2;mdf(A)_1;tet(A)_6;dfrA14_5	1	IncY_1	No
ESC_ZA6580AA	OM1433	Oman	2015	human	EnteroBase	Assembly	ESC_ZA6580AA	blaOXA-48	8	mdf(A)_1;aac(3)-IId_1;mph(A)_2;sul1_5;aadA5_1;dfrA17_1;blaCTX-M-122_1;blaOXA-48_1;blaTEM-1B_1	0	0	Yes
ESC_ZA6581AA	OM481	Oman	2015	human	EnteroBase	Assembly	ESC_ZA6581AA	blaOXA-48	8	catA1_1;blaOXA-48_1;tet(D)_1;blaTEM-1B_1;dfrA17_1;aadA5_1;sul1_5;mph(A)_2;mdf(A)_1	2	IncFIB;IncFII	No
ESC_ZA6633AA	19OR02CB18-EC	United States	2019	poultry	EnteroBase	Assembly	ESC_ZA6633AA	0	0	mdf(A)_1	5	IncB/O;IncFIB;IncFII;Col(MG828);p0111	No
ESC_ZA9442AA	FSIS11921010	United States	2019	poultry	EnteroBase	Assembly	ESC_ZA9442AA	0	2	mdf(A)_1;aph(3')-IIa_2;aph(6)-Ic_1	3	IncFII;IncI1;Col(MG828)	No
ESC_ZA9868AA	FSIS11921396	United States	2019	poultry	EnteroBase	Assembly	ESC_ZA9868AA	0	5	mdf(A)_1;sul2_2;tet(B)_2;aph(3'')-Ib_5;aph(6)-Id_1;aph(3')-Ia_1	7	IncB/O;IncFII;Col(MG828);Col156_1;Col8282_1;ColpVC_1_;p0111	No
GCA_000351385.1	KTE236	unknown	2010	human	NCBI	Assembly	GCA_000351385.1	0	8	mdf(A)_1;sul1_5;dfrA7_5;tet(D)_1;blaTEM-1B_1;catA1_1;sul2_2;aph(6)-Id_1;aph(3'')-Ib_2	3	IncFIB;IncFII;Col156_1	Yes
GCA_000351405.1	KTE237		2010	human	NCBI	Assembly	GCA_000351405.1	0	9	tet(D)_1;blaTEM-1B_1;catA1_1;catA1_1;sul2_2;aph(6)-Id_1;aph(3'')-Ib_2;mdf(A)_1;sul1_5;dfrA7_5	3	IncFIB;IncFII;Col156_1	Yes
GCA_000408165.1	KTE199: ec38		2010	human	NCBI	Assembly	GCA_000408165.1	0	8	tet(D)_1;blaTEM-1B_1;catA1_1;sul2_2;aph(6)-Id_1;aph(3'')-Ib_2;mdf(A)_1;dfrA7_5;sul1_5	3	IncFIB;IncFII;Col156_1	Yes
GCA_000506505.1	LAU-EC10	Lebanon: Byblos	2013	human	NCBI	Assembly	GCA_000506505.1	0	1	blaCTX-M-15_1;mdf(A)_1	6	IncFIA;IncFIB;IncFII;Col(BS512);Col(MG828);Col156_1	Yes
GCA_000711375.1	6-175-07_S1_C2	Tanzania	2009	human	NCBI	Assembly	GCA_000711375.1	0	8	dfrA1_8;ant(3'')-Ia_1;aph(3'')-Ib_2;aph(6)-Id_1;sul2_2;tet(D)_1;blaTEM-1B_1;catA1_1;mdf(A)_1	2	IncFIB;IncFII	Yes
GCA_000781715.1	blood-10-0183	USA: Pacific Northwest	2010	human	NCBI	Assembly	GCA_000781715.1	0	9	blaOXA-1_1;ant(3'')-Ia_1;dfrA7_5;sul1_5;sul2_2;mdf(A)_1;catA1_1;tet(B)_2;aph(6)-Id_1;aph(3'')-Ib_2	3	IncFIB;IncFII;Col156_1	Yes
GCA_001463345.1	50760471	Norway	2013	human	NCBI	Assembly	GCA_001463345.1	blaOXA-48	8	blaTEM-1B_1;mdf(A)_1;blaOXA-48_1;aac(3)-IId_1;blaCTX-M-122_1;dfrA17_1;aadA5_1;sul1_5;mph(A)_2	3	IncI2;Col156_1;ColRNAI_1	Yes
GCA_001466755.1	NCCP 15653	unknown	Missing	Missing	NCBI	Assembly	GCA_001466755.1	0	4	mdf(A)_1;blaCTX-M-14_1;mph(A)_2;sul1_5;dfrA5_1	4	IncFIB;IncFII;IncFII;Col156_1	Yes
GCA_001519245.1	GN02277	USA	2004	human	NCBI	Assembly	GCA_001519245.1	0	4	sul1_5;dfrA5_1;blaTEM-1B_1;mdf(A)_1;mph(A)_2	4	IncFIB;IncFII;IncFII;Col156_1	Yes
GCA_001519615.1	GN02649	USA	2008	human	NCBI	Assembly	GCA_001519615.1	0	5	mdf(A)_1;aph(6)-Id_1;aph(3'')-Ib_5;sul2_2;blaTEM-1B_1;dfrA8_1	2	IncFIA;IncFIC	No
GCA_001748735.1	VL3001	Israel	2010	livestock	NCBI	Assembly	GCA_001748735.1	0	3	aph(6)-Id_1;aph(3'')-Ib_2;tet(A)_6;mdf(A)_1	3	IncFII;Col(MG828);Col156_1	No
GCA_001749595.1	VL2764	Israel	2010	livestock	NCBI	Assembly	GCA_001749595.1	0	3	mdf(A)_1;tet(A)_6;aph(3'')-Ib_2;aph(6)-Id_1	2	IncFII;Col156_1	No
GCA_001890365.1	MRSN346647	United States	2016	human	NCBI	Assembly	GCA_001890365.1	0	8	mdf(A)_1;blaTEM-1B_1;tet(A)_6;aph(6)-Id_1;aph(3'')-Ib_5;sul2_2;dfrA14_5;blaCTX-M-15_1;qnrS1_1	2	IncFIB;IncFIB	No
GCA_001942175.1	69E6	France	2014	human	NCBI	Assembly	GCA_001942175.1	blaOXA-244	6	blaOXA-244_1;catA1_1;blaTEM-1B_1;mdf(A)_1;blaCTX-M-14b_1;ant(3'')-Ia_1;dfrA1_8	0	0	Yes
GCA_002018815.1	ICBECAM5	Brazil: Sao Paulo	2016	Environmental	NCBI	Assembly	GCA_002018815.1	0	5	blaCTX-M-14_1;mdf(A)_1;sul2_2;aac(3)-IIa_1;aph(3'')-Ib_2;aph(6)-Id_1	0	0	Yes
GCA_002104405.1	Ec6M	Brazil: Santos	2016	Environmental	NCBI	Assembly	GCA_002104405.1	0	9	mdf(A)_1;aph(3'')-Ib_5;aph(6)-Id_1;tet(A)_3;blaCTX-M-27_1;sul2_14;mph(A)_2;sul1_5;aadA5_1;dfrA17_1	5	IncFIB;IncFIB;IncFII;IncFII;IncFII	No
GCA_002109605.1	M056	Missing	Missing	Missing	NCBI	Assembly	GCA_002109605.1	0	0	mdf(A)_1	6	IncFIB;IncFII;Col(MG828);Col156_1;Col8282_1;p0111	No
GCA_002155385.1	AUH_IMP199	Lebanon	2013	human	NCBI	Assembly	GCA_002155385.1	blaOXA-48	8	blaTEM-1B_1;dfrA17_1;aadA5_1;sul1_5;mph(A)_2;mdf(A)_1;aac(3)-IId_1;blaOXA-48_1;blaCTX-M-122_1	1	Col(BS512)	Yes
GCA_002155515.1	AUH_IMP314	Lebanon	2014	human	NCBI	Assembly	GCA_002155515.1	blaOXA-48	8	blaCTX-M-122_1;blaOXA-48_1;mdf(A)_1;dfrA17_1;aadA5_1;sul1_5;mph(A)_2;aac(3)-IId_1;blaTEM-1B_1	0	0	Yes
GCA_002223705.1	FC10255	China: Beijing	2012	human	NCBI	Assembly	GCA_002223705.1	0	7	blaIMP-4_1;mdf(A)_1;qnrS1_1;dfrA1_10;ant(3'')-Ia_1;sul1_5;tet(B)_2;blaCTX-M-14_1	7	IncFIA;IncFIB;IncFII;IncFII;IncI1;IncN_1;Col(MG828)	No
GCA_002223865.1	CoR-29	China: Hangzhou	2015	human	NCBI	Assembly	GCA_002223865.1	0	2	mdf(A)_1;blaCTX-M-14_1;qnrD1_1	2	IncFII;Col3M_1__	Yes
GCA_002224705.1	NA057	India	2009	human	NCBI	Assembly	GCA_002224705.1	0	2	dfrA7_5;sul1_5;mdf(A)_1	4	IncFIB;IncFII;IncX1_;Col156_1	Yes
GCA_002240945.1	ICBEcBL-III-02(2)	Brazil: Amazon	2013	human	NCBI	Assembly	GCA_002240945.1	0	9	blaCTX-M-15_1;aac(6')-Ib-cr_1;blaOXA-1_1;catB3_1;sul1_5;aadA5_1;dfrA17_1;tet(B)_2;mdf(A)_1;mph(A)_2	4	IncFIA;IncFIB;IncFII;Col156_1	Yes
GCA_002310595.1	144	United Kingdom	2002	companion animal	NCBI	Assembly	GCA_002310595.1	0	6	mdf(A)_1;aph(6)-Id_1;aph(3'')-Ib_5;sul2_3;blaTEM-1B_1;dfrA5_1;blaCMY-2_1	4	IncFIB;IncFII;IncI1;IncQ1	No
GCA_002407385.1	NA090	India: Pune	2009	human	NCBI	Assembly	GCA_002407385.1	0	11	sul2_2;aac(3)-IIa_1;aph(6)-Id_1;aph(3'')-Ib_2;aac(6')-Ib-cr_1;blaOXA-1_1;catB3_1;ant(3'')-Ia_1;dfrA1_8;tet(A)_6;blaCTX-M-15_1;mdf(A)_1	2	IncFIB;IncFII	Yes
GCA_002442395.1	45_Esco_HA-DE	Germany	2012	human	NCBI	Assembly	GCA_002442395.1	0	6	blaCTX-M-15_1;mdf(A)_1;dfrA1_8;ant(3'')-Ia_1;catB3_1;blaOXA-1_1;aac(6')-Ib-cr_1	2	IncFIB;IncFII	No
GCA_002442415.1	47_Esco_HA-DE	Germany	2012	human	NCBI	Assembly	GCA_002442415.1	0	9	sul1_5;ant(3'')-Ia_1;dfrA1_10;mph(A)_2;mdf(A)_1;blaCTX-M-15_1;tet(A)_6;sul2_2;aph(6)-Id_1;aph(3'')-Ib_2	3	IncFIA;IncFIB;IncFIC	No
GCA_002463525.1	MOD1-EC6179	USA: PA	1983	Wild Animal	NCBI	Assembly	GCA_002463525.1	0	0	mdf(A)_1	0	0	No
GCA_002573205.1	11_Esco_CA-NL	Netherlands	2012	human	NCBI	Assembly	GCA_002573205.1	0	7	blaTEM-1B_1;tet(D)_1;sul2_2;mdf(A)_1;catA1_1;blaCTX-M-14b_1;aph(3'')-Ib_2;aph(6)-Id_1	6	IncFIA;IncFIB;IncFII;IncI2;IncL_1;Col156_1	Yes
GCA_002573375.1	17_Esco_HA-NL	Netherlands	2012	human	NCBI	Assembly	GCA_002573375.1	0	10	aph(6)-Id_1;aph(3'')-Ib_2;aac(3)-IIa_1;dfrA1_8;ant(3'')-Ia_1;catA1_1;blaCTX-M-15_1;mdf(A)_1;sul2_2;tet(D)_1;blaTEM-1B_1	2	IncFIB;IncFII	No
GCA_002631395.1	22c_Esco_HA-NL	Netherlands	2012	human	NCBI	Assembly	GCA_002631395.1	0	9	aac(3)-IIa_1;mdf(A)_1;aph(3'')-Ib_2;aph(6)-Id_1;mph(A)_2;sul1_5;aadA2_1;dfrA12_8;blaCTX-M-14_1;sul2_2	2	IncFII;IncX4	Yes
GCA_002631455.1	38_Esco_HA-DE	Germany	2012	human	NCBI	Assembly	GCA_002631455.1	0	1	mdf(A)_1;blaCTX-M-14_1	0	0	No
GCA_002895295.1	ICBUR15	Brazil: Sao Paulo	2017	Wild Animal	NCBI	Assembly	GCA_002895295.1	0	4	sul2_2;aph(6)-Id_1;aph(3'')-Ib_2;mdf(A)_1;blaCTX-M-14_1	1	IncI2	Yes
GCA_002895335.1	ICBUR20	Brazil: Sao Paulo	2017	Wild Animal	NCBI	Assembly	GCA_002895335.1	0	4	aph(3'')-Ib_2;aph(6)-Id_1;sul2_2;blaCTX-M-14_1;mdf(A)_1	1	IncI2	Yes
GCA_002901285.1	REP237	Brazil: Piedade	2016	Environmental	NCBI	Assembly	GCA_002901285.1	0	9	tet(B)_2;dfrA17_1;aadA5_1;sul1_5;blaCTX-M-15_1;mph(A)_2;aac(6')-Ib-cr_1;blaOXA-1_1;catB3_1;mdf(A)_1	5	IncFIA;IncFIB;IncFII;IncFII;Col156_1	Yes
GCA_002928605.1	IMT38402	Guinea	2015	Wild Animal	NCBI	Assembly	GCA_002928605.1	0	8	qnrS1_1;blaCTX-M-15_1;blaTEM-1B_1;tet(A)_6;aph(6)-Id_1;aph(3'')-Ib_5;sul2_2;mdf(A)_1;dfrA14_5	3	IncFIB;IncFIB;Col(pHAD28)	No
GCA_002946715.1	266917_2	United Kingdom	2016	human	NCBI	Assembly	GCA_002946715.1	blaOXA-181	14	blaCTX-M-15_1;tet(A)_6;aac(6')-Ib-cr_1;blaOXA-1_1;catB3_1;dfrA1_8;ant(3'')-Ia_1;sul2_2;tet(D)_1;blaTEM-1B_1;catA1_1;blaCMY-16_1;mdf(A)_1;qnrS1_1;blaOXA-181_1	7	IncFIB;IncFII;IncI;IncX3_;IncX4;IncY_1;ColKP3_1_	No
GCA_003000595.1	AR_0368	unknown	missing	Missing	NCBI	Assembly	GCA_003000595.1	0	5	sul2_2;aph(3'')-Ib_5;aph(6)-Id_1;dfrA8_1;blaTEM-1B_1;mdf(A)_1	3	IncFIA;IncFIB;IncFIC	No
GCA_003297645.1	TUM18543	missing	2016	human	NCBI	Assembly	GCA_003297645.1	0	11	tet(A)_6;aph(6)-Id_1;aph(3'')-Ib_5;sul2_2;blaCTX-M-14_1;aac(3)-IId_1;mdf(A)_1;blaTEM-1B_1;dfrA17_1;aadA5_1;sul1_5;mph(A)_2	5	IncFIA;IncFIB;IncFII;IncI2;Col(MG828)	No
GCA_003297845.1	TUM18547	missing	2016	human	NCBI	Assembly	GCA_003297845.1	0	5	mdf(A)_1;blaTEM-1B_1;sul2_2;aph(3'')-Ib_2;aph(6)-Id_1;tet(B)_2	5	IncFIA;IncFIB;IncFII;Col(MG828);Col156_1	Yes
GCA_003300525.1	TUM18614	missing	2017	human	NCBI	Assembly	GCA_003300525.1	0	12	mdf(A)_1;dfrA17_1;aadA5_1;sul1_5;mph(A)_2;tet(B)_2;sul2_2;aph(3'')-Ib_2;aph(6)-Id_1;blaTEM-1B_1;tet(D)_1;blaCTX-M-14_1;catA1_1	3	IncFIA;IncFIB;IncFII	No
GCA_003300695.1	TUM18619	missing	2017	human	NCBI	Assembly	GCA_003300695.1	0	3	blaTEM-1B_1;mdf(A)_1;sul2_2;aph(3'')-Ib_5	5	IncFIB;IncFII;Col(BS512);Col156_1;Col156_1	No
GCA_003301015.1	TUM18626	missing	2017	human	NCBI	Assembly	GCA_003301015.1	0	6	dfrA17_1;aadA5_1;sul1_5;mph(A)_2;aac(3)-IId_1;mdf(A)_1;blaCTX-M-14_1	3	IncFIB;IncFII;Col156_1	Yes
GCA_003305455.1	TUM18703	missing	2017	human	NCBI	Assembly	GCA_003305455.1	0	1	mdf(A)_1;blaCTX-M-14_1	6	IncB/O;IncFIB;IncFII;IncI2;Col(MG828);Col156_1	Yes
GCA_003306255.1	TUM18743	missing	2017	human	NCBI	Assembly	GCA_003306255.1	0	3	mdf(A)_1;blaTEM-1B_1;blaCTX-M-55_1;aac(3)-IId_1	9	IncFIA;IncFIB;IncFII;IncI1;IncP1_;Col(BS512);Col(MG828);Col156_1;Col156_1	No
GCA_003317295.1	CVAST1162	USA: Minnesota	2016	human	NCBI	Assembly	GCA_003317295.1	0	0	mdf(A)_1	3	IncFIB;IncFII;Col(BS512)	No
GCA_003317335.1	CVAST2506	USA: Minnesota	2016	human	NCBI	Assembly	GCA_003317335.1	0	0	mdf(A)_1	3	IncFIB;IncFII;Col(BS512)	No
GCA_003318825.1	AVC51	Australia	2008	poultry	NCBI	Assembly	GCA_003318825.1	0	3	mdf(A)_1;tet(A)_6;dfrA5_1;blaTEM-1B_1	4	IncFIB;IncFII;IncI1;Col(MG828)	No
GCA_003399885.1	CFSAN061763, replaced par GCA_003399885.2: seq pacbio groupe11	Egypt	2016	Environmental	NCBI	Assembly	GCA_003399885.1	0	8	mdf(A)_1;sul2_2;aph(3'')-Ib_5;aph(6)-Id_1;qnrS1_1;blaCTX-M-15_1;blaTEM-1B_1;tet(A)_6;dfrA14_5	2	IncFIB;IncFIB	No
GCA_003460365.1	AF17-8LB	China: Shenzhen	2013	human	NCBI	Assembly	GCA_003460365.1	0	10	mdf(A)_1;dfrA12_8;aadA2_1;sul1_5;sul2_2;aph(6)-Id_1;aph(3'')-Ib_2;mph(A)_2;tet(D)_1;blaTEM-1B_1;catA1_1	3	IncFIB;IncFII;Col156_1	Yes
GCA_003982675.1	310140	Mozambique	2012	human	NCBI	Assembly	GCA_003982675.1	0	8	catA1_1;aph(6)-Id_1;aph(3'')-Ib_2;mdf(A)_1;ant(3'')-Ia_1;dfrA1_8;blaTEM-1B_1;tet(D)_1;sul2_2	5	IncFIB;IncFII;IncFII;Col440I_1;ColRNAI_1	Yes
GCA_003983865.1	303227	Mozambique	2010	human	NCBI	Assembly	GCA_003983865.1	0	6	sul2_2;aph(6)-Id_1;aph(3'')-Ib_2;tet(D)_1;blaTEM-1B_1;catA1_1;mdf(A)_1	4	IncFIB;IncFII;Col(IRGK);Col(pHAD28)	No
GCA_004004865.1	"122E4"	France: Limoges	2017	human	NCBI	Assembly	GCA_004004865.1	blaOXA-48	4	dfrA1_10;blaTEM-1B_1;sul2_2;mdf(A)_1;blaOXA-48_1	5	IncFIA;IncFIB;IncFII;IncI1;IncL_1	No
GCA_004005015.1	109A9	France: Limoges	2017	human	NCBI	Assembly	GCA_004005015.1	blaOXA-48	4	mdf(A)_1;blaOXA-48_1;dfrA1_10;blaTEM-1B_1;sul2_2	5	IncFIA;IncFIB;IncFII;IncI1;IncL_1	No
GCA_004011015.1	E-1246	Sweden	2008	human	NCBI	Assembly	GCA_004011015.1	0	10	mdf(A)_1;blaCTX-M-15_1;aac(3)-IIa_1;dfrA1_8;ant(3'')-Ia_1;catA1_1;blaTEM-1B_1;tet(D)_1;aph(3'')-Ib_2;aph(6)-Id_1;sul2_2	2	IncFIB;IncFII	No
GCA_004100085.1	SIAU-EC318	0	Missing	Missing	NCBI	Assembly	GCA_004100085.1	0	9	mph(A)_2;sul1_5;aadA5_1;dfrA17_1;sul2_2;aph(3'')-Ib_5;aph(6)-Id_1;tet(A)_6;blaCTX-M-27_1;mdf(A)_1	6	IncFIA;IncFIB;IncFII;IncFII;IncX4;Col156_1	No
GCA_004100285.1	SIAU-EC330	0	Missing	Missing	NCBI	Assembly	GCA_004100285.1	0	11	mdf(A)_1;blaCTX-M-15_1;tet(A)_6;dfrA1_8;ant(3'')-Ia_1;sul2_2;aph(3'')-Ib_2;aph(6)-Id_1;aac(3)-IIa_1;aac(6')-Ib-cr_1;blaOXA-1_1;catB3_1	2	IncFIB;IncFII	Yes
GCA_004193385.1	UEC59	Pakistan	2013	human	NCBI	Assembly	GCA_004193385.1	0	10	mdf(A)_1;blaTEM-1B_1;dfrA17_1;aadA5_1;sul1_5;mph(A)_2;sul2_2;aph(3'')-Ib_5;aph(6)-Id_1;tet(A)_6;aac(3)-IId_1	6	IncFIA;IncFIB;IncFII;Col(MG828);Col156_1;Col156_1	No
GCA_004380525.1	P33	Denmark	2011	human	NCBI	Assembly	GCA_004380525.1	0	9	mph(A)_2;sul1_5;aadA5_1;dfrA17_1;catA1_1;tet(D)_1;blaTEM-1B_1;tet(B)_2;blaCTX-M-14_1;mdf(A)_1	3	IncFIA;IncFII;IncFII	Yes
GCA_004380535.1	P08	Denmark	2011	human	NCBI	Assembly	GCA_004380535.1	0	7	blaCTX-M-14_1;dfrA17_1;aadA5_1;sul1_5;mph(A)_2;mdf(A)_1;aac(3)-IId_1;blaTEM-1B_1	0	0	Yes
GCA_004380545.1	P58	Denmark	2011	human	NCBI	Assembly	GCA_004380545.1	0	12	mdf(A)_1;dfrA17_1;aadA5_1;sul1_5;mph(A)_2;blaCTX-M-14_1;sul2_2;aph(3'')-Ib_5;aph(6)-Id_1;tet(A)_6;floR_2;aac(3)-IId_1;blaTEM-1B_1	1	IncFII	Yes
GCA_004567165.1	URMC_35_E_Col	USA: Rochester, NY	2017	human	NCBI	Assembly	GCA_004567165.1	0	6	blaCTX-M-14_1;aac(3)-IIa_1;mdf(A)_1;dfrA12_8;aadA2_1;sul1_5;mph(A)_2	0	0	No
GCA_004567315.1	URMC_97_E_Col	USA: Rochester, NY	2018	human	NCBI	Assembly	GCA_004567315.1	0	8	aac(3)-IIa_1;catB3_1;blaOXA-1_1;aac(6')-Ib-cr_1;tet(A)_6;ant(3'')-Ia_1;dfrA1_8;mdf(A)_1;blaCTX-M-15_1	1	IncY_1	No
GCA_004567985.1	URMC_187_E_coli	USA: Rochester, NY	2018	human	NCBI	Assembly	GCA_004567985.1	0	2	mdf(A)_1;blaCTX-M-14_1;dfrA17_1	6	IncFIA;IncFIB;IncFIB;IncFII;IncFII;Col156_1	No
GCA_004567995.1	URMC_182_E_coli	USA: Rochester, NY	2018	human	NCBI	Assembly	GCA_004567995.1	0	10	mdf(A)_1;dfrA17_1;aadA5_1;sul1_5;mph(A)_2;sul2_2;aph(3'')-Ib_5;aph(6)-Id_1;tet(A)_6;erm(B)_18;blaCTX-M-27_1	3	IncFIB;IncFII;IncFII	No
GCA_004568115.1	URMC_172_E_coli	USA: Rochester, NY	2018	human	NCBI	Assembly	GCA_004568115.1	0	5	mdf(A)_1;dfrA12_8;aadA2_1;sul1_5;mph(A)_2;blaCTX-M-14_1	0	0	Yes
GCA_004568125.1	URMC_174_E_coli	USA: Rochester, NY	2018	human	NCBI	Assembly	GCA_004568125.1	0	9	mdf(A)_1;sul2_2;aph(3'')-Ib_5;aph(6)-Id_1;tet(A)_6;dfrA17_1;aadA5_1;sul1_5;mph(A)_2;blaCTX-M-27_1	3	IncFIB;IncFIB;IncFII	No
GCA_004568925.1	URMC_167_E_coli	USA: Rochester, NY	2018	human	NCBI	Assembly	GCA_004568925.1	0	5	blaCTX-M-27_1;mdf(A)_1;sul2_2;aph(3'')-Ib_5;aph(6)-Id_1;tet(A)_6	3	IncB/O;IncFIB;IncFII	No
GCA_004569095.1	URMC_136_E_coli	USA: Rochester, NY	2018	human	NCBI	Assembly	GCA_004569095.1	0	11	sul2_2;aph(3'')-Ib_5;aph(6)-Id_1;tet(A)_6;floR_2;blaCTX-M-14_1;mph(A)_2;sul1_5;aadA2_1;dfrA12_8;aac(3)-IIa_1;mdf(A)_1	0	0	Yes
GCA_004569755.1	URMC_135_E_coli	USA: Rochester, NY	2018	human	NCBI	Assembly	GCA_004569755.1	0	5	blaCTX-M-14_1;dfrA12_8;aadA2_1;sul1_5;mph(A)_2;mdf(A)_1	0	0	Yes
GCA_004681485.1	URMC_26_E_Col	USA: Rochester, NY	2017	human	NCBI	Assembly	GCA_004681485.1	0	28	aac(3)-IId_1;sul2_2;aph(3'')-Ib_5;aph(6)-Id_1;tet(A)_6;blaTEM-1B_1;qnrS1_1;mph(A)_2;sul1_5;aadA5_1;dfrA17_1;blaCTX-M-27_1;mph(A)_2;sul2_2;aph(3'')-Ib_5;aph(6)-Id_1;tet(A)_6;dfrA17_1;aadA5_1;sul1_5;blaTEM-1B_1;tet(A)_6;aph(6)-Id_1;aph(3'')-Ib_5;sul2_2;mph(A)_2;aac(3)-IId_1;qnrS1_1;mdf(A)_1	5	IncFII;IncFII;IncFII;IncFII;IncFII	No
GCA_004803125.1	GCID_CRE_0136	Egypt: Tanta	Missing	human	NCBI	Assembly	GCA_004803125.1	0	9	dfrA1_8;ant(3'')-Ia_1;blaCTX-M-15_1;tet(A)_6;sul2_2;aph(3'')-Ib_5;aph(6)-Id_1;blaTEM-169_1;mdf(A)_1	7	IncFIA;IncFIB;IncFII;IncX1_;Col(BS512);Col(MG828);Col(MG828)	No
GCA_004803215.1	GCID_CRE_0138	Egypt: Tanta	Missing	human	NCBI	Assembly	GCA_004803215.1	0	14	dfrA17_1;mdf(A)_1;dfrA1_8;ant(3'')-Ia_1;blaCTX-M-15_1;mph(A)_2;sul1_5;blaDHA-1_1;qnrB4_1;tet(A)_6;sul2_2;aph(3'')-Ib_5;aph(6)-Id_1;blaTEM-169_1	8	IncFIA;IncFIB;IncFII;IncFII;IncX1_;Col(BS512);Col(MG828);Col(MG828)	No
GCA_005383105.1	ECSC054	Japan	2004	human	NCBI	Assembly	GCA_005383105.1	0	4	sul2_2;mdf(A)_1;blaTEM-1B_1;aph(3'')-Ib_2;aph(6)-Id_1	3	IncFIA;IncFIB;IncFIC	Yes
GCA_005386485.1	JML094	Japan	2015	human	NCBI	Assembly	GCA_005386485.1	0	8	aph(6)-Id_1;aph(3'')-Ib_2;blaCTX-M-14_1;mdf(A)_1;sul2_2;mph(A)_2;sul1_5;aadA2_1;dfrA12_8	0	0	Yes
GCA_005389585.1	JML284	Japan	2015	human	NCBI	Assembly	GCA_005389585.1	0	1	mdf(A)_1;blaTEM-1B_1	4	IncFIB;IncFII;Col(BS512);Col(MG828)	No
GCA_005389945.1	KK-NP005	Japan	2014	livestock	NCBI	Assembly	GCA_005389945.1	0	4	blaCTX-M-15_1;qnrS1_1;mdf(A)_1;mcr-1.1_1	4	IncI2;IncX1_;Col(MG828);Col(pHAD28)	No
GCA_005397685.1	UPEC87	Japan	2011	human	NCBI	Assembly	GCA_005397685.1	0	2	tet(B)_2;blaTEM-1B_1;mdf(A)_1	4	IncFIA;IncFIB;IncFII;Col156_1	No
GCA_005399885.1	44-H78-B	France	2011	livestock	NCBI	Assembly	GCA_005399885.1	0	0	mdf(A)_1	4	IncFIA;IncFIB;IncFIC;IncI1	No
GCA_005399925.1	46-I43-A	France	2011	livestock	NCBI	Assembly	GCA_005399925.1	0	0	mdf(A)_1	3	IncFIA;IncFIB;IncFII	No
GCA_005886035.1	A1_136	United States	2016	Wild Animal	NCBI	Assembly	GCA_005886035.1	blaOXA-48	8	blaCTX-M-122_1;blaTEM-1B_1;aac(3)-IId_1;mph(A)_2;sul1_5;aadA5_1;dfrA17_1;mdf(A)_1;blaOXA-48_1	0	0	Yes
GCA_006229225.1	RUSPBB86	Russia	2012	human	NCBI	Assembly	GCA_006229225.1	0	17	tet(A)_6;sul1_5;aadA5_1;dfrA17_1;tet(B)_2;catA1_1;mph(A)_2;blaCTX-M-15_1;ant(3'')-Ia_1;dfrA1_8;mdf(A)_1;blaTEM-1B_1;sul2_3;aph(3'')-Ib_5;aph(6)-Id_1;aac(6')-Ib-cr_1;blaOXA-1_1;catB3_1	5	IncFIA;IncFIB;IncFII;IncQ1;IncY_1	Yes
GCA_006229335.1	RUSPBB65	Russia	2012	human	NCBI	Assembly	GCA_006229335.1	0	10	tet(D)_1;aph(3'')-Ib_2;aph(6)-Id_1;blaCTX-M-15_1;mdf(A)_1;blaTEM-141_1;sul2_2;catA1_1;aac(6')-Ib-cr_1;blaOXA-1_1;catB3_1	2	IncFIB;IncX1_	No
GCA_006229635.1	RUSPBB29	Russia	2012	human	NCBI	Assembly	GCA_006229635.1	0	20	catA1_1;tet(D)_1;blaSHV-12_1;mcr-9_1;dfrA19_1;ere(A)_2;aac(6')-IIc_1;mdf(A)_1;blaCTX-M-14b_1;aph(6)-Id_1;aph(3'')-Ib_2;sul1_5;blaTEM-1B_1;blaDHA-1_1;qnrB4_1;dfrA1_8;ant(3'')-Ia_1;catA2_1;sul2_3	6	IncFIB;IncFII;IncHI2;IncHI2;IncQ1;IncY_1	No
GCA_006229875.1	RUSPBB250	Russia	2012	human	NCBI	Assembly	GCA_006229875.1	0	20	aph(6)-Id_1;sul2_3;ant(3'')-Ia_1;dfrA1_8;sul1_5;mdf(A)_1;aph(3'')-Ib_2;tet(D)_1;aac(6')-IIc_1;ere(A)_2;blaDHA-1_1;qnrB4_1;blaSHV-12_1;catA2_1;dfrA19_1;catA1_1;blaTEM-1B_1;mcr-9_1;blaCTX-M-14b_1	7	IncFIB;IncFII;IncHI2;IncHI2;IncQ1;Col(BS512);Col(MG828)	Yes
GCA_006229885.1	RUSPBB24	Russia	2012	human	NCBI	Assembly	GCA_006229885.1	0	9	aph(3'')-Ib_2;aph(6)-Id_1;sul2_2;blaTEM-141_1;mdf(A)_1;catA1_1;tet(D)_1;catB3_1;blaOXA-1_1;aac(6')-Ib-cr_1	2	IncFIB;IncX1_	Yes
GCA_006229995.1	RUSPBB23	Russia	2012	human	NCBI	Assembly	GCA_006229995.1	0	9	blaCTX-M-15_1;aac(3)-IIa_1;ant(3'')-Ia_1;dfrA1_8;tet(A)_6;blaCTX-M-14b_1;mdf(A)_1;catB3_1;blaOXA-1_1;aac(6')-Ib-cr_1	3	IncFIB;IncFII;IncFII	Yes
GCA_006230105.1	RUSPBB212	Russia	2012	human	NCBI	Assembly	GCA_006230105.1	0	9	aph(6)-Id_1;aph(3'')-Ib_2;catA1_1;blaCTX-M-15_1;tet(D)_1;blaTEM-1B_1;mdf(A)_1;sul2_2;ant(3'')-Ia_1;dfrA1_8	2	IncFIB;IncFII	No
GCA_006230225.1	RUSPBB202	Russia	2012	human	NCBI	Assembly	GCA_006230225.1	0	21	sul2_3;aph(3'')-Ib_2;aph(6)-Id_1;blaTEM-1B_1;ere(A)_2;aac(6')-IIc_1;ant(3'')-Ia_1;dfrA1_8;catA2_1;mdf(A)_1;blaSHV-12_1;aph(3')-Ia_1;qnrB4_1;blaDHA-1_1;catA1_1;tet(D)_1;sul1_5;mcr-9_1;blaCTX-M-14b_1;dfrA19_1	5	IncFIB;IncFII;IncHI2;IncHI2;IncQ1	No
GCA_006230295.1	RUSPBB199	Russia	2012	human	NCBI	Assembly	GCA_006230295.1	0	20	mcr-9_1;aph(3'')-Ib_2;tet(D)_1;aph(6)-Id_1;dfrA1_8;ant(3'')-Ia_1;catA2_1;sul2_3;sul1_5;catA1_1;blaTEM-1B_1;blaSHV-12_1;dfrA19_1;ere(A)_2;aac(6')-IIc_1;blaDHA-1_1;qnrB4_1;mdf(A)_1;blaCTX-M-14b_1	5	IncFIB;IncFII;IncHI2;IncHI2;IncQ1	Yes
GCA_006230315.1	RUSPBB195	Russia	2012	human	NCBI	Assembly	GCA_006230315.1	0	6	mdf(A)_1;dfrA1_8;ant(3'')-Ia_1;catA1_1;blaCTX-M-14b_1;tet(D)_1;blaTEM-1B_1	2	IncFIB;IncFII	Yes
GCA_006230335.1	RUSPBB185	Russia	2012	human	NCBI	Assembly	GCA_006230335.1	0	18	catB3_1;blaOXA-1_1;aac(6')-Ib-cr_1;tet(A)_6;dfrA17_1;aadA5_1;sul1_5;aac(3)-IIa_1;blaTEM-1B_1;dfrA1_8;ant(3'')-Ia_1;blaCTX-M-15_1;catA1_1;tet(B)_2;mph(A)_2;mdf(A)_1;sul2_3;aph(3'')-Ib_5;aph(6)-Id_1	5	IncFIA;IncFIB;IncFII;IncQ1;IncY_1	Yes
GCA_006230775.1	RUSPBB322	Russia	2012	human	NCBI	Assembly	GCA_006230775.1	0	20	blaCTX-M-14b_1;catA1_1;aph(6)-Id_1;qnrB4_1;blaDHA-1_1;sul2_3;ere(A)_2;aac(6')-IIc_1;blaSHV-12_1;mdf(A)_1;dfrA1_8;ant(3'')-Ia_1;dfrA19_1;sul1_5;catA2_1;aph(3'')-Ib_2;mcr-9_1;blaTEM-1B_1;tet(D)_1	5	IncFIB;IncFII;IncHI2;IncHI2;IncQ1	Yes
GCA_006230955.1	RUSPBB217	Russia	2012	human	NCBI	Assembly	GCA_006230955.1	0	9	mdf(A)_1;sul2_2;blaTEM-1B_1;tet(D)_1;dfrA1_8;ant(3'')-Ia_1;catA1_1;blaCTX-M-15_1;aph(3'')-Ib_2;aph(6)-Id_1	2	IncFIB;IncFII	No
GCA_006230965.1	RUSPBB214	Russia	2012	human	NCBI	Assembly	GCA_006230965.1	0	9	tet(D)_1;blaTEM-1B_1;mdf(A)_1;blaCTX-M-15_1;sul2_2;catA1_1;aph(6)-Id_1;aph(3'')-Ib_2;ant(3'')-Ia_1;dfrA1_8	2	IncFIB;IncFII	No
GCA_006231065.1	RUSPBB201	Russia	2012	human	NCBI	Assembly	GCA_006231065.1	0	21	catA1_1;blaSHV-12_1;aac(6')-IIc_1;ere(A)_2;blaDHA-1_1;qnrB4_1;aph(3')-Ia_1;aph(6)-Id_1;mcr-9_1;aph(3'')-Ib_2;tet(D)_1;blaTEM-1B_1;dfrA1_8;ant(3'')-Ia_1;blaCTX-M-14b_1;mdf(A)_1;sul2_3;catA2_1;dfrA19_1;sul1_5	5	IncFIB;IncFII;IncHI2;IncHI2;IncQ1	Yes
GCA_006231115.1	RUSPBB200	Russia	2012	human	NCBI	Assembly	GCA_006231115.1	0	21	mdf(A)_1;sul2_3;blaCTX-M-14b_1;blaSHV-12_1;catA2_1;aph(3'')-Ib_2;blaDHA-1_1;qnrB4_1;aac(6')-IIc_1;ere(A)_2;mcr-9_1;catA1_1;blaTEM-1B_1;dfrA19_1;dfrA1_8;ant(3'')-Ia_1;tet(D)_1;aph(3')-Ia_1;sul1_5;aph(6)-Id_1	5	IncFIB;IncFII;IncHI2;IncHI2;IncQ1	Yes
GCA_006231125.1	RUSPBB197	Russia	2012	human	NCBI	Assembly	GCA_006231125.1	0	10	tet(D)_1;blaTEM-1B_1;blaCTX-M-14b_1;aph(6)-Id_1;aph(3'')-Ib_5;sul2_3;aph(3')-Ia_1;mdf(A)_1;ant(3'')-Ia_1;dfrA1_8;catA1_1	3	IncFIB;IncFII;IncQ1	No
GCA_006231155.1	RUSPBB193	Russia	2012	human	NCBI	Assembly	GCA_006231155.1	0	10	ant(3'')-Ia_1;dfrA1_8;blaTEM-1B_1;aph(3')-Ia_1;tet(D)_1;blaCTX-M-14b_1;catA1_1;mdf(A)_1;sul2_3;aph(3'')-Ib_5;aph(6)-Id_1	3	IncFIB;IncFII;IncQ1	Yes
GCA_006231265.1	RUSPBB162	Russia	2012	human	NCBI	Assembly	GCA_006231265.1	0	19	mcr-9_1;dfrA1_8;ant(3'')-Ia_1;blaCTX-M-14b_1;qnrB4_1;blaDHA-1_1;aac(6')-IIc_1;ere(A)_2;sul1_5;dfrA19_1;blaSHV-12_1;tet(D)_1;catA1_1;blaTEM-1B_1;mdf(A)_1;sul2_3;aph(3'')-Ib_2;aph(6)-Id_1	5	IncFIB;IncFII;IncHI2;IncHI2;IncQ1	Yes
GCA_006231335.1	RUSPBB163	Russia	2012	human	NCBI	Assembly	GCA_006231335.1	0	20	aac(6')-IIc_1;ere(A)_2;aph(6)-Id_1;aph(3'')-Ib_2;tet(D)_1;blaCTX-M-14b_1;mdf(A)_1;mcr-9_1;aph(3')-Ia_1;blaDHA-1_1;qnrB4_1;dfrA1_8;ant(3'')-Ia_1;catA1_1;catA2_1;blaTEM-1B_1;dfrA19_1;blaSHV-12_1;sul1_5	4	IncFIB;IncFII;IncHI2;IncHI2	Yes
GCA_006232675.1	RUSPBB14	Russia	2012	human	NCBI	Assembly	GCA_006232675.1	0	10	tet(D)_1;aph(3'')-Ib_2;aph(6)-Id_1;sul2_2;catA1_1;mdf(A)_1;blaCTX-M-15_1;blaTEM-141_1;catB3_1;blaOXA-1_1;aac(6')-Ib-cr_1	2	IncFIB;IncX1_	Yes
GCA_006232745.1	RUSPBB128	Russia	2012	human	NCBI	Assembly	GCA_006232745.1	0	18	dfrA1_8;blaCTX-M-156_1;blaTEM-1B_1;tet(A)_6;catA1_1;mdf(A)_1;sul2_2;aadA2_1;dfrA12_8;mph(E)_1;msr(E)_1;armA_1;aph(6)-Id_1;aph(3'')-Ib_2;catB3_1;blaOXA-1_1;aac(6')-Ib-cr_1;tet(B)_2;sul1_5	5	IncFIA;IncFIB;IncFII;IncM2_;IncY_1	Yes
GCA_006232955.1	NOR9_78	Norway	2012	human	NCBI	Assembly	GCA_006232955.1	0	3	blaCTX-M-14b_1;mdf(A)_1;ant(3'')-Ia_1;dfrA1_8	0	0	Yes
GCA_006233005.1	NOR76	Norway	2012	human	NCBI	Assembly	GCA_006233005.1	0	1	mdf(A)_1;blaCMY-2_1	4	IncB/O;IncFIB;IncFIB;IncFIC	No
GCA_006233025.1	NOR6_8	Norway	2012	human	NCBI	Assembly	GCA_006233025.1	0	12	aac(3)-IId_1;mdf(A)_1;aph(3'')-Ib_2;aph(6)-Id_1;catA1_1;blaCTX-M-122_1;sul2_2;mph(A)_2;sul1_5;aadA5_1;dfrA17_1;blaTEM-1B_1;tet(D)_1	0	0	Yes
GCA_006233535.1	NOR4_79	Norway	2012	human	NCBI	Assembly	GCA_006233535.1	0	12	catA1_1;sul2_2;tet(D)_1;mdf(A)_1;dfrA17_1;aadA5_1;sul1_5;mph(A)_2;blaCTX-M-14_1;aac(3)-IId_1;aph(6)-Id_1;aph(3'')-Ib_2;blaTEM-1B_1	0	0	Yes
GCA_006233745.1	RUSPBB142	Russia	2012	human	NCBI	Assembly	GCA_006233745.1	0	20	catA2_1;aph(3'')-Ib_2;sul1_5;blaSHV-12_1;sul2_3;ant(3'')-Ia_1;dfrA1_8;blaTEM-1B_1;mdf(A)_1;catA1_1;dfrA19_1;mcr-9_1;aph(6)-Id_1;blaCTX-M-14b_1;blaDHA-1_1;qnrB4_1;aac(6')-IIc_1;ere(A)_2;tet(D)_1	4	IncFIB;IncFII;IncHI2;IncQ1	No
GCA_006233755.1	RUSPBB141	Russia	2012	human	NCBI	Assembly	GCA_006233755.1	0	20	catA2_1;blaCTX-M-14b_1;dfrA19_1;sul1_5;aph(6)-Id_1;tet(D)_1;blaDHA-1_1;qnrB4_1;mdf(A)_1;blaTEM-1B_1;sul2_3;aph(3'')-Ib_2;ant(3'')-Ia_1;dfrA1_8;mcr-9_1;aac(6')-IIc_1;ere(A)_2;blaSHV-12_1;catA1_1	5	IncFIB;IncFII;IncHI2;IncHI2;IncQ1	Yes
GCA_006233925.1	NOR6_15	Norway	2012	human	NCBI	Assembly	GCA_006233925.1	0	10	ant(3'')-Ia_1;dfrA1_8;blaCTX-M-14b_1;tet(D)_1;aph(3')-Ia_1;mdf(A)_1;blaTEM-1B_1;aph(6)-Id_1;aph(3'')-Ib_5;sul2_3;catA1_1	3	IncFIB;IncFII;IncQ1	Yes
GCA_006234015.1	NOR5_66	Norway	2012	human	NCBI	Assembly	GCA_006234015.1	0	12	aph(3'')-Ib_2;aph(6)-Id_1;sul1_5;blaCTX-M-9_1;sul2_2;tet(D)_1;catB8_1;catA1_1;dfrA12_8;aadA8b_2;mph(A)_2;mdf(A)_1	2	IncFIB;IncFIC	Yes
GCA_006234245.1	NOR4_57	Norway	2012	human	NCBI	Assembly	GCA_006234245.1	0	9	blaTEM-1B_1;mdf(A)_1;sul2_3;aph(3'')-Ib_5;aph(6)-Id_1;catA1_1;dfrA1_8;ant(3'')-Ia_1;tet(D)_1;blaCTX-M-14b_1	3	IncB/O;IncFII;IncQ1	Yes
GCA_006238625.1	EELTKB219	Estonia	2012	human	NCBI	Assembly	GCA_006238625.1	0	9	dfrA1_8;ant(3'')-Ia_1;mdf(A)_1;aph(3')-Ia_1;tet(D)_1;blaTEM-1B_1;sul2_3;aph(3'')-Ib_5;aph(6)-Id_1;blaCTX-M-14b_1	4	IncFIB;IncFII;IncQ1;p0111	Yes
GCA_006238825.1	EEITKB304	Estonia	2012	human	NCBI	Assembly	GCA_006238825.1	0	8	sul1_5;ant(3'')-Ia_1;dfrA1_10;blaTEM-1C_1;sul2_2;tet(A)_6;mdf(A)_1;blaCTX-M-15_1;aph(6)-Id_1	3	IncFIA;IncFIB;IncFIC	Yes
GCA_006241105.1	RUSPBB161	Russia	2012	human	NCBI	Assembly	GCA_006241105.1	0	19	tet(D)_1;blaTEM-1B_1;sul1_5;aph(6)-Id_1;aph(3'')-Ib_2;blaSHV-12_1;dfrA19_1;catA2_1;aac(6')-IIc_1;ere(A)_2;mdf(A)_1;blaCTX-M-14b_1;mcr-9_1;catA1_1;ant(3'')-Ia_1;dfrA1_8;blaDHA-1_1;qnrB4_1	4	IncFIB;IncFII;IncHI2;IncHI2	Yes
GCA_900169935.1	E1	Turkey	Missing	Wild Animal	NCBI	Assembly	GCA_900169935.1	blaOXA-48	8	mdf(A)_1;blaOXA-48_1;aac(3)-IId_1;blaCTX-M-122_1;blaTEM-1B_1;mph(A)_2;sul1_5;aadA5_1;dfrA17_1	0	0	No
GCA_900481985.1	VREC0593-sc-2350622	United Kingdom	2015	Wild Animal	NCBI	Assembly	GCA_900481985.1	0	2	mdf(A)_1;blaTEM-1D_1;tet(B)_2	3	IncFII;Col(MG828);p0111	No
GCA_900499175.1	619A	France	2018	human	NCBI	Assembly	GCA_900499175.1	0	0	mdf(A)_1	3	IncFIB;IncFIC;IncY_1	No
GCA_900499745.1	316A	France	2018	human	NCBI	Assembly	GCA_900499745.1	0	9	mdf(A)_1;blaCTX-M-15_1;ant(3'')-Ia_1;dfrA1_8;sul2_2;catA1_1;blaTEM-1B_1;tet(D)_1;aph(6)-Id_1;aph(3'')-Ib_2	2	IncFIB;IncFII	No
GCA_900607445.1	ecoli004	Switzerland	2016	human	NCBI	Assembly	GCA_900607445.1	blaOXA-48	7	blaCTX-M-122_1;aac(3)-IId_1;mph(A)_2;sul1_5;aadA5_1;dfrA17_1;mdf(A)_1;blaOXA-48_1	1	IncFII	Yes
GCA_900607485.1	ecoli007	Switzerland	2016	human	NCBI	Assembly	GCA_900607485.1	blaNDM-1	18	blaNDM-1_1;sul1_5;blaNDM-1_1;blaCMY-42_1;mph(A)_2;tet(B)_2;sul1_5;cmlA1_1;ant(3'')-Ia_1;ant(2'')-Ia_1;dfrA17_1;erm(B)_18;mph(A)_2;sul1_5;ARR-3_4;catB3_2;blaOXA-1_1;aac(6')-Ib-cr_1;mdf(A)_1	6	IncFIA;IncFIB;IncFII;IncFII;IncI;Col156_1	No
GCA_900607705.1	ecoli010	Switzerland	2013	human	NCBI	Assembly	GCA_900607705.1	blaOXA-48	6	aadA5_1;sul1_5;mph(A)_2;aac(3)-IId_1;blaCTX-M-122_1;blaOXA-48_1;mdf(A)_1	6	IncFIB;IncFII;IncY_1;Col156_1;Col8282_1;ColRNAI_1	No
GCA_900607965.1	ecoli014	Switzerland	2013	human	NCBI	Assembly	GCA_900607965.1	blaOXA-48	8	blaOXA-48_1;mdf(A)_1;aadA5_1;sul1_5;mph(A)_2;aac(3)-IId_1;blaCTX-M-122_1	7	IncFIB;IncFII;IncFII;IncY_1;Col156_1;Col8282_1;ColRNAI_1	No
GCF_004759025	28Eco12	Colombia	2013	human	NCBI	Assembly	GCF_004759025	blaOXA-244	10	blaOXA-244;blaCTX-M-14b;mdf(A);blaTEM-1B;sul2_3;aph(3'')-Ib_5;aph(6)-Id;tet(D);catA1;ant(3'')-Ia;dfrA1	1	0	Yes
RIVM_C012087	RIVM_C012087	Netherlands	2016	human	NCBI	Assembly	NZ_CP068796.1	0	13	blaTEM-1B_1;aac(3)-IId_1;mph(A)_2;sul1_5;aadA5_1;dfrA17_1;blaOXA-48_1;mdf(A)_1;aph(3'')-Ib_2;aph(6)-Id_1;sul2_2;tet(D)_1;blaTEM-1B_1;catA1_1	0	0	Yes
RIVM_C014115	RIVM_C014115	Netherlands	2017	human	NCBI	Assembly	NZ_CP068992.1	blaOXA-48	9	mdf(A)_1;blaCMY-2_1;aac(3)-IId_1;mph(A)_2;sul1_5;aadA5_1;dfrA17_1;blaTEM-1B_1;blaCTX-M-122_1;blaOXA-48_1	0	0	Yes
RIVM_C014187	RIVM_C014187	Netherlands	2017	human	NCBI	Assembly	RIVM_C014187	blaOXA-48	5	blaOXA-48_1;blaTEM-1B_1;mph(A)_2;sul1_5;aadA5_1;dfrA17_1	0	0	Yes
RIVM_C017997	RIVM_C017997	Netherlands	2019	human	NCBI	Assembly	NZ_CP068800.1	blaOXA-48	1	blaOXA-48_1;mdf(A)_1	0	0	Yes
RIVM_C018220	RIVM_C018220	Netherlands	2019	human	NCBI	Assembly	NZ_CP068801.1	blaOXA-48	8	blaCTX-M-122_1;blaTEM-1B_1;aac(3)-IId_1;mph(A)_2;sul1_5;aadA5_1;dfrA17_1;mdf(A)_1;blaOXA-48_1	0	0	Yes
RIVM_C018563	RIVM_C018563	Netherlands	2019	human	NCBI	Assembly	NZ_CP068804.1	blaOXA-48	10	blaTEM-1B_1;aac(3)-IId_1;mph(A)_2;sul1_5;aadA5_1;dfrA17_1;blaOXA-48_1;mdf(A)_1;aph(3'')-Ib_2;aph(6)-Id_1;sul2_2	0	0	Yes
RIVM_C018567	RIVM_C018567	Netherlands	2019	human	NCBI	Assembly	NZ_CP068805.1	blaOXA-48	7	blaCTX-M-122_1;aac(3)-IId_1;mph(A)_2;sul1_5;aadA5_1;dfrA17_1;mdf(A)_1;blaOXA-48_1	0	0	Yes
RIVM_C018583	RIVM_C018583	Netherlands	2019	human	NCBI	Assembly	NZ_CP068807.1	blaOXA-244	9	blaCTX-M-14b_1;blaOXA-244_1;dfrA1_8;ant(3'')-Ia_1;aph(3')-Ia_1;aph(6)-Id_1;aph(3'')-Ib_5;sul2_3;blaTEM-1B_1;mdf(A)_1	0	0	Yes
RIVM_C018699	RIVM_C018699	Netherlands	2019	human	NCBI	Assembly	NZ_CP068808.1	blaOXA-48	7	blaCTX-M-122_1;aac(3)-IId_1;mph(A)_2;sul1_5;aadA5_1;dfrA17_1;mdf(A)_1;blaOXA-48_1	0	0	Yes
RIVM_C018707	RIVM_C018707	Netherlands	2019	human	NCBI	Assembly	NZ_CP068830.1	blaOXA-48	8	blaCTX-M-122_1;blaTEM-1B_1;dfrA17_1;aadA5_1;sul1_5;mph(A)_2;aac(3)-IId_1;mdf(A)_1;blaOXA-48_1	0	0	Yes
RIVM_C028536	RIVM_C028536	Netherlands	2019	human	NCBI	Assembly	NZ_CP068810.1	blaOXA-48	13	blaTEM-1B_1;aac(3)-IId_1;mph(A)_2;sul1_5;aadA5_1;dfrA17_1;blaOXA-48_1;mdf(A)_1;aph(3'')-Ib_2;aph(6)-Id_1;sul2_2;tet(D)_1;blaTEM-1B_1;catA1_1	0	0	Yes
RIVM_C028568	RIVM_C028568	Netherlands	2019	human	NCBI	Assembly	NZ_CP068811.1	blaOXA-48	9	blaCTX-M-122_1;blaCTX-M-122_1;blaTEM-1B_1;aac(3)-IId_1;mph(A)_2;sul1_5;aadA5_1;dfrA17_1;mdf(A)_1;blaOXA-48_1	0	0	Yes
RIVM_C028613	RIVM_C028613	Netherlands	2019	human	NCBI	Assembly	NZ_CP068814.1	blaOXA-244	9	blaOXA-244_1;blaCTX-M-14b_1;mdf(A)_1;blaTEM-1B_1;sul2_3;aph(3'')-Ib_5;aph(6)-Id_1;aph(3')-Ia_1;ant(3'')-Ia_1;dfrA1_8	0	0	Yes
RIVM_C028803	RIVM_C028803	Netherlands	2019	human	NCBI	Assembly	NZ_CP068818.1	blaOXA-48	2	blaCTX-M-122_1;mdf(A)_1;blaOXA-48_1	0	0	Yes
RIVM_C029020	RIVM_C029020	Netherlands	2019	human	NCBI	Assembly	NZ_CP068812.1	blaOXA-48	12	blaCTX-M-14b_1;blaOXA-48_1;dfrA1_8;ant(3'')-Ia_1;catA1_1;blaTEM-1B_1;sul2_3;aph(3'')-Ib_5;aph(6)-Id_1;aph(3')-Ia_1;tet(D)_1;blaTEM-1B_1;mdf(A)_1	0	0	Yes
RIVM_C029033	RIVM_C029033	Netherlands	2019	human	NCBI	Assembly	NZ_CP068813.1	blaOXA-244	1	blaOXA-244_1;mdf(A)_1	0	0	No
RIVM_C029042	RIVM_C029042	Netherlands	2019	human	NCBI	Assembly	NZ_CP068819.1	blaOXA-48	8	blaCTX-M-122_1;blaTEM-1B_1;aac(3)-IId_1;mph(A)_2;sul1_5;aadA5_1;dfrA17_1;mdf(A)_1;blaOXA-48_1	0	0	Yes
RIVM_C029951	RIVM_C029951	Netherlands	2019	human	NCBI	Assembly	NZ_CP068820.1	blaOXA-244	3	mdf(A)_1;blaCTX-M-122_1;blaOXA-244_1;blaCTX-M-122_1	0	0	Yes
RIVM_C029952	RIVM_C029952	Netherlands	2019	human	NCBI	Assembly	NZ_CP068821.1	blaOXA-48	8	blaCTX-M-122_1;blaTEM-1B_1;aac(3)-IId_1;mph(A)_2;sul1_5;aadA5_1;dfrA17_1;mdf(A)_1;blaOXA-48_1	0	0	Yes
RIVM_C030197	RIVM_C030197	Netherlands	2019	human	NCBI	Assembly	NZ_CP068824.1	blaOXA-48	13	blaTEM-1B_1;aac(3)-IId_1;mph(A)_2;sul1_5;aadA5_1;dfrA17_1;mdf(A)_1;blaOXA-48_1;aph(3'')-Ib_2;aph(6)-Id_1;sul2_2;tet(D)_1;blaTEM-1B_1;catA1_1	0	0	Yes
RIVM_C030300	RIVM_C030300	Netherlands	2019	human	NCBI	Assembly	NZ_CP068826.1	blaOXA-48	13	blaTEM-1B_1;aac(3)-IId_1;mph(A)_2;sul1_5;aadA5_1;dfrA17_1;mdf(A)_1;blaOXA-48_1;aph(3'')-Ib_2;aph(6)-Id_1;sul2_2;tet(D)_1;blaTEM-1B_1;catA1_1	0	0	Yes
RIVM_C030371	RIVM_C030371	Netherlands	2019	human	NCBI	Assembly	NZ_CP068827.1	blaOXA-244	10	blaCTX-M-14b_1;blaOXA-244_1;dfrA1_8;ant(3'')-Ia_1;aph(3')-Ia_1;aph(6)-Id_1;aph(3'')-Ib_5;sul2_3;tet(D)_1;blaTEM-1B_1;mdf(A)_1	0	0	Yes
RIVM_C030453	RIVM_C030453	Netherlands	2019	human	NCBI	Assembly	NZ_CP068829.1	blaOXA-48	14	blaTEM-1B_1;aac(3)-IId_1;mph(A)_2;sul1_5;aadA5_1;dfrA17_1;blaOXA-48_1;mdf(A)_1;aph(3'')-Ib_2;aph(6)-Id_1;sul2_2;tet(D)_1;blaTEM-1B_1;catA1_1;	0	0	Yes
CNRC6O47 (ST963)	CNRC6O47	France	2001-2011	human	NCBI	Reads	ERR6411932	blaOXA-48	5	aph(6)-Id;aph(3'')-Ib;blaCTX-M-15;blaOXA-48;sul2;			No
