# Supplementary material for: An antiplasmid system drives antibiotic resistance gene integration in carbapenemase-producing Escherichia coli lineages
Source: Nat Commun. 2024 May 15;15:4093. doi: 10.1038/s41467-024-48219-y (PMC11096173; doi:10.1038/s41467-024-48219-y)
Supplement: Supplementary file 15 — Source Data [file 41467_2024_48219_MOESM15_ESM.xlsx]

## Sheet: Fig.1
Figure 1
b: Relative doubling time (%) of the different transconjugants
LB medium
			Doubling time (Minutes)				Relative doubling time (%)					Pairwise two sample t.test (FDR correction)
Strains	Genetic background	pOXA-48_1 type	R1	R2	R3	Mean Plasmid free	R1 %	R2 %	R3 %
Z102	ST38_1	pOXA-48_1	21.47	21.32	21.82		116.61	115.84	118.54	B		Group1	Group2	n1	n2	p	p.signif	p.adj	p.adj.signif
Z103			21.4	22.24	22.09		116.25	120.83	119.98			A	B	3	12	1.75e-23	****	1.58e-22	****
Z105			21.33	21.20	21.69		115.9	115.17	117.84			C	D	3	15	2.06e-40	****	3.71e-39	****
Z106			21.21	20.94	21.62		115.23	113.75	117.43			E	F	3	15	3.91e-23	****	2.35e-22	****
Plasmid free	ST38_1	///	18.45	18.08	18.69	18.41	100.25	98.22	101.53	A		G	H	3	15	2.59e- 1	ns	2.92e- 1	ns
Z112	ST38_1	pOXA-48_2	24.18	23.54	23.33		128.09	124.70	123.56	D		I	J	3	12	8.6 e- 1	ns	8.6 e- 1	ns
Z113			24.19	23.36	23.09		128.12	123.75	122.29			K	L	3	15	4.73e- 1	ns	5.01e- 1	ns
Z114			23.87	23.66	22.62		126.45	125.32	119.84			M	N	3	9	1.38e- 1	ns	1.65e- 1	ns
Z115			23.48	23.53	23.02		124.36	124.64	121.94			O	P	3	9	6.65e- 3	**	9.97e- 3	**
Z121			24.49	23.48	22.76		129.75	124.39	120.55			Q	R	3	9	2.19e- 2	*	2.9 e- 2	*
Plasmid free	ST38_1	///	19.50	18.84	18.3	18.88	103.28	99.81	96.91	C		S	T	3	9	5.11e- 6	****	1.02e- 5	****
Z122	ST38_1	pOXA-48_3	23.70	22.51	22.66		125.52	119.22	120.02	F		U	V	3	9	2.90e-12	****	1.05e-11	****
Z123			21.60	21.52	21.07		114.41	113.98	111.62			W	X	3	9	1.57e- 7	****	4.72e- 7	****
Z124			23.60	22.60	22.52		124.99	119.74	119.27			Y	Z	3	9	4.11e-13	****	1.85e-12	****
Z125			22.41	21.11	20.90		118.71	111.83	110.71			AA	BB	3	9	1.3 e- 4	***	2.34e- 4	***
Z126			22.15	20.45	20.94		117.32	108.33	110.94			CC	DD	3	9	4.12e- 6	****	9.27e- 6	****
Plasmid free	ST38_1	///	19.50	18.84	18.30	18.88	103.28	99.81	96.91	E		EE	FF	3	9	2.26e- 2	*	2.9 e- 2	*
Z1	ST38_2	pOXA-48_1	19.14	18.61	18.31		103.63	100.76	99.14	H		GG	HH	3	9	5.3 e- 3	**	8.67e- 3	**
Z2			19.44	18.82	18.36		105.26	101.9	99.42			II	JJ	3	9	1.6 e- 6	****	4.12e- 6	****
Z3			19.44	18.42	18.59		105.22	99.74	100.64
Z4			18.98	18.65	18.42		102.75	100.99	99.70
Z5			19.22	18.58	18.68		104.04	100.58	101.12
Plasmid free	ST38_2	///	18.90	18.14	18.38	18.47	102.30	98.20	99.50	G
Z41	ST38_2	pOXA-48_2	17.59	19.07	18.27		96.08	104.21	99.83	J
Z42			17.77	18.66	18.56		97.07	101.95	101.41
Z43			17.76	18.53	18.53		97.04	101.23	101.22
Z44			17.99	18.80	18.69		98.31	102.72	102.10
Plasmid free	ST38_2	///	17.83	18.26	18.82	18.30	97.42	99.77	102.81	I
Z62	ST38_2	pOXA-48_3	17.99	18.90	18.34		98.31	103.28	100.18	L
Z63			18.39	19.08	18.51		100.5	104.23	101.13
Z64			18.19	18.87	18.50		99.40	103.09	101.09
Z65			18.28	18.93	18.60		99.89	103.42	101.63
Z66			17.95	18.51	18.40		98.08	101.1	100.51
Plasmid free	ST38_2	///	17.83	18.26	18.82	18.30	97.42	99.77	102.81	K
Z142	ST38_3	pOXA-48_1	18.21	18.17	18.08		102.31	102.11	101.59	N
Z143			17.98	18.22	18.30		101.06	102.42	102.84
Z144			18.33	18.09	18.46		103.03	101.64	103.75
Plasmid free	ST38_3	///	17.83	17.73	17.82	17.79	100.21	99.66	100.13	M
Z147	ST38_3	pOXA-48_2	18.66	18.77	18.56		102.72	103.37	102.21	P
Z148			18.86	19.03	19.03		103.84	104.76	104.78
Z149			19.07	19.22	19.19		105.01	105.83	105.65
Plasmid free	ST38_3	///	17.97	18.33	18.19	18.16	98.93	100.92	100.15	O
Z152	ST38_3	pOXA-48_3	18.12	17.99	18.13		102.87	102.13	102.96	R
Z153			18.23	18.15	18.39		103.52	103.08	104.41
Z154			18.40	18.65	18.11		104.46	105.9	102.82
Plasmid free	ST38_3	///	17.59	17.50	17.75	17.61	99.88	99.35	100.77	Q
M9 medium
			Doubling time (Minutes)			Relative doubling time (%)
Strains	Genetic background		R1	R2	R3	Mean Plasmid free	R1 %	R2 %	R3 %
Z102	ST38_1	pOXA-48_1	50.24	49.98	50.99		108.59	108.01	110.20	T
Z103			50.72	48.26	49.99		109.61	104.3	108.03
Z105			49.63	48.50	48.29		107.26	104.81	104.36
Plasmid free	ST38_1	///	46.26	46.30	46.25	46.27	99.98	100.06	99.96	S
Z112	ST38_1	pOXA-48_2	50.38	52.09	52.06		107.62	111.28	111.21	V
Z113			52.98	52.70	52.77		113.18	112.59	112.73
Z114			53.23	52.01	51.42		113.72	111.11	109.84
Plasmid free	ST38_1	///	46.54	46.44	47.45	46.81	99.43	99.20	101.37	U
Z122	ST38_1	pOXA-48_3	50.30	50.35	51.11		106.55	106.66	108.27	X
Z123			50.27	51.60	50.12		106.50	109.31	106.17
Z124			52.59	51.75	52.42		111.42	109.64	111.04
Plasmid free	ST38_1	///	47.48	47.08	47.06	47.20	100.58	99.73	99.69	W
Z1	ST38_2	pOXA-48_1	53.50	53.72	55.10		109.23	109.67	112.49	Z
Z2			55.86	55.60	55.52		114.04	113.52	113.36
Z3			52.45	55.77	56.10		107.08	113.86	114.54
Plasmid free	ST38_2	///	48.08	49.49	49.37	48.98	98.16	101.04	100.80	Y
Z41	ST38_2	pOXA-48_2	49.83	51.04	51.17		105.24	107.80	108.06	BB
Z42			50.58	50.12	49.21		106.82	105.85	103.92
Z43			51.33	48.98	49.60		108.40	103.45	104.75
Plasmid free	ST38_2	///	47.50	47.93	46.62	47.35	100.32	101.22	98.46	AA
Z62	ST38_2	pOXA-48_3	50.15	51.67	51.95		104.99	108.16	108.75	DD
Z63			50.97	50.68	51.03		106.68	106.09	106.81
Z64			52.30	51.45	51.21		109.47	107.71	107.19
Plasmid free	ST38_2	///	47.62	48.34	47.36	47.77	99.68	101.19	99.13	CC
Z142	ST38_3	pOXA-48_1	45.49	47.18	46.51		102.69	106.50	104.99	FF
Z143			45.74	45.41	45.61		103.26	102.52	102.95
Z144			45.67	45.59	45.67		103.09	102.91	103.10
Plasmid free	ST38_3	///	44.62	44.89	43.39	44.30	100.71	101.33	97.95	EE
Z147	ST38_3	pOXA-48_2	47.82	47.79	47.65		103.12	103.07	102.76	HH
Z148			48.42	47.68	48.23		104.42	102.83	104.01
Z149			49.63	49.10	49.20		107.03	105.88	106.11
Plasmid free	ST38_3	///	46.47	46.73	45.92	46.37	100.20	100.77	99.03	GG
Z152	ST38_3	pOXA-48_3	48.89	49.35	50.36		104.87	105.85	108.03	JJ
Z153			50.46	50.18	48.87		108.23	107.64	104.82
Z154			51.90	50.79	50.85		111.32	108.94	109.07
Plasmid free	ST38_3	///	46.34	46.99	46.53	46.62	99.40	100.79	99.81	II
c: Plasmid-carrying colonies (%)
Strains	Genetic background	pOXA-48 type	D0	D5	D10
Z103	ST38_1	pOXA-48_1	100.64	17.51	0.32	R1
			97.17	20.33	0.39	R2
			99.60	22.76	0.36	R3
Z112	ST38_1	pOXA-48_2	95.74	30.63	1.06	R1
			79.39	25.96	0.93	R2
			113.79	25.86	0.85	R3
Z122	ST38_1	pOXA-48_3	76.29	23.21	0.40	R1
			75.00	28.03	0.35	R2
			86.49	25.17	0.47	R3
Z5	ST38_2	pOXA-48_1	108.79	73.97	31.82	R1
			76.87	75.00	32.55	R2
			80.70	73.74	33.73	R3
Z41	ST38_2	pOXA-48_2	101.63	76.59	61.27	R1
			89.47	78.91	60.35	R2
			85.01	75.53	42.33	R3
Z62	ST38_2	pOXA-48_3	87.36	67.24	10.62	R1
			97.35	61.88	11.64	R2
			92.44	63.64	15.38	R3
Z142	ST38_3	pOXA-48_1	92.79	78.70	26.88	R1
			106.04	78.58	42.86	R2
			108.28	77.98	27.13	R3
Z147	ST38_3	pOXA-48_2	94.26	73.50	31.07	R1
			97.25	88.89	29.76	R2
			94.17	83.81	28.23	R3
Z152	ST38_3	pOXA-48_3	98.59	75.08	18.66	R1
			100.25	71.44	20.91	R2
			101.94	70.71	21.21	R3

## Sheet: Fig.2
Figure 2
a: The dynamic of the relative doubling time during experimental evolution
	LB medium
				Doubling time (Minutes)					Relative doubling time (%)							Pairwise two sample t.test (FDR correction)
	Strains	Genetic background	pOXA-48 type	D0	D7	D14	D21	D28	D0 %	D7 %	D14 %	D21 %	D28 %			Group1	Group2	n1	n2	p	p.signif	p.adj	p.adj.signif
	Plasmid free	ST38_1	///	19.7	18.49	19.06	18.55	18.24	104.13	98.63	101.7	99.78	98.77	R1
				18.68	18.74	18.37	18.61	18.47	98.72	99.96	98.01	100.1	100.02	R2
				18.65	18.22	18.4	18.53	18.21	98.59	97.22	98.19	99.72	98.57	R3		D0	D28	5	5	1.00e00	ns	1.00e00	ns
				18.92	19.29	18.83	18.49	18.74	100.02	102.92	100.48	99.46	101.45	R4
				18.65	18.98	19.04	18.76	18.69	98.55	101.27	101.61	100.93	101.19	R5
MEM /day	Z103	ST38_1	pOXA-48_1	21.72	20.99	19.16	18.93	18.98	114.79	111.98	102.24	101.83	102.75	R1
				21.65	21.93	19.37	19.02	19.07	114.43	117.01	103.37	102.32	103.24	R2
				21.58	21.15	19.96	19.32	19	114.07	112.83	106.49	103.97	102.84	R3		D0	D28	5	5	9.28e-22	****	2.6 e-20	****
				21.06	21.04	19.56	18.99	18.62	111.31	112.25	104.39	102.18	100.83	R4
				21.29	21.63	19.47	19.34	19.13	112.5	115.41	103.88	104.06	103.57	R5
MEM / 3days	Z103	ST38_1	pOXA-48_1	21.72	20.92	20.16	19.35	19.22	114.79	111.61	107.58	104.13	104.03	R1
				21.65	21.52	19.66	18.81	18.98	114.43	114.83	104.9	101.19	102.75	R2
				21.58	21.73	19.81	19.22	19.16	114.07	115.95	105.72	103.4	103.75	R3		D0	D28	5	5	3.51e-20	****	2.46e-19	****
				21.06	21.67	18.96	18.9	18.82	111.31	115.58	101.19	101.71	101.86	R4
				21.29	21.49	20.19	19.27	19.16	112.5	114.66	107.71	103.66	103.71	R5
Fig.2b: Ratio of pOXA-48_1 non-integrated region over the integrated one (Tn6237) (%)
	LB medium
	Strains	Genetic background	pOXA-48 type	D7	D14	D21	D28
MEM /day	Z103	ST38_1	pOXA-48_1	71.61	23.04	4.98	0.41	R1
				64.57	15.02	4.42	0.38	R2
				59.55	12.88	4.02	0.15	R3
				58.67	11.16	2.63	0.08	R4
				56.69	10.9	1.54	///	R5
MEM / 3days	Z103	ST38_1	pOXA-48_1	82.78	41.2	3.84	0.32	R1
				75.99	23.2	3.13	0.22	R2
				58.6	14.29	1.71	0.21	R3
				52.07	8.9	1.41	0.04	R4
				47.81	4.96	0.63	0.04	R5
d: Comparison of relative fitness between integrated and original transconjugant (Z103)
LB medium
				Doubling time (Minutes)			Relative doubling time (%)
Strains	Genetic background	pOXA-48 type	Insertion site	R1	R2	R3	R1%	R2 %	R3 %
Plasmid free	ST38_1		///	18.68	18.65	18.92	99.61	99.47	100.92
Z103	ST38_1	pOXA-48_1	///	21.7	21.06	21.77	115.73	112.3	116.1
p14	ST38_1	///	gadW::blaOXA-48 Chromosome	19.92	19.95	19.49	106.22	106.39	103.94
p12	ST38_1	///	F4811::blaOXA-48 IncF plasmid	19.82	19.47	19.27	105.69	103.85	102.76
p16	ST38_1	///	yhcR::blaOXA-48 IncF plasmid	18.86	19.7	19.33	100.57	105.06	103.09
		Pairwise two sample t.test (FDR correction)
		Group1	Group2	n1	n2	p	p.signif	p.adj	p.adj.signif
		Plasmid free	Z103	3	3	2.03e-09	****	1.42e-08	****
		Z103	p14	3	3	1.99e-06	****	0.00000348	****
		Z103	p12	3	3	2.76e-07	****	6.45e-07	****
		Z103	p16	3	3	5.91e-08	****	5.91e-08	****

## Sheet: Fig. 3
Figure 3
a: The dynamic of the relative doubling time during experimental evolution 2
	LB medium
				Doubling time (Minutes)					Relative doubling time (%)
	Strains	Genetic background	pOXA-48 type	D0	D7	D14	D21	D28	D0 %	D7 %	D14 %	D21 %	D28 %			Pairwise two sample t.test (FDR correction)
	Plasmid free	ST38_1	///	18.77	18.58	19.51	19.16	18.61	99.35	100.33	101.9	101.92	100.61	R1		Group1	Group2	n1	n2	p	p.signif	p.adj	p.adj.signif
				19.35	18.58	19.18	18.66	18.51	102.40	100.3	100.17	99.26	100.08	R2
				19.13	18.43	19.22	18.67	18.46	101.24	99.47	100.36	99.33	99.80	R3		D0	D28	5	5	1.00e-00	ns	1.00e-00	ns
				18.73	18.52	19.05	18.77	18.68	99.14	100.00	99.48	99.83	101.02	R4
				18.49	18.51	18.78	18.73	18.22	97.87	99.91	98.09	99.66	98.49	R5
MEM / 3days	Z103	ST38_1	pOXA-48_1	21.11	21.48	20.68	19.81	19.10	111.73	115.93	108.01	105.36	103.28	R1
				21.18	20.86	20.95	20.17	18.89	112.09	112.61	109.41	107.28	102.15	R2
				21.05	20.75	21.15	20.32	18.57	111.41	112.02	110.43	108.07	100.40	R3		D0	D28	5	5	6.27e-20	****	3.51e-19	****
				21.22	21.06	20.98	19.98	18.6	112.33	113.71	109.58	106.27	100.59	R4
				21.17	20.69	20.58	19.51	18.99	112.06	111.68	107.48	103.77	102.68	R5
MEM / 3days	Z112	ST38_1	pOXA-48_2	22.51	22.07	22.73	22.21	22.46	119.12	119.16	118.71	118.12	121.44	R1
				22.69	22.01	22.53	22.44	21.78	120.07	118.81	117.65	119.37	117.77	R2
				22.76	22.64	22.8	22.65	22.16	120.48	122.23	119.06	120.51	119.79	R3		D0	D28	5	5	9.19e-01	ns	1.00e-00	ns
				22.29	21.74	22.61	22.63	22.03	117.95	117.37	118.08	120.39	119.08	R4
				22.63	22.09	22.54	22.63	21.98	119.79	119.25	117.70	120.38	118.85	R5
MEM / 3days	Z122	ST38_1	pOXA-48_3	21.69	21.74	22.33	22.30	20.64	114.78	117.38	116.60	118.65	111.61	R1
				21.52	21.63	21.93	22.13	20.71	113.89	116.75	114.49	117.72	111.98	R2
				21.61	21.37	21.69	22.22	20.48	114.40	115.35	113.27	118.22	110.71	R3		D0	D28	5	5	6.07e-05	****	1.7 e-04	***
				21.10	21.12	21.79	22.24	19.74	111.70	114.04	113.77	118.29	106.74	R4
				21.39	21.87	21.99	22.18	19.87	113.20	118.07	114.84	117.97	107.41	R5
b: The dynamic of the relative doubling time during experimental evolution 3
	LB medium
				Doubling time (Minutes)					Relative doubling time (%)							Pairwise two sample t.test (FDR correction)
	Strains	Genetic background	pOXA-48 type	D0	D7	D14	D21	D28	D0 %	D7 %	D14 %	D21 %	D28 %			Group1	Group2	n1	n2	p	p.signif	p.adj	p.adj.signif
	Plasmid free	ST38_2	///	19.19	18.51	18.55	18.33	17.77	103.34	99.14	99.98	100.34	97.98	R1
				18.77	18.58	18.74	18.36	18.3	101.09	99.49	101.02	100.5	100.93	R2
				18.35	18.59	18.47	18.13	18.14	98.84	99.55	99.56	99.24	100.04	R3		D0	D28	5	5	1.00	ns	1	ns
				18.47	19.16	18.61	18.24	18.17	99.47	102.59	100.31	99.89	100.21	R4
				18.06	18.53	18.39	18.27	18.29	97.25	99.23	99.13	100.04	100.85	R5
MEM / day	Z5	ST38_2	pOXA-48_1	19.77	19.67	19.12	18.75	18.64	106.5	105.36	103.03	102.68	102.79	R1
				19.25	19.77	19.34	19.2	19.31	103.69	105.86	104.23	105.14	106.49	R2
				19.05	19.44	18.76	19.02	18.58	102.63	104.08	101.14	104.12	102.44	R3		D0	D28	5	5	0.39	ns	1	ns
				19.15	19.67	18.95	19.34	19.51	103.15	105.34	102.14	105.9	107.59	R4
				19.67	19.49	19.01	18.89	19.22	105.95	104.39	102.45	103.41	106.00	R5
MEM / 3days	Z5	ST38_2	pOXA-48_1	19.77	19.55	19.03	18.75	18.87	106.5	104.7	102.56	102.65	104.07	R1
				19.25	19.46	19.5	19.23	18.85	103.69	104.2	105.08	105.27	103.95	R2
				19.05	19.46	19.04	18.93	18.98	102.63	104.21	102.65	103.62	104.66	R3		D0	D28	5	5	0.946	ns	1	ns
				19.15	19.51	18.96	18.71	19.16	103.15	104.5	102.18	102.43	105.64	R4
				19.67	19.47	19.00	18.63	18.84	105.95	104.25	102.39	102.02	103.87	R5
	LB medium
				Doubling time (Minutes)					Relative doubling time (%)
	Strains	Genetic background	pOXA-48 type	D0	D7	D14	D21	D28	D0 %	D7 %	D14 %	D21 %	D28 %
	Plasmid free	ST38_3	///	18.43	18.19	18.59	18.23	18.63	98.71	98.79	100.24	100.14	99.49	R1
				18.67	18.16	18.43	18.1	18.66	100.01	98.63	99.42	99.4	99.69	R2
				18.56	18.33	18.57	18.21	18.65	99.41	99.52	100.16	100.03	99.64	R3		D0	D28	5	5	1.00	ns	1	ns
				18.53	18.89	18.47	18.04	18.89	99.22	102.57	99.64	99.1	100.88	R4
				19.17	18.51	18.64	18.45	18.78	102.66	100.49	100.54	101.34	100.29	R5
MEM / 3days	Z142	ST38_3	pOXA-48_1	19.4	19.41	19.27	19.01	19.58	103.87	105.4	103.92	104.41	104.57	R1
				19.4	19.18	19.2	19.21	19.54	103.89	104.17	103.58	105.51	104.4	R2
				19.56	19.27	19.28	18.98	19.31	104.75	104.64	104.00	104.23	103.13	R3		D0	D28	5	5	0.609	ns	1	ns
				19.63	19.46	19.66	19.51	19.34	105.13	105.69	106.02	107.17	103.32	R4
				19.34	19.32	19.48	19.33	19.43	103.59	104.94	105.05	106.19	103.81	R5
3c: The dynamic of the relative doubling time during experimental evolution 4
	M9 medium
				Doubling time (Minutes)					Relative doubling time (%)							Pairwise two sample t.test (FDR correction)
	Strains	Genetic background	pOXA-48 type	D0	D7	D14	D21	D28	D0 %	D7 %	D14 %	D21 %	D28 %			Group1	Group2	n1	n2	p	p.signif	p.adj	p.adj.signif
	Plasmid free	ST38_2	///	46.51	45.03	47.51	47.06	46.43	99.96	98.85	100.26	100.5	99.87	R1
				47.12	45.83	47.65	47.81	46.77	101.29	100.62	100.56	102.11	100.61	R2
				46.11	45.41	47.21	46.49	46.15	99.1	99.7	99.63	99.29	99.27	R3		D0	D28	5	5	1.00e-00	ns	1.00e-00	ns
				46.03	45.1	46.93	46.17	46.51	98.94	99.01	99.03	98.6	100.05	R4
				46.85	46.38	47.63	46.59	46.58	100.71	101.82	100.52	99.49	100.2	R5
MEM / 3days	Z3	ST38_2	pOXA-48_1	49.79	46.69	47.79	47.07	46.2	107.02	102.51	100.85	100.51	99.38	R1
				49.74	46.23	47.78	47.68	47.11	106.91	101.49	100.83	101.83	101.34	R2
				48.93	45.75	47.47	46.81	46.82	105.18	100.43	100.17	99.96	100.7	R3		D0	D28	5	5	1.02e-10	****	8.17e-10	****
				48.85	45.93	48.56	47.53	46.62	105.01	100.84	102.47	101.49	100.28	R4
				49.17	45.88	47.59	47.98	47.27	105.69	100.73	100.42	102.47	101.68	R5

## Sheet: Fig. 4
Figure 4
b: Relative doubling time (%) of F3141-F31440 mutants
LB medium								Pairwise two sample t.test (FDR correction)
Strains	Genetic background	pOX-48 type	F3141-F3140 mutations	R1	R2	R3		Group1	Group2	n1	n2	p	p.signif	p.adj	p.adj.signif
Z103	ST38_1	pOXA-48_1	///	119.35	120.92	123.28
Plasmid free	ST38_1	///	///	99.58	100.51	99.9		Z103	Plasmid free	3	3	1.64e-19	****	3.12e-18	****
5C_28_3	ST38_1	pOXA-48_1	F3140::IS1	108.66	110.72	111.27	A	Z103	5C_28_3	3	3	2.14e-10	****	2.03e-9	****
3D_28_1	ST38_1	pOXA-48_1	F3141::IS1	113.47	112.47	113.21	B	Z103	3D_28_1	3	3	2.37e-7	****	1.5 e-6	****
5E_28_2	ST38_1	pOXA-48_1	F3141::IS1	113.69	112.26	114.47	C	Z103	5E_28_2	3	3	6.86e-7	****	3.26e-6	****
D3.1	ST38_1	pOXA-48_3	F3141::IS1	113.36	114.38	115.18	D	Z103	D3.1	3	3	5.52e-6	****	2.10e-5	****
B2.2	ST38_1	pOXA-48_1	F3141::IS1	115.89	113.86	114.09	E	Z103	B2.2	3	3	1.18e-5	****	3.73e-5	****
D1.1	ST38_1	pOXA-48_3	F3141::IS1	115.8	115.51	118.74	F	Z103	D1.1	3	3	1.47e-3	**	1.86e-3	**
5B_28_2	ST38_1	pOXA-48_1	F3140::IS1	118.57	120.29	118.05	G	Z103	5B_28_2	3	3	1.02e-1	ns	1.14e-1	ns
C1.1	ST38_1	pOXA-48_2	F3141::IS1	117.78	118.00	124.08	H	Z103	C1.1	3	3	3.58e-1	ns	3.78e-1	ns
5D_28_2	ST38_1	pOXA-48_1	F3141::IS1	121.21	120.89	120.64	I	Z103	5D_28_2	3	3	8.4e-1	ns	8.4 e-1	ns
3C_28_2	ST38_1	pOXA-48_1	F3141-L1444*	123.46	124.52	124.66	J	Z103	3C_28_2	3	3	2.69e-2	*	3.19e-2	*
M9 medium
Strains	Genetic background	pOX-48 type	F3141-F3140 mutations	R1	R2	R3
Z3	ST38_2	pOXA-48_1	///	107.74	105.89	103.29
Plasmid free	ST38_2	///	///	99.81	99.33	100.86		Z3	Plasmid free	3	3	1.09e-4	***	2.95e-4	***
6D2	ST38_2	pOXA-48_1	F3140::IS1	100.07	101.48	101.33	K	Z3	6D2	3	3	9.8 e-4	***	1.43e-3	**
N1-3	ST38_2	pOXA-48_1	∆rpnD-F3141	102.54	100.47	97.28	L	Z3	N1-3	3	3	1.36e-4	***	3.24e-4	***
N2-3	ST38_2	pOXA-48_1	F3140::IS1	99.89	102.14	100.38	M	Z3	N2-3	3	3	6.89e-4	***	1.19e-3	**
N3-3	ST38_2	pOXA-48_1	F3141-V1425W	102.62	100.31	100.19	N	Z3	N3-3	3	3	1.16e-3	**	1.58e-3	**
N4-2	ST38_2	pOXA-48_1	F3141::IS1	99.51	102.42	100.77	O	Z3	N4-2	3	3	8.55e-4	***	1.35e-3	**
N5-3	ST38_2	pOXA-48_1	F3141::IS1	101.78	100.07	98.73	P	Z3	N5-3	3	3	1.7 e-4	***	3.59e-4	***
c: Plasmid-carrying colonies (%)
Strains	Genetic background	pOXA-48 type	F3141-F3140 mutations	D0	D5	D10
3D-28-1	ST38_1	pOXA-48_1	F3141::IS1	93.8	96.91	98.43	R1
				102.28	114.53	109.84	R2
				101.74	104.69	86.23	R3
5C-28-3	ST38_1	pOXA-48_1	F3140::IS1	87.39	99.1	86.67	R1
				106.61	94.68	92.62	R2
				100.88	93.7	93.81	R3
3C-28-2	ST38_1	pOXA-48_1	F3141_L1444*	100.93	90.19	60.98	R1
				104.78	87.03	39.05	R2
				101.93	92.09	63.57	R3
N1_D28_3	ST38_1	pOXA-48_1	F3140::IS1	103.43	96.13	102.00	R1
				101.44	101.15	98.18	R2
				97.52	91.35	100.00	R3
N4_D28_2	ST38_1	pOXA-48_1	F3141::IS1	99.36	87.04	90.79	R1
				97.16	107.14	96.22	R2
				103.41	90.17	96.37	R3
N5_D28_3	ST38_1	pOXA-48_1	F3141::IS1	100.44	103.7	110.23	R1
				101.2	99.24	100.96	R2
				100.77	97.01	107.69	R3
d: Plasmid-carrying colonies (%)
Strains	Genetic background	pOXA-48 type	D0	D5	D10
Z207	ST38_1∆F3141-F3140	pOXA-48_1	91.18	98.95	61.11	R1
			112.57	101.12	62.36	R2
			100.27	92.9	56.95	R3
Z212	ST38_1∆F3141-F3140	pOXA-48_2	102.13	105.42	30.05	R1
			100.84	97.05	53.42	R2
			107.2	90.18	67.33	R3
Z217	ST38_1∆F3141-F3140	pOXA-48_3	99.02	98.07	74.23	R1
			104.15	100.00	62.46	R2
			93.2	96.61	65.47	R3
Z222	ST38_3∆F3141-F3140	pOXA-48_1	115.36	105.26	84.54	R1
			111.08	92.82	92.51	R2
			100.35	103.1	88.89	R3
Z227	ST38_3∆F3141-F3140	pOXA-48_2	90.38	96.36	100.00	R1
			92.45	94.84	90.91	R2
			112.19	95.14	86.42	R3
Z232	ST38_3∆F3141-F3140	pOXA-48_3	95.44	91.2	87.42	R1
			95.6	100.00	90.69	R2
			99.7	105.45	95.02	R3
e: Plasmid-carrying colonies (%)
Strains	Genetic background	pOXA-48 type	Complementation	t0 Glc 0,4%	t1 Ara 0,02%
Z207	ST38_1∆F3141-F3140	pOXA-48_1	pHV7-empty	104.07	96.04	R1
				109.5	102.2	R2
				107.56	102.96	R3
Z207	ST38_1∆F3141-F3140	pOXA-48_1	phV7-F3141-F3140	100.71	24.1	R1
				103.8	32.91	R2
				101.81	25.32	R3
Z212	ST38_1∆F3141-F3140	pOXA-48_2	pHV7-empty	95.54	106.9	R1
				100.15	96.55	R2
				107.17	95.24	R3
Z212	ST38_1∆F3141-F3140	pOXA-48_2	phV7-F3141-F3140	100.62	16.25	R1
				110.29	27.93	R2
				103.03	18.75	R3
Z217	ST38_1∆F3141-F3140	pOXA-48_3	pHV7-empty	101.83	106.35	R1
				103.94	99.22	R2
				107.67	101.86	R3
Z217	ST38_1∆F3141-F3140	pOXA-48_3	phV7-F3141-F3140	103.8	33.1	R1
				94.74	27.81	R2
				98.5	28.38	R3
f: Plasmid-carrying colonies (%)
Strains	Genetic background	pOXA-48 type	Complementation	t0 Glc 0,4%	t1 Ara 0,02%
Z207	ST38_1	pOXA-48_1	pHV7-empty	100.00	99.4	R1
				101.42	98.84	R2
				102.4	101.75	R3
Z207	ST38_1	pOXA-48_1	pHV7-F3141-F3140	92.18	15.3	R1
				103.64	20.2	R2
				97.05	22.27	R3
Z207	ST38_1	pOXA-48_1	pHV7-F3141[A633S; Y677*]-F3140	102.65	96.14	R1
				100.00	101.74	R2
				101.99	109.8	R3
Z207	ST38_1	pOXA-48_1	pHV7-F3141-F3140[S158*]	100.85	98.68	R1
				100.47	105.79	R2
				98.7	94.36	R3

## Sheet: Fig. 5
Figure 5
a: Plasmid-carrying colonies (%)
Strains	Genetic background	Replication origin	Plasmid	D0	D5	D10
WT	ST38_1	p15A ori	pACYt	29.8	1.75	0.06	R1
				28.34	0.95	0.05	R2
				26.19	0.88	0.0	R3
∆F3141-F3140	ST38_1	p15A ori	pACYt	117.18	98.69	93.6	R1
				107.28	106.48	71.26	R2
				107.23	103.51	93.42	R3
WT	ST38_1	ColE1 ori	pBbE8c	17.09	3.01	0.0	R1
				17.74	4.26	1.09	R2
				16.3	7.04	0.08	R3
∆F3141-F3140	ST38_1	ColE1 ori	pBbE8c	103.94	97.04	18.8	R1
				104.86	103.39	47.89	R2
				106.26	99.47	53.29	R3
WT	ST38_1	pMB1 ori	pUC19	1.72	2.9	0.0	R1
				4.01	1.35	0.0	R2
				3.26	5.79	0.0	R3
∆F3141-F3140	ST38_1	pMB1 ori	pUC19	113.93	9.45	0.76	R1
				120.19	16.28	0.4	R2
				96.04	8.55	0.04	R3
WT	ST38_1	pSC101 ori	pBbs8c	35.01	0.47	0.0	R1
				40.77	0.26	0.0	R2
				35.54	0.42	0.0	R3
∆F3141-F3140	ST38_1	pSC101 ori	pBbs8c	66.78	2.3	0.0	R1
				61.64	5.09	0.0	R2
				61.44	2.92	0.0	R3
WT	ST38_1	IncFII/IB ori	CNR146C9_pKPC3	99.42	87.59	75.74	R1
				102.89	104.2	62.69	R2
				100.00	87.88	59.76	R3
∆F3141-F3140	ST38_1	IncFII/IB ori	CNR146C9_pKPC-3	98.58	106.57	72.69	R1
				107.48	109.87	77.34	R2
				103.95	106.17	101.4	R3
b: Conjugation frequency
									Pairwise two sample t.test (FDR correction)
Genetic background	pOXA-48 type	TC	Donor	Recipient	TC/Donor	Log10 TC/Donor			Group1	Group2	n1	n2	p	p.signif	p.adj	p.adj.signif
ST38_1	pOXA-48_1	10000	36390000	41520000	2.75e-04	-3.56	R1	A
		10550	24510000	25800000	4.30e-04	-3.37	R2
		15600	23350000	29660000	6.68e-04	-3.18	R3		A	B	3	3	0.0000106	****	0.0000198	****
ST38_1∆F3141-F3140	pOXA-48_1	89500	27340000	25900000	3.27e-03	-2.48	R1	B
		95000	31720000	29560000	2.99e-03	-2.52	R2
		67500	25450000	30920000	2.65e-03	-2.58	R3
ST38_1	pOXA-48_2	149900	21630000	36480000	6.93e-03	-2.16	R1	C
		105600	29160000	30020000	3.62e-03	-2.44	R2
		115000	34930000	31100000	3.29e-03	-2.48	R3		C	D	3	3	0.000648	***	0.000648	***
ST38_1∆F3141-F3140	pOXA-48_2	191500	18870000	///	1.01e-02	-1.99	R1	D
		358500	26390000	///	1.36e-02	-1.87	R2
		687000	28370000	31870000	2.42e-02	-1.62	R3
ST38_1	pOXA-48_3	1490	23520000	28710000	6.34e-05	-4.2	R1	E
		2140	23740000	28260000	9.01e-05	-4.05	R2
		2000	20340000	28310000	9.83e-05	-4.01	R3
ST38_1∆F3141-F3140	pOXA-48_3	10200	19070000	30340000	5.35e-04	-3.27	R1	F	E	F	3	3	0.0000444	****	0.0000556	****
		8000	22370000	35240000	3.58e-04	-3.45	R2
		11550	26200000	35560000	4.41e-04	-3.36	R3
c: Transformation efficiency (TE)
Genetic background	Replication origin	Plasmid	TE	Log10 TE			Pairwise two sample t.test (FDR correction)
ST38_1	p15A ori	pACYt	2.00e-02	-1.70	R1	A	Group1	Group2	n1	n2	p	p.signif	p.adj	p.adj.signif
	p15A ori	pACYt	2.15e-02	-1.67	R2
	p15A ori	pACYt	3.40e-02	-1.47	R3		A	B	3	3	0.737	ns	0.737	ns
ST38_1∆F3141-F3140	p15A ori	pACYt	2.71e-02	-1.57	R1	B
	p15A ori	pACYt	1.00e-02	-2.00	R2
	p15A ori	pACYt	1.73e-02	-1.76	R3
ST38_1	ColE1 ori	pBbE8c	1.00e-04	-4.00	R1	C
	ColE1 ori	pBbE8c	1.39e-04	-3.86	R2
	ColE1 ori	pBbE8c	1.72e-06	-5.77	R3		C	D	3	3	0.14	ns	0.209	ns
ST38_1∆F3141-F3140	ColE1 ori	pBbE8c	1.22e-04	-3.91	R1	D
	ColE1 ori	pBbE8c	8.82e-05	-4.05	R2
	ColE1 ori	pBbE8c	4.70e-04	-3.33	R3
d: Log10 pBbE8c copy number after apsAB induction and growth arrest by chloramphenicol addition
Strains	R1	R2	R3	Time	Cm		Group1	Group2	n1	n2	p	p.signif	p.adj	p.adj.signif
MG1655::zeoR	1.8	1.7	1.76	t0	-	A	A	G	3	3	6.06e- 1	ns	7.79e- 1	ns
	1.76	1.8	1.82	2h	-	B	B	H	3	3	8.79e- 1	ns	9.42e- 1	ns
	1.6	1.92	1.91	2h30	-	C	C	I	3	3	9.42e- 1	ns	9.42e- 1	ns
	1.91	1.99	2.11	3h	-	D	D	J	3	3	1.85e- 9	****	4.15e- 9	****
	2.45	2.43	2.47	6h	-	E	E	K	3	3	5.51e-18	****	4.96e-17	****
	2.24	2.45	2.56	6h	+ Cm(at 2h30)	F	F	L	3	3	1.88e-15	****	8.47e-15	****
MG1655::apsAB	1.58	1.61	1.88	t0	-	G
	1.56	1.9	1.87	2h	-	H
	1.69	1.76	1.95	2h30	-	I
	0.74	0.98	0.95	3h	-	J
	-0.49	-0.09	-0.39	6h	-	K
	0.43	0.05	0.33	6h	+ Cm(at 2h30)	L

## Sheet: Fig. 6
Figure 6
a: Relative doubling time (%)
LB medium
			Minutes							Pairwise two sample t.test (FDR correction)
Strains	Genetic background	pOXA-48 type	R1	R2	R3	R1 %	R2 %	R3 %		Group1	Group2	n1	n2	p	p.signif	p.adj	p.adj.signif
Plasmid free	ST38_1	///	18.26	18.1	18.32	100.00	99.14	100.34	A	A	B	3	3	0.0000039	****	0.00000584	****
Z103	ST38_1	pOXA-48_1	22.00	21.88	21.35	120.46	119.81	116.91	B	A	C	3	3	0.00000249	****	0.00000584	****
Z103∆apsAB	ST38_1∆apsAB	pOXA-48_1	21.7	22.09	22.28	118.82	120.96	121.98	C	B	C	3	3	0.254	ns	0.254	ns
b: Plasmid-carrying colonies (%)
Strains	Genetic background	pOXA-48 type	D0	D5	D10
Z103	ST38_1	pOXA-48_1	91.39	10.74	0.2	R1
			92.45	10.69	0.43	R2
			102.97	17.13	0.07	R3
Z103∆F3141-F3140	ST38_1∆F3141-F3140	pOXA-48_1	104.3	96.14	83.39	R1
			108.05	92.25	86.69	R2
			96.04	104.76	100.18	R3
c: The dynamic of the relative doubling time in experimental evolution 5
ST38_1 LB medium
			Doubling time (Minutes)					Relative doubling time (%)							Pairwise two sample t.test (FDR correction)
Strains	Genetic background	pOXA-48 type	D0	D7	D14	D21	D28	D0 %	D7 %	D14 %	D21 %	D28 %			Group1	Group2	n1	n2	p	p.signif	p.adj	p.adj.signif
Plasmid free	ST38_1	///	17.94	18.09	18.76	17.37	18.77	100.00	99.65	105.23	97.28	102.95	R1
			18.03	17.87	17.47	17.84	17.85	100.47	98.45	97.95	99.89	97.95	R2
			18.00	18.16	17.43	18.3	18.37	100.3	100.04	97.72	102.46	100.75	R3		D0	D28	5	5	1.00e+00	ns	1.00e+00	ns
			17.93	18.43	17.67	17.8	18.33	99.92	101.51	99.1	99.66	100.58	R4
			17.82	18.22	///	17.99	17.82	99.31	100.34	///	100.71	97.77	R5
Z103 ∆F3141-F3140	ST38_1 ∆F3141-F3140	pOXA-48_1	21.71	21.8	21.56	22.51	21.03	120.97	120.08	120.92	126.03	115.36	R1
			21.96	22.51	22.17	22.47	24.23	122.38	123.97	124.32	125.85	132.9	R2
			21.65	21.44	23.06	21.31	23.02	120.64	118.09	129.3	119.33	126.3	R3		D0	D28	5	5	3.61e-2	*	1.08e-1	ns
			21.43	22.03	22.24	21.9	23.91	119.42	121.34	124.7	122.62	131.15	R4
			21.62	21.98	22.72	22.76	21.91	120.5	121.04	127.44	127.43	120.19	R5
d: Ratio of pOXA-48_1 non-integrated region over the integrated one (Tn6237)
LB medium
Strains	Genetic background	pOXA-48 type	D7	D14	D21	D28
Z103∆F3141-F3140	ST38_1∆F3141-F3140	pOXA-48_1	88.17	86.92	85.46	86.00	R1
			92.71	85.4	87.24	92.95	R2
			84.82	88.5	87.00	86.27	R3
			82.97	87.48	89.56	83.39	R4
			86.1	80.81	93.28	84.39	R5

## Sheet: Fig.7b
Fig7b: Plasmid-carrying colonies (%)
Strains	Genetic background	pOXA-48 type	Complementation	t0 Glc 0,4%	t1 Ara 0,02%
Z207	ST38_1∆apsAB	pOXA-48_1	pHV7-empty	104.07	96.04	R1
				109.5	102.2	R2
				107.56	102.96	R3
Z207	ST38_1∆apsAB	pOXA-48_1	pHV7-apsAB	87.95	24.59	R1
				101.59	22.55	R2
				95.03	20.00	R3
Z207	ST38_1∆apsAB	pOXA-48_1	pHV7-apsA(E533A)-apsB	97.85	95.69	R1
				102.11	101.98	R2
				101.77	93.72	R3
Z207	ST38_1∆apsAB	pOXA-48_1	pHV7-apsA(K1435A)-apsB	98.25	83.87	R1
				109.7	53.22	R2
				102.08	55.27	R3
Z207	ST38_1∆apsAB	pOXA-48_1	pHV7-apsA(K221A)-apsB	101.93	98.81	R1
				107.29	102.88	R2
				102.17	104.48	R3
Z207	ST38_1∆apsAB	pOXA-48_1	pHV7-apsA-apsB(K413A)	98.5	96.41	R1
				92.45	97.42	R2
				96.86	104.65	R3

## Sheet: Fig.8c
Fig. 8c: Log10 of pBbE8c copy number after apsAB and homologs induction
Strains	t0	t1 Ara 0,2%			Pairwise two sample t.test (FDR correction)
MG1655::zeoR	1.67	1.97	R1		Group1	Group2	n1	n2	p	p.signif	p.adj	p.adj.signif
	1.83	2.51	R2		t0	t1	3	3	4.69e-4	***	4.69e-4	***
	1.54	1.99	R3
MG1655::apsAB	1.71	0.37	R1
	1.79	0.32	R2		t0	t1	3	3	6.60e-10	****	1.32e-9	****
	1.69	0.28	R3
MG1655::apsABCNR36C9	1.64	-0.3	R1
	1.67	-0.25	R2		t0	t1	3	3	4.42e-12	****	1.77e-11	****
	1.67	-0.36	R3
MG1655::apsABCNR81D10	1.59	1.15	R1
	1.62	1.11	R2		t0	t1	3	3	6.53e-5	****	8.71e-5	****
	1.76	0.96	R3

## Sheet: Supplementary Fig. 3
Supplementary Figure 3
a: Ratio of pOXA-48_1 non-integrated region over the integrated one (Tn6237)
LB medium
Strains	Genetic background	pOXA-48 type	D7	D14	D21	D28
Z103	ST38_1	pOXA-48_1	78.52	65.65	10.99	1.85	R1
			76.45	62.64	9.19	1.62	R2
			75.83	62.1	8.83	1.26	R3
			73.5	53.95	4.74	0.99	R4
			66.65	48.29	3.38	0.58	R5
b: Ratio of pOXA-48_3 non-integrated region over the integrated one (Tn6237)
LB medium
Strains	Genetic background	pOXA-48 type	D21	D28
Z122	ST38_1	pOXA-48_3	78.87	72.04	R1
			80.49	58.06	R2
			81.87	66.07	R3
			80.11	60.93	R4
			82.46	43.12	R5
c: Relative doubling time (%)
LB medium
				Doubling time (Minutes)			Relative doubling time (%)					Pairwise two sample t.test (FDR correction)
Strains	Genetic background	pOXA-48 type	Insertion site	R1	R2	R3	R1 %	R2 %	R3 %
Plasmid free	ST38_2	///	///	45.18	44.96	45.66	99.81	99.33	100.86	A		Group1	Group2	n1	n2	p	p.signif	p.adj	p.adj.signif
Z3	ST38_2	pOXA-48_1	///	48.77	47.93	46.76	107.74	105.89	103.29	B		B	A	3	3	0.000516	***	0.000602	***
p46	ST38_2	///	pelX::blaOXA-48 Chromosome	45.77	44.36	45.91	99.78	100.02	98.41	C		B	C	3	3	0.000193	***	0.000271	***
p45	ST38_2	///	kup::blaOXA-48 Chromosome	45.17	45.27	44.55	101.12	97.99	101.44	D		B	D	3	3	0.000699	***	0.000699	***
d: Ratio of pOXA-48_1 non-integrated region over the integrated one (Tn6237)
LB medium
Strains	Genetic background	pOXA-48 type	D7	D14	D21	D28
Z3	ST38_2	pOXA-48_1	77.36	76.64	72.11	76.96	R1
			72.8	77.78	75.43	72.53	R2
			73.38	76.94	80.64	79.6	R3
			69.89	75.52	80.55	77.93	R4
			75.96	72.53	68.65	73.93	R5

## Sheet: Supplementary Fig. 5
Supplementary Fig. 5: Plasmid-carrying colonies (%)
Strains	Genetic background	pOXA-48 type	Complementation	t0 Glc 0,4%	t1 Ara 0,02%
Z212	ST38_1∆apsAB	pOXA-48_2	pHV7-empty	95.54	106.9	R1
				100.15	96.55	R2
				107.17	95.24	R3
Z212	ST38_1∆apsAB	pOXA-48_2	pHV7-apsAB	100.62	16.25	R1
				110.29	27.93	R2
				103.03	18.75	R3
Z212	ST38_1∆apsAB	pOXA-48_2	pHV7-apsA(E533A)-apsB	99.7	92.64	R1
				100.32	101.01	R2
				98.05	90.65	R3
Z212	ST38_1∆apsAB	pOXA-48_2	pHV7-apsA(K1435A)-apsB	104.14	26.83	R1
				86.93	29.29	R2
				102.78	35.29	R3
Z212	ST38_1∆apsAB	pOXA-48_2	pHV7-apsA(K221A)-apsB	104.73	91.44	R1
				104.00	99.07	R2
				94.34	99.43	R3
Z212	ST38_1∆apsAB	pOXA-48_2	pHV7-apsA-apsB(K413A)	104.03	88.39	R1
				99.78	97.24	R2
				107.55	90.2	R3
Z217	ST38_1∆apsAB	pOXA-48_3	pHV7-empty	101.83	106.35	R1
				103.94	99.22	R2
				107.67	101.86	R3
Z217	ST38_1∆apsAB	pOXA-48_3	pHV7-apsAB	103.8	33.1	R1
				94.74	27.81	R2
				98.5	28.38	R3
Z217	ST38_1∆apsAB	pOXA-48_3	pHV7-apsA(E533A)-apsB	98.05	95.00	R1
				102.94	91.19	R2
				99.48	84.62	R3
Z217	ST38_1∆apsAB	pOXA-48_3	pHV7-apsA(K1435A)-apsB	93.12	51.82	R1
				107.8	44.92	R2
				109.68	48.89	R3
Z217	ST38_1∆apsAB	pOXA-48_3	pHV7-apsA(K221A)-apsB	101.96	95.65	R1
				100.18	84.84	R2
				93.52	96.09	R3
Z217	ST38_1∆apsAB	pOXA-48_3	pHV7-apsA-apsB(K413A)	105.77	102.7	R1
				104.82	93.83	R2
				107.61	99.01	R3
